# Supplementary material for: A geometric criterion for the optimal spreading of active polymers in porous media
Source: Nat Commun. 2021 Dec 6;12:7088. doi: 10.1038/s41467-021-26942-0 (PMC8648790; doi:10.1038/s41467-021-26942-0)
Supplement: Supplementary file 2 — Source Data [file 41467_2021_26942_MOESM2_ESM.zip]

Archive with 154 entries (138 files):
- Source_Data/
- Source_Data/fig_5/
- Source_Data/fig_2/
- Source_Data/.DS_Store
- __MACOSX/Source_Data/._.DS_Store
- Source_Data/fig_3/
- Source_Data/fig_4/
- Source_Data/fig_1/
- Source_Data/fig_6/
- Source_Data/description_data.txt
- __MACOSX/Source_Data/._description_data.txt
- Source_Data/fig_5/.DS_Store
- __MACOSX/Source_Data/fig_5/._.DS_Store
- Source_Data/fig_5/avg_center_msd_tauR_2000.dat
- __MACOSX/Source_Data/fig_5/._avg_center_msd_tauR_2000.dat
- Source_Data/fig_5/avg_center_msd_tauR_0-065.dat
- __MACOSX/Source_Data/fig_5/._avg_center_msd_tauR_0-065.dat
- Source_Data/fig_5/Deff_obstacles_1000_Pe_50_concave.dat
- __MACOSX/Source_Data/fig_5/._Deff_obstacles_1000_Pe_50_concave.dat
- Source_Data/fig_5/chord_length_N1000_concave.txt
- Source_Data/fig_5/avg_center_msd_tauR_200.dat
- __MACOSX/Source_Data/fig_5/._avg_center_msd_tauR_200.dat
- Source_Data/fig_5/avg_center_msd_tauR_20.dat
- __MACOSX/Source_Data/fig_5/._avg_center_msd_tauR_20.dat
- Source_Data/fig_5/avg_center_msd_tauR_2.dat
- __MACOSX/Source_Data/fig_5/._avg_center_msd_tauR_2.dat
- Source_Data/fig_5/avg_center_msd_tauR_0-2.dat
- __MACOSX/Source_Data/fig_5/._avg_center_msd_tauR_0-2.dat
- Source_Data/fig_2/.DS_Store
- __MACOSX/Source_Data/fig_2/._.DS_Store
- Source_Data/fig_2/avg_center_msd_tauR_2000.dat
- __MACOSX/Source_Data/fig_2/._avg_center_msd_tauR_2000.dat
- Source_Data/fig_2/avg_center_msd_tauR_0-065.dat
- __MACOSX/Source_Data/fig_2/._avg_center_msd_tauR_0-065.dat
- Source_Data/fig_2/avg_center_msd_tauR_200.dat
- __MACOSX/Source_Data/fig_2/._avg_center_msd_tauR_200.dat
- Source_Data/fig_2/avg_center_msd_tauR_20.dat
- __MACOSX/Source_Data/fig_2/._avg_center_msd_tauR_20.dat
- Source_Data/fig_2/avg_center_msd_tauR_2.dat
- __MACOSX/Source_Data/fig_2/._avg_center_msd_tauR_2.dat
- Source_Data/fig_2/avg_center_msd_tauR_0-2.dat
- __MACOSX/Source_Data/fig_2/._avg_center_msd_tauR_0-2.dat
- Source_Data/fig_3/.DS_Store
- __MACOSX/Source_Data/fig_3/._.DS_Store
- Source_Data/fig_3/diffusivities_simulation/
- __MACOSX/Source_Data/fig_3/._diffusivities_simulation
- Source_Data/fig_3/diffusivities_model/
- Source_Data/fig_4/fig_4a/
- Source_Data/fig_4/.DS_Store
- __MACOSX/Source_Data/fig_4/._.DS_Store
- Source_Data/fig_4/fig_4b_dist_tauT/
- Source_Data/fig_4/data_tauT_p_lH_Pe50.dat
- __MACOSX/Source_Data/fig_4/._data_tauT_p_lH_Pe50.dat
- Source_Data/fig_4/fig_4c_dist_lH/
- Source_Data/fig_1/.DS_Store
- __MACOSX/Source_Data/fig_1/._.DS_Store
- Source_Data/fig_1/chord_length_N500.txt
- Source_Data/fig_1/chord_length_N750.txt
- Source_Data/fig_1/chord_length_N50.txt
- Source_Data/fig_1/chord_length_N1000.txt
- __MACOSX/Source_Data/fig_1/._chord_length_N1000.txt
- Source_Data/fig_1/chord_length_N1200.txt
- __MACOSX/Source_Data/fig_1/._chord_length_N1200.txt
- Source_Data/fig_1/chord_length_N250.txt
- Source_Data/fig_6/.DS_Store
- __MACOSX/Source_Data/fig_6/._.DS_Store
- Source_Data/fig_6/trajectories_RR/
- __MACOSX/Source_Data/fig_6/._trajectories_RR
- Source_Data/fig_6/trajectories_RT/
- __MACOSX/Source_Data/fig_6/._trajectories_RT
- Source_Data/fig_3/diffusivities_simulation/.DS_Store
- __MACOSX/Source_Data/fig_3/diffusivities_simulation/._.DS_Store
- Source_Data/fig_3/diffusivities_simulation/run-and-tumble/
- __MACOSX/Source_Data/fig_3/diffusivities_simulation/._run-and-tumble
- Source_Data/fig_3/diffusivities_simulation/run-reverse/
- __MACOSX/Source_Data/fig_3/diffusivities_simulation/._run-reverse
- Source_Data/fig_3/diffusivities_model/.DS_Store
- __MACOSX/Source_Data/fig_3/diffusivities_model/._.DS_Store
- Source_Data/fig_3/diffusivities_model/data_deff_N5_Pe_75.dat
- __MACOSX/Source_Data/fig_3/diffusivities_model/._data_deff_N5_Pe_75.dat
- Source_Data/fig_3/diffusivities_model/data_deff_N5_Pe_25.dat
- __MACOSX/Source_Data/fig_3/diffusivities_model/._data_deff_N5_Pe_25.dat
- Source_Data/fig_3/diffusivities_model/data_deff_N5_Pe_50.dat
- __MACOSX/Source_Data/fig_3/diffusivities_model/._data_deff_N5_Pe_50.dat
- Source_Data/fig_4/fig_4a/trajectory_Pe_50_obstacles_1000_tauR_2.txt
- __MACOSX/Source_Data/fig_4/fig_4a/._trajectory_Pe_50_obstacles_1000_tauR_2.txt
- Source_Data/fig_4/fig_4a/trajectory_Pe_50_obstacles_1000_tauR_2000.txt
- __MACOSX/Source_Data/fig_4/fig_4a/._trajectory_Pe_50_obstacles_1000_tauR_2000.txt
- Source_Data/fig_4/fig_4a/trajectory_Pe_50_obstacles_1000_tauR_0-065.txt
- __MACOSX/Source_Data/fig_4/fig_4a/._trajectory_Pe_50_obstacles_1000_tauR_0-065.txt
- Source_Data/fig_4/fig_4b_dist_tauT/data_dist_tauT_N5_Pe_50_tauR_0-2.dat
- __MACOSX/Source_Data/fig_4/fig_4b_dist_tauT/._data_dist_tauT_N5_Pe_50_tauR_0-2.dat
- Source_Data/fig_4/fig_4b_dist_tauT/data_dist_tauT_N5_Pe_50_tauR_0-065.dat
- __MACOSX/Source_Data/fig_4/fig_4b_dist_tauT/._data_dist_tauT_N5_Pe_50_tauR_0-065.dat
- Source_Data/fig_4/fig_4b_dist_tauT/data_dist_tauT_N5_Pe_50_tauR_2.dat
- __MACOSX/Source_Data/fig_4/fig_4b_dist_tauT/._data_dist_tauT_N5_Pe_50_tauR_2.dat
- Source_Data/fig_4/fig_4b_dist_tauT/data_dist_tauT_N5_Pe_50_tauR_200.dat
- __MACOSX/Source_Data/fig_4/fig_4b_dist_tauT/._data_dist_tauT_N5_Pe_50_tauR_200.dat
- Source_Data/fig_4/fig_4b_dist_tauT/data_dist_tauT_N5_Pe_50_tauR_20.dat
- __MACOSX/Source_Data/fig_4/fig_4b_dist_tauT/._data_dist_tauT_N5_Pe_50_tauR_20.dat
- Source_Data/fig_4/fig_4b_dist_tauT/data_dist_tauT_N5_Pe_50_tauR_2000.dat
- __MACOSX/Source_Data/fig_4/fig_4b_dist_tauT/._data_dist_tauT_N5_Pe_50_tauR_2000.dat
- Source_Data/fig_4/fig_4c_dist_lH/data_dist_lH_N5_Pe_50_tauR_200.dat
- __MACOSX/Source_Data/fig_4/fig_4c_dist_lH/._data_dist_lH_N5_Pe_50_tauR_200.dat
- Source_Data/fig_4/fig_4c_dist_lH/data_dist_lH_N5_Pe_50_tauR_2000.dat
- __MACOSX/Source_Data/fig_4/fig_4c_dist_lH/._data_dist_lH_N5_Pe_50_tauR_2000.dat
- Source_Data/fig_4/fig_4c_dist_lH/data_dist_lH_N5_Pe_50_tauR_0-2.dat
- __MACOSX/Source_Data/fig_4/fig_4c_dist_lH/._data_dist_lH_N5_Pe_50_tauR_0-2.dat
- Source_Data/fig_4/fig_4c_dist_lH/data_dist_lH_N5_Pe_50_tauR_0-065.dat
- __MACOSX/Source_Data/fig_4/fig_4c_dist_lH/._data_dist_lH_N5_Pe_50_tauR_0-065.dat
- Source_Data/fig_4/fig_4c_dist_lH/data_dist_lH_N5_Pe_50_tauR_2.dat
- __MACOSX/Source_Data/fig_4/fig_4c_dist_lH/._data_dist_lH_N5_Pe_50_tauR_2.dat
- Source_Data/fig_4/fig_4c_dist_lH/data_dist_lH_N5_Pe_50_tauR_20.dat
- __MACOSX/Source_Data/fig_4/fig_4c_dist_lH/._data_dist_lH_N5_Pe_50_tauR_20.dat
- Source_Data/fig_6/trajectories_RR/trajectory_1.txt
- __MACOSX/Source_Data/fig_6/trajectories_RR/._trajectory_1.txt
- Source_Data/fig_6/trajectories_RR/trajectory_0.txt
- __MACOSX/Source_Data/fig_6/trajectories_RR/._trajectory_0.txt
- Source_Data/fig_6/trajectories_RR/trajectory_2.txt
- __MACOSX/Source_Data/fig_6/trajectories_RR/._trajectory_2.txt
- Source_Data/fig_6/trajectories_RR/.DS_Store
- __MACOSX/Source_Data/fig_6/trajectories_RR/._.DS_Store
- Source_Data/fig_6/trajectories_RT/trajectory_1.txt
- __MACOSX/Source_Data/fig_6/trajectories_RT/._trajectory_1.txt
- Source_Data/fig_6/trajectories_RT/trajectory_0.txt
- __MACOSX/Source_Data/fig_6/trajectories_RT/._trajectory_0.txt
- Source_Data/fig_6/trajectories_RT/trajectory_2.txt
- __MACOSX/Source_Data/fig_6/trajectories_RT/._trajectory_2.txt
- Source_Data/fig_6/trajectories_RT/.DS_Store
- __MACOSX/Source_Data/fig_6/trajectories_RT/._.DS_Store
- Source_Data/fig_3/diffusivities_simulation/run-and-tumble/.DS_Store
- __MACOSX/Source_Data/fig_3/diffusivities_simulation/run-and-tumble/._.DS_Store
- Source_Data/fig_3/diffusivities_simulation/run-and-tumble/Deff_obstacles_1000_Pe_50.dat
- __MACOSX/Source_Data/fig_3/diffusivities_simulation/run-and-tumble/._Deff_obstacles_1000_Pe_50.dat
- Source_Data/fig_3/diffusivities_simulation/run-and-tumble/Deff_obstacles_1200_Pe_50.dat
- __MACOSX/Source_Data/fig_3/diffusivities_simulation/run-and-tumble/._Deff_obstacles_1200_Pe_50.dat
- Source_Data/fig_3/diffusivities_simulation/run-reverse/Deff_obstacles_1000_Pe_25.dat
- __MACOSX/Source_Data/fig_3/diffusivities_simulation/run-reverse/._Deff_obstacles_1000_Pe_25.dat
- Source_Data/fig_3/diffusivities_simulation/run-reverse/.DS_Store
- __MACOSX/Source_Data/fig_3/diffusivities_simulation/run-reverse/._.DS_Store
- Source_Data/fig_3/diffusivities_simulation/run-reverse/Deff_obstacles_500_Pe_50.dat
- __MACOSX/Source_Data/fig_3/diffusivities_simulation/run-reverse/._Deff_obstacles_500_Pe_50.dat
- Source_Data/fig_3/diffusivities_simulation/run-reverse/Deff_obstacles_1000_Pe_50.dat
- __MACOSX/Source_Data/fig_3/diffusivities_simulation/run-reverse/._Deff_obstacles_1000_Pe_50.dat
- Source_Data/fig_3/diffusivities_simulation/run-reverse/Deff_obstacles_250_Pe_50.dat
- __MACOSX/Source_Data/fig_3/diffusivities_simulation/run-reverse/._Deff_obstacles_250_Pe_50.dat
- Source_Data/fig_3/diffusivities_simulation/run-reverse/Deff_obstacles_1200_Pe_50.dat
- __MACOSX/Source_Data/fig_3/diffusivities_simulation/run-reverse/._Deff_obstacles_1200_Pe_50.dat
- Source_Data/fig_3/diffusivities_simulation/run-reverse/Deff_obstacles_1000_Pe_75.dat
- __MACOSX/Source_Data/fig_3/diffusivities_simulation/run-reverse/._Deff_obstacles_1000_Pe_75.dat
- Source_Data/fig_3/diffusivities_simulation/run-reverse/Deff_obstacles_750_Pe_50.dat
- __MACOSX/Source_Data/fig_3/diffusivities_simulation/run-reverse/._Deff_obstacles_750_Pe_50.dat
- Source_Data/fig_3/diffusivities_simulation/run-reverse/Deff_obstacles_0_Pe_50.dat
- __MACOSX/Source_Data/fig_3/diffusivities_simulation/run-reverse/._Deff_obstacles_0_Pe_50.dat
