# Supplementary material for: A geometric criterion for the optimal spreading of active polymers in porous media
Source: Nat Commun. 2021 Dec 6;12:7088. doi: 10.1038/s41467-021-26942-0 (PMC8648790; doi:10.1038/s41467-021-26942-0)
Supplement: Supplementary file 2 — Source Data [file 41467_2021_26942_MOESM2_ESM.zip › Source_Data/description_data.txt]

This folder contains data for the paper: 
'A Geometric Criterion for the Optimal Spreading of Active Polymers in Porous Media'
by: Christina Kurzthaler, Suvendu Mandal, Tapomoy Bhattacharjee, Hartmut Lowen, Sujit S. Datta, and Howard A. Stone

Please consider:
(1) In the name of the data files $tauR=1/\lambda$ is the run-time ($\lambda$ is the reversal rate).
(2) Length scales are measured in terms of $\sigma$ (radius of an individual monomer of a polymer).
(3) Time scales are measured in terms of the translational diffusion time of an individual monomer $\tau_0 = \sigma^2/D_0$.
(4) The figure captions in the paper contain additional information of the data.
