# Supplementary material for: A geometric criterion for the optimal spreading of active polymers in porous media
Source: Nat Commun. 2021 Dec 6;12:7088. doi: 10.1038/s41467-021-26942-0 (PMC8648790; doi:10.1038/s41467-021-26942-0)
Supplement: Supplementary file 2 — Source Data [file 41467_2021_26942_MOESM2_ESM.zip › Source_Data/fig_5/avg_center_msd_tauR_2000.dat]

# time, msd
0 0
6e-05 0.000307205
0.00043 0.00153199
0.00283 0.00631265
0.01863 0.0237451
0.12247 0.0673793
0.80473 0.159558
3 0.604813
5.28766 0.806938
6 0.817861
9 1.38935
12 2.86806
15 4.02938
18 4.12897
21 4.56444
24 5.52873
27 5.55049
30 6.6225
33 8.36353
34.7435 9.91098
36 10.2013
39 10.3962
42 11.1757
45 11.8671
48 13.2756
51 14.4183
54 16.8022
57 18.2854
60 18.8752
63 19.5665
66 20.0954
69 21.5914
72 23.1465
75 26.0201
78 26.2073
81 26.9575
84 27.6844
87 28.6893
90 30.0227
93 32.3644
96 34.7472
99 34.7276
102 35.6226
105 36.2637
108 38.3853
111 39.7958
114 42.7348
117 44.36
120 44.7518
123 45.5012
126 46.2972
129 48.3066
132 51.3937
135 56.1234
138 56.5029
141 57.1172
144 58.0343
147 59.898
150 61.5242
153 65.6007
156 69.0348
159 69.1587
162 70.206
165 70.8813
168 73.1809
171 75.2457
174 80.1187
177 82.2553
180 82.7385
183 82.7289
186 83.6224
189 85.776
192 88.706
195 93.2344
198 94.9873
201 95.7062
204 95.9016
207 97.9099
210 98.2025
213 101.104
216 102.806
219 104.416
222 105.106
225 106.24
228 107.43
228.288 107.44
231 108.914
234 112.304
237 113.957
240 114.412
243 114.572
246 116.551
249 116.915
252 119.084
255 121.482
258 123.42
261 123.28
264 123.784
267 127.488
270 127.957
273 130.587
276 132.631
279 134.349
282 136.196
285 137.717
288 139.33
291 141.241
294 144.39
297 145.968
300 147.237
303 149.09
306 151.883
309 152.122
312 154.566
315 157.059
318 159.26
321 160.545
324 161.568
327 164.741
330 165.391
333 167.665
336 169.965
339 171.916
342 174.082
345 175.599
348 177.257
351 179.205
354 182.167
357 184.958
360 186.402
363 188.686
366 191.7
369 192.26
372 195.186
375 197.464
378 200.852
381 202.609
384 203.61
387 207.296
390 208.026
393 210.784
396 213.218
399 215.885
402 218.294
405 219.685
408 221.9
411 223.408
414 226.124
417 228.543
420 229.923
423 232.275
426 234.842
429 234.018
432 236.528
435 238.496
438 241.595
441 243.453
444 244.372
447 247.37
450 246.947
453 249.278
456 251.341
459 253.929
462 256.572
465 257.652
468 258.983
471 260.148
474 262.969
477 265.118
480 266.593
483 269.177
486 271.285
489 270.462
492 272.916
495 274.987
498 278.067
501 280.183
504 280.901
507 283.89
510 282.836
513 283.784
516 284.585
519 287.664
522 290.504
525 291.197
528 292.69
531 293.783
534 296.253
537 298.272
540 299.811
543 302.434
546 304.48
549 304.194
552 306.174
555 308.43
558 309.69
561 311.985
564 312.687
567 316.131
570 315.491
573 318.467
576 319.28
579 319.657
582 322.924
585 322.864
588 325.729
591 326.466
594 328.796
597 329.326
600 329.933
603 332.105
606 333.382
609 333.859
612 335.468
615 337.606
618 337.46
621 339.301
624 339.83
627 342.996
630 342.364
633 345.229
636 346.26
639 346.606
642 349.265
645 348.993
648 350.338
651 350.382
654 352.912
657 353.68
660 353.692
663 353.894
666 354.864
669 355.087
672 356.333
675 358.897
678 359.03
681 359.057
684 358.679
687 361.139
690 360.319
693 362.816
696 363.934
699 364.35
702 364.567
705 364.649
708 366.699
711 366.547
714 368.506
717 369.639
720 369.307
723 369.585
726 370.842
729 370.908
732 371.843
735 374.641
738 374.61
741 374.64
744 374.481
747 376.338
750 374.934
753 376.943
756 378.358
759 378.874
762 378.876
765 379.19
768 380.58
771 379.769
774 381.676
777 382.838
780 382.734
783 383.109
786 383.85
789 384.244
792 384.913
795 387.451
798 387.681
801 387.585
804 387.465
807 389.088
810 388.685
813 390.396
816 391.951
819 392.413
822 392.369
825 392.959
828 394.052
831 394.032
834 395.811
837 397.036
840 397.024
843 398.129
846 398.729
849 398.895
852 399.832
855 402.198
858 402.659
861 402.672
864 403.608
867 404.292
870 404.057
873 405.588
876 407.409
879 407.758
882 408.646
885 409.78
888 409.746
891 409.706
894 411.721
897 413.064
900 412.45
903 413.819
906 414.128
909 413.931
912 413.773
915 414.7
918 415.512
921 416.032
924 418.081
927 420.729
930 420.355
933 419.704
936 421.126
939 421.625
942 422.973
945 425.903
948 427.176
951 425.681
954 426.301
957 427.214
960 427.147
963 429.3
966 431.807
969 431.836
972 431.133
975 432.129
978 432.237
981 432.897
984 434.685
987 437.501
990 436.246
993 435.689
996 436.991
999 437.363
1002 438.916
