# Supplementary material for: A geometric criterion for the optimal spreading of active polymers in porous media
Source: Nat Commun. 2021 Dec 6;12:7088. doi: 10.1038/s41467-021-26942-0 (PMC8648790; doi:10.1038/s41467-021-26942-0)
Supplement: Supplementary file 2 — Source Data [file 41467_2021_26942_MOESM2_ESM.zip › Source_Data/fig_5/avg_center_msd_tauR_0-065.dat]

# time, msd
0 0
6e-05 0.000279646
0.00043 0.00154947
0.00283 0.00693237
0.01863 0.0437852
0.12247 0.435224
0.80473 1.90897
3 4.17789
5.28766 6.85829
6 8.03383
9 11.1068
12 14.4593
15 17.7121
18 20.7425
21 24.5335
24 29.0224
27 32.8632
30 36.6121
33 39.8608
34.7435 43.3244
36 43.726
39 48.0963
42 50.0805
45 53.8377
48 57.9975
51 61.4353
54 65.8311
57 68.0705
60 71.1786
63 74.6288
66 78.7243
69 82.1952
72 86.3187
75 89.0961
78 92.4335
81 95.0747
84 98.499
87 102.747
90 106.354
93 109.902
96 113.38
99 117.198
102 118.168
105 121.851
108 127.181
111 130.417
114 134.646
117 137.48
120 138.943
123 141.788
126 145.42
129 150.713
132 156.396
135 160.385
138 161.889
141 163.606
144 166.959
147 172.56
150 177.717
153 180.602
156 184.079
159 186.486
162 188.621
165 192.852
168 198.46
171 204.155
174 207.358
177 209.388
180 210.744
183 214.943
186 219.185
189 225.047
192 229.596
195 233.807
198 234.845
201 237.436
204 240.852
207 245.673
210 250.449
213 252.92
216 256.258
219 258.829
222 260.275
225 264.433
228 269.654
228.288 269.95
231 274.851
234 279.142
237 283.539
240 284.565
243 288.657
246 292.018
249 296.322
252 303.311
255 307.112
258 309.509
261 311.767
264 317.438
267 320.901
270 330.635
273 339.021
276 344.698
279 347.049
282 350.4
285 356.991
288 362.486
291 371.66
294 379.162
297 383.513
300 386.089
303 391.756
306 396.555
309 404.052
312 413.905
315 419.605
318 422.419
321 425.805
324 432.607
327 436.634
330 446.243
333 454.612
336 459.31
339 462.215
342 467.322
345 476.596
348 483.415
351 493.464
354 499.847
357 504.314
360 510.046
363 517.489
366 525.143
369 532.168
372 539.504
375 545.38
378 549.361
381 553.871
384 563.856
387 569.413
390 579.104
393 585.28
396 593.257
399 595.397
402 601.443
405 613.538
408 619.401
411 628.898
414 636.246
417 641.998
420 646.112
423 653.734
426 661.436
429 670.832
432 678.868
435 684.139
438 688.97
441 692.983
444 703.595
447 709.634
450 723.139
453 729.526
456 739.07
459 740.436
462 747.11
465 761.029
468 770.517
471 783.416
474 790.597
477 796.916
480 797.966
483 808.225
486 816.869
489 829.677
492 842.558
495 849.063
498 855.523
501 859.058
504 871.753
507 877.63
510 893.814
513 902.4
516 912.987
519 914.18
522 920.95
525 935.202
528 942.13
531 957.526
534 965.749
537 972.103
540 977.445
543 985.329
546 994.31
549 1007.52
552 1016
555 1022.89
558 1030.66
561 1034.48
564 1047.07
567 1053.42
570 1067.36
573 1073.97
576 1083.61
579 1085.12
582 1092.62
585 1108.97
588 1117.1
591 1128.71
594 1135.39
597 1140.26
600 1145
603 1151.98
606 1164.14
609 1177.73
612 1184.1
615 1190.22
618 1197.45
621 1201.32
624 1213.87
627 1223.68
630 1237.57
633 1240.16
636 1248.23
639 1252.19
642 1259.73
645 1277.63
648 1282.1
651 1286.77
654 1289.59
657 1294.79
660 1300.64
663 1309.67
666 1320.39
669 1331.36
672 1328.47
675 1332.76
678 1342.34
681 1344.93
684 1358.11
687 1367.25
690 1376.25
693 1376.78
696 1383.16
699 1388.05
702 1396.16
705 1413.61
708 1415.92
711 1423.44
714 1430.81
717 1433.87
720 1438.9
723 1449.25
726 1460.52
729 1470.78
732 1468.27
735 1475.1
738 1483.82
741 1488.19
744 1500.2
747 1507.2
750 1518.52
753 1521.32
756 1526.06
759 1534.58
762 1541.96
765 1556.38
768 1555.25
771 1562.66
774 1568.63
777 1569.02
780 1578.53
783 1586.73
786 1597.03
789 1609.15
792 1604.2
795 1607.35
798 1616.06
801 1621.27
804 1634.65
807 1645.56
810 1653.88
813 1655.31
816 1659.27
819 1669.53
822 1677.01
825 1694.3
828 1692.82
831 1696.97
834 1704.08
837 1704.3
840 1715.56
843 1725.82
846 1736.58
849 1747.27
852 1740.44
855 1744.51
858 1755.53
861 1760.98
864 1770.51
867 1780.48
870 1787.75
873 1786.25
876 1789.47
879 1799.37
882 1803.88
885 1822.8
888 1820.99
891 1822.37
894 1829.26
897 1832.28
900 1840.25
903 1849.21
906 1861.79
909 1869.92
912 1864.59
915 1865.14
918 1878.33
921 1881.82
924 1892.4
927 1903.87
930 1911.22
933 1911.98
936 1913.42
939 1922.52
942 1927.98
945 1945.58
948 1947.94
951 1954.21
954 1958.9
957 1963.13
960 1971.94
963 1981.87
966 1993.38
969 2000.52
972 2001.7
975 2004.79
978 2020.92
981 2020.54
984 2032.1
987 2044.69
990 2052.73
993 2053.43
996 2058.02
999 2063.69
1002 2067.07
