# Supplementary material for: A geometric criterion for the optimal spreading of active polymers in porous media
Source: Nat Commun. 2021 Dec 6;12:7088. doi: 10.1038/s41467-021-26942-0 (PMC8648790; doi:10.1038/s41467-021-26942-0)
Supplement: Supplementary file 2 — Source Data [file 41467_2021_26942_MOESM2_ESM.zip › Source_Data/fig_5/Deff_obstacles_1000_Pe_50_concave.dat]

# run-time 1/\lambda, Deff
0.065 0.345015
0.2 0.578131
0.65 1.08801
2.0 1.51095
6.5 1.3683
20 1.23947
65 0.691557
200 0.286315
2000 0.0756962
