# Supplementary material for: A geometric criterion for the optimal spreading of active polymers in porous media
Source: Nat Commun. 2021 Dec 6;12:7088. doi: 10.1038/s41467-021-26942-0 (PMC8648790; doi:10.1038/s41467-021-26942-0)
Supplement: Supplementary file 2 — Source Data [file 41467_2021_26942_MOESM2_ESM.zip › Source_Data/fig_5/chord_length_N1000_concave.txt]

1.987844	0.130102037437933
5.541932	0.0935272318259365
9.09602	0.0348150531033763
12.650108	0.0135020011200724
16.204196	0.00572393245858427
19.758284	0.00225752644698802
23.312372	0.000858823785112061
26.86646	0.000319178824672588
30.420548	0.000167484088285506
33.974636	6.18E-05
37.528724	1.60E-05
41.082812	5.38E-06
44.6369	3.16E-06
48.190988	4.56E-06
51.745076	8.19E-07
55.299164	5.85E-07
58.853252	1.17E-07
62.40734	1.17E-07
65.961428	1.17E-07
69.515516	0.00E+00
73.069604	0
76.623692	0.00E+00
80.17778	0
83.731868	0
87.285956	2.34E-07
