# Supplementary material for: A geometric criterion for the optimal spreading of active polymers in porous media
Source: Nat Commun. 2021 Dec 6;12:7088. doi: 10.1038/s41467-021-26942-0 (PMC8648790; doi:10.1038/s41467-021-26942-0)
Supplement: Supplementary file 2 — Source Data [file 41467_2021_26942_MOESM2_ESM.zip › Source_Data/fig_5/avg_center_msd_tauR_200.dat]

# time, msd
0 0
6e-05 0.000291574
0.00043 0.00153838
0.00283 0.00624453
0.01863 0.0241825
0.12247 0.0864957
0.80473 0.627727
3 1.98696
5.28766 3.63119
6 4.06549
9 5.09944
12 6.54377
15 12.3726
18 17.6883
21 21.9408
24 24.0393
27 26.2344
30 28.4931
33 32.6672
34.7435 36.8978
36 39.5521
39 43.786
42 48.4228
45 51.4184
48 52.9558
51 56.0077
54 60.9341
57 68.2172
60 72.8849
63 76.4403
66 79.837
69 82.1981
72 86.9892
75 93.4671
78 99.5423
81 106.086
84 108.756
87 111.565
90 115.049
93 119.744
96 127.096
99 133.641
102 139.417
105 143.358
108 146.266
111 150.207
114 154.847
117 163.811
120 169.566
123 174.354
126 178.508
129 181.33
132 185.807
135 191.027
138 200.301
141 207.514
144 211.439
147 216.202
150 219.96
153 224.101
156 231.848
159 240.153
162 246.762
165 251.283
168 254.931
171 258.445
174 261.698
177 270.891
180 277.767
183 281.946
186 286.99
189 290.805
192 294.043
195 297.421
198 306.76
201 313.214
204 315.889
207 320.141
210 324.999
213 328.414
216 334.659
219 343.226
222 348.541
225 354.63
228 358.394
228.288 358.991
231 362.748
234 365.926
237 375.266
240 380.856
243 383.462
246 389.546
249 393.714
252 398.496
255 402.34
258 413.226
261 417.816
264 420.261
267 425.823
270 430.762
273 434.896
276 440.8
279 449.393
282 453.379
285 458.272
288 462.65
291 470.419
294 474.54
297 482.314
300 488.506
303 491.255
306 498.051
309 501.769
312 508.164
315 511.588
318 521.397
321 526.29
324 529.492
327 535.755
330 540.332
333 546.463
336 551.544
339 559.878
342 564.315
345 570.517
348 575.558
351 581.707
354 585.89
357 594.323
360 601.378
363 604.87
366 613.031
369 616.949
372 623.346
375 626.102
378 635.833
381 641.156
384 643.733
387 651.206
390 655.353
393 661.24
396 665.015
399 672.384
402 676.478
405 681.281
408 685.18
411 690.905
414 693.109
417 700.147
420 705.093
423 708.925
426 715.967
429 719.053
432 723.309
435 726.371
438 734.416
441 739.333
444 742.04
447 748.89
450 750.832
453 754.467
456 757.81
459 764.193
462 769.083
465 773.476
468 776.415
471 781.122
474 783.476
477 787.936
480 791.979
483 794.353
486 800.839
489 802.596
492 807.239
495 809.621
498 816.208
501 820.331
504 822.203
507 830.423
510 835.421
513 840.284
516 842.874
519 846.881
522 851.218
525 854.808
528 861.518
531 869.821
534 876.455
537 879.354
540 881.607
543 883.579
546 890.899
549 896.694
552 906.584
555 910.373
558 914.641
561 918.393
564 919.658
567 927.463
570 933.944
573 943.937
576 946.81
579 953.451
582 957.722
585 961.422
588 967.753
591 975.189
594 981.269
597 984.93
600 991.251
603 992.756
606 997.758
609 1002.83
612 1012.06
615 1015.37
618 1019.7
621 1026.13
624 1027.15
627 1036.13
630 1041.37
633 1050.18
636 1054.02
639 1060.38
642 1063.93
645 1066.88
648 1075.99
651 1082.61
654 1088.6
657 1091.14
660 1096.91
663 1100.39
666 1106.54
669 1112.45
672 1117.51
675 1120.19
678 1125.34
681 1130.44
684 1133.25
687 1141.26
690 1148.05
693 1154.26
696 1156.43
699 1163.05
702 1167.16
705 1170.41
708 1179.55
711 1186.81
714 1191.02
717 1194.03
720 1202.07
723 1205.13
726 1209.96
729 1215.91
732 1222.71
735 1225.01
738 1229.94
741 1235.43
744 1237.88
747 1244.29
750 1251.72
753 1258.67
756 1262.47
759 1271.41
762 1274.31
765 1275.85
768 1283.65
771 1290.42
774 1295.22
777 1300.34
780 1308.1
783 1311.26
786 1313.7
789 1320.49
792 1329.35
795 1334.33
798 1342.19
801 1347.3
804 1348.9
807 1353.09
810 1360.9
813 1370.21
816 1374.39
819 1385.28
822 1388.02
825 1388.78
828 1398.29
831 1402.65
834 1410.65
837 1416.86
840 1425.85
843 1428.86
846 1431.94
849 1439.29
852 1447.92
855 1453.45
858 1460.52
861 1467.34
864 1471.92
867 1481.38
870 1489.45
873 1499.37
876 1502
879 1512.7
882 1516.21
885 1521.39
888 1527.15
891 1531.39
894 1537.6
897 1542.11
900 1550.73
903 1554.14
906 1562.34
909 1564.83
912 1568.53
915 1571.96
918 1577.75
921 1584.28
924 1588.75
927 1596.2
930 1598.6
933 1601.74
936 1604.42
939 1613.89
942 1617.73
945 1624.68
948 1629.37
951 1631.61
954 1633.97
957 1638.51
960 1644.59
963 1648.36
966 1658.44
969 1660.9
972 1664.6
975 1666.76
978 1672.32
981 1675.47
984 1681.56
987 1690.81
990 1693.53
993 1698.94
996 1700.13
999 1705.99
1002 1710.04
