# Supplementary material for: A geometric criterion for the optimal spreading of active polymers in porous media
Source: Nat Commun. 2021 Dec 6;12:7088. doi: 10.1038/s41467-021-26942-0 (PMC8648790; doi:10.1038/s41467-021-26942-0)
Supplement: Supplementary file 2 — Source Data [file 41467_2021_26942_MOESM2_ESM.zip › Source_Data/fig_5/avg_center_msd_tauR_20.dat]

# time, msd
0 0
6e-05 0.00029291
0.00043 0.00150472
0.00283 0.00646815
0.01863 0.0255589
0.12247 0.154284
0.80473 2.12832
3 14.8583
5.28766 28.1578
6 32.5605
9 49.4806
12 67.0773
15 84.6778
18 105.865
21 128.978
24 146.745
27 165.949
30 185.276
33 195.976
34.7435 206.735
36 217.626
39 238.021
42 257.031
45 270.452
48 290.702
51 308.788
54 313.484
57 338.094
60 358.459
63 375.388
66 386.915
69 404.148
72 420.493
75 426.46
78 450.319
81 473.717
84 489.956
87 503.585
90 518.264
93 532.832
96 549.467
99 578.062
102 603.818
105 612.551
108 628.28
111 646.714
114 656.707
117 678.89
120 702.858
123 723.622
126 733.459
129 745.936
132 758.41
135 765.312
138 788.343
141 812.297
144 828.124
147 843.779
150 853.483
153 867.095
156 881.013
159 905.86
162 929.381
165 944.177
168 962.412
171 971.916
174 980.098
177 1000.84
180 1021.47
183 1040.67
186 1063.41
189 1084.29
192 1094.58
195 1099.6
198 1122.61
201 1148.22
204 1167.36
207 1192.82
210 1203.53
213 1208.95
216 1222.2
219 1248.61
222 1270.55
225 1287.11
228 1311.81
228.288 1314.12
231 1317.48
234 1321.28
237 1337.09
240 1364.14
243 1380.34
246 1399.67
249 1421.67
252 1426.95
255 1432.04
258 1452.04
261 1474.8
264 1495.86
267 1518.72
270 1533.37
273 1542.65
276 1555.69
279 1577.75
282 1594.48
285 1612.87
288 1640.11
291 1652.9
294 1664.83
297 1688.27
300 1709.71
303 1725.22
306 1748.29
309 1771.55
312 1781.74
315 1798.52
318 1822.26
321 1848.08
324 1866.17
327 1886.01
330 1897.76
333 1904.37
336 1925.89
339 1954.26
342 1977.36
345 2000.45
348 2024.82
351 2032.91
354 2042.3
357 2052.21
360 2073.28
363 2093.99
366 2120.34
369 2142.82
372 2145.97
375 2164.37
378 2168.23
381 2196.83
384 2223.73
387 2254.18
390 2266.87
393 2275.88
396 2299.83
399 2309.21
402 2341.72
405 2365.21
408 2383.35
411 2390.53
414 2403.6
417 2417.04
420 2440.8
423 2468.24
426 2495.16
429 2516.48
432 2527.44
435 2543.65
438 2552.98
441 2583.17
444 2612.66
447 2640.57
450 2658.76
453 2671.62
456 2690.72
459 2708.29
462 2739.05
465 2771.75
468 2791.18
471 2802.97
474 2815.12
477 2826.89
480 2849.57
483 2879.51
486 2905.71
489 2925.79
492 2938.75
495 2953.68
498 2966.6
501 2994.98
504 3027.12
507 3051.68
510 3067.5
513 3078.11
516 3090.61
519 3106.88
522 3141.5
525 3168.44
528 3189.96
531 3202.73
534 3216.84
537 3231.72
540 3249.35
543 3287.32
546 3306.32
549 3336.91
552 3347.4
555 3365.28
558 3373.38
561 3395.63
564 3429.48
567 3449.34
570 3472.75
573 3494.04
576 3517.63
579 3531.54
582 3559.4
585 3590.1
588 3614.6
591 3634.48
594 3663.59
597 3690.44
600 3705.6
603 3750.17
606 3768.07
609 3798.25
612 3817.78
615 3844.23
618 3871.94
621 3895.4
624 3936.18
627 3946.29
630 3976.84
633 4007.51
636 4042.79
639 4063.77
642 4094.23
645 4119.38
648 4132.89
651 4160.98
654 4193.66
657 4230.33
660 4244.09
663 4284.02
666 4289.85
669 4309.25
672 4342.13
675 4378.54
678 4411.91
681 4437.5
684 4474.51
687 4483.35
690 4506.34
693 4547.94
696 4589.08
699 4604.41
702 4637.64
705 4673.22
708 4683.64
711 4710.79
714 4754.9
717 4793.64
720 4803.6
723 4849.97
726 4865.1
729 4892.36
732 4928.97
735 4971.58
738 4999.98
741 5018.94
744 5062.36
747 5078.05
750 5096.74
753 5145.42
756 5181.33
759 5202.2
762 5232.88
765 5261.7
768 5268.83
771 5301.98
774 5352.64
777 5392.55
780 5403.87
783 5440.96
786 5452.81
789 5471.91
792 5520.3
795 5561.05
798 5591.7
801 5604.25
804 5637.78
807 5642.12
810 5663.25
813 5723.78
816 5758.69
819 5774.64
822 5797.67
825 5830.46
828 5844.96
831 5875.96
834 5920.63
837 5958.44
840 5959.32
843 5993.59
846 6013.39
849 6033.64
852 6075.83
855 6112.73
858 6136.86
861 6141.9
864 6181.84
867 6210.6
870 6232.11
873 6281.04
876 6315.09
879 6330.57
882 6346.7
885 6390.25
888 6414.66
891 6450.52
894 6503.27
897 6534.86
900 6541.8
903 6569.95
906 6594.99
909 6619.21
912 6662.44
915 6711.33
918 6731.55
921 6737.26
924 6771.35
927 6795.82
930 6820.34
933 6878.91
936 6907.38
939 6920.14
942 6934.52
945 6974.38
948 7000.07
951 7039.36
954 7088.25
957 7127.04
960 7127.89
963 7156.7
966 7181.67
969 7212.78
972 7266.03
975 7310.69
978 7320.96
981 7321.31
984 7345.39
987 7375.06
990 7406.51
993 7461.85
996 7493.1
999 7499.44
1002 7512.8
