# Supplementary material for: A geometric criterion for the optimal spreading of active polymers in porous media
Source: Nat Commun. 2021 Dec 6;12:7088. doi: 10.1038/s41467-021-26942-0 (PMC8648790; doi:10.1038/s41467-021-26942-0)
Supplement: Supplementary file 2 — Source Data [file 41467_2021_26942_MOESM2_ESM.zip › Source_Data/fig_5/avg_center_msd_tauR_2.dat]

# time, msd
0 0
6e-05 0.000283906
0.00043 0.00156542
0.00283 0.00632099
0.01863 0.027705
0.12247 0.201632
0.80473 3.28709
3 17.7246
5.28766 34.7254
6 40.9301
9 65.8054
12 78.0677
15 93.4676
18 111.954
21 127.171
24 146.21
27 164.452
30 193.837
33 206.792
34.7435 217.342
36 225.61
39 246.325
42 265.851
45 282.808
48 310.728
51 328.748
54 349.731
57 369.539
60 392.841
63 415.263
66 427.583
69 457.218
72 472.809
75 492.32
78 508.469
81 529.067
84 551.19
87 564.31
90 587.094
93 605.629
96 619.635
99 637.305
102 657.387
105 682.447
108 703.419
111 719.267
114 742.459
117 750.825
120 775.559
123 801.356
126 816.269
129 845.835
132 871.232
135 888.939
138 900.69
141 924.708
144 957.267
147 977.939
150 993.908
153 1022.28
156 1035.01
159 1055.89
162 1075.28
165 1101.79
168 1125.82
171 1139.93
174 1164.57
177 1168.22
180 1204.19
183 1230.32
186 1256.65
189 1272.03
192 1298.84
195 1307.81
198 1313.1
201 1353.15
204 1389.95
207 1410.15
210 1418.48
213 1460.47
216 1459.17
219 1487.78
222 1521.22
225 1551.12
228 1568.23
228.288 1567.97
231 1583.15
234 1609.35
237 1607.66
240 1660.18
243 1692.71
246 1718.2
249 1735.03
252 1769.05
255 1781.62
258 1792.41
261 1841.2
264 1866.98
267 1880.74
270 1893.89
273 1931.46
276 1935.65
279 1979.85
282 2015.85
285 2036.07
288 2056.09
291 2070.96
294 2094.97
297 2105.14
300 2155.77
303 2174.59
306 2192.45
309 2202.8
312 2237.4
315 2249.56
318 2270.29
321 2320.78
324 2346.7
327 2355.21
330 2366.02
333 2402.49
336 2415.22
339 2456.37
342 2492.66
345 2510.14
348 2527.72
351 2540.98
354 2584.41
357 2597.71
360 2653.9
363 2674.16
366 2690.23
369 2700.28
372 2737.11
375 2761.1
378 2779.82
381 2827.92
384 2858.09
387 2868.05
390 2877.5
393 2924.44
396 2937.21
399 2976.32
402 3015.5
405 3035.45
408 3055.2
411 3059.24
414 3100.03
417 3114.39
420 3172.92
423 3198.24
426 3226.34
429 3226.17
432 3261.85
435 3290.44
438 3316.77
441 3369.16
444 3399.95
447 3414.8
450 3414.23
453 3463.41
456 3470.78
459 3497.79
462 3544.2
465 3565.2
468 3583
471 3594.95
474 3644.03
477 3645.73
480 3704.87
483 3727.61
486 3752.5
489 3752.25
492 3794.76
495 3820.41
498 3824.33
501 3873.59
504 3898.62
507 3911.71
510 3914.88
513 3969.14
516 3970.37
519 3988.85
522 4029.32
525 4045.82
528 4064.89
531 4074.19
534 4129.28
537 4129.97
540 4161.15
543 4189.07
546 4208.75
549 4216.57
552 4260.01
555 4292.3
558 4287.54
561 4332.64
564 4355.31
567 4359.66
570 4361.55
573 4423.21
576 4443.7
579 4451.24
582 4487.44
585 4495.61
588 4524.24
591 4537.14
594 4604.94
597 4603.67
600 4627.72
603 4665.26
606 4671.16
609 4693.45
612 4735.06
615 4781.22
618 4797.29
621 4834.74
624 4858.61
627 4869.86
630 4894.53
633 4953.94
636 4990.27
639 5004.95
642 5055.76
645 5069.72
648 5103.49
651 5130.95
654 5198.21
657 5210.67
660 5230.43
663 5273.22
666 5286.89
669 5325.52
672 5369.44
675 5416.67
678 5434.95
681 5461.81
684 5490.65
687 5522.51
690 5553.58
693 5604.69
696 5635.61
699 5641.47
702 5684.65
705 5705.35
708 5745.93
711 5768.92
714 5826.14
717 5836.54
720 5848.69
723 5896.66
726 5928.66
729 5965.91
732 5996.09
735 6031.46
738 6046.14
741 6064.69
744 6114.16
747 6155.04
750 6170.3
753 6218.89
756 6244.68
759 6250.91
762 6310.13
765 6344.59
768 6375.82
771 6384.7
774 6431.83
777 6436.14
780 6441.49
783 6497.01
786 6531.85
789 6567.13
792 6592.04
795 6624.3
798 6637.25
801 6658.16
804 6704.11
807 6736.27
810 6752.39
813 6788.7
816 6799.57
819 6812.12
822 6870.08
825 6901.11
828 6936.66
831 6957.59
834 6991.71
837 6987.84
840 7014.15
843 7059.69
846 7091.4
849 7133.44
852 7155.13
855 7173.31
858 7183.91
861 7208.23
864 7247.56
867 7285.03
870 7310.75
873 7348.46
876 7362.6
879 7374.99
882 7426.15
885 7447.17
888 7480.63
891 7502.62
894 7549.79
897 7552.07
900 7572.44
903 7622.9
906 7647.18
909 7696.03
912 7720.02
915 7753.21
918 7781.48
921 7815.3
924 7858.64
927 7891.07
930 7935.84
933 7977.68
936 8001.55
939 8020.06
942 8082.19
945 8102.34
948 8147.18
951 8190.92
954 8226.22
957 8234.95
960 8276.93
963 8332.06
966 8376.48
969 8410.37
972 8436.4
975 8463.66
978 8489.79
981 8537.62
984 8584.44
987 8615.1
990 8645.47
993 8682.9
996 8682.09
999 8707.87
1002 8763.38
