# Supplementary material for: A geometric criterion for the optimal spreading of active polymers in porous media
Source: Nat Commun. 2021 Dec 6;12:7088. doi: 10.1038/s41467-021-26942-0 (PMC8648790; doi:10.1038/s41467-021-26942-0)
Supplement: Supplementary file 2 — Source Data [file 41467_2021_26942_MOESM2_ESM.zip › Source_Data/fig_5/avg_center_msd_tauR_0-2.dat]

# time, msd
0 0
6e-05 0.000288667
0.00043 0.00151283
0.00283 0.00656939
0.01863 0.034427
0.12247 0.342535
0.80473 2.68881
3 7.04589
5.28766 10.437
6 12.1191
9 19.6142
12 26.0737
15 31.2493
18 38.2715
21 41.34
24 44.4826
27 51.4424
30 60.9849
33 66.6584
34.7435 70.5901
36 74.1304
39 79.4224
42 79.7627
45 84.8198
48 92.2409
51 99.3495
54 102.989
57 112.219
60 114.082
63 119.451
66 126.755
69 137.01
72 140.852
75 148.85
78 156.129
81 158.883
84 163.455
87 172.62
90 183.253
93 185.87
96 198.148
99 201.363
102 203.477
105 209.125
108 217.369
111 224.754
114 229.949
117 240.948
120 244.276
123 247.076
126 250.559
129 257.945
132 262.011
135 269.425
138 278.365
141 281.372
144 287.355
147 292.855
150 304.421
153 306.547
156 320.491
159 327.665
162 330.265
165 337.946
168 346.425
171 352.169
174 357.01
177 369.235
180 376.773
183 382.184
186 385.547
189 395.876
192 398.962
195 408.146
198 420.579
201 422.561
204 430.126
207 436.337
210 448.051
213 450.552
216 465.822
219 474.809
222 477.849
225 487.789
228 499.907
228.288 502.582
231 507.725
234 512.875
237 530.788
240 538.593
243 547.054
246 554.602
249 567.498
252 571.478
255 584.649
258 601.963
261 606.81
264 613.625
267 623.521
270 634.196
273 635.951
276 654.748
279 661.578
282 667.337
285 681.771
288 691.895
291 696.465
294 701.475
297 717.831
300 726.768
303 732.761
306 741.515
309 751.713
312 756.572
315 763.453
318 779.058
321 788.832
324 798.575
327 809.179
330 814.718
333 820.31
336 837.696
339 846.211
342 850.474
345 864.659
348 874.651
351 882.134
354 887.285
357 901.466
360 911.868
363 916.057
366 925.11
369 934.653
372 941.953
375 947.166
378 961.929
381 971.851
384 978.704
387 989.438
390 994.043
393 1000.98
396 1016.91
399 1027.01
402 1033.53
405 1046.22
408 1054.06
411 1063.47
414 1068.48
417 1082.67
420 1094.57
423 1102.13
426 1111.82
429 1120.86
432 1133.69
435 1141.36
438 1157.06
441 1168.44
444 1173.86
447 1189.82
450 1194.69
453 1205.95
456 1220.13
459 1232.19
462 1241.48
465 1250.67
468 1256.67
471 1272.47
474 1281.7
477 1294.26
480 1308.03
483 1312.97
486 1323.06
489 1329.88
492 1343.3
495 1351.92
498 1366.47
501 1377.01
504 1380.52
507 1398.75
510 1404.2
513 1418.24
516 1430.12
519 1440.42
522 1449.69
525 1460.82
528 1471.24
531 1485.88
534 1494.96
537 1504.25
540 1514.26
543 1522.77
546 1537.08
549 1546.63
552 1557.47
555 1568.24
558 1585.19
561 1594.49
564 1598.11
567 1619.27
570 1626.39
573 1643.07
576 1655.65
579 1667.13
582 1678.76
585 1692.59
588 1704.63
591 1719.84
594 1733.53
597 1747.14
600 1762.71
603 1770.23
606 1786.99
609 1803.35
612 1813.85
615 1827.06
618 1841.67
621 1855.42
624 1856.38
627 1881.66
630 1886.65
633 1903.53
636 1916.34
639 1932.38
642 1939.78
645 1956.53
648 1966.76
651 1982.33
654 1995.42
657 2010.88
660 2021.05
663 2030.37
666 2046.32
669 2060.2
672 2072.63
675 2087.34
678 2104.26
681 2112.45
684 2117.71
687 2143.38
690 2149.89
693 2166.06
696 2184.92
699 2203
702 2212.66
705 2223.85
708 2238.5
711 2256.7
714 2276.4
717 2292.23
720 2305.55
723 2313.82
726 2332.14
729 2346.6
732 2367.7
735 2387.55
738 2410.33
741 2419.32
744 2425.24
747 2448.36
750 2456
753 2479.11
756 2504
759 2520.68
762 2532.47
765 2538.2
768 2553.73
771 2566.01
774 2587.31
777 2613.22
780 2627.34
783 2637.43
786 2652.72
789 2660.76
792 2678.91
795 2696.1
798 2723.94
801 2732.97
804 2739.02
807 2753.66
810 2757.39
813 2779.44
816 2804.71
819 2822.5
822 2830.86
825 2836.45
828 2847.94
831 2859.32
834 2876.2
837 2903.65
840 2918.77
843 2928.03
846 2938.71
849 2949.19
852 2969.65
855 2986.4
858 3013.2
861 3024.46
864 3031.4
867 3044.35
870 3054.48
873 3074.1
876 3097.32
879 3116.22
882 3124.06
885 3132.12
888 3142.5
891 3153.13
894 3164.73
897 3193.93
900 3205.35
903 3213.37
906 3224.27
909 3231.58
912 3251.19
915 3266.79
918 3289.92
921 3297.4
924 3306.87
927 3314.02
930 3321.88
933 3342.86
936 3364.77
939 3382.13
942 3387.53
945 3398.35
948 3405.25
951 3416.89
954 3428.37
957 3455.81
960 3471.69
963 3481.93
966 3490.41
969 3496.05
972 3517.68
975 3525.9
978 3558.64
981 3568.67
984 3588.57
987 3586.07
990 3595.4
993 3614.5
996 3631.38
999 3657.79
1002 3668.35
