# Supplementary material for: A geometric criterion for the optimal spreading of active polymers in porous media
Source: Nat Commun. 2021 Dec 6;12:7088. doi: 10.1038/s41467-021-26942-0 (PMC8648790; doi:10.1038/s41467-021-26942-0)
Supplement: Supplementary file 2 — Source Data [file 41467_2021_26942_MOESM2_ESM.zip › Source_Data/fig_2/avg_center_msd_tauR_2000.dat]

#time, msd
0 0
7e-05 0.000329356
0.00059 0.00189032
0.00459 0.00822704
0.03548 0.0235019
0.27386 0.0448465
2.11366 0.123039
15 2.30448
16.3133 2.58548
30 4.69783
45 5.83756
60 8.21884
75 9.05762
90 10.2866
105 11.9596
120 12.5065
125.907 13.0136
135 14.0865
150 14.8879
165 15.8069
180 17.7866
195 18.3158
210 19.8966
225 20.6914
240 21.6289
255 23.579
270 24.119
285 25.7203
300 26.4314
315 27.3404
330 29.3034
345 30.1313
360 31.7578
375 32.6572
390 33.5475
405 35.701
420 36.2908
435 37.8815
450 38.7688
465 39.4766
480 41.5384
495 42.0565
510 43.0026
525 43.7093
540 45.2521
555 47.1427
570 49.8195
585 51.1704
600 53.411
615 56.7625
630 58.5881
645 61.4283
660 62.9331
675 65.3742
690 68.7129
705 70.5157
720 73.3456
735 74.9046
750 77.2859
765 80.6875
780 82.5747
795 85.4754
810 87.0843
825 89.4683
840 92.8859
855 94.505
870 97.0888
885 98.6862
900 100.822
915 104.263
930 105.851
945 108.429
960 110.018
971.751 112.175
975 112.903
990 120.487
1005 127.445
