# Supplementary material for: A geometric criterion for the optimal spreading of active polymers in porous media
Source: Nat Commun. 2021 Dec 6;12:7088. doi: 10.1038/s41467-021-26942-0 (PMC8648790; doi:10.1038/s41467-021-26942-0)
Supplement: Supplementary file 2 — Source Data [file 41467_2021_26942_MOESM2_ESM.zip › Source_Data/fig_2/avg_center_msd_tauR_0-065.dat]

#time, msd
0 0
7e-05 0.000326928
0.00059 0.00194636
0.00459 0.0105353
0.03548 0.118187
0.27386 2.00838
2.11366 14.4494
15 75.644
16.3133 80.6307
30 147.336
45 214.01
60 285.771
75 356.905
90 423.153
105 491.824
120 555.216
125.907 589.323
135 628.813
150 702.088
165 769.628
180 841.295
195 911.992
210 988.173
225 1059.74
240 1126.36
255 1201.88
270 1269.88
285 1342.84
300 1417.87
315 1482.22
330 1554.29
345 1622.9
360 1704.09
375 1779.54
390 1853.51
405 1931.91
420 2011.34
435 2093.54
450 2177.67
465 2248.74
480 2325.37
495 2406.88
510 2487.35
525 2571.85
540 2644.73
555 2721.01
570 2805.22
585 2891.96
600 2980.87
615 3067.66
630 3147.69
645 3247.89
660 3342.29
675 3440.9
690 3534
705 3620.16
720 3724.86
735 3824.54
750 3922.07
765 4020.76
780 4109.32
795 4211.74
810 4316
825 4414.49
840 4519.67
855 4611.67
870 4721.92
885 4829.81
900 4929.85
915 5031.89
930 5120.5
945 5227.97
960 5327.92
971.751 5403.52
975 5430.32
990 5531.72
1005 5621.85
