# Supplementary material for: A geometric criterion for the optimal spreading of active polymers in porous media
Source: Nat Commun. 2021 Dec 6;12:7088. doi: 10.1038/s41467-021-26942-0 (PMC8648790; doi:10.1038/s41467-021-26942-0)
Supplement: Supplementary file 2 — Source Data [file 41467_2021_26942_MOESM2_ESM.zip › Source_Data/fig_2/avg_center_msd_tauR_200.dat]

#time, msd
0 0
7e-05 0.000332231
0.00059 0.00190193
0.00459 0.00861205
0.03548 0.0255378
0.27386 0.109679
2.11366 2.23111
15 40.0408
16.3133 44.3337
30 93.2217
45 145.713
60 198.187
75 256.383
90 307.174
105 357.097
120 411.499
125.907 436.668
135 464.402
150 525.482
165 579.229
180 634.406
195 688.973
210 746.192
225 807.913
240 861.068
255 920.69
270 973.326
285 1030.29
300 1090.33
315 1141.63
330 1200.18
345 1249.79
360 1305.59
375 1365.92
390 1418.99
405 1477.51
420 1529.83
435 1584.96
450 1643.22
465 1691.86
480 1748.5
495 1797.25
510 1852.21
525 1913.08
540 1965.19
555 2025.37
570 2081.54
585 2142.34
600 2209.3
615 2262.1
630 2331.12
645 2388.49
660 2455.86
675 2525.68
690 2582.79
705 2653.09
720 2710.47
735 2778.28
750 2851.16
765 2912.62
780 2989.82
795 3055.81
810 3133.44
825 3217.05
840 3283.64
855 3367.69
870 3436.88
885 3519.86
900 3599.55
915 3670.65
930 3757.31
945 3825.89
960 3910.97
971.751 3976.56
975 4001.26
990 4074.13
1005 4160.19
