# Supplementary material for: A geometric criterion for the optimal spreading of active polymers in porous media
Source: Nat Commun. 2021 Dec 6;12:7088. doi: 10.1038/s41467-021-26942-0 (PMC8648790; doi:10.1038/s41467-021-26942-0)
Supplement: Supplementary file 2 — Source Data [file 41467_2021_26942_MOESM2_ESM.zip › Source_Data/fig_2/avg_center_msd_tauR_20.dat]

#time, msd
0 0
7e-05 0.000329498
0.00059 0.00189204
0.00459 0.00863509
0.03548 0.0356771
0.27386 0.5873
2.11366 20.0507
15 252.092
16.3133 277.126
30 527.717
45 779.381
60 1021.44
75 1273.45
90 1504.38
105 1755.02
120 1997.28
125.907 2109.25
135 2243.38
150 2507.06
165 2733.67
180 2995.86
195 3216.35
210 3476.74
225 3740.36
240 3967.29
255 4251.94
270 4485.84
285 4752.89
300 5029.48
315 5277.85
330 5581.86
345 5833.79
360 6124.65
375 6410.68
390 6672.81
405 7000.9
420 7288.81
435 7625.23
450 7953.77
465 8254.47
480 8645.02
495 8960.83
510 9328.62
525 9673.61
540 9998.01
555 10404.4
570 10737
585 11147.7
600 11519.3
615 11862.4
630 12304.5
645 12643.8
660 13075.5
675 13485.5
690 13864.3
705 14352
720 14719.9
735 15186.7
750 15625
765 15998.6
780 16505.9
795 16886.1
810 17366.6
825 17796.7
840 18187.3
855 18684.1
870 19071.4
885 19545.2
900 19995
915 20379.6
930 20895.4
945 21273.1
960 21759.8
971.751 22107.4
975 22222.2
990 22616.8
1005 23136.6
