# Supplementary material for: A geometric criterion for the optimal spreading of active polymers in porous media
Source: Nat Commun. 2021 Dec 6;12:7088. doi: 10.1038/s41467-021-26942-0 (PMC8648790; doi:10.1038/s41467-021-26942-0)
Supplement: Supplementary file 2 — Source Data [file 41467_2021_26942_MOESM2_ESM.zip › Source_Data/fig_2/avg_center_msd_tauR_2.dat]

#time, msd
0 0
7e-05 0.00033327
0.00059 0.00196148
0.00459 0.00944464
0.03548 0.0740489
0.27386 2.39262
2.11366 62.201
15 531.611
16.3133 575.982
30 985.311
45 1476.21
60 1967.73
75 2432.84
90 2983.95
105 3460.76
120 3997.52
125.907 4171.96
135 4535.64
150 5023.79
165 5603.71
180 6100.35
195 6679.93
210 7242.29
225 7721.38
240 8343.07
255 8872.72
270 9495.2
285 10120
300 10612.2
315 11261
330 11844.2
345 12491.3
360 13161.1
375 13697.2
390 14368.5
405 14979
420 15619.2
435 16341.6
450 16888.2
465 17623.8
480 18263
495 18941.7
510 19725.8
525 20292
540 21084.7
555 21770.9
570 22494
585 23318
600 23950.1
615 24783.8
630 25535
645 26313.9
660 27224.1
675 27923.2
690 28825.5
705 29618.3
720 30476.1
735 31465.2
750 32206.9
765 33152
780 34054.8
795 34921.6
810 35988.5
825 36731.4
840 37695
855 38540.6
870 39395.8
885 40456.8
900 41182.8
915 42202.9
930 43051.1
945 43981.9
960 45043.4
971.751 45648
975 45804.6
990 46812.7
1005 47717.9
