# Supplementary material for: A geometric criterion for the optimal spreading of active polymers in porous media
Source: Nat Commun. 2021 Dec 6;12:7088. doi: 10.1038/s41467-021-26942-0 (PMC8648790; doi:10.1038/s41467-021-26942-0)
Supplement: Supplementary file 2 — Source Data [file 41467_2021_26942_MOESM2_ESM.zip › Source_Data/fig_2/avg_center_msd_tauR_0-2.dat]

#time, msd
0 0
7e-05 0.000324063
0.00059 0.00194913
0.00459 0.0104141
0.03548 0.112158
0.27386 3.17573
2.11366 33.8084
15 202.019
16.3133 216.545
30 374.662
45 556.382
60 748.332
75 928.792
90 1126.15
105 1308.17
120 1503.64
125.907 1578.84
135 1703.37
150 1894.46
165 2097.9
180 2290.41
195 2500.87
210 2714.67
225 2917.47
240 3131.9
255 3336.22
270 3554.01
285 3787.96
300 3991.99
315 4218.94
330 4426.64
345 4642.4
360 4892.67
375 5106.89
390 5352.79
405 5571.65
420 5802.12
435 6056.95
450 6273.12
465 6525.23
480 6737.44
495 6984.05
510 7238.86
525 7468.83
540 7741.98
555 7971.14
570 8247.46
585 8521.1
600 8771.92
615 9056.77
630 9315.36
645 9582.21
660 9879.36
675 10154.5
690 10452.7
705 10732.2
720 11024.1
735 11341.1
750 11625
765 11933
780 12225.3
795 12517.5
810 12845.8
825 13141
840 13444.2
855 13728.9
870 14023.4
885 14355
900 14679
915 14985
930 15288.3
945 15597.8
960 15921.3
971.751 16171.2
975 16244.3
990 16567.9
1005 16888.1
