# Supplementary material for: A geometric criterion for the optimal spreading of active polymers in porous media
Source: Nat Commun. 2021 Dec 6;12:7088. doi: 10.1038/s41467-021-26942-0 (PMC8648790; doi:10.1038/s41467-021-26942-0)
Supplement: Supplementary file 2 — Source Data [file 41467_2021_26942_MOESM2_ESM.zip › Source_Data/fig_4/data_tauT_p_lH_Pe50.dat]

#tau_R, tau_T, p, lH
2000.0 58.59013282732443 0.03163896962441311 0.7443217826531964
650.0 76.36069518716577 0.01567967698519527 0.9484130134610085
200.0 37.422826652785 0.03237846109427009 1.507963660739884
65.0 39.170650813516865 0.0786734093305009 3.771298922476076
20.0 15.045790080738147 0.13820604117670232 5.459707904361018
6.5 9.704488395854597 0.2922746238462513 8.362579559502269
2.0 3.9764871816145075 0.5218705441907739 8.865295397742722
0.65 1.6371900826446064 0.7139723846768892 6.913336233709704
0.2 0.5727798598663556 0.8493136947665308 3.4630083688473863
0.065 0.22356010230176085 0.8806467368842911 0.8526879570767986
