# Supplementary material for: A geometric criterion for the optimal spreading of active polymers in porous media
Source: Nat Commun. 2021 Dec 6;12:7088. doi: 10.1038/s41467-021-26942-0 (PMC8648790; doi:10.1038/s41467-021-26942-0)
Supplement: Supplementary file 2 — Source Data [file 41467_2021_26942_MOESM2_ESM.zip › Source_Data/fig_1/chord_length_N500.txt]

2.004808	0.177287436864397
5.597624	0.0599340482229864
9.19044	0.0252857703762911
12.783256	0.00902692688700982
16.376072	0.00394038864126532
19.968888	0.00163210940452627
23.561704	0.000739732181519544
27.15452	0.000333076250682587
30.747336	8.51E-05
34.340152	3.18E-05
37.932968	1.69E-05
41.525784	8.11E-06
45.1186	3.46E-06
48.711416	3.58E-06
52.304232	1.31E-06
55.897048	8.35E-07
59.489864	5.96E-07
63.08268	5.96E-07
66.675496	0
70.268312	2.39E-07
73.861128	0
77.453944	0
81.04676	2.39E-07
84.639576	1.19E-07
88.232392	7.16E-07
