# Supplementary material for: A geometric criterion for the optimal spreading of active polymers in porous media
Source: Nat Commun. 2021 Dec 6;12:7088. doi: 10.1038/s41467-021-26942-0 (PMC8648790; doi:10.1038/s41467-021-26942-0)
Supplement: Supplementary file 2 — Source Data [file 41467_2021_26942_MOESM2_ESM.zip › Source_Data/fig_1/chord_length_N750.txt]

0.93808	0.325191076500497
2.39824	0.151750615454429
3.8584	0.0872394060254559
5.31856	0.0509533671663016
6.77872	0.0294645194192022
8.23888	0.0174606193400949
9.69904	0.0100824268574499
11.1592	0.00531637920218085
12.61936	0.0030880327281623
14.07952	1.72E-03
15.53968	1.18E-03
16.99984	5.50E-04
18.46	0.000357880935817381
19.92016	0.000194932065965245
21.38032	0.000135652866272844
22.84048	5.79E-05
24.30064	4.99E-05
25.7608	4.27E-05
27.22096	1.41E-05
28.68112	6.07E-06
30.14128	3.31E-06
31.60144	1.65E-06
33.0616	1.38E-06
34.52176	0.00E+00
35.98192	8.27E-07
