# Supplementary material for: A geometric criterion for the optimal spreading of active polymers in porous media
Source: Nat Commun. 2021 Dec 6;12:7088. doi: 10.1038/s41467-021-26942-0 (PMC8648790; doi:10.1038/s41467-021-26942-0)
Supplement: Supplementary file 2 — Source Data [file 41467_2021_26942_MOESM2_ESM.zip › Source_Data/fig_1/chord_length_N50.txt]

2.00304	0.0352517912238314
5.59312	0.0317069446947415
9.1832	0.0283703412954881
12.77328	0.0265702808254401
16.36336	0.0217361265233499
19.95344	0.0173574505073013
23.54352	0.0143460663169902
27.1336	0.0209095812610974
30.72368	0.0117533108053834
34.31376	0.0081197681284001
37.90384	0.00804649739753169
41.49392	0.0075237471539091
45.084	0.00630513920893971
48.67408	0.00537961418744397
52.26416	0.00375308965892646
55.85424	0.00533205248495044
59.44432	0.0042886944167365
63.0344	0.00272130065348122
66.62448	0.00232452464889554
70.21456	0.00255804832330072
73.80464	0.0019975915047283
77.39472	0.00177178053883559
80.9848	0.00137714695328116
84.57488	0.00145298858698706
88.16496	0.00759144759529629
