# Supplementary material for: A geometric criterion for the optimal spreading of active polymers in porous media
Source: Nat Commun. 2021 Dec 6;12:7088. doi: 10.1038/s41467-021-26942-0 (PMC8648790; doi:10.1038/s41467-021-26942-0)
Supplement: Supplementary file 2 — Source Data [file 41467_2021_26942_MOESM2_ESM.zip › Source_Data/fig_1/chord_length_N1000.txt]

0.91188	0.389758096872076
2.32764	0.172260487405844
3.7434	0.0772632628542113
5.15916	0.0347873724765694
6.57492	0.0170534107791477
7.99068	0.00764766045347012
9.40644	0.0035131306811611
10.8222	0.00199042849215585
12.23796	0.000979968929808347
13.65372	0.000526268317625765
15.06948	0.000271366629598453
16.48524	0.000121962530156608
17.901	8.72E-05
19.31676	3.96E-05
20.73252	1.40E-05
22.14828	5.49E-06
23.56404	6.10E-06
24.9798	1.22E-06
26.39556	4.27E-06
27.81132	6.10E-07
29.22708	0
30.64284	1.22E-06
32.0586	0
33.47436	0
34.89012	1.22E-06
