# Supplementary material for: A geometric criterion for the optimal spreading of active polymers in porous media
Source: Nat Commun. 2021 Dec 6;12:7088. doi: 10.1038/s41467-021-26942-0 (PMC8648790; doi:10.1038/s41467-021-26942-0)
Supplement: Supplementary file 2 — Source Data [file 41467_2021_26942_MOESM2_ESM.zip › Source_Data/fig_1/chord_length_N1200.txt]

#L(sigma)	P(L)
0.756	0.476117338114336
1.848	0.211824522713356
2.94	0.114234769117708
4.032	0.0533402978706834
5.124	0.030325380632687
6.216	0.0134554663625514
7.308	0.00745133863279727
8.4	0.00415017615407637
9.492	0.00202283465044073
10.584	0.0012386152240661
11.676	0.000772932686229574
12.768	0.000345708670368771
13.86	0.000181423897146368
14.952	0.000113285428863285
16.044	5.35E-05
17.136	3.43E-05
18.228	5.43E-05
19.32	2.63E-05
20.412	2.93E-06
21.504	1.67E-06
22.596	0
23.688	0
24.78	8.36E-07
25.872	2.09E-06
26.964	8.36E-07
