# Supplementary material for: A geometric criterion for the optimal spreading of active polymers in porous media
Source: Nat Commun. 2021 Dec 6;12:7088. doi: 10.1038/s41467-021-26942-0 (PMC8648790; doi:10.1038/s41467-021-26942-0)
Supplement: Supplementary file 2 — Source Data [file 41467_2021_26942_MOESM2_ESM.zip › Source_Data/fig_1/chord_length_N250.txt]

2.00304	0.114590153462066
5.59312	0.0650361670749522
9.1832	0.0388339077776491
12.77328	0.0238103470656679
16.36336	0.0144331364909254
19.95344	0.00867784777680039
23.54352	0.00519605979769494
27.1336	0.00380419390230435
30.72368	0.00158508079262681
34.31376	0.000915770015894748
37.90384	0.000565925290721474
41.49392	0.000383653249034558
45.084	0.000247112543971599
48.67408	0.000139970555309756
52.26416	8.43E-05
55.85424	7.01E-05
59.44432	4.39E-05
63.0344	2.96E-05
66.62448	1.60E-05
70.21456	1.75E-05
73.80464	9.15E-06
77.39472	1.01E-05
80.9848	5.72E-06
84.57488	7.68E-06
88.16496	3.20E-05
