# Supplementary material for: A geometric criterion for the optimal spreading of active polymers in porous media
Source: Nat Commun. 2021 Dec 6;12:7088. doi: 10.1038/s41467-021-26942-0 (PMC8648790; doi:10.1038/s41467-021-26942-0)
Supplement: Supplementary file 2 — Source Data [file 41467_2021_26942_MOESM2_ESM.zip › Source_Data/fig_3/diffusivities_model/data_deff_N5_Pe_75.dat]

#tau_R, D_eff
200.0 1.625
65.0 2.25
20.0 5.122
6.5 8.555
2.0 11.814
0.65 7.897
0.2 4.576
0.065 1.402
