# Supplementary material for: A geometric criterion for the optimal spreading of active polymers in porous media
Source: Nat Commun. 2021 Dec 6;12:7088. doi: 10.1038/s41467-021-26942-0 (PMC8648790; doi:10.1038/s41467-021-26942-0)
Supplement: Supplementary file 2 — Source Data [file 41467_2021_26942_MOESM2_ESM.zip › Source_Data/fig_3/diffusivities_model/data_deff_N5_Pe_25.dat]

#tau_R, D_eff
200.0 0.543
65.0 0.674
20.0 0.84
6.5 1.354
2.0 1.936
0.65 1.418
0.2 0.541
0.065 0.15
