# Supplementary material for: A geometric criterion for the optimal spreading of active polymers in porous media
Source: Nat Commun. 2021 Dec 6;12:7088. doi: 10.1038/s41467-021-26942-0 (PMC8648790; doi:10.1038/s41467-021-26942-0)
Supplement: Supplementary file 2 — Source Data [file 41467_2021_26942_MOESM2_ESM.zip › Source_Data/fig_3/diffusivities_model/data_deff_N5_Pe_50.dat]

#tau_R, D_eff
200.0 0.215
65.0 1.053
20.0 2.501
6.5 6.88
2.0 9.065
0.65 5.669
0.2 2.125
0.065 0.535
