# Supplementary material for: A geometric criterion for the optimal spreading of active polymers in porous media
Source: Nat Commun. 2021 Dec 6;12:7088. doi: 10.1038/s41467-021-26942-0 (PMC8648790; doi:10.1038/s41467-021-26942-0)
Supplement: Supplementary file 2 — Source Data [file 41467_2021_26942_MOESM2_ESM.zip › Source_Data/fig_4/fig_4a/trajectory_Pe_50_obstacles_1000_tauR_2.txt]

# time, x, y, z
0 0.000000000000000000e+00 0.000000000000000000e+00 0.000000000000000000e+00
0.1 7.853000000000065484e-02 -1.023199999999999665e-01 -9.990000000000165414e-02
0.2 1.752700000000002589e-01 -1.919299999999999340e-01 -2.943000000000015604e-01
0.3 8.480500000000001926e-01 6.481000000000003425e-02 -4.541000000000003922e-01
0.4 1.805220000000000269e+00 -2.614900000000000002e-01 -7.921000000000013586e-01
0.5 2.955210000000000115e+00 -3.187399999999998013e-01 -7.471000000000014296e-01
0.6 3.530650000000000510e+00 -8.686100000000001042e-01 -8.408000000000015461e-01
0.7 4.577674550000000231e+00 -1.984349999999999836e+00 -1.126099999999999213e+00
0.8 4.955883000000000038e+00 -2.709520000000000373e+00 -1.740600000000002368e+00
0.9 5.828759999999999941e+00 -3.091219999999999857e+00 -2.481199999999999406e+00
1 6.570570000000000022e+00 -3.159749999999999837e+00 -3.053200000000002134e+00
1.1 7.535350000000000215e+00 -3.296050000000000146e+00 -3.674799999999999400e+00
1.2 8.570669999999999789e+00 -2.801099999999999923e+00 -4.010700000000001708e+00
1.3 9.753669999999999618e+00 -2.458060000000000578e+00 -4.004500000000001947e+00
1.4 1.057265999999999906e+01 -2.308670000000000222e+00 -4.614700000000000912e+00
1.5 1.078519000000000005e+01 -2.020880000000000010e+00 -4.629900000000001015e+00
1.6 1.132769000000000048e+01 -1.980479999999999796e+00 -4.744000000000001549e+00
1.7 1.196631000000000000e+01 -1.477579999999999893e+00 -4.922900000000000276e+00
1.8 1.210743000000000080e+01 -1.502129999999999965e+00 -4.996700000000002362e+00
1.9 1.227528000000000041e+01 -1.299600000000000088e+00 -4.912499999999999645e+00
2 1.262227000000000032e+01 -1.129209999999999825e+00 -5.022800000000001930e+00
2.1 1.398896000000000051e+01 -8.071499999999998121e-01 -4.852500000000000924e+00
2.2 1.538215000000000110e+01 -1.021359999999999824e+00 -4.882600000000001828e+00
2.3 1.664804999999999779e+01 -1.190879999999999717e+00 -4.637999999999999901e+00
2.4 1.738895000000000124e+01 -1.179769999999999763e+00 -5.217200000000000060e+00
2.5 1.859604999999999819e+01 -1.055459999999999843e+00 -5.641299999999999315e+00
2.6 1.929375000000000284e+01 -7.337000000000000188e-01 -5.987700000000002021e+00
2.7 2.025735000000000241e+01 -7.325099999999997724e-01 -6.376600000000001600e+00
2.8 2.099715000000000131e+01 -7.223300000000001386e-01 -6.580900000000001526e+00
2.9 2.192194999999999894e+01 -9.176399999999997892e-01 -6.686600000000000321e+00
3 2.283164999999999978e+01 -1.391699999999999937e+00 -6.888199999999999434e+00
3.1 2.372964999999999947e+01 -1.913449999999999873e+00 -7.109500000000002373e+00
3.2 2.431204999999999927e+01 -2.130840000000000067e+00 -7.253000000000001890e+00
3.3 2.549314999999999998e+01 -1.850689999999999946e+00 -7.313700000000002532e+00
3.4 2.636355000000000004e+01 -1.462469999999999937e+00 -7.380900000000002237e+00
3.5 2.762124999999999986e+01 -1.542389999999999928e+00 -7.777200000000002333e+00
3.6 2.724804999999999922e+01 -1.828159999999999785e+00 -7.727100000000001856e+00
3.7 2.626174999999999926e+01 -1.874039999999999706e+00 -7.470299999999999940e+00
3.8 2.521105000000000018e+01 -1.888009999999999744e+00 -7.188200000000000145e+00
3.9 2.431674999999999898e+01 -1.959749999999999881e+00 -7.180400000000000560e+00
4 2.388625000000000043e+01 -1.836029999999999829e+00 -7.146700000000000941e+00
4.1 2.283835000000000193e+01 -1.226139999999999786e+00 -6.893000000000002458e+00
4.2 2.180345000000000155e+01 -9.192899999999999405e-01 -6.692300000000001248e+00
4.3 2.077045000000000030e+01 -5.381799999999998807e-01 -6.461600000000002453e+00
4.4 1.944075000000000131e+01 -4.932499999999999662e-01 -5.651999999999999247e+00
4.5 1.810014999999999930e+01 -3.820699999999999097e-01 -5.126400000000002066e+00
4.6 1.740895000000000081e+01 -4.332499999999999130e-01 -4.553300000000001901e+00
4.7 1.669825000000000159e+01 -3.739500000000000046e-01 -4.072900000000002407e+00
4.8 1.602234999999999943e+01 -4.432599999999997653e-01 -3.371399999999999508e+00
4.9 1.567975000000000030e+01 -4.029299999999997883e-01 -3.026400000000000645e+00
5 1.530424999999999969e+01 -3.671299999999997343e-01 -2.352200000000001623e+00
5.1 1.429601000000000077e+01 -3.989000000000000323e-01 -1.310900000000001953e+00
5.2 1.340456000000000003e+01 -4.748300000000000853e-01 -9.100000000000001421e-01
5.3 1.313296000000000063e+01 -4.250299999999997969e-01 -9.672000000000000597e-01
5.4 1.273999000000000059e+01 -4.952499999999997460e-01 -1.067300000000001248e+00
5.5 1.262950999999999979e+01 -6.763899999999998247e-01 -5.575000000000009948e-01
5.6 1.251017000000000046e+01 -9.617099999999998428e-01 -3.405000000000004690e-01
5.7 1.248150000000000048e+01 -1.006709999999999772e+00 -4.406000000000016570e-01
5.8 1.222833999999999932e+01 -1.063879999999999937e+00 -9.946000000000001506e-01
5.9 1.150541000000000125e+01 -1.209359999999999991e+00 -1.825799999999999201e+00
6 1.057704000000000022e+01 -1.741729999999999778e+00 -2.709899999999999309e+00
6.1 1.023686999999999969e+01 -2.314849999999999852e+00 -3.380000000000000782e+00
6.2 9.260300000000000864e+00 -2.801160000000000316e+00 -3.748600000000001486e+00
6.3 8.040779999999999816e+00 -3.199749999999999872e+00 -3.830500000000002458e+00
6.4 7.625890000000000057e+00 -3.283879999999999910e+00 -3.926800000000001845e+00
6.5 6.878460000000000463e+00 -3.577329999999999899e+00 -3.575300000000000367e+00
6.6 5.679420000000000357e+00 -3.703330000000000233e+00 -3.121100000000000207e+00
6.7 4.938403000000000098e+00 -4.418359999999999843e+00 -3.009900000000000020e+00
6.8 4.036157000000000217e+00 -5.222949999999999982e+00 -3.257700000000001594e+00
6.9 3.363809999999999967e+00 -5.981539999999999857e+00 -3.730999999999999872e+00
7 2.601490000000000080e+00 -6.549560000000000493e+00 -4.622600000000000264e+00
7.1 2.414540000000000131e+00 -7.020880000000000898e+00 -5.155700000000001282e+00
7.2 2.191940000000000222e+00 -7.791720000000000645e+00 -5.922900000000000276e+00
7.3 2.093730000000000313e+00 -6.929670000000000663e+00 -5.633699999999999264e+00
7.4 2.688439999999999941e+00 -6.560680000000000511e+00 -4.876600000000001600e+00
7.5 3.061700000000000088e+00 -6.403200000000000891e+00 -4.405500000000001748e+00
7.6 3.596635000000000026e+00 -5.676149999999999807e+00 -3.648300000000000765e+00
7.7 4.425164999999999793e+00 -5.020579999999999821e+00 -2.904000000000001691e+00
7.8 5.243457000000000257e+00 -4.370190000000000019e+00 -2.509700000000000486e+00
7.9 5.731250000000000178e+00 -4.008720000000000283e+00 -1.621100000000000207e+00
8 6.202849999999999753e+00 -3.930180000000000007e+00 -9.792000000000005144e-01
8.1 7.002679999999999794e+00 -3.980730000000000324e+00 -8.340000000000014069e-01
8.2 7.300760000000000360e+00 -4.290210000000000079e+00 -6.163000000000007361e-01
8.3 7.963960000000000150e+00 -4.737270000000000536e+00 -6.317000000000003723e-01
8.4 8.651510000000000034e+00 -5.509960000000000413e+00 -5.670999999999999375e-01
8.5 9.066310000000001423e+00 -6.210690000000000488e+00 -5.574000000000012278e-01
8.6 9.820869999999999322e+00 -7.269449999999999967e+00 -3.459000000000003183e-01
8.7 1.028181000000000012e+01 -8.308989999999999654e+00 9.879999999999888871e-02
8.8 1.113562999999999903e+01 -8.890289999999998471e+00 5.028999999999985704e-01
8.9 1.212203000000000053e+01 -9.205389999999999517e+00 4.923999999999999488e-01
9 1.262363000000000035e+01 -9.594089999999999563e+00 8.919999999999994600e-02
9.1 1.305503999999999998e+01 -9.962089999999999890e+00 -3.540000000000098623e-02
9.2 1.327425000000000033e+01 -1.004178999999999888e+01 -1.740000000000030411e-02
9.3 1.343895999999999979e+01 -1.011599000000000004e+01 -1.765000000000007674e-01
9.4 1.325520000000000032e+01 -1.026258999999999943e+01 -3.471000000000010743e-01
9.5 1.348970000000000091e+01 -1.009868999999999950e+01 -2.030000000000011795e-01
9.6 1.349845000000000006e+01 -1.020478999999999914e+01 -2.888999999999999346e-01
9.7 1.347446000000000055e+01 -9.553689999999999571e+00 -2.673000000000005372e-01
9.8 1.326434000000000069e+01 -9.741789999999999949e+00 -1.431000000000004491e-01
9.9 1.333300999999999981e+01 -9.801689999999998903e+00 3.329999999999877502e-02
10 1.328284999999999982e+01 -1.008108999999999966e+01 -3.930000000000077875e-02
10.1 1.325581999999999994e+01 -1.012528999999999968e+01 -3.970000000000162288e-02
10.2 1.319939000000000107e+01 -9.884889999999998622e+00 -1.023000000000013898e-01
10.3 1.326974000000000053e+01 -9.937489999999998602e+00 6.299999999999528200e-03
10.4 1.345931999999999995e+01 -1.002848999999999968e+01 -1.967000000000016513e-01
10.5 1.327621000000000073e+01 -1.022228999999999921e+01 -3.377000000000016655e-01
10.6 1.349683000000000099e+01 -1.023958999999999975e+01 -3.443000000000004945e-01
10.7 1.353677000000000064e+01 -9.940189999999999415e+00 -3.898000000000010346e-01
10.8 1.342047999999999952e+01 -1.003468999999999944e+01 -3.565000000000004832e-01
10.9 1.333422000000000018e+01 -1.008929000000000009e+01 -1.549000000000013699e-01
11 1.267234000000000016e+01 -9.083689999999998932e+00 1.084999999999993747e-01
11.1 1.200440000000000040e+01 -9.135790000000000077e+00 3.400999999999996248e-01
11.2 1.196576999999999913e+01 -9.304889999999998551e+00 6.625999999999994117e-01
11.3 1.164099000000000039e+01 -8.742389999999998551e+00 1.487699999999998468e+00
11.4 1.119120999999999988e+01 -8.471289999999999765e+00 2.257099999999999440e+00
11.5 1.011797999999999931e+01 -8.284789999999999210e+00 3.236499999999999488e+00
11.6 9.410550000000000637e+00 -7.862739999999999618e+00 3.813499999999999446e+00
11.7 8.909590000000001453e+00 -8.017429999999999168e+00 4.518599999999999284e+00
11.8 7.866820000000000590e+00 -8.441889999999999006e+00 5.192419999999998481e+00
11.9 6.859720000000000262e+00 -8.732389999999998764e+00 5.962529999999999220e+00
12 5.965419999999999945e+00 -8.479589999999999961e+00 6.439899999999999736e+00
12.1 4.761832000000000065e+00 -8.678989999999998872e+00 6.673919999999998964e+00
12.2 3.857319000000000386e+00 -8.571589999999998710e+00 6.694639999999999702e+00
12.3 3.076910000000000256e+00 -8.906589999999999563e+00 6.827369999999998385e+00
12.4 2.060370000000000257e+00 -9.142989999999999284e+00 7.051759999999998918e+00
12.5 1.617940000000000378e+00 -9.315589999999998483e+00 7.838079999999998826e+00
12.6 1.050670000000000215e+00 -1.023748999999999931e+01 8.633519999999998973e+00
12.7 1.250030000000000197e+00 -1.086088999999999949e+01 9.355709999999998416e+00
12.8 1.405110000000000081e+00 -1.140118999999999971e+01 9.816639999999999588e+00
12.9 1.284420000000000339e+00 -1.148818999999999946e+01 9.912949999999998596e+00
13 1.211870000000000225e+00 -1.165578999999999965e+01 1.046616999999999820e+01
13.1 1.154030000000000111e+00 -1.196588999999999992e+01 1.148597999999999963e+01
13.2 7.186900000000000510e-01 -1.201168999999999976e+01 1.253197999999999901e+01
13.3 1.915000000000004476e-01 -1.233018999999999998e+01 1.390970999999999869e+01
13.4 -5.987900000000001555e-01 -1.301098999999999961e+01 1.511846699999999899e+01
13.5 -1.012189999999999479e+00 -1.331518999999999942e+01 1.640728999999999971e+01
13.6 -1.679419999999999469e+00 -1.361558999999999919e+01 1.738034000000000034e+01
13.7 -2.159600000000000186e+00 -1.316588999999999920e+01 1.797823999999999955e+01
13.8 -2.822610000000000063e+00 -1.280628999999999884e+01 1.874376999999999782e+01
13.9 -3.377809999999999313e+00 -1.252808999999999884e+01 1.968874999999999886e+01
14 -3.808869999999998868e+00 -1.221388999999999925e+01 2.074962999999999980e+01
14.1 -4.333389999999999631e+00 -1.249898999999999916e+01 2.146371999999999858e+01
14.2 -4.069860000000000255e+00 -1.248298999999999914e+01 2.236035000000000039e+01
14.3 -4.312789999999999679e+00 -1.262198999999999849e+01 2.309928999999999988e+01
14.4 -5.182610000000000383e+00 -1.301368999999999865e+01 2.394963999999999871e+01
14.5 -5.925549999999999429e+00 -1.363349000000000011e+01 2.467606999999999928e+01
14.6 -6.043849999999999056e+00 -1.425159000000000020e+01 2.593459999999999965e+01
14.7 -5.863049999999999429e+00 -1.429898999999999987e+01 2.628770000000000095e+01
14.8 -6.137750000000000483e+00 -1.437858999999999909e+01 2.627100000000000080e+01
14.9 -6.441349999999999909e+00 -1.420028999999999897e+01 2.617439999999999856e+01
15 -6.180349999999998900e+00 -1.402739000000000047e+01 2.640970000000000084e+01
15.1 -5.908350000000000435e+00 -1.412448999999999799e+01 2.650459999999999994e+01
15.2 -5.983050000000000423e+00 -1.430339000000000027e+01 2.647039999999999793e+01
15.3 -6.099149999999999849e+00 -1.417088999999999999e+01 2.646529999999999916e+01
15.4 -6.045049999999999812e+00 -1.406539000000000073e+01 2.634469999999999956e+01
15.5 -6.474349999999999383e+00 -1.420808999999999855e+01 2.651160000000000139e+01
15.6 -6.342850000000000321e+00 -1.410728999999999900e+01 2.640639999999999787e+01
15.7 -6.491350000000000620e+00 -1.403519000000000005e+01 2.636449999999999960e+01
15.8 -6.277250000000000441e+00 -1.397608999999999924e+01 2.655669999999999931e+01
15.9 -6.142949999999999022e+00 -1.327368999999999843e+01 2.736979999999999791e+01
16 -5.705750000000000099e+00 -1.298788999999999838e+01 2.784029999999999916e+01
16.1 -5.143079999999999430e+00 -1.272258999999999851e+01 2.846389999999999887e+01
16.2 -5.148550000000000182e+00 -1.221248999999999896e+01 2.840919999999999845e+01
16.3 -4.340669999999999362e+00 -1.090938999999999837e+01 2.846609999999999729e+01
16.4 -3.780020000000000380e+00 -1.016368999999999900e+01 2.827929999999999922e+01
16.5 -3.530619999999998981e+00 -9.849789999999998713e+00 2.853549999999999898e+01
16.6 -2.883439999999999337e+00 -9.080089999999998440e+00 2.914499999999999957e+01
16.7 -2.421030000000000015e+00 -7.827630000000000088e+00 2.946289999999999765e+01
16.8 -2.115319999999999645e+00 -7.014280000000000292e+00 2.945139999999999958e+01
16.9 -1.762679999999999580e+00 -6.255300000000000971e+00 2.920380000000000109e+01
17 -1.982660000000000089e+00 -5.020150000000000112e+00 2.895570000000000022e+01
17.1 -1.987899999999999778e+00 -4.730490000000000528e+00 2.884039999999999893e+01
17.2 -1.954149999999999388e+00 -4.831929999999999836e+00 2.877579999999999671e+01
17.3 -1.937450000000000117e+00 -4.885740000000000194e+00 2.874320000000000164e+01
17.4 -1.906839999999999868e+00 -4.937050000000000161e+00 2.874109999999999943e+01
17.5 -1.822839999999999350e+00 -4.916319999999999801e+00 2.889829999999999899e+01
17.6 -1.791729999999999379e+00 -4.983730000000000437e+00 2.875679999999999836e+01
17.7 -1.924830000000000041e+00 -4.939790000000000347e+00 2.878379999999999939e+01
17.8 -1.657049999999999912e+00 -4.934849999999999959e+00 2.829729999999999990e+01
17.9 -1.637119999999999465e+00 -4.981230000000000047e+00 2.857710000000000150e+01
18 -1.665849999999999831e+00 -4.923610000000000042e+00 2.860889999999999844e+01
18.1 -1.678389999999999382e+00 -4.858900000000000219e+00 2.871869999999999834e+01
18.2 -2.008009999999999629e+00 -4.991970000000000240e+00 2.894330000000000069e+01
18.3 -2.029639999999999667e+00 -4.841689999999999827e+00 2.878200000000000003e+01
18.4 -2.039649999999999963e+00 -4.799750000000000405e+00 2.890670000000000073e+01
18.5 -2.022679999999999367e+00 -4.771970000000000489e+00 2.895219999999999771e+01
18.6 -1.910129999999999661e+00 -4.709810000000000052e+00 2.899779999999999802e+01
18.7 -2.032700000000000173e+00 -4.625060000000000393e+00 2.883220000000000027e+01
18.8 -1.947330000000000005e+00 -4.959789999999999921e+00 2.862209999999999965e+01
18.9 -2.157049999999999912e+00 -5.145760000000000112e+00 2.908019999999999783e+01
19 -2.049449999999999328e+00 -5.999190000000000467e+00 2.947009999999999863e+01
19.1 -2.166500000000000092e+00 -6.761280000000000179e+00 2.942940000000000111e+01
19.2 -2.348289999999999544e+00 -5.192940000000000111e+00 2.931700000000000017e+01
19.3 -2.086869999999999337e+00 -4.994480000000000253e+00 2.891250000000000142e+01
19.4 -1.903900000000000148e+00 -4.753049999999999997e+00 2.882659999999999911e+01
19.5 -1.784460000000000157e+00 -4.647879999999999789e+00 2.871459999999999724e+01
19.6 -1.379869999999999486e+00 -4.873289999999999900e+00 2.847489999999999810e+01
19.7 -1.286539999999999573e+00 -4.763370000000000104e+00 2.838250000000000028e+01
19.8 -1.162209999999999965e+00 -4.811209999999999987e+00 2.837290000000000134e+01
19.9 -1.114609999999999879e+00 -4.818500000000000227e+00 2.869109999999999872e+01
20 -1.066169999999999618e+00 -4.670770000000000088e+00 2.858469999999999800e+01
20.1 -1.029029999999999667e+00 -4.866279999999999717e+00 2.864459999999999695e+01
20.2 -9.383900000000000574e-01 -4.677030000000000243e+00 2.865019999999999811e+01
20.3 -1.017640000000000100e+00 -4.750320000000000320e+00 2.862389999999999901e+01
20.4 -8.968799999999994554e-01 -4.747560000000000002e+00 2.844480000000000075e+01
20.5 -1.421299999999999564e+00 -4.928020000000000067e+00 2.814649999999999963e+01
20.6 -1.555329999999999657e+00 -5.033230000000000537e+00 2.826480000000000103e+01
20.7 -1.466069999999999318e+00 -4.983190000000000452e+00 2.822739999999999938e+01
20.8 -1.488229999999999720e+00 -4.981780000000000541e+00 2.807609999999999673e+01
20.9 -1.392039999999999722e+00 -4.959810000000000052e+00 2.807049999999999912e+01
21 -1.557369999999999699e+00 -4.746940000000000381e+00 2.850099999999999767e+01
21.1 -2.352539999999999409e+00 -4.458560000000000301e+00 2.892389999999999972e+01
21.2 -2.372020000000000017e+00 -4.520900000000000141e+00 2.887030000000000030e+01
21.3 -1.566449999999999676e+00 -5.353229999999999933e+00 2.792070000000000007e+01
21.4 -1.093090000000000117e+00 -5.922010000000000218e+00 2.684550000000000125e+01
21.5 -7.970699999999997232e-01 -6.336910000000000487e+00 2.598570000000000135e+01
21.6 -1.060900000000000176e-01 -6.523800000000000487e+00 2.534669999999999845e+01
21.7 5.588199999999998724e-01 -6.870899999999999785e+00 2.449325999999999937e+01
21.8 1.278850000000000264e+00 -7.255560000000000009e+00 2.371985999999999706e+01
21.9 1.725680000000000103e+00 -7.134160000000000501e+00 2.307668999999999926e+01
22 2.327920000000000211e+00 -6.893780000000000463e+00 2.256561999999999912e+01
22.1 2.377480000000000260e+00 -6.726529999999999454e+00 2.254368999999999801e+01
22.2 2.605610000000000426e+00 -6.959600000000000897e+00 2.234433999999999898e+01
22.3 2.941240000000000521e+00 -6.860520000000000174e+00 2.229379999999999740e+01
22.4 3.202040000000000219e+00 -6.570179999999999687e+00 2.164989999999999881e+01
22.5 3.525330000000000297e+00 -5.943680000000000518e+00 2.098877999999999844e+01
22.6 3.796705000000000219e+00 -5.207970000000000432e+00 2.048199999999999932e+01
22.7 3.878428000000000431e+00 -4.929030000000000022e+00 1.991861999999999711e+01
22.8 3.858539000000000385e+00 -4.478299999999999947e+00 1.932395999999999958e+01
22.9 3.302160000000000206e+00 -4.092730000000000423e+00 1.795724999999999838e+01
23 3.070170000000000066e+00 -4.249299999999999855e+00 1.663610999999999862e+01
23.1 2.627410000000000245e+00 -4.397320000000000562e+00 1.612911000000000072e+01
23.2 2.590900000000000425e+00 -4.555749999999999744e+00 1.509130049999999912e+01
23.3 2.800240000000000506e+00 -4.528830000000000133e+00 1.416651799999999994e+01
23.4 3.264890000000000292e+00 -4.645470000000000432e+00 1.402366299999999910e+01
23.5 3.518870000000000164e+00 -5.401729999999999698e+00 1.343690999999999924e+01
23.6 3.242350000000000065e+00 -5.948920000000000208e+00 1.296360999999999919e+01
23.7 3.212620000000000253e+00 -6.664029999999999454e+00 1.259213999999999878e+01
23.8 3.235120000000000218e+00 -6.675400000000000666e+00 1.255619999999999870e+01
23.9 3.174380000000000202e+00 -7.054599999999999760e+00 1.252710999999999864e+01
24 3.033450000000000202e+00 -7.392819999999999503e+00 1.249082999999999899e+01
24.1 3.078420000000000378e+00 -8.130789999999999296e+00 1.231582999999999828e+01
24.2 3.258670000000000400e+00 -9.072689999999999699e+00 1.164752000000000010e+01
24.3 3.326380000000000337e+00 -9.942089999999998540e+00 1.121497999999999884e+01
24.4 3.149200000000000443e+00 -1.037198999999999849e+01 1.099954999999999927e+01
24.5 2.819340000000000401e+00 -1.073248999999999853e+01 1.080203999999999809e+01
24.6 2.659130000000000216e+00 -1.139508999999999972e+01 1.085066999999999915e+01
24.7 2.323540000000000383e+00 -1.169829000000000008e+01 1.084847999999999857e+01
24.8 2.299700000000000077e+00 -1.153408999999999907e+01 1.081459999999999866e+01
24.9 2.258050000000000335e+00 -1.159638999999999953e+01 1.091429999999999900e+01
25 2.307400000000000340e+00 -1.164148999999999923e+01 1.087868999999999886e+01
25.1 2.272360000000000380e+00 -1.161688999999999972e+01 1.094566999999999979e+01
25.2 2.300210000000000310e+00 -1.168398999999999965e+01 1.086115999999999815e+01
25.3 2.082040000000000113e+00 -1.175849000000000011e+01 1.082856999999999914e+01
25.4 2.325480000000000214e+00 -1.172148999999999930e+01 1.082520999999999844e+01
25.5 2.413680000000000270e+00 -1.148088999999999871e+01 1.082302999999999926e+01
25.6 2.525610000000000355e+00 -1.150558999999999976e+01 1.083802000000000021e+01
25.7 2.537410000000000387e+00 -1.160488999999999926e+01 1.093136999999999937e+01
25.8 2.378880000000000106e+00 -1.159808999999999912e+01 1.096867999999999910e+01
25.9 2.390020000000000255e+00 -1.178238999999999947e+01 1.083539999999999992e+01
26 2.335330000000000350e+00 -1.169979000000000013e+01 1.088251999999999953e+01
26.1 2.534420000000000339e+00 -1.169158999999999970e+01 1.097870999999999952e+01
26.2 2.339050000000000296e+00 -1.173038999999999987e+01 1.101217999999999897e+01
26.3 2.294900000000000162e+00 -1.163848999999999911e+01 1.086233000000000004e+01
26.4 2.366440000000000321e+00 -1.176468999999999987e+01 1.085422999999999938e+01
26.5 2.405460000000000154e+00 -1.173068999999999917e+01 1.093622999999999834e+01
26.6 2.315370000000000150e+00 -1.170908999999999978e+01 1.079496999999999929e+01
26.7 2.515990000000000393e+00 -1.178078999999999965e+01 1.098833999999999911e+01
26.8 2.487320000000000420e+00 -1.173409000000000013e+01 1.099850999999999956e+01
26.9 2.401040000000000063e+00 -1.172578999999999994e+01 1.080132000000000048e+01
27 2.363560000000000105e+00 -1.163328999999999880e+01 1.078793999999999897e+01
27.1 2.242740000000000400e+00 -1.150488999999999962e+01 1.063578000000000046e+01
27.2 2.376050000000000217e+00 -1.178068999999999988e+01 1.091765999999999792e+01
27.3 2.341920000000000446e+00 -1.154678999999999967e+01 1.083107000000000042e+01
27.4 2.482840000000000380e+00 -1.165869000000000000e+01 1.092702999999999847e+01
27.5 2.468730000000000313e+00 -1.160938999999999943e+01 1.076617999999999853e+01
27.6 2.215140000000000331e+00 -1.141878999999999955e+01 1.059686999999999912e+01
27.7 2.270680000000000032e+00 -1.158408999999999978e+01 1.072845999999999833e+01
27.8 2.217230000000000256e+00 -1.172908999999999935e+01 1.080537999999999954e+01
27.9 2.300180000000000113e+00 -1.175228999999999857e+01 1.086681999999999881e+01
28 2.275810000000000333e+00 -1.174288999999999916e+01 1.082221999999999795e+01
28.1 2.457850000000000090e+00 -1.172658999999999985e+01 1.092583999999999911e+01
28.2 2.220250000000000057e+00 -1.164518999999999949e+01 1.089110999999999940e+01
28.3 2.438650000000000428e+00 -1.177368999999999843e+01 1.107606999999999964e+01
28.4 2.395670000000000410e+00 -1.165878999999999976e+01 1.086355999999999966e+01
28.5 2.442580000000000418e+00 -1.163588999999999984e+01 1.103094999999999892e+01
28.6 2.331750000000000433e+00 -1.164058999999999955e+01 1.081250000000000000e+01
28.7 2.331970000000000098e+00 -1.176008999999999993e+01 1.087180000000000035e+01
28.8 2.279890000000000416e+00 -1.161958999999999875e+01 1.069012000000000029e+01
28.9 2.239600000000000257e+00 -1.143698999999999977e+01 1.078709999999999880e+01
29 2.486680000000000224e+00 -1.176958999999999911e+01 1.098761999999999972e+01
29.1 2.322050000000000392e+00 -1.156018999999999863e+01 1.091925999999999952e+01
29.2 2.382720000000000393e+00 -1.172728999999999999e+01 1.094986999999999888e+01
29.3 2.352420000000000400e+00 -1.174288999999999916e+01 1.087915999999999883e+01
29.4 2.414720000000000422e+00 -1.163288999999999973e+01 1.087895999999999930e+01
29.5 2.480450000000000266e+00 -1.168098999999999954e+01 1.104664000000000001e+01
29.6 2.500900000000000123e+00 -1.168229000000000006e+01 1.095528999999999797e+01
29.7 2.428540000000000365e+00 -1.166958999999999946e+01 1.090945999999999927e+01
29.8 2.264740000000000197e+00 -1.175398999999999994e+01 1.088041999999999909e+01
29.9 2.232050000000000090e+00 -1.163338999999999857e+01 1.070303999999999789e+01
30 2.254260000000000375e+00 -1.176728999999999914e+01 1.089358999999999966e+01
30.1 2.263780000000000125e+00 -1.179758999999999958e+01 1.104052999999999862e+01
30.2 2.394490000000000229e+00 -1.168928999999999974e+01 1.077310999999999908e+01
30.3 2.293610000000000149e+00 -1.163898999999999972e+01 1.079279999999999973e+01
30.4 2.474210000000000242e+00 -1.168708999999999953e+01 1.093386999999999887e+01
30.5 2.532670000000000421e+00 -1.177018999999999949e+01 1.093099999999999916e+01
30.6 2.280130000000000212e+00 -1.180188999999999844e+01 1.090881999999999863e+01
30.7 2.424520000000000231e+00 -1.172208999999999968e+01 1.095095999999999847e+01
30.8 2.293060000000000098e+00 -1.163488999999999862e+01 1.087782999999999944e+01
30.9 2.476500000000000146e+00 -1.166578999999999944e+01 1.089034999999999798e+01
31 2.436380000000000212e+00 -1.167708999999999975e+01 1.085069999999999979e+01
31.1 2.357000000000000206e+00 -1.175518999999999892e+01 1.097794999999999987e+01
31.2 2.540450000000000319e+00 -1.172928999999999888e+01 1.096916999999999831e+01
31.3 2.310800000000000409e+00 -1.165108999999999995e+01 1.072897000000000034e+01
31.4 2.226350000000000051e+00 -1.178958999999999868e+01 1.086940999999999846e+01
31.5 2.448360000000000092e+00 -1.162918999999999947e+01 1.073903999999999925e+01
31.6 2.432810000000000361e+00 -1.161028999999999911e+01 1.082930999999999955e+01
31.7 2.537920000000000176e+00 -1.153348999999999869e+01 1.101801000000000030e+01
31.8 2.657480000000000508e+00 -1.163628999999999891e+01 1.106147999999999954e+01
31.9 2.273920000000000385e+00 -1.156328999999999851e+01 1.078542999999999807e+01
32 2.371130000000000404e+00 -1.167938999999999972e+01 1.081294999999999895e+01
32.1 2.467360000000000220e+00 -1.174709000000000003e+01 1.097179999999999822e+01
32.2 2.587270000000000181e+00 -1.157908999999999899e+01 1.089996000000000009e+01
32.3 2.517580000000000151e+00 -1.161738999999999855e+01 1.098763999999999896e+01
32.4 2.498910000000000409e+00 -1.152288999999999852e+01 1.109279999999999866e+01
32.5 1.545750000000000401e+00 -1.197258999999999851e+01 1.151060999999999979e+01
32.6 8.436300000000001020e-01 -1.202258999999999922e+01 1.227043999999999890e+01
32.7 2.339799999999998548e-01 -1.219998999999999967e+01 1.351915999999999940e+01
32.8 -4.700299999999995038e-01 -1.272228999999999921e+01 1.470996699999999890e+01
32.9 -1.027579999999999494e+00 -1.295448999999999984e+01 1.555143499999999968e+01
33 -1.352369999999999628e+00 -1.369038999999999895e+01 1.635936999999999841e+01
33.1 -1.379489999999999661e+00 -1.380998999999999910e+01 1.713550000000000040e+01
33.2 -1.970409999999999329e+00 -1.453199000000000041e+01 1.754177999999999926e+01
33.3 -2.314490000000000158e+00 -1.582019000000000020e+01 1.789348999999999990e+01
33.4 -2.543199999999999683e+00 -1.680748999999999782e+01 1.866403999999999996e+01
33.5 -2.606580000000000119e+00 -1.778628999999999749e+01 1.889207000000000036e+01
33.6 -2.600929999999999964e+00 -1.884418999999999755e+01 1.881807999999999836e+01
33.7 -2.818670000000000009e+00 -1.941708999999999818e+01 1.889799000000000007e+01
33.8 -3.414869999999999628e+00 -2.019478999999999758e+01 1.912022999999999939e+01
33.9 -3.883659999999999002e+00 -2.121499000000000024e+01 1.970682000000000045e+01
34 -4.247460000000000235e+00 -2.201008999999999816e+01 2.016693000000000069e+01
34.1 -4.635930000000000106e+00 -2.284018999999999977e+01 2.067167999999999850e+01
34.2 -5.018979999999999109e+00 -2.404419000000000040e+01 2.128710999999999842e+01
34.3 -5.019959999999999312e+00 -2.481368999999999758e+01 2.182191999999999865e+01
34.4 -4.686339999999999506e+00 -2.520548999999999751e+01 2.195716999999999786e+01
34.5 -4.591029999999999944e+00 -2.506048999999999793e+01 2.177853999999999957e+01
34.6 -4.943220000000000169e+00 -2.423948999999999998e+01 2.107959999999999923e+01
34.7 -4.638560000000000016e+00 -2.361368999999999829e+01 2.076557999999999993e+01
34.8 -4.314389999999999503e+00 -2.281508999999999787e+01 2.048369999999999891e+01
34.9 -3.981959999999999056e+00 -2.163048999999999822e+01 2.000692000000000093e+01
35 -3.423280000000000101e+00 -2.066909000000000063e+01 1.933959000000000117e+01
35.1 -2.910339999999999705e+00 -1.944898999999999845e+01 1.888019999999999854e+01
35.2 -2.173960000000000115e+00 -1.812659000000000020e+01 1.848758999999999730e+01
35.3 -1.933650000000000091e+00 -1.739759000000000100e+01 1.806472999999999729e+01
35.4 -1.986989999999999590e+00 -1.668299000000000021e+01 1.771623999999999910e+01
35.5 -1.717389999999999972e+00 -1.597109000000000023e+01 1.708068000000000097e+01
35.6 -1.240120000000000111e+00 -1.471319000000000088e+01 1.639739999999999753e+01
35.7 -1.143779999999999575e+00 -1.391958999999999946e+01 1.580548599999999837e+01
35.8 -8.054299999999994242e-01 -1.350968999999999909e+01 1.550088399999999922e+01
35.9 -1.199759999999999494e+00 -1.258929000000000009e+01 1.549658599999999886e+01
36 -1.361749999999999794e+00 -1.134159000000000006e+01 1.535593999999999859e+01
36.1 -1.294849999999999390e+00 -1.075908999999999871e+01 1.537931199999999876e+01
36.2 -9.477500000000000924e-01 -1.017808999999999919e+01 1.543182499999999990e+01
36.3 -8.679199999999998028e-01 -9.830890000000000128e+00 1.535524099999999947e+01
36.4 -4.411899999999997490e-01 -9.504989999999999384e+00 1.518122599999999878e+01
36.5 2.167900000000004823e-01 -8.889989999999999171e+00 1.474729099999999882e+01
36.6 1.360440000000000094e+00 -8.135889999999999844e+00 1.421309399999999989e+01
36.7 2.224830000000000307e+00 -7.026919999999999611e+00 1.401478999999999964e+01
36.8 3.140780000000000349e+00 -5.998510000000000453e+00 1.374176999999999893e+01
36.9 3.578870000000000218e+00 -5.233220000000000205e+00 1.334409999999999918e+01
37 3.878065000000000317e+00 -4.586660000000000181e+00 1.378978999999999999e+01
37.1 4.576113462000000354e+00 -3.780599999999999739e+00 1.421457899999999874e+01
37.2 4.830227000000000714e+00 -3.488900000000000112e+00 1.438178599999999996e+01
37.3 4.934338000000000335e+00 -3.512340000000000018e+00 1.459360899999999894e+01
37.4 5.851050000000000750e+00 -3.228590000000000515e+00 1.452014299999999913e+01
37.5 6.887629999999999697e+00 -3.506339999999999790e+00 1.455722299999999869e+01
37.6 6.971030000000000726e+00 -3.245049999999999990e+00 1.448991199999999857e+01
37.7 7.194729999999999848e+00 -3.053880000000000372e+00 1.446274599999999921e+01
37.8 7.155789999999999651e+00 -3.085460000000000313e+00 1.447486199999999990e+01
37.9 7.177979999999999805e+00 -2.863900000000000112e+00 1.451054599999999972e+01
38 7.302070000000000505e+00 -2.996080000000000076e+00 1.456869199999999864e+01
38.1 7.335760000000000502e+00 -2.968679999999999986e+00 1.447897599999999940e+01
38.2 7.314610000000000056e+00 -2.900179999999999758e+00 1.448711899999999986e+01
38.3 7.128460000000000463e+00 -2.867370000000000196e+00 1.442199299999999873e+01
38.4 7.293409999999999727e+00 -2.916999999999999815e+00 1.446206899999999962e+01
38.5 7.315170000000000172e+00 -2.884820000000000384e+00 1.448764099999999999e+01
38.6 7.352140000000000342e+00 -3.134210000000000385e+00 1.448795799999999900e+01
38.7 7.264530000000000598e+00 -2.913260000000000183e+00 1.441972999999999949e+01
38.8 7.185529999999999973e+00 -3.125379999999999825e+00 1.442630099999999871e+01
38.9 7.290840000000000209e+00 -3.062650000000000539e+00 1.453350199999999859e+01
39 7.285610000000000142e+00 -3.009689999999999976e+00 1.459254199999999990e+01
39.1 7.241100000000000314e+00 -2.963899999999999757e+00 1.447001899999999885e+01
39.2 6.473720000000000141e+00 -3.441520000000000579e+00 1.445971899999999977e+01
39.3 5.111664000000000208e+00 -4.180150000000000254e+00 1.432322299999999871e+01
39.4 3.899904000000000259e+00 -4.843259999999999899e+00 1.428873299999999880e+01
39.5 3.088700000000000223e+00 -5.981850000000000556e+00 1.401191999999999993e+01
39.6 2.701570000000000249e+00 -6.499200000000000976e+00 1.391470999999999947e+01
39.7 2.297330000000000094e+00 -7.161109999999999864e+00 1.380544999999999867e+01
39.8 1.850120000000000431e+00 -7.823379999999999335e+00 1.406907399999999875e+01
39.9 8.870500000000003382e-01 -8.494489999999998986e+00 1.467187199999999869e+01
40 -5.173899999999997945e-01 -9.383589999999999876e+00 1.501232112199999946e+01
40.1 -1.122079999999999522e+00 -1.003908999999999985e+01 1.533537499999999909e+01
40.2 -1.851639999999999731e+00 -1.093898999999999866e+01 1.540805399999999992e+01
40.3 -2.546669999999999767e+00 -1.232608999999999888e+01 1.572020399999999896e+01
40.4 -2.734619999999999607e+00 -1.306258999999999837e+01 1.635325999999999880e+01
40.5 -3.237689999999999735e+00 -1.406448999999999927e+01 1.662630000000000052e+01
40.6 -3.685570000000000235e+00 -1.501588999999999885e+01 1.693228999999999829e+01
40.7 -3.610369999999999635e+00 -1.592558999999999969e+01 1.708664999999999878e+01
40.8 -3.622799999999999798e+00 -1.733128999999999920e+01 1.731807999999999836e+01
40.9 -3.840939999999999799e+00 -1.683089000000000013e+01 1.751674999999999827e+01
41 -3.335679999999999978e+00 -1.594649000000000072e+01 1.735688000000000031e+01
41.1 -3.535499999999998977e+00 -1.455578999999999823e+01 1.735052999999999912e+01
41.2 -3.045829999999999593e+00 -1.362418999999999869e+01 1.720097999999999772e+01
41.3 -2.667559999999999931e+00 -1.252458999999999989e+01 1.673323999999999856e+01
41.4 -2.296359999999999957e+00 -1.175458999999999854e+01 1.628031000000000006e+01
41.5 -2.083959999999999368e+00 -1.091468999999999845e+01 1.579330899999999893e+01
41.6 -2.066860000000000142e+00 -1.042098999999999975e+01 1.552221599999999846e+01
41.7 -2.234199999999999520e+00 -9.762789999999998969e+00 1.494539129999999894e+01
41.8 -2.664539999999999687e+00 -9.176389999999999603e+00 1.496933729999999940e+01
41.9 -2.799819999999999531e+00 -8.069589999999999819e+00 1.488160899999999920e+01
42 -2.924080000000000013e+00 -6.774030000000000662e+00 1.506387900000000002e+01
42.1 -2.685869999999999536e+00 -5.648959999999999759e+00 1.511188609999999954e+01
42.2 -2.606569999999999609e+00 -5.093950000000000422e+00 1.468029799999999874e+01
42.3 -2.318080000000000140e+00 -4.218560000000000088e+00 1.432285299999999850e+01
42.4 -1.921339999999999826e+00 -3.684499999999999886e+00 1.402880799999999972e+01
42.5 -1.193609999999999616e+00 -2.610970000000000013e+00 1.365297999999999945e+01
42.6 -8.687499999999994671e-01 -1.650979999999999892e+00 1.377455999999999925e+01
42.7 -2.246799999999993247e-01 -5.101899999999999213e-01 1.343605999999999945e+01
42.8 -8.955999999999963990e-02 -1.047899999999997167e-01 1.336660999999999966e+01
42.9 8.537000000000016797e-02 2.074500000000001343e-01 1.337901999999999880e+01
43 1.023720000000000407e+00 1.436887000000000025e+00 1.342190999999999867e+01
43.1 2.020260000000000389e+00 2.371164999999999967e+00 1.416025399999999834e+01
43.2 2.790060000000000429e+00 3.009409999999999918e+00 1.476208099999999845e+01
43.3 3.745807000000000109e+00 3.696190000000000087e+00 1.500131209999999982e+01
43.4 4.488489799999999974e+00 3.942300000000000360e+00 1.522963399999999901e+01
43.5 5.504373000000000182e+00 4.369580000000000020e+00 1.548265099999999883e+01
43.6 6.187590000000000146e+00 5.096919999999999895e+00 1.528829099999999919e+01
43.7 6.831800000000000317e+00 5.532029999999999781e+00 1.526605299999999943e+01
43.8 6.951150000000000162e+00 5.551739999999999675e+00 1.523242399999999996e+01
43.9 7.550930000000000142e+00 6.540910000000000224e+00 1.485477799999999959e+01
44 8.373039999999999594e+00 7.475169999999999426e+00 1.458924999999999983e+01
44.1 8.389459999999999695e+00 8.132110000000000838e+00 1.410673399999999944e+01
44.2 8.606450000000000600e+00 9.160999999999999588e+00 1.350517999999999930e+01
44.3 9.405400000000000205e+00 1.027648000000000117e+01 1.317118999999999929e+01
44.4 1.017798000000000158e+01 1.114624000000000059e+01 1.268024999999999913e+01
44.5 9.651540000000000674e+00 1.063902000000000037e+01 1.295000999999999891e+01
44.6 8.920069999999999055e+00 9.898310000000000386e+00 1.318865999999999872e+01
44.7 8.259869999999999379e+00 9.371290000000000120e+00 1.354780999999999835e+01
44.8 7.959559999999999746e+00 8.318590000000000373e+00 1.397520999999999880e+01
44.9 7.612070000000000114e+00 7.314510000000000289e+00 1.435859199999999980e+01
45 7.006420000000000314e+00 6.111740000000000173e+00 1.474707199999999929e+01
45.1 6.742539999999999978e+00 5.543759999999999799e+00 1.507773629999999976e+01
45.2 5.742890000000000050e+00 4.686600000000000321e+00 1.542516099999999923e+01
45.3 4.733463000000000420e+00 3.495370000000000310e+00 1.540403899999999915e+01
45.4 3.861037000000000496e+00 3.263250000000000206e+00 1.533639599999999881e+01
45.5 2.986080000000000290e+00 2.724577000000000027e+00 1.459449199999999891e+01
45.6 2.039570000000000327e+00 2.268349000000000171e+00 1.411851799999999990e+01
45.7 1.015140000000000153e+00 1.582205000000000084e+00 1.358962999999999965e+01
45.8 6.960100000000002396e-01 1.376120000000000232e+00 1.330194999999999972e+01
45.9 5.754100000000001991e-01 1.348756999999999984e+00 1.336445999999999934e+01
46 8.429900000000003502e-01 1.353709999999999969e+00 1.322085999999999828e+01
46.1 6.063500000000003887e-01 1.340659000000000045e+00 1.318504999999999860e+01
46.2 1.440460000000000296e+00 1.847485000000000044e+00 1.360214999999999996e+01
46.3 2.212220000000000297e+00 2.322219000000000033e+00 1.423702599999999840e+01
46.4 3.129970000000000141e+00 2.900984000000000229e+00 1.480105000000000004e+01
46.5 3.702522000000000091e+00 3.599569999999999936e+00 1.509915349999999989e+01
46.6 4.458950999999999887e+00 4.050589999999999691e+00 1.527822499999999906e+01
46.7 5.580010000000000581e+00 4.623140000000000249e+00 1.530946899999999999e+01
46.8 6.366649999999999920e+00 5.280190000000000161e+00 1.531037899999999929e+01
46.9 6.981730000000000658e+00 5.710429999999999673e+00 1.510481699999999883e+01
47 7.690900000000000070e+00 6.471359999999999779e+00 1.495697549999999865e+01
47.1 8.184590000000000032e+00 7.306569999999999787e+00 1.464258999999999844e+01
47.2 8.189759999999999707e+00 8.161010000000000986e+00 1.403400399999999948e+01
47.3 8.746610000000000440e+00 9.569770000000000110e+00 1.327847999999999828e+01
47.4 9.321100000000001273e+00 1.051341000000000037e+01 1.282886999999999844e+01
47.5 9.989050000000000651e+00 1.134547000000000061e+01 1.255974999999999930e+01
47.6 1.073760000000000048e+01 1.201391000000000098e+01 1.232545999999999964e+01
47.7 1.110793999999999926e+01 1.287541000000000047e+01 1.204715999999999809e+01
47.8 1.180989999999999895e+01 1.348021000000000136e+01 1.239053999999999967e+01
47.9 1.203975000000000151e+01 1.347291000000000061e+01 1.262725000000000009e+01
48 1.224527000000000143e+01 1.340091000000000143e+01 1.274740999999999858e+01
48.1 1.253888000000000069e+01 1.336201000000000150e+01 1.305879999999999974e+01
48.2 1.260321000000000069e+01 1.331751000000000040e+01 1.304527999999999821e+01
48.3 1.259450000000000003e+01 1.354041000000000139e+01 1.279992999999999981e+01
48.4 1.295655999999999963e+01 1.412431000000000125e+01 1.219181000000000026e+01
48.5 1.338159000000000098e+01 1.460161000000000087e+01 1.146989999999999910e+01
48.6 1.362767999999999979e+01 1.511351000000000155e+01 1.051308999999999827e+01
48.7 1.408074000000000048e+01 1.555041000000000118e+01 9.444060000000000343e+00
48.8 1.453728000000000087e+01 1.596601000000000070e+01 8.376590000000000202e+00
48.9 1.535335000000000072e+01 1.658440999999999832e+01 7.973289999999999544e+00
49 1.588085000000000058e+01 1.691620999999999952e+01 8.000019999999999243e+00
49.1 1.593705000000000105e+01 1.735430999999999813e+01 7.623659999999999215e+00
49.2 1.605695000000000050e+01 1.849110999999999905e+01 7.161409999999999165e+00
49.3 1.684555000000000291e+01 1.956341000000000108e+01 6.728869999999998797e+00
49.4 1.706694999999999851e+01 2.114451000000000036e+01 6.628479999999999706e+00
49.5 1.763864999999999839e+01 2.215211000000000041e+01 6.933129999999998461e+00
49.6 1.798985000000000056e+01 2.331911000000000200e+01 7.040719999999999423e+00
49.7 1.836325000000000074e+01 2.456021000000000143e+01 7.423439999999999372e+00
49.8 1.847225000000000250e+01 2.585820999999999970e+01 7.405959999999999432e+00
49.9 1.850464999999999804e+01 2.697051000000000087e+01 7.642929999999998891e+00
50 1.801525000000000176e+01 2.831880999999999915e+01 7.671139999999999404e+00
50.1 1.797785000000000011e+01 2.965371000000000024e+01 7.614169999999998772e+00
50.2 1.755505000000000138e+01 3.065311000000000163e+01 8.106609999999999872e+00
50.3 1.710835000000000150e+01 3.180330999999999975e+01 8.629870000000000374e+00
50.4 1.708004999999999995e+01 3.202340999999999838e+01 9.017269999999999897e+00
50.5 1.742365000000000208e+01 3.253960999999999615e+01 9.864039999999999253e+00
50.6 1.738705000000000211e+01 3.317141000000000162e+01 1.104562999999999917e+01
50.7 1.724125000000000085e+01 3.408460999999999785e+01 1.203710999999999842e+01
50.8 1.695244999999999891e+01 3.500400999999999385e+01 1.283410999999999902e+01
50.9 1.684774999999999778e+01 3.561770999999999532e+01 1.327850999999999893e+01
51 1.661135000000000161e+01 3.626120999999999839e+01 1.447471899999999856e+01
51.1 1.615115000000000123e+01 3.696680999999999528e+01 1.539307200000000009e+01
51.2 1.576304999999999978e+01 3.725140999999999991e+01 1.605513999999999797e+01
51.3 1.589184999999999981e+01 3.736360999999999422e+01 1.606606000000000023e+01
51.4 1.588465000000000060e+01 3.653300999999999732e+01 1.583280899999999924e+01
51.5 1.590094999999999992e+01 3.597211000000000070e+01 1.501490315999999936e+01
51.6 1.621995000000000076e+01 3.578130999999999773e+01 1.440294099999999844e+01
51.7 1.647854999999999848e+01 3.504800999999999789e+01 1.344194999999999851e+01
51.8 1.707495000000000118e+01 3.466820999999999486e+01 1.268293999999999855e+01
51.9 1.723765000000000214e+01 3.411820999999999771e+01 1.202512999999999899e+01
52 1.714104999999999990e+01 3.309770999999999930e+01 1.124786999999999892e+01
52.1 1.734094999999999942e+01 3.237391000000000219e+01 1.042823999999999884e+01
52.2 1.763275000000000148e+01 3.183331000000000088e+01 9.616730000000000445e+00
52.3 1.759125000000000227e+01 3.109481000000000250e+01 8.696590000000000487e+00
52.4 1.717725000000000080e+01 3.072130999999999901e+01 7.501609999999999445e+00
52.5 1.681605000000000061e+01 3.008361000000000018e+01 6.495439999999998548e+00
52.6 1.638194999999999979e+01 2.971741000000000099e+01 5.229709999999998971e+00
52.7 1.575215000000000032e+01 2.909281000000000006e+01 4.768099999999998673e+00
52.8 1.536465000000000103e+01 2.834251000000000076e+01 4.057999999999999829e+00
52.9 1.527945000000000064e+01 2.771571000000000140e+01 3.646999999999998465e+00
53 1.524014999999999986e+01 2.721190999999999960e+01 2.875399999999999068e+00
53.1 1.518544999999999945e+01 2.646340999999999966e+01 1.904299999999999216e+00
53.2 1.520855000000000068e+01 2.598411000000000115e+01 1.397799999999998377e+00
53.3 1.509805000000000064e+01 2.707780999999999949e+01 2.388299999999999201e+00
53.4 1.515765000000000029e+01 2.766731000000000051e+01 3.427299999999998903e+00
53.5 1.551655000000000051e+01 2.828181000000000012e+01 4.097699999999999676e+00
53.6 1.567495000000000083e+01 2.858980999999999995e+01 4.800499999999999545e+00
53.7 1.625135000000000218e+01 2.886021000000000214e+01 5.597939999999999472e+00
53.8 1.694125000000000014e+01 2.903360999999999947e+01 6.912639999999999674e+00
53.9 1.762754999999999939e+01 2.898411000000000115e+01 7.829479999999999329e+00
54 1.799515000000000242e+01 2.832701000000000136e+01 8.535679999999999268e+00
54.1 1.856264999999999787e+01 2.765971000000000046e+01 9.066910000000000025e+00
54.2 1.817145000000000010e+01 2.858410999999999902e+01 8.408859999999998891e+00
54.3 1.822155000000000058e+01 2.919210999999999956e+01 7.870189999999999131e+00
54.4 1.772034999999999982e+01 3.010210999999999970e+01 7.113609999999999545e+00
54.5 1.701814999999999856e+01 3.116821000000000197e+01 6.457829999999999515e+00
54.6 1.675345000000000084e+01 3.208160999999999774e+01 5.825609999999999289e+00
54.7 1.626095000000000113e+01 3.277801000000000187e+01 5.447439999999998506e+00
54.8 1.565765000000000029e+01 3.356991000000000014e+01 5.515089999999998938e+00
54.9 1.514975000000000094e+01 3.414600999999999686e+01 5.623009999999998954e+00
55 1.519735000000000014e+01 3.440690999999999633e+01 5.533169999999998367e+00
55.1 1.497814999999999941e+01 3.480310999999999666e+01 5.320039999999998770e+00
55.2 1.476965000000000039e+01 3.508760999999999797e+01 5.444949999999998624e+00
55.3 1.483875000000000099e+01 3.485900999999999783e+01 5.630029999999999646e+00
55.4 1.488005000000000067e+01 3.498610999999999649e+01 5.609059999999999491e+00
55.5 1.464114999999999966e+01 3.497480999999999796e+01 5.527279999999999305e+00
55.6 1.458285000000000053e+01 3.514450999999999681e+01 5.826849999999998531e+00
55.7 1.460125000000000028e+01 3.501890999999999821e+01 5.668909999999998561e+00
55.8 1.440911000000000008e+01 3.510520999999999958e+01 5.736110000000000042e+00
55.9 1.433591000000000015e+01 3.517130999999999830e+01 5.625719999999999388e+00
56 1.507275000000000098e+01 3.550690999999999775e+01 4.878099999999999881e+00
56.1 1.563085000000000058e+01 3.580190999999999946e+01 4.047399999999999665e+00
56.2 1.582845000000000013e+01 3.590020999999999418e+01 3.660999999999999588e+00
56.3 1.595085000000000086e+01 3.617801000000000045e+01 3.539299999999999002e+00
56.4 1.620354999999999990e+01 3.620510999999999768e+01 3.202099999999999724e+00
56.5 1.633194999999999908e+01 3.637520999999999560e+01 3.022499999999999076e+00
56.6 1.620255000000000223e+01 3.636480999999999852e+01 3.232399999999998386e+00
56.7 1.617504999999999882e+01 3.624190999999999718e+01 3.186700000000000088e+00
56.8 1.618544999999999945e+01 3.622960999999999387e+01 3.138099999999999667e+00
56.9 1.608765000000000001e+01 3.634881000000000029e+01 3.264199999999998880e+00
57 1.633525000000000205e+01 3.626990999999999588e+01 3.006499999999999062e+00
57.1 1.610164999999999935e+01 3.614940999999999605e+01 3.313099999999998602e+00
57.2 1.621795000000000186e+01 3.617700999999999567e+01 3.162799999999998946e+00
57.3 1.618384999999999962e+01 3.624201000000000050e+01 3.049499999999998323e+00
57.4 1.620785000000000053e+01 3.627060999999999780e+01 3.122499999999998721e+00
57.5 1.611124999999999829e+01 3.632350999999999885e+01 3.208899999999999864e+00
57.6 1.619395000000000095e+01 3.628740999999999417e+01 3.219699999999999562e+00
57.7 1.623044999999999760e+01 3.628740999999999417e+01 3.050799999999998846e+00
57.8 1.619294999999999973e+01 3.634550999999999732e+01 3.238799999999999457e+00
57.9 1.620105000000000217e+01 3.628931000000000040e+01 3.219899999999999096e+00
58 1.621894999999999953e+01 3.627690999999999377e+01 3.164299999999999002e+00
58.1 1.618874999999999886e+01 3.636721000000000004e+01 3.176800000000000068e+00
58.2 1.629335000000000022e+01 3.617740999999999474e+01 3.056999999999998607e+00
58.3 1.613564999999999827e+01 3.630530999999999864e+01 3.321699999999999875e+00
58.4 1.616335000000000122e+01 3.618571000000000026e+01 3.160099999999999909e+00
58.5 1.623624999999999829e+01 3.635130999999999801e+01 3.101899999999998769e+00
58.6 1.618035000000000068e+01 3.631920999999999822e+01 3.094999999999998863e+00
58.7 1.618844999999999956e+01 3.613440999999999548e+01 3.155899999999999039e+00
58.8 1.618485000000000085e+01 3.625760999999999967e+01 3.219500000000000028e+00
58.9 1.615874999999999773e+01 3.629610999999999876e+01 3.224699999999998568e+00
59 1.617945000000000277e+01 3.635210999999999615e+01 3.213899999999998869e+00
59.1 1.621555000000000035e+01 3.632280999999999693e+01 3.189000000000000057e+00
59.2 1.620394999999999897e+01 3.635560999999999865e+01 3.164699999999999847e+00
59.3 1.617484999999999928e+01 3.625480999999999909e+01 3.198599999999999000e+00
59.4 1.624435000000000073e+01 3.633191000000000059e+01 3.148399999999998755e+00
59.5 1.630264999999999986e+01 3.617710999999999899e+01 3.014599999999999724e+00
59.6 1.632215000000000060e+01 3.628430999999999784e+01 3.130199999999998539e+00
59.7 1.618104999999999905e+01 3.625530999999999437e+01 3.167699999999999960e+00
59.8 1.622245000000000203e+01 3.626870999999999867e+01 3.161699999999999733e+00
59.9 1.618215000000000003e+01 3.620010999999999513e+01 3.222099999999999298e+00
60 1.630085000000000051e+01 3.635501000000000005e+01 3.156399999999999650e+00
60.1 1.622635000000000005e+01 3.627300999999999931e+01 3.174199999999999022e+00
60.2 1.634975000000000023e+01 3.643880999999999659e+01 2.976799999999999002e+00
60.3 1.621764999999999901e+01 3.631500999999999379e+01 3.109099999999999753e+00
60.4 1.624184999999999945e+01 3.629750999999999550e+01 3.187399999999998457e+00
60.5 1.628604999999999947e+01 3.631740999999999531e+01 3.168999999999998707e+00
60.6 1.620655000000000001e+01 3.633050999999999675e+01 3.102100000000000080e+00
60.7 1.618185000000000073e+01 3.617971000000000004e+01 3.127099999999998658e+00
60.8 1.618475000000000108e+01 3.632950999999999908e+01 3.177099999999999369e+00
60.9 1.622055000000000291e+01 3.631380999999999659e+01 3.185799999999998633e+00
61 1.622554999999999836e+01 3.630180999999999614e+01 3.044999999999999929e+00
61.1 1.632294999999999874e+01 3.630070999999999515e+01 3.131799999999998363e+00
61.2 1.616615000000000180e+01 3.620680999999999727e+01 3.179100000000000037e+00
61.3 1.625565000000000282e+01 3.626550999999999902e+01 3.193099999999999383e+00
61.4 1.612465000000000259e+01 3.632650999999999897e+01 3.276599999999998403e+00
61.5 1.623884999999999934e+01 3.637880999999999432e+01 3.189999999999999503e+00
61.6 1.609035000000000082e+01 3.624170999999999765e+01 3.227799999999998448e+00
61.7 1.628484999999999872e+01 3.628170999999999680e+01 3.099599999999998801e+00
61.8 1.629054999999999964e+01 3.632210999999999501e+01 3.101899999999998769e+00
61.9 1.623205000000000098e+01 3.621300999999999704e+01 3.190899999999999181e+00
62 1.611245000000000260e+01 3.632730999999999710e+01 3.380399999999999849e+00
62.1 1.627895000000000181e+01 3.625250999999999379e+01 2.998399999999998400e+00
62.2 1.628034999999999854e+01 3.634980999999999796e+01 3.162299999999998334e+00
62.3 1.620125000000000171e+01 3.625730999999999682e+01 3.183599999999998431e+00
62.4 1.622885000000000133e+01 3.617270999999999503e+01 3.150499999999999190e+00
62.5 1.605944999999999823e+01 3.601690999999999576e+01 3.285599999999998744e+00
62.6 1.625384999999999991e+01 3.621980999999999540e+01 3.160199999999999676e+00
62.7 1.617365000000000208e+01 3.616480999999999568e+01 3.324399999999998911e+00
62.8 1.616955000000000098e+01 3.627150999999999925e+01 3.162599999999999412e+00
62.9 1.620105000000000217e+01 3.627020999999999873e+01 3.162299999999998334e+00
63 1.621385000000000076e+01 3.631400999999999613e+01 3.217999999999999972e+00
63.1 1.622044999999999959e+01 3.632100999999999402e+01 3.127599999999999270e+00
63.2 1.630964999999999776e+01 3.635801000000000016e+01 3.041199999999999903e+00
63.3 1.619525000000000148e+01 3.630751000000000062e+01 3.187799999999999301e+00
63.4 1.631155000000000044e+01 3.618200999999999823e+01 3.073499999999999233e+00
63.5 1.622104999999999819e+01 3.616640999999999906e+01 3.082599999999999341e+00
63.6 1.621204999999999785e+01 3.629890999999999934e+01 3.112599999999998701e+00
63.7 1.624085000000000178e+01 3.621110999999999791e+01 3.154599999999998516e+00
63.8 1.619684999999999775e+01 3.609900999999999982e+01 3.144399999999999196e+00
63.9 1.622534999999999883e+01 3.617680999999999614e+01 3.159499999999999531e+00
64 1.614195000000000135e+01 3.623480999999999597e+01 3.229699999999999349e+00
64.1 1.624515000000000242e+01 3.617951000000000050e+01 3.039199999999999235e+00
64.2 1.621995000000000076e+01 3.625930999999999926e+01 3.091199999999998838e+00
64.3 1.624195000000000277e+01 3.632050999999999874e+01 3.186299999999999244e+00
64.4 1.626575000000000060e+01 3.644380999999999915e+01 3.170399999999998997e+00
64.5 1.618345000000000056e+01 3.620720999999999634e+01 3.209699999999999775e+00
64.6 1.626024999999999920e+01 3.627111000000000018e+01 3.188099999999998602e+00
64.7 1.635175000000000267e+01 3.633191000000000059e+01 3.096499999999998920e+00
64.8 1.619955000000000211e+01 3.618580999999999648e+01 3.091499999999999915e+00
64.9 1.617755000000000010e+01 3.625010999999999939e+01 3.200499999999999901e+00
65 1.624524999999999864e+01 3.633610999999999791e+01 3.092699999999998894e+00
65.1 1.628224999999999767e+01 3.631020999999999788e+01 2.952499999999998792e+00
65.2 1.620584999999999809e+01 3.629760999999999882e+01 2.995499999999999829e+00
65.3 1.624944999999999951e+01 3.634210999999999814e+01 3.243099999999998317e+00
65.4 1.621755000000000280e+01 3.634770999999999930e+01 3.184799999999999187e+00
65.5 1.623324999999999818e+01 3.619370999999999583e+01 3.187099999999999156e+00
65.6 1.622625000000000028e+01 3.632010999999999967e+01 3.123999999999998778e+00
65.7 1.623635000000000161e+01 3.629231000000000051e+01 3.169899999999998386e+00
65.8 1.621395000000000053e+01 3.630210999999999899e+01 3.299399999999998556e+00
65.9 1.616615000000000180e+01 3.625960999999999501e+01 3.310899999999998400e+00
66 1.628444999999999965e+01 3.624780999999999409e+01 3.192899999999999849e+00
66.1 1.625505000000000067e+01 3.629310999999999865e+01 3.144399999999999196e+00
66.2 1.618464999999999776e+01 3.632860999999999763e+01 3.118799999999998462e+00
66.3 1.631334999999999980e+01 3.625600999999999630e+01 3.066300000000000026e+00
66.4 1.622295000000000087e+01 3.619520999999999589e+01 3.159199999999998454e+00
66.5 1.634584999999999866e+01 3.631720999999999577e+01 2.984399999999999054e+00
66.6 1.616675000000000040e+01 3.624320999999999771e+01 3.256299999999999528e+00
66.7 1.621345000000000169e+01 3.620360999999999763e+01 3.214799999999998548e+00
66.8 1.617895000000000039e+01 3.627220999999999407e+01 3.131599999999998829e+00
66.9 1.631694999999999851e+01 3.644791000000000025e+01 3.126199999999998980e+00
67 1.622315000000000040e+01 3.624620999999999782e+01 3.174299999999998789e+00
67.1 1.617815000000000225e+01 3.618130999999999631e+01 3.138599999999998502e+00
67.2 1.612434999999999974e+01 3.617190999999999690e+01 3.245299999999998519e+00
67.3 1.623685000000000045e+01 3.626420999999999850e+01 3.101999999999998536e+00
67.4 1.619655000000000200e+01 3.609340999999999866e+01 3.216199999999998838e+00
67.5 1.619705000000000084e+01 3.621690999999999860e+01 3.288100000000000023e+00
67.6 1.621565000000000012e+01 3.631550999999999618e+01 3.278999999999999915e+00
67.7 1.627425000000000210e+01 3.632271000000000072e+01 3.056199999999998695e+00
67.8 1.616754999999999853e+01 3.628750999999999749e+01 3.313699999999998980e+00
67.9 1.616145000000000209e+01 3.618350999999999829e+01 3.324899999999999523e+00
68 1.627384999999999948e+01 3.624560999999999922e+01 3.065099999999999270e+00
68.1 1.613935000000000031e+01 3.622920999999999481e+01 3.176800000000000068e+00
68.2 1.561984999999999957e+01 3.551670999999999623e+01 4.320499999999999119e+00
68.3 1.489564999999999984e+01 3.517880999999999858e+01 5.434109999999998664e+00
68.4 1.440015000000000001e+01 3.456270999999999560e+01 6.445570000000000022e+00
68.5 1.391802999999999990e+01 3.396170999999999651e+01 6.588439999999998520e+00
68.6 1.331071000000000026e+01 3.366590999999999667e+01 6.651279999999999859e+00
68.7 1.304610000000000092e+01 3.333431000000000211e+01 6.660729999999999151e+00
68.8 1.250926000000000116e+01 3.268341000000000207e+01 6.519489999999999341e+00
68.9 1.162110999999999983e+01 3.187701000000000207e+01 6.311509999999998399e+00
69 1.092830999999999975e+01 3.096721000000000146e+01 5.543989999999999085e+00
69.1 1.076557999999999993e+01 3.047090999999999994e+01 5.065409999999999968e+00
69.2 1.025328999999999979e+01 2.984310999999999936e+01 4.452799999999999869e+00
69.3 1.002821000000000140e+01 2.913381000000000043e+01 4.360099999999999199e+00
69.4 9.766790000000000305e+00 2.792791000000000068e+01 4.164600000000000080e+00
69.5 9.326529999999999987e+00 2.669401000000000224e+01 4.156099999999998573e+00
69.6 9.550689999999999458e+00 2.574361000000000033e+01 4.420099999999999696e+00
69.7 9.672080000000001121e+00 2.492281000000000191e+01 4.299399999999998556e+00
69.8 9.628530000000001365e+00 2.396060999999999908e+01 4.186999999999999389e+00
69.9 9.300539999999999807e+00 2.277321000000000240e+01 4.291499999999999204e+00
70 9.178789999999999338e+00 2.162881000000000142e+01 4.045799999999999841e+00
70.1 8.902889999999999304e+00 2.058370999999999995e+01 4.079299999999999926e+00
70.2 8.434229999999999450e+00 1.943551000000000073e+01 4.051199999999999690e+00
70.3 8.260030000000000427e+00 1.803650999999999982e+01 3.711299999999999599e+00
70.4 7.886020000000000252e+00 1.679821000000000097e+01 3.493599999999998929e+00
70.5 7.879330000000000389e+00 1.556010999999999989e+01 3.236399999999999721e+00
70.6 7.860060000000000713e+00 1.439211000000000062e+01 2.663999999999999702e+00
70.7 7.923180000000000334e+00 1.346041000000000132e+01 2.201200000000000045e+00
70.8 7.492190000000000794e+00 1.284671000000000163e+01 1.446799999999999642e+00
70.9 7.382580000000000808e+00 1.198201000000000072e+01 4.434999999999984510e-01
71 7.347810000000000841e+00 1.137876000000000154e+01 -6.088000000000004519e-01
71.1 7.371930000000000760e+00 1.129865000000000030e+01 -1.413100000000001799e+00
71.2 7.063349999999999795e+00 1.078459000000000145e+01 -2.332300000000001816e+00
71.3 6.802970000000000184e+00 1.061235000000000106e+01 -3.169400000000001327e+00
71.4 6.350590000000000401e+00 1.062676000000000087e+01 -4.268400000000001526e+00
71.5 6.029560000000000031e+00 1.089080000000000048e+01 -4.936400000000000787e+00
71.6 5.862009999999999721e+00 1.143570000000000064e+01 -5.315900000000000958e+00
71.7 5.726469999999999949e+00 1.147331000000000145e+01 -5.510600000000001941e+00
71.8 5.832589999999999719e+00 1.160432000000000130e+01 -5.682199999999999918e+00
71.9 5.911929999999999907e+00 1.255111000000000132e+01 -6.561000000000001720e+00
72 6.259210000000000385e+00 1.329091000000000022e+01 -7.100800000000001333e+00
72.1 6.768780000000000463e+00 1.430281000000000091e+01 -7.485799999999999343e+00
72.2 7.214900000000000091e+00 1.541081000000000145e+01 -7.286300000000002441e+00
72.3 6.941489999999999938e+00 1.660690999999999917e+01 -6.904100000000001458e+00
72.4 7.452070000000000860e+00 1.749410999999999916e+01 -6.144900000000001583e+00
72.5 8.011649999999999494e+00 1.859951000000000221e+01 -5.494999999999999218e+00
72.6 8.187200000000000699e+00 1.896431000000000111e+01 -5.409499999999999531e+00
72.7 8.364530000000000243e+00 1.908351000000000042e+01 -5.429299999999999571e+00
72.8 8.258309999999999818e+00 1.911351000000000155e+01 -5.444699999999999207e+00
72.9 8.311130000000000351e+00 1.929890999999999934e+01 -5.305899999999999395e+00
73 9.362349999999999284e+00 1.953171000000000035e+01 -4.930999999999999162e+00
73.1 1.036699000000000126e+01 1.960151000000000110e+01 -4.592800000000002214e+00
73.2 9.192740000000000578e+00 1.966531000000000162e+01 -4.927599999999999980e+00
73.3 8.182729999999999393e+00 1.922631000000000157e+01 -5.477400000000001157e+00
73.4 7.399150000000000560e+00 1.879290999999999912e+01 -5.922800000000000509e+00
73.5 7.522820000000000285e+00 1.823030999999999935e+01 -6.267100000000001003e+00
73.6 6.892879999999999896e+00 1.720730999999999966e+01 -6.861700000000000799e+00
73.7 6.533980000000000565e+00 1.662621000000000038e+01 -6.856199999999999406e+00
73.8 6.621140000000000470e+00 1.600441000000000003e+01 -7.403700000000002390e+00
73.9 6.174770000000000536e+00 1.557431000000000054e+01 -7.834899999999999309e+00
74 6.449329999999999785e+00 1.461561000000000021e+01 -9.275900000000001810e+00
74.1 6.701660000000000394e+00 1.394621000000000066e+01 -1.004560000000000208e+01
74.2 7.152219999999999800e+00 1.328431000000000139e+01 -1.096790000000000198e+01
74.3 7.388120000000000687e+00 1.264631000000000149e+01 -1.179330000000000034e+01
74.4 7.913590000000000124e+00 1.184920000000000151e+01 -1.232140000000000235e+01
74.5 7.940860000000000696e+00 1.120851000000000042e+01 -1.295100000000000229e+01
74.6 7.838309999999999889e+00 1.029494000000000042e+01 -1.380299999999999905e+01
74.7 8.012090000000000600e+00 9.603519999999999612e+00 -1.439360000000000106e+01
74.8 8.375440000000001106e+00 9.248240000000000904e+00 -1.535319999999999929e+01
74.9 8.881679999999999353e+00 8.988080000000000069e+00 -1.612640000000000384e+01
75 9.124950000000000117e+00 8.312359999999999971e+00 -1.702149999999999608e+01
75.1 9.181660000000000821e+00 7.793520000000000003e+00 -1.794369999999999976e+01
75.2 9.507950000000001012e+00 7.338770000000000238e+00 -1.836500000000000199e+01
75.3 9.800730000000001496e+00 6.790090000000000181e+00 -1.845250000000000057e+01
75.4 1.034257999999999988e+01 6.581189999999999429e+00 -1.896589999999999776e+01
75.5 1.101171000000000078e+01 6.356069999999999887e+00 -1.996289999999999765e+01
75.6 1.180153999999999925e+01 5.965150000000000396e+00 -2.080489999999999640e+01
75.7 1.230412000000000106e+01 5.698680000000000412e+00 -2.131069999999999709e+01
75.8 1.307207999999999970e+01 5.574259999999999771e+00 -2.215709999999999980e+01
75.9 1.423371000000000031e+01 4.791179999999999772e+00 -2.300029999999999575e+01
76 1.511304999999999943e+01 4.635290000000000354e+00 -2.348380000000000223e+01
76.1 1.573365000000000080e+01 4.493879999999999875e+00 -2.377270000000000039e+01
76.2 1.594294999999999973e+01 4.489570000000000505e+00 -2.383520000000000039e+01
76.3 1.649864999999999782e+01 3.322729999999999961e+00 -2.364390000000000214e+01
76.4 1.711645000000000039e+01 2.652732000000000312e+00 -2.352619999999999578e+01
76.5 1.777604999999999791e+01 1.831320999999999977e+00 -2.342179999999999751e+01
76.6 1.905165000000000219e+01 1.296286999999999967e+00 -2.353399999999999892e+01
76.7 1.999414999999999765e+01 1.134436000000000000e+00 -2.299649999999999750e+01
76.8 2.127935000000000088e+01 1.125072999999999990e+00 -2.283469999999999800e+01
76.9 2.202155000000000129e+01 1.180551000000000128e+00 -2.281759999999999877e+01
77 2.334124999999999872e+01 1.486325000000000118e+00 -2.306770000000000209e+01
77.1 2.448584999999999923e+01 1.382384000000000057e+00 -2.342450000000000188e+01
77.2 2.559224999999999994e+01 1.459785000000000110e+00 -2.402539999999999765e+01
77.3 2.663265000000000171e+01 2.073845500000000008e+00 -2.463029999999999831e+01
77.4 2.714945000000000164e+01 2.025087500000000151e+00 -2.505129999999999768e+01
77.5 2.773545000000000016e+01 2.113386000000000209e+00 -2.580829999999999558e+01
77.6 2.864714999999999989e+01 1.905190500000000009e+00 -2.670080000000000098e+01
77.7 2.920315000000000083e+01 1.845521000000000189e+00 -2.712679999999999580e+01
77.8 2.954565000000000197e+01 1.731459000000000081e+00 -2.735689999999999600e+01
77.9 3.011035000000000039e+01 1.240569000000000033e+00 -2.815350000000000108e+01
78 3.022295000000000087e+01 1.051581000000000099e+00 -2.853280000000000172e+01
78.1 3.039515000000000100e+01 1.093582000000000054e+00 -2.854919999999999902e+01
78.2 3.034165000000000134e+01 9.963890000000000802e-01 -2.875119999999999720e+01
78.3 3.028245000000000076e+01 8.411900000000001043e-01 -2.899139999999999873e+01
78.4 3.043574999999999875e+01 5.264300000000001756e-01 -2.983689999999999998e+01
78.5 3.001685000000000159e+01 3.358499999999999819e-01 -3.129609999999999559e+01
78.6 2.954694999999999894e+01 2.213800000000001322e-01 -3.239860000000000184e+01
78.7 2.929015000000000057e+01 1.861500000000000377e-01 -3.363139999999999930e+01
78.8 2.881135000000000090e+01 -1.952000000000000401e-01 -3.441570000000000107e+01
78.9 2.856504999999999939e+01 -7.670299999999998786e-01 -3.554379999999999740e+01
79 2.782675000000000054e+01 -9.753800000000001358e-01 -3.617589999999999861e+01
79.1 2.707935000000000159e+01 -1.183480000000000087e+00 -3.628479999999999706e+01
79.2 2.568224999999999980e+01 -1.890759999999999996e+00 -3.637460000000000093e+01
79.3 2.469075000000000131e+01 -2.069650000000000212e+00 -3.631589999999999918e+01
79.4 2.369085000000000107e+01 -2.709870000000000445e+00 -3.642259999999999565e+01
79.5 2.261315000000000097e+01 -3.151950000000000252e+00 -3.652029999999999887e+01
79.6 2.197684999999999889e+01 -3.539340000000000153e+00 -3.694800000000000040e+01
79.7 2.063885000000000147e+01 -3.410840000000000316e+00 -3.697180000000000177e+01
79.8 1.968365000000000009e+01 -3.457950000000000301e+00 -3.724579999999999558e+01
79.9 1.882825000000000060e+01 -3.483319999999999972e+00 -3.789070000000000249e+01
80 1.742835000000000178e+01 -3.589909999999999712e+00 -3.808619999999999806e+01
80.1 1.663994999999999891e+01 -3.972080000000000055e+00 -3.806909999999999883e+01
80.2 1.579255000000000031e+01 -4.255729999999999791e+00 -3.777759999999999962e+01
80.3 1.506525000000000070e+01 -4.421899999999999942e+00 -3.719519999999999982e+01
80.4 1.411496999999999957e+01 -4.257480000000000153e+00 -3.729200000000000159e+01
80.5 1.292392000000000074e+01 -3.975210000000000576e+00 -3.689679999999999893e+01
80.6 1.209794000000000125e+01 -3.508960000000000079e+00 -3.647659999999999769e+01
80.7 1.115687000000000140e+01 -2.561139999999999972e+00 -3.555109999999999815e+01
80.8 1.006442000000000014e+01 -1.864319999999999977e+00 -3.481579999999999586e+01
80.9 9.184560000000001168e+00 -1.389649999999999830e+00 -3.412650000000000006e+01
81 8.865240000000000009e+00 -1.361700000000000133e+00 -3.413899999999999579e+01
81.1 8.737190000000000012e+00 -1.212430000000000119e+00 -3.399680000000000035e+01
81.2 7.650610000000000355e+00 -1.696890000000000009e+00 -3.385989999999999611e+01
81.3 6.572470000000000034e+00 -1.875639999999999974e+00 -3.373270000000000124e+01
81.4 5.226562000000000374e+00 -2.079579999999999984e+00 -3.373930000000000007e+01
81.5 4.472167000000000670e+00 -2.080960000000000143e+00 -3.363149999999999551e+01
81.6 4.166286000000000378e+00 -2.087940000000000573e+00 -3.381519999999999726e+01
81.7 4.128911000000000442e+00 -1.930579999999999741e+00 -3.400789999999999935e+01
81.8 3.632624999999999993e+00 -1.484790000000000054e+00 -3.425619999999999976e+01
81.9 2.145140000000000047e+00 -8.468799999999998551e-01 -3.426800000000000068e+01
82 1.562060000000000226e+00 -3.794199999999998685e-01 -3.422279999999999944e+01
82.1 9.117500000000000604e-01 1.248400000000000620e-01 -3.368679999999999808e+01
82.2 4.767600000000005167e-01 2.049300000000000566e-01 -3.321569999999999823e+01
82.3 -7.000899999999994350e-01 3.953300000000001813e-01 -3.253669999999999618e+01
82.4 -1.422109999999999985e+00 6.925300000000000900e-01 -3.176950000000000074e+01
82.5 -2.162519999999999776e+00 1.239746999999999932e+00 -3.141339999999999577e+01
82.6 -3.009329999999999394e+00 1.742789000000000144e+00 -3.140739999999999554e+01
82.7 -3.552149999999999253e+00 2.656524000000000107e+00 -3.084720000000000084e+01
82.8 -3.681549999999999656e+00 2.927192999999999934e+00 -3.083480000000000132e+01
82.9 -3.874919999999999476e+00 2.776927999999999841e+00 -3.088940000000000197e+01
83 -3.417320000000000135e+00 2.310724000000000000e+00 -3.108539999999999992e+01
83.1 -2.658519999999999328e+00 1.593517000000000072e+00 -3.106899999999999551e+01
83.2 -3.100929999999999964e+00 2.129472000000000254e+00 -3.094559999999999889e+01
83.3 -3.645129999999999981e+00 2.769408000000000314e+00 -3.076930000000000121e+01
83.4 -4.228519999999999612e+00 3.294979999999999798e+00 -3.060170000000000101e+01
83.5 -4.358409999999999229e+00 3.812580000000000080e+00 -3.041959999999999553e+01
83.6 -4.195739999999998915e+00 3.802179999999999893e+00 -3.030539999999999878e+01
83.7 -4.403090000000000614e+00 3.883220000000000116e+00 -3.022269999999999612e+01
83.8 -4.732300000000000395e+00 4.114690000000000403e+00 -3.022359999999999758e+01
83.9 -5.427849999999999397e+00 4.184280000000000221e+00 -3.058460000000000178e+01
84 -5.481249999999999289e+00 4.121710000000000207e+00 -3.058569999999999567e+01
84.1 -5.411680000000000490e+00 4.033669999999999867e+00 -3.059819999999999851e+01
84.2 -5.273569999999999425e+00 4.128420000000000201e+00 -3.058719999999999573e+01
84.3 -5.491949999999999221e+00 4.178329999999999878e+00 -3.059380000000000166e+01
84.4 -5.391280000000000072e+00 4.125239999999999796e+00 -3.062769999999999726e+01
84.5 -5.473150000000000404e+00 4.227739999999999831e+00 -3.057309999999999661e+01
84.6 -5.471949999999999648e+00 4.146259999999999835e+00 -3.068169999999999931e+01
84.7 -5.349669999999999703e+00 4.137039999999999829e+00 -3.059239999999999782e+01
84.8 -5.494249999999999190e+00 4.205409999999999648e+00 -3.059159999999999968e+01
84.9 -5.456749999999999545e+00 4.089420000000000499e+00 -3.064690000000000225e+01
85 -5.492549999999999599e+00 4.149890000000000079e+00 -3.058039999999999736e+01
85.1 -5.434049999999999159e+00 4.180360000000000298e+00 -3.061410000000000053e+01
85.2 -5.253600000000000492e+00 4.218539999999999957e+00 -3.042530000000000001e+01
85.3 -5.514549999999999841e+00 4.203789999999999694e+00 -3.061710000000000065e+01
85.4 -5.401650000000000063e+00 4.142000000000000348e+00 -3.065059999999999718e+01
85.5 -5.395270000000000010e+00 4.095170000000000421e+00 -3.063649999999999807e+01
85.6 -5.470649999999999125e+00 4.175559999999999938e+00 -3.051480000000000103e+01
85.7 -5.290799999999999059e+00 4.089870000000000339e+00 -3.056519999999999726e+01
85.8 -5.468249999999999389e+00 4.214750000000000441e+00 -3.062519999999999953e+01
85.9 -5.404849999999999710e+00 4.145820000000000505e+00 -3.051760000000000161e+01
86 -5.451449999999999463e+00 4.065140000000000420e+00 -3.063340000000000174e+01
86.1 -5.338580000000000325e+00 4.213670000000000471e+00 -3.053810000000000002e+01
86.2 -5.570850000000000080e+00 4.164130000000000109e+00 -3.060679999999999978e+01
86.3 -5.478849999999999554e+00 4.165600000000000414e+00 -3.063830000000000098e+01
86.4 -5.316440000000000055e+00 4.064479999999999649e+00 -3.047760000000000247e+01
86.5 -5.428649999999999309e+00 4.128829999999999778e+00 -3.068900000000000006e+01
86.6 -5.427550000000000097e+00 4.145850000000000257e+00 -3.060880000000000223e+01
86.7 -5.319399999999999906e+00 4.150249999999999773e+00 -3.048729999999999762e+01
86.8 -5.378069999999999240e+00 4.062529999999999752e+00 -3.063579999999999615e+01
86.9 -5.394689999999998875e+00 4.175110000000000099e+00 -3.057620000000000005e+01
87 -5.389599999999999724e+00 4.146460000000000257e+00 -3.056239999999999668e+01
87.1 -5.559849999999999071e+00 4.188850000000000406e+00 -3.057520000000000238e+01
87.2 -5.497749999999999915e+00 4.149750000000000050e+00 -3.056419999999999959e+01
87.3 -5.452349999999999142e+00 4.141160000000000174e+00 -3.057880000000000109e+01
87.4 -5.471149999999999736e+00 4.159240000000000492e+00 -3.061209999999999809e+01
87.5 -5.487849999999999895e+00 4.248249999999999638e+00 -3.064730000000000132e+01
87.6 -5.291230000000000544e+00 4.085220000000000518e+00 -3.052009999999999934e+01
87.7 -5.448150000000000048e+00 4.157709999999999795e+00 -3.058650000000000091e+01
87.8 -5.304439999999999600e+00 4.195310000000000095e+00 -3.053159999999999741e+01
87.9 -5.444950000000000401e+00 4.187599999999999767e+00 -3.056049999999999756e+01
88 -5.560050000000000381e+00 4.173270000000000479e+00 -3.059919999999999618e+01
88.1 -5.444950000000000401e+00 4.108010000000000161e+00 -3.058800000000000097e+01
88.2 -5.552749999999999631e+00 4.152549999999999741e+00 -3.057809999999999917e+01
88.3 -5.424220000000000041e+00 4.197670000000000456e+00 -3.063020000000000209e+01
88.4 -5.321059999999999235e+00 4.067720000000000447e+00 -3.061560000000000059e+01
88.5 -5.471949999999999648e+00 4.162639999999999674e+00 -3.062440000000000140e+01
88.6 -5.498450000000000060e+00 4.168379999999999974e+00 -3.062049999999999983e+01
88.7 -5.421889999999999432e+00 4.151410000000000267e+00 -3.064240000000000208e+01
88.8 -5.472550000000000026e+00 4.072689999999999699e+00 -3.067040000000000077e+01
88.9 -5.401799999999999713e+00 4.133700000000000152e+00 -3.058189999999999742e+01
89 -5.383309999999999818e+00 4.110899999999999999e+00 -3.063159999999999883e+01
89.1 -5.321680000000000632e+00 4.144849999999999923e+00 -3.057300000000000040e+01
89.2 -5.467549999999999244e+00 4.081030000000000157e+00 -3.063400000000000034e+01
89.3 -5.287779999999999703e+00 4.212450000000000472e+00 -3.051989999999999981e+01
89.4 -5.507149999999999324e+00 4.137260000000000382e+00 -3.060399999999999920e+01
89.5 -5.569749999999999091e+00 4.079810000000000159e+00 -3.068110000000000070e+01
89.6 -5.317289999999999850e+00 4.144379999999999953e+00 -3.059830000000000183e+01
89.7 -5.535750000000000171e+00 4.061930000000000263e+00 -3.068560000000000088e+01
89.8 -5.346189999999999998e+00 4.126249999999999751e+00 -3.059339999999999549e+01
89.9 -5.339339999999999975e+00 4.183320000000000149e+00 -3.054950000000000188e+01
90 -5.496050000000000324e+00 4.249640000000000306e+00 -3.056190000000000140e+01
90.1 -5.437749999999999417e+00 4.136840000000000295e+00 -3.066049999999999898e+01
90.2 -5.558749999999999858e+00 4.059750000000000192e+00 -3.064009999999999678e+01
90.3 -5.532449999999998980e+00 4.172410000000000174e+00 -3.058800000000000097e+01
90.4 -5.450149999999998940e+00 4.163540000000000241e+00 -3.059230000000000160e+01
90.5 -5.439349999999999241e+00 4.111200000000000188e+00 -3.065500000000000114e+01
90.6 -5.457050000000000622e+00 4.171940000000000204e+00 -3.055679999999999552e+01
90.7 -4.592000000000000526e+00 4.195820000000000327e+00 -3.025439999999999685e+01
90.8 -4.170970000000000510e+00 4.133600000000000385e+00 -3.004789999999999850e+01
90.9 -4.692999999999999616e+00 4.178490000000000038e+00 -3.036569999999999681e+01
91 -5.392310000000000159e+00 4.058869999999999756e+00 -3.065719999999999601e+01
91.1 -5.377620000000000289e+00 4.191250000000000142e+00 -3.056450000000000244e+01
91.2 -5.346539999999999182e+00 4.097030000000000172e+00 -3.064049999999999585e+01
91.3 -5.420180000000000220e+00 4.181939999999999991e+00 -3.059700000000000131e+01
91.4 -5.470050000000000523e+00 4.123899999999999899e+00 -3.066479999999999961e+01
91.5 -5.099489999999999412e+00 4.050300000000000011e+00 -3.057560000000000144e+01
91.6 -4.256510000000000460e+00 4.233660000000000423e+00 -3.016250000000000142e+01
91.7 -3.523590000000000444e+00 4.487910000000000288e+00 -3.028699999999999903e+01
91.8 -2.276419999999999888e+00 5.173440000000000261e+00 -3.029070000000000107e+01
91.9 -1.129739999999999966e+00 5.964129999999999932e+00 -3.036469999999999914e+01
92 -1.851599999999997692e-01 6.613629999999999676e+00 -2.999040000000000106e+01
92.1 -8.212999999999937017e-02 6.758199999999999541e+00 -2.988179999999999836e+01
92.2 -2.365999999999957026e-02 6.792699999999999960e+00 -2.955409999999999826e+01
92.3 5.252999999999996561e-02 6.811819999999999986e+00 -2.977100000000000080e+01
92.4 1.594000000000050932e-02 6.898299999999999876e+00 -2.992940000000000111e+01
92.5 4.327600000000000335e-01 6.963689999999999714e+00 -2.977980000000000160e+01
92.6 3.823500000000006338e-01 7.100060000000000038e+00 -2.946099999999999852e+01
92.7 9.265500000000002068e-01 7.333759999999999835e+00 -2.940650000000000119e+01
92.8 1.495240000000000347e+00 7.657759999999999678e+00 -2.920889999999999986e+01
92.9 1.846750000000000114e+00 7.834769999999999790e+00 -2.899530000000000030e+01
93 2.118670000000000275e+00 8.050069999999999837e+00 -2.874380000000000024e+01
93.1 2.550100000000000033e+00 8.335950000000000415e+00 -2.841980000000000217e+01
93.2 2.573550000000000448e+00 8.407109999999999417e+00 -2.844910000000000139e+01
93.3 1.636210000000000164e+00 7.722909999999999719e+00 -2.907189999999999941e+01
93.4 1.482000000000001094e-01 6.987149999999999750e+00 -2.977799999999999869e+01
93.5 -7.662999999999993150e-01 6.287029999999999674e+00 -3.041579999999999728e+01
93.6 -1.191110000000000113e+00 5.774880000000000457e+00 -3.075430000000000064e+01
93.7 -1.873240000000000016e+00 5.615770000000000373e+00 -3.068090000000000117e+01
93.8 -2.367210000000000036e+00 4.946030000000000371e+00 -3.050300000000000011e+01
93.9 -1.981259999999999799e+00 5.346919999999999895e+00 -3.053069999999999595e+01
94 -7.124699999999997146e-01 6.019339999999999691e+00 -3.091290000000000049e+01
94.1 -4.430999999999940542e-02 6.440520000000000245e+00 -3.124049999999999727e+01
94.2 6.304500000000001769e-01 6.770719999999999850e+00 -3.128759999999999764e+01
94.3 1.098650000000000126e+00 6.726459999999999440e+00 -3.181899999999999551e+01
94.4 1.836460000000000203e+00 6.641829999999999679e+00 -3.229650000000000176e+01
94.5 1.863860000000000294e+00 6.801540000000000141e+00 -3.231439999999999912e+01
94.6 1.876510000000000122e+00 6.780949999999999811e+00 -3.231589999999999918e+01
94.7 1.878640000000000310e+00 6.704150000000000276e+00 -3.243090000000000117e+01
94.8 1.879460000000000353e+00 6.830669999999999575e+00 -3.234609999999999985e+01
94.9 1.784660000000000135e+00 6.601599999999999469e+00 -3.240529999999999688e+01
95 1.477590000000000181e+00 7.004869999999999486e+00 -3.168090000000000117e+01
95.1 5.569700000000006312e-01 6.950969999999999871e+00 -3.041740000000000066e+01
95.2 -1.372599999999994935e-01 7.215449999999999697e+00 -2.922109999999999985e+01
95.3 -1.104239999999999888e+00 7.395859999999999879e+00 -2.845960000000000178e+01
95.4 -1.670099999999999696e+00 7.835079999999999600e+00 -2.769330000000000069e+01
95.5 -2.171120000000000161e+00 8.269709999999999894e+00 -2.732909999999999684e+01
95.6 -2.838969999999999771e+00 8.706390000000000740e+00 -2.682909999999999684e+01
95.7 -4.187179999999999680e+00 8.962390000000000967e+00 -2.617379999999999995e+01
95.8 -4.766560000000000130e+00 9.121430000000000149e+00 -2.590619999999999834e+01
95.9 -5.615650000000000475e+00 8.981659999999999755e+00 -2.489189999999999969e+01
96 -6.004649999999999821e+00 8.929000000000000270e+00 -2.379739999999999611e+01
96.1 -6.196749999999999758e+00 9.321010000000001128e+00 -2.287100000000000222e+01
96.2 -6.177649999999999864e+00 9.395910000000000650e+00 -2.211560000000000059e+01
96.3 -5.978349999999998943e+00 9.474360000000000781e+00 -2.151460000000000150e+01
96.4 -5.686349999999999127e+00 9.875410000000000466e+00 -2.085679999999999978e+01
96.5 -5.468149999999999622e+00 9.962860000000000937e+00 -2.080180000000000007e+01
96.6 -5.430550000000000210e+00 9.861930000000000973e+00 -2.075169999999999959e+01
96.7 -5.481249999999999289e+00 9.883250000000000313e+00 -2.061330000000000240e+01
96.8 -5.485149999999999082e+00 9.976660000000000750e+00 -2.086139999999999617e+01
96.9 -5.474449999999999150e+00 9.993479999999999919e+00 -2.081340000000000146e+01
97 -5.351210000000000022e+00 9.891920000000000712e+00 -2.086540000000000106e+01
97.1 -5.450450000000000017e+00 1.007942000000000071e+01 -2.072939999999999827e+01
97.2 -6.169950000000000045e+00 1.023200000000000109e+01 -2.192600000000000193e+01
97.3 -6.823050000000000281e+00 1.087599000000000160e+01 -2.337189999999999657e+01
97.4 -7.097749999999999559e+00 1.106892999999999994e+01 -2.422809999999999775e+01
97.5 -7.259050000000000225e+00 1.102422000000000146e+01 -2.403539999999999566e+01
97.6 -7.274749999999999162e+00 1.105407000000000117e+01 -2.400019999999999953e+01
97.7 -7.076649999999998997e+00 1.110662000000000127e+01 -2.414289999999999736e+01
97.8 -7.021150000000000446e+00 1.144403000000000148e+01 -2.422229999999999706e+01
97.9 -6.831849999999999312e+00 1.140149000000000079e+01 -2.443670000000000186e+01
98 -6.918849999999999056e+00 1.135415000000000063e+01 -2.420759999999999934e+01
98.1 -6.835049999999998960e+00 1.136662000000000106e+01 -2.453699999999999903e+01
98.2 -6.944950000000000401e+00 1.139634000000000036e+01 -2.442119999999999891e+01
98.3 -7.028449999999999420e+00 1.134923999999999999e+01 -2.452040000000000219e+01
98.4 -6.847749999999999559e+00 1.130941000000000152e+01 -2.457439999999999714e+01
98.5 -6.870849999999999014e+00 1.113812000000000069e+01 -2.473899999999999721e+01
98.6 -6.716149999999998954e+00 1.117560000000000109e+01 -2.486350000000000193e+01
98.7 -6.876949999999999008e+00 1.122999000000000080e+01 -2.465390000000000015e+01
98.8 -7.626149999999999096e+00 1.188358999999999988e+01 -2.450289999999999679e+01
98.9 -8.254849999999999355e+00 1.249181000000000097e+01 -2.458149999999999835e+01
99 -8.253849999999999909e+00 1.249241000000000135e+01 -2.464059999999999917e+01
99.1 -8.176249999999999574e+00 1.247550999999999988e+01 -2.452810000000000201e+01
99.2 -8.269149999999999778e+00 1.248231000000000002e+01 -2.447429999999999950e+01
99.3 -8.385249999999999204e+00 1.231531000000000020e+01 -2.430509999999999593e+01
99.4 -8.321550000000000225e+00 1.229511000000000109e+01 -2.436939999999999884e+01
99.5 -8.247949999999999449e+00 1.235711000000000048e+01 -2.445089999999999719e+01
99.6 -8.328649999999999665e+00 1.226151000000000124e+01 -2.436330000000000240e+01
99.7 -8.336850000000000094e+00 1.245761000000000074e+01 -2.443809999999999860e+01
99.8 -7.713950000000000529e+00 1.185640000000000072e+01 -2.447959999999999781e+01
99.9 -6.986850000000000449e+00 1.078092000000000006e+01 -2.410049999999999670e+01
100 -6.500149999999999650e+00 1.008811000000000035e+01 -2.402139999999999986e+01
100.1 -6.057249999999999801e+00 9.316980000000000928e+00 -2.418950000000000244e+01
100.2 -5.848649999999999238e+00 8.532880000000000464e+00 -2.414849999999999852e+01
100.3 -5.521549999999999514e+00 8.136480000000000601e+00 -2.455149999999999721e+01
100.4 -4.672900000000000276e+00 7.187269999999999825e+00 -2.497670000000000101e+01
100.5 -4.040459999999999496e+00 6.433079999999999465e+00 -2.532560000000000144e+01
100.6 -3.848729999999999762e+00 5.073459999999999859e+00 -2.610199999999999676e+01
100.7 -3.579190000000000538e+00 4.016519999999999868e+00 -2.658160000000000167e+01
100.8 -3.235719999999999708e+00 3.228870000000000129e+00 -2.774340000000000117e+01
100.9 -3.126149999999999984e+00 2.898220000000000240e+00 -2.884190000000000254e+01
101 -3.036049999999999471e+00 2.270242000000000093e+00 -2.955499999999999972e+01
101.1 -2.941469999999999807e+00 1.782132999999999967e+00 -3.027490000000000236e+01
101.2 -3.117199999999999527e+00 1.223705999999999960e+00 -3.094930000000000092e+01
101.3 -3.478909999999999059e+00 4.390700000000000713e-01 -3.197800000000000153e+01
101.4 -3.281880000000000130e+00 -2.933099999999997376e-01 -3.247739999999999583e+01
101.5 -3.342839999999999812e+00 -4.169499999999997097e-01 -3.282679999999999865e+01
101.6 -2.791799999999999393e+00 -7.481999999999999762e-01 -3.401149999999999807e+01
101.7 -2.156189999999999607e+00 -9.431499999999999329e-01 -3.491049999999999898e+01
101.8 -1.487610000000000099e+00 -1.241859999999999742e+00 -3.633890000000000242e+01
101.9 -1.132689999999999308e+00 -1.694829999999999837e+00 -3.730389999999999873e+01
102 -4.260799999999997922e-01 -1.602190000000000003e+00 -3.789679999999999893e+01
102.1 -8.681999999999945317e-02 -1.584119999999999751e+00 -3.872729999999999961e+01
102.2 -1.201400000000001356e-01 -1.460759999999999836e+00 -3.974839999999999662e+01
102.3 -3.806799999999999073e-01 -1.577649999999999997e+00 -4.025670000000000215e+01
102.4 -4.402699999999999392e-01 -1.232729999999999881e+00 -4.067130000000000223e+01
102.5 -1.808600000000000207e-01 -1.158470000000000111e+00 -4.114529999999999887e+01
102.6 -5.786899999999999267e-01 -1.082779999999999854e+00 -4.201919999999999789e+01
102.7 -6.999499999999994060e-01 -1.166819999999999746e+00 -4.304869999999999663e+01
102.8 -3.896899999999998698e-01 -1.395440000000000014e+00 -4.401639999999999731e+01
102.9 -9.741999999999961801e-02 -2.093259999999999899e+00 -4.501970000000000027e+01
103 -6.602600000000000691e-01 -3.108530000000000015e+00 -4.582639999999999958e+01
103.1 -8.104399999999998272e-01 -3.597680000000000433e+00 -4.657450000000000045e+01
103.2 -1.218809999999999505e+00 -3.644190000000000040e+00 -4.646679999999999922e+01
103.3 -4.737200000000001410e-01 -3.275920000000000165e+00 -4.616219999999999857e+01
103.4 4.568599999999998218e-01 -3.182430000000000092e+00 -4.568189999999999884e+01
103.5 1.105910000000000171e+00 -3.316500000000000448e+00 -4.490610000000000213e+01
103.6 1.875060000000000393e+00 -3.626409999999999911e+00 -4.483670000000000044e+01
103.7 2.725150000000000183e+00 -3.953710000000000058e+00 -4.430109999999999815e+01
103.8 3.500230000000000175e+00 -4.397370000000000445e+00 -4.428989999999999583e+01
103.9 3.594060000000000255e+00 -5.212850000000000428e+00 -4.385559999999999548e+01
104 4.470595000000000319e+00 -5.813299999999999912e+00 -4.324190000000000111e+01
104.1 5.411885999999999974e+00 -6.495109999999999495e+00 -4.265149999999999864e+01
104.2 6.068740000000000023e+00 -6.951709999999999390e+00 -4.210750000000000171e+01
104.3 7.092080000000000162e+00 -7.834150000000000169e+00 -4.111540000000000106e+01
104.4 8.039210000000000633e+00 -8.636589999999999989e+00 -4.043350000000000222e+01
104.5 8.850889999999999702e+00 -9.498889999999999390e+00 -4.028190000000000026e+01
104.6 9.871030000000001081e+00 -1.026508999999999894e+01 -4.005760000000000076e+01
104.7 1.084210000000000029e+01 -1.086058999999999841e+01 -4.016409999999999769e+01
104.8 1.188418000000000063e+01 -1.144679000000000002e+01 -3.991270000000000095e+01
104.9 1.264710000000000001e+01 -1.158888999999999925e+01 -3.968970000000000198e+01
105 1.374595000000000056e+01 -1.184178999999999959e+01 -3.962800000000000011e+01
105.1 1.478684999999999938e+01 -1.193048999999999893e+01 -4.012760000000000105e+01
105.2 1.575675000000000026e+01 -1.207709000000000010e+01 -4.027069999999999794e+01
105.3 1.469095000000000084e+01 -1.215188999999999986e+01 -3.999259999999999593e+01
105.4 1.429667000000000066e+01 -1.215048999999999957e+01 -3.968410000000000082e+01
105.5 1.409725000000000072e+01 -1.219778999999999947e+01 -3.961979999999999791e+01
105.6 1.401307000000000080e+01 -1.217458999999999847e+01 -3.957880000000000109e+01
105.7 1.399811000000000050e+01 -1.234218999999999866e+01 -3.917340000000000089e+01
105.8 1.376463999999999999e+01 -1.241188999999999965e+01 -3.805599999999999739e+01
105.9 1.368103999999999942e+01 -1.240438999999999936e+01 -3.665999999999999659e+01
106 1.321729000000000021e+01 -1.240368999999999922e+01 -3.557090000000000174e+01
106.1 1.275763000000000069e+01 -1.256978999999999935e+01 -3.439730000000000132e+01
106.2 1.255205000000000126e+01 -1.333228999999999864e+01 -3.351339999999999719e+01
106.3 1.225226999999999933e+01 -1.361998999999999960e+01 -3.297030000000000172e+01
106.4 1.106081000000000003e+01 -1.455898999999999788e+01 -3.264379999999999882e+01
106.5 1.031831999999999994e+01 -1.494848999999999961e+01 -3.239840000000000231e+01
106.6 1.014180999999999955e+01 -1.537898999999999816e+01 -3.164009999999999678e+01
106.7 9.127690000000001191e+00 -1.548319000000000045e+01 -3.090480000000000160e+01
106.8 8.199020000000000863e+00 -1.537969000000000008e+01 -3.016839999999999833e+01
106.9 7.587570000000000370e+00 -1.595748999999999995e+01 -2.922560000000000002e+01
107 7.934960000000000235e+00 -1.620968999999999838e+01 -2.957889999999999731e+01
107.1 8.189709999999999823e+00 -1.698489000000000004e+01 -2.991839999999999833e+01
107.2 8.367229999999999279e+00 -1.751969000000000065e+01 -3.002040000000000219e+01
107.3 8.442479999999999762e+00 -1.771768999999999750e+01 -2.984109999999999729e+01
107.4 8.575179999999999580e+00 -1.790108999999999995e+01 -3.002060000000000173e+01
107.5 8.060340000000000060e+00 -1.791698999999999842e+01 -3.030859999999999843e+01
107.6 8.053570000000000562e+00 -1.807188999999999979e+01 -3.037469999999999715e+01
107.7 7.688710000000000377e+00 -1.826868999999999943e+01 -3.047769999999999868e+01
107.8 7.277440000000000353e+00 -1.805868999999999858e+01 -3.080480000000000018e+01
107.9 7.124980000000000757e+00 -1.836388999999999783e+01 -3.147529999999999717e+01
108 6.682840000000000558e+00 -1.855848999999999904e+01 -3.257620000000000005e+01
108.1 6.617190000000000794e+00 -1.865188999999999808e+01 -3.310750000000000171e+01
108.2 7.335969999999999658e+00 -1.864118999999999815e+01 -3.154670000000000130e+01
108.3 7.945220000000000837e+00 -1.853978999999999999e+01 -3.044219999999999970e+01
108.4 8.440089999999999648e+00 -1.797229000000000099e+01 -2.992689999999999628e+01
108.5 9.345850000000000435e+00 -1.777828999999999837e+01 -2.934499999999999886e+01
108.6 1.042637999999999998e+01 -1.802129000000000048e+01 -2.845149999999999579e+01
108.7 1.107846999999999937e+01 -1.873868999999999829e+01 -2.752779999999999916e+01
108.8 1.099027000000000065e+01 -1.940158999999999878e+01 -2.675249999999999773e+01
108.9 1.081408000000000058e+01 -2.012598999999999805e+01 -2.684380000000000166e+01
109 1.116332000000000058e+01 -2.072079000000000093e+01 -2.660999999999999943e+01
109.1 1.126990999999999943e+01 -2.111538999999999788e+01 -2.647259999999999991e+01
109.2 1.156864000000000026e+01 -2.126278999999999897e+01 -2.617409999999999570e+01
109.3 1.147082999999999942e+01 -2.146538999999999930e+01 -2.634259999999999735e+01
109.4 1.158389999999999986e+01 -2.152038999999999902e+01 -2.625849999999999795e+01
109.5 1.152932999999999986e+01 -2.134498999999999924e+01 -2.639929999999999666e+01
109.6 1.150479999999999947e+01 -2.132228999999999886e+01 -2.650469999999999970e+01
109.7 1.148262000000000072e+01 -2.136328999999999922e+01 -2.618130000000000024e+01
109.8 1.156957000000000058e+01 -2.151219000000000037e+01 -2.624259999999999593e+01
109.9 1.154643000000000086e+01 -2.143628999999999962e+01 -2.631479999999999819e+01
110 1.162187000000000126e+01 -2.156768999999999892e+01 -2.641789999999999594e+01
110.1 1.170900999999999925e+01 -2.158549000000000007e+01 -2.641369999999999862e+01
110.2 1.156755000000000067e+01 -2.155398999999999887e+01 -2.631099999999999994e+01
110.3 1.132105999999999923e+01 -2.102488999999999919e+01 -2.650750000000000028e+01
110.4 1.068234999999999957e+01 -1.986988999999999805e+01 -2.688870000000000005e+01
110.5 1.051773000000000025e+01 -1.908849000000000018e+01 -2.744939999999999714e+01
110.6 1.009160999999999930e+01 -1.768218999999999852e+01 -2.801330000000000098e+01
110.7 9.821490000000000720e+00 -1.683658999999999750e+01 -2.856889999999999930e+01
110.8 8.902020000000000266e+00 -1.618858999999999781e+01 -2.926249999999999574e+01
110.9 8.633770000000000167e+00 -1.578448999999999813e+01 -2.997509999999999764e+01
111 8.495090000000001140e+00 -1.538988999999999763e+01 -3.100410000000000110e+01
111.1 8.357120000000000104e+00 -1.482009000000000043e+01 -3.195120000000000005e+01
111.2 8.334949999999999193e+00 -1.410969000000000051e+01 -3.312189999999999657e+01
111.3 7.970299999999999940e+00 -1.332488999999999990e+01 -3.423290000000000077e+01
111.4 7.386840000000000295e+00 -1.239558999999999855e+01 -3.496739999999999782e+01
111.5 7.066919999999999646e+00 -1.163978999999999964e+01 -3.583079999999999643e+01
111.6 6.792490000000000805e+00 -1.081658999999999970e+01 -3.642499999999999716e+01
111.7 7.032890000000000086e+00 -1.040308999999999884e+01 -3.738830000000000098e+01
111.8 7.192270000000000607e+00 -1.009769000000000005e+01 -3.806510000000000105e+01
111.9 7.610810000000000741e+00 -9.537889999999999091e+00 -3.904229999999999734e+01
112 7.902449999999999974e+00 -9.568589999999998597e+00 -3.942499999999999716e+01
112.1 8.672340000000000160e+00 -9.933289999999999509e+00 -4.078790000000000049e+01
112.2 9.024460000000001259e+00 -9.760389999999999233e+00 -4.168629999999999569e+01
112.3 9.618390000000001550e+00 -9.763789999999998415e+00 -4.278150000000000119e+01
112.4 1.001844000000000001e+01 -9.756190000000000140e+00 -4.382860000000000156e+01
112.5 1.083144000000000062e+01 -9.654289999999999594e+00 -4.436509999999999820e+01
112.6 1.165273000000000003e+01 -9.468890000000000029e+00 -4.461959999999999837e+01
112.7 1.247803000000000040e+01 -9.307589999999999364e+00 -4.492000000000000171e+01
112.8 1.363438000000000017e+01 -8.871389999999999887e+00 -4.554099999999999682e+01
112.9 1.459195000000000064e+01 -8.530789999999999651e+00 -4.598039999999999594e+01
113 1.501805000000000057e+01 -8.644889999999998409e+00 -4.618280000000000030e+01
113.1 1.506445000000000078e+01 -8.504989999999999384e+00 -4.614609999999999701e+01
113.2 1.499495000000000111e+01 -8.381789999999998741e+00 -4.624569999999999936e+01
113.3 1.507864999999999966e+01 -8.365689999999998960e+00 -4.609839999999999804e+01
113.4 1.517474999999999952e+01 -8.380489999999999995e+00 -4.608229999999999649e+01
113.5 1.510645000000000060e+01 -8.567389999999999617e+00 -4.607889999999999731e+01
113.6 1.517495000000000083e+01 -8.433489999999999043e+00 -4.596309999999999718e+01
113.7 1.502035000000000053e+01 -8.644589999999999108e+00 -4.611800000000000210e+01
113.8 1.502935000000000088e+01 -8.569689999999999586e+00 -4.592430000000000234e+01
113.9 1.532055000000000078e+01 -8.632589999999998653e+00 -4.582750000000000057e+01
114 1.540895000000000081e+01 -8.533489999999998687e+00 -4.582829999999999870e+01
114.1 1.521395000000000053e+01 -8.340090000000000003e+00 -4.603839999999999577e+01
114.2 1.521415000000000006e+01 -8.391989999999999839e+00 -4.596059999999999945e+01
114.3 1.505215000000000103e+01 -8.232189999999999230e+00 -4.622650000000000148e+01
114.4 1.497745000000000104e+01 -8.069689999999999586e+00 -4.619610000000000127e+01
114.5 1.533314999999999984e+01 -7.905230000000000423e+00 -4.596179999999999666e+01
114.6 1.530405000000000015e+01 -7.768099999999999561e+00 -4.602179999999999893e+01
114.7 1.532055000000000078e+01 -7.433069999999999844e+00 -4.585900000000000176e+01
114.8 1.559865000000000101e+01 -7.493620000000000836e+00 -4.562529999999999575e+01
114.9 1.592595000000000027e+01 -8.144689999999998875e+00 -4.557730000000000103e+01
115 1.609295000000000186e+01 -8.239289999999998670e+00 -4.535280000000000200e+01
115.1 1.605405000000000015e+01 -8.383189999999999031e+00 -4.563779999999999859e+01
115.2 1.606595000000000084e+01 -8.357789999999999608e+00 -4.552759999999999962e+01
115.3 1.615415000000000134e+01 -8.369089999999999918e+00 -4.540249999999999631e+01
115.4 1.600925000000000153e+01 -8.181189999999999074e+00 -4.559479999999999933e+01
115.5 1.592035000000000089e+01 -8.190289999999999182e+00 -4.573729999999999762e+01
115.6 1.585505000000000031e+01 -8.481090000000000018e+00 -4.563859999999999673e+01
115.7 1.608984999999999843e+01 -8.294789999999998997e+00 -4.570629999999999882e+01
115.8 1.592195000000000071e+01 -8.256589999999999208e+00 -4.562330000000000041e+01
115.9 1.600724999999999909e+01 -8.227789999999998827e+00 -4.559409999999999741e+01
116 1.607914999999999850e+01 -8.345989999999998687e+00 -4.549340000000000117e+01
116.1 1.607795000000000130e+01 -8.617189999999999017e+00 -4.527389999999999759e+01
116.2 1.612265000000000015e+01 -8.231989999999999696e+00 -4.536299999999999955e+01
116.3 1.607025000000000148e+01 -8.604889999999999262e+00 -4.514979999999999905e+01
116.4 1.604245000000000232e+01 -9.042589999999998795e+00 -4.539509999999999934e+01
116.5 1.610555000000000092e+01 -9.088789999999999480e+00 -4.520619999999999550e+01
116.6 1.617025000000000290e+01 -9.065489999999998716e+00 -4.498279999999999745e+01
116.7 1.613714999999999833e+01 -8.755789999999999296e+00 -4.569219999999999970e+01
116.8 1.565474999999999994e+01 -8.512389999999999901e+00 -4.645219999999999771e+01
116.9 1.566474999999999973e+01 -8.097489999999998744e+00 -4.757099999999999795e+01
117 1.511195000000000022e+01 -7.657190000000000829e+00 -4.851350000000000051e+01
117.1 1.517035000000000089e+01 -7.668149999999999800e+00 -4.965370000000000061e+01
117.2 1.518234999999999957e+01 -7.825610000000000177e+00 -4.862180000000000035e+01
117.3 1.546354999999999968e+01 -8.233689999999999287e+00 -4.717219999999999658e+01
117.4 1.586824999999999974e+01 -8.574689999999998591e+00 -4.577660000000000196e+01
117.5 1.582505000000000095e+01 -8.531089999999998952e+00 -4.513040000000000163e+01
117.6 1.564184999999999981e+01 -8.891189999999999927e+00 -4.404299999999999926e+01
117.7 1.501945000000000086e+01 -9.543489999999998474e+00 -4.279889999999999617e+01
117.8 1.466285000000000061e+01 -1.032378999999999891e+01 -4.197220000000000084e+01
117.9 1.415248000000000062e+01 -1.095568999999999882e+01 -4.136079999999999757e+01
118 1.355521000000000065e+01 -1.134408999999999956e+01 -4.068840000000000146e+01
118.1 1.350008000000000052e+01 -1.175968999999999909e+01 -4.014829999999999899e+01
118.2 1.367853000000000030e+01 -1.200688999999999851e+01 -3.929350000000000165e+01
118.3 1.362847999999999971e+01 -1.234558999999999962e+01 -3.844460000000000122e+01
118.4 1.367661999999999978e+01 -1.221429000000000009e+01 -3.723069999999999879e+01
118.5 1.343185000000000073e+01 -1.208388999999999847e+01 -3.608140000000000214e+01
118.6 1.317421000000000042e+01 -1.154538999999999938e+01 -3.503300000000000125e+01
118.7 1.311097000000000001e+01 -1.122548999999999886e+01 -3.446039999999999992e+01
118.8 1.296551999999999971e+01 -1.101828999999999859e+01 -3.453450000000000131e+01
118.9 1.285539999999999949e+01 -1.103998999999999953e+01 -3.431689999999999685e+01
119 1.248781999999999925e+01 -1.099768999999999863e+01 -3.380209999999999582e+01
119.1 1.222381000000000029e+01 -1.109948999999999941e+01 -3.285119999999999862e+01
119.2 1.199576000000000064e+01 -1.104408999999999885e+01 -3.154489999999999839e+01
119.3 1.206331000000000131e+01 -1.071158999999999928e+01 -3.003209999999999980e+01
119.4 1.150826999999999956e+01 -1.012988999999999962e+01 -2.868829999999999814e+01
119.5 1.112381000000000064e+01 -9.462489999999998957e+00 -2.750739999999999696e+01
119.6 1.172458999999999918e+01 -8.886889999999999290e+00 -2.683740000000000236e+01
119.7 1.194155999999999906e+01 -7.721140000000001002e+00 -2.638380000000000081e+01
119.8 1.203621000000000052e+01 -6.812090000000000423e+00 -2.571219999999999573e+01
119.9 1.173386999999999958e+01 -5.980870000000000353e+00 -2.488620000000000232e+01
120 1.165127000000000024e+01 -4.744670000000000165e+00 -2.443099999999999739e+01
120.1 1.147906000000000049e+01 -3.933030000000000470e+00 -2.380949999999999989e+01
120.2 1.093738000000000099e+01 -3.087120000000000530e+00 -2.312639999999999674e+01
120.3 1.028313999999999950e+01 -2.558640000000000470e+00 -2.263530000000000086e+01
120.4 1.014024000000000036e+01 -2.228200000000000180e+00 -2.149839999999999662e+01
120.5 9.427050000000001262e+00 -2.330130000000000479e+00 -2.071629999999999683e+01
120.6 8.726200000000000401e+00 -1.959259999999999780e+00 -1.965749999999999886e+01
120.7 8.401020000000000820e+00 -1.519830000000000014e+00 -1.894369999999999976e+01
120.8 7.798280000000000101e+00 -1.091509999999999758e+00 -1.817940000000000111e+01
120.9 6.826670000000000016e+00 -5.425999999999999712e-01 -1.764240000000000208e+01
121 6.284559999999999924e+00 -2.772799999999999709e-01 -1.756459999999999866e+01
121.1 5.841190000000000104e+00 9.100000000000108002e-03 -1.763230000000000075e+01
121.2 4.886785000000000601e+00 6.262400000000001299e-01 -1.795409999999999684e+01
121.3 4.404236000000000040e+00 9.872740000000000959e-01 -1.789620000000000033e+01
121.4 3.874000000000000110e+00 1.063446000000000113e+00 -1.751299999999999812e+01
121.5 3.299520000000000231e+00 1.516652000000000111e+00 -1.728600000000000136e+01
121.6 2.719210000000000349e+00 1.796888000000000041e+00 -1.641989999999999839e+01
121.7 2.211440000000000072e+00 2.143974000000000046e+00 -1.538470000000000049e+01
121.8 2.044530000000000403e+00 2.867199000000000275e+00 -1.411979999999999968e+01
121.9 1.774620000000000086e+00 3.711500000000000021e+00 -1.286890000000000178e+01
122 1.359130000000000393e+00 4.277610000000000134e+00 -1.233090000000000153e+01
122.1 1.511520000000000419e+00 4.773030000000000328e+00 -1.152120000000000211e+01
122.2 1.758050000000000335e+00 5.110230000000000494e+00 -1.098900000000000254e+01
122.3 1.807480000000000420e+00 5.325969999999999871e+00 -1.081290000000000084e+01
122.4 2.104360000000000230e+00 5.895990000000000286e+00 -1.059450000000000180e+01
122.5 2.781530000000000058e+00 6.578419999999999490e+00 -1.023160000000000203e+01
122.6 3.648760000000000225e+00 7.334670000000000023e+00 -1.030129999999999946e+01
122.7 4.574304810000000110e+00 8.479340000000000543e+00 -1.055810000000000137e+01
122.8 5.552162000000000042e+00 9.394820000000001059e+00 -1.094880000000000031e+01
122.9 5.269136000000000486e+00 9.167289999999999495e+00 -1.083880000000000088e+01
123 4.742506999999999806e+00 8.824580000000000979e+00 -1.064060000000000095e+01
123.1 4.159143000000000256e+00 7.981320000000000192e+00 -1.015390000000000192e+01
123.2 3.299720000000000208e+00 7.137150000000000105e+00 -9.858300000000001617e+00
123.3 2.504760000000000097e+00 6.302640000000000242e+00 -1.002750000000000163e+01
123.4 2.049580000000000179e+00 5.653750000000000497e+00 -1.063420000000000165e+01
123.5 1.438990000000000435e+00 4.701509999999999856e+00 -1.143470000000000120e+01
123.6 1.120760000000000201e+00 3.888819999999999943e+00 -1.211560000000000237e+01
123.7 9.227500000000001812e-01 3.876090000000000035e+00 -1.300200000000000067e+01
123.8 1.210660000000000291e+00 4.582230000000000025e+00 -1.209790000000000099e+01
123.9 1.312420000000000364e+00 5.256009999999999849e+00 -1.143660000000000032e+01
124 1.817740000000000133e+00 5.551490000000000258e+00 -1.110740000000000016e+01
124.1 2.176100000000000367e+00 5.837419999999999831e+00 -1.090130000000000088e+01
124.2 2.238970000000000127e+00 6.099590000000000067e+00 -1.075790000000000113e+01
124.3 2.377270000000000216e+00 6.097599999999999909e+00 -1.071530000000000094e+01
124.4 2.694230000000000125e+00 6.398639999999999439e+00 -1.036880000000000202e+01
124.5 3.223450000000000149e+00 6.930410000000000181e+00 -1.020460000000000100e+01
124.6 3.722587000000000312e+00 7.508639999999999759e+00 -1.001650000000000240e+01
124.7 4.789286000000000598e+00 8.795949999999999491e+00 -1.047349999999999959e+01
124.8 5.605129999999999946e+00 9.590200000000001168e+00 -1.095999999999999908e+01
124.9 5.883890000000000065e+00 1.018543000000000021e+01 -1.127140000000000164e+01
125 6.325520000000000032e+00 1.130979000000000134e+01 -1.119880000000000031e+01
125.1 6.663920000000000066e+00 1.225481000000000087e+01 -1.140520000000000245e+01
125.2 7.062590000000000146e+00 1.331751000000000040e+01 -1.156600000000000072e+01
125.3 6.962410000000000210e+00 1.318011000000000088e+01 -1.127689999999999948e+01
125.4 6.515370000000000772e+00 1.179449000000000147e+01 -1.115670000000000250e+01
125.5 6.043680000000000163e+00 1.077890000000000015e+01 -1.101820000000000199e+01
125.6 5.507179000000000713e+00 9.641230000000000189e+00 -1.092530000000000179e+01
125.7 4.863728000000000051e+00 9.219960000000000377e+00 -1.127689999999999948e+01
125.8 4.261124999999999829e+00 8.005720000000000169e+00 -1.154560000000000208e+01
125.9 3.724577000000000027e+00 7.092559999999999754e+00 -1.187579999999999991e+01
126 3.168250000000000455e+00 5.752589999999999648e+00 -1.202979999999999983e+01
126.1 2.905730000000000146e+00 4.638980000000000103e+00 -1.237080000000000091e+01
126.2 2.701560000000000183e+00 4.110219999999999985e+00 -1.251290000000000013e+01
126.3 2.840349999999999930e+00 3.831380000000000230e+00 -1.278780000000000250e+01
126.4 2.647850000000000037e+00 3.196460000000000079e+00 -1.363000000000000078e+01
126.5 2.552820000000000089e+00 2.674383999999999872e+00 -1.450970000000000049e+01
126.6 2.558930000000000149e+00 2.474552000000000085e+00 -1.452849999999999930e+01
126.7 2.300460000000000171e+00 3.020730000000000359e+00 -1.349000000000000021e+01
126.8 2.000590000000000312e+00 3.696660000000000057e+00 -1.230020000000000202e+01
126.9 2.030330000000000190e+00 4.508060000000000400e+00 -1.178840000000000110e+01
127 1.930910000000000348e+00 4.992040000000000255e+00 -1.116070000000000029e+01
127.1 1.826830000000000176e+00 5.206830000000000069e+00 -1.104199999999999982e+01
127.2 1.649340000000000028e+00 4.892299999999999649e+00 -1.089650000000000141e+01
127.3 1.617510000000000225e+00 4.886709999999999887e+00 -1.054659999999999975e+01
127.4 1.840510000000000090e+00 5.339500000000000135e+00 -1.062410000000000032e+01
127.5 2.152650000000000396e+00 5.782149999999999679e+00 -1.069390000000000107e+01
127.6 2.408400000000000318e+00 6.133119999999999905e+00 -1.051769999999999960e+01
127.7 3.001009999999999955e+00 6.767369999999999663e+00 -1.014000000000000234e+01
127.8 3.906779000000000224e+00 7.712089999999999890e+00 -1.013420000000000165e+01
127.9 4.725030000000000285e+00 8.727959999999999496e+00 -1.062650000000000183e+01
128 5.559544999999999959e+00 9.688959999999999795e+00 -1.117309999999999981e+01
128.1 6.317840000000000344e+00 1.042273000000000138e+01 -1.148670000000000080e+01
128.2 6.514140000000000263e+00 1.145307000000000031e+01 -1.135680000000000156e+01
128.3 6.939350000000000129e+00 1.256451000000000029e+01 -1.137380000000000102e+01
128.4 7.092140000000000555e+00 1.304681000000000068e+01 -1.144280000000000008e+01
128.5 7.343189999999999884e+00 1.393451000000000128e+01 -1.140339999999999954e+01
128.6 7.996970000000000134e+00 1.488531000000000049e+01 -1.137390000000000079e+01
128.7 8.929059999999999775e+00 1.570101000000000013e+01 -1.137589999999999968e+01
128.8 9.396979999999999222e+00 1.666010999999999953e+01 -1.138499999999999979e+01
128.9 9.935719999999999885e+00 1.744591000000000136e+01 -1.153599999999999959e+01
129 1.082244999999999990e+01 1.776540999999999926e+01 -1.145359999999999978e+01
129.1 1.188364999999999938e+01 1.836391000000000062e+01 -1.170640000000000036e+01
129.2 1.306722000000000072e+01 1.884081000000000117e+01 -1.227490000000000059e+01
129.3 1.426544999999999952e+01 1.936991000000000085e+01 -1.287520000000000131e+01
129.4 1.502764999999999951e+01 2.012901000000000096e+01 -1.339980000000000082e+01
129.5 1.598475000000000001e+01 2.045671000000000106e+01 -1.454499999999999993e+01
129.6 1.633194999999999908e+01 2.054771000000000214e+01 -1.507300000000000217e+01
129.7 1.708834999999999837e+01 2.095081000000000060e+01 -1.512540000000000084e+01
129.8 1.834195000000000064e+01 2.096631000000000000e+01 -1.513230000000000253e+01
129.9 1.939045000000000130e+01 2.097250999999999976e+01 -1.515150000000000041e+01
130 2.018935000000000102e+01 2.076351000000000013e+01 -1.556890000000000107e+01
130.1 2.084495000000000076e+01 2.071571000000000140e+01 -1.572390000000000221e+01
130.2 2.218874999999999886e+01 2.077371000000000123e+01 -1.547339999999999982e+01
130.3 2.342804999999999893e+01 2.076651000000000025e+01 -1.541259999999999941e+01
130.4 2.467654999999999887e+01 2.080381000000000213e+01 -1.512820000000000142e+01
130.5 2.467545000000000144e+01 2.083090999999999937e+01 -1.497430000000000128e+01
130.6 2.320765000000000100e+01 2.071050999999999931e+01 -1.547969999999999935e+01
130.7 2.253715000000000046e+01 2.054631000000000185e+01 -1.562599999999999945e+01
130.8 2.164025000000000176e+01 2.038951000000000136e+01 -1.572120000000000140e+01
130.9 2.041805000000000092e+01 2.069441000000000130e+01 -1.564289999999999914e+01
131 1.922155000000000058e+01 2.073901000000000039e+01 -1.519070000000000142e+01
131.1 1.841084999999999994e+01 2.087781000000000020e+01 -1.506959999999999944e+01
131.2 1.713284999999999769e+01 2.115931000000000139e+01 -1.489010000000000211e+01
131.3 1.591965000000000074e+01 2.128950999999999993e+01 -1.507140000000000235e+01
131.4 1.504284999999999961e+01 2.141741000000000028e+01 -1.525099999999999945e+01
131.5 1.430892000000000053e+01 2.146960999999999942e+01 -1.585380000000000145e+01
131.6 1.358212999999999937e+01 2.062441000000000102e+01 -1.597659999999999947e+01
131.7 1.235167999999999999e+01 2.001321000000000083e+01 -1.583990000000000187e+01
131.8 1.100506000000000029e+01 1.960481000000000051e+01 -1.654959999999999809e+01
131.9 9.795719999999999317e+00 1.932630999999999943e+01 -1.689030000000000342e+01
132 8.839110000000001577e+00 1.871500999999999948e+01 -1.733539999999999992e+01
132.1 7.964170000000000194e+00 1.799351000000000056e+01 -1.766400000000000148e+01
132.2 6.940419999999999590e+00 1.725000999999999962e+01 -1.768800000000000239e+01
132.3 5.960280000000000022e+00 1.657500999999999891e+01 -1.756579999999999586e+01
132.4 5.506772999999999918e+00 1.677790999999999855e+01 -1.797439999999999571e+01
132.5 4.480204200000000192e+00 1.705871000000000137e+01 -1.823819999999999908e+01
132.6 3.102170000000000094e+00 1.723460999999999999e+01 -1.843549999999999756e+01
132.7 2.574230000000000462e+00 1.755550999999999817e+01 -1.862740000000000151e+01
132.8 1.391410000000000036e+00 1.823541000000000167e+01 -1.915739999999999554e+01
132.9 7.268200000000004657e-01 1.871800999999999959e+01 -1.949819999999999709e+01
133 6.323500000000001897e-01 1.891541000000000139e+01 -1.972409999999999997e+01
133.1 2.073400000000003018e-01 1.902791000000000210e+01 -1.973089999999999833e+01
133.2 2.654500000000004079e-01 1.888141000000000247e+01 -1.983370000000000033e+01
133.3 2.846200000000003172e-01 1.862471000000000032e+01 -1.960159999999999769e+01
133.4 4.229300000000000281e-01 1.881260999999999939e+01 -1.933429999999999893e+01
133.5 5.602200000000001623e-01 1.897531000000000034e+01 -1.944359999999999644e+01
133.6 5.941800000000001525e-01 1.912810999999999950e+01 -1.951529999999999632e+01
133.7 5.442600000000004101e-01 1.956580999999999904e+01 -1.915509999999999735e+01
133.8 1.092800000000000438e-01 2.001101000000000241e+01 -1.876219999999999999e+01
133.9 1.648000000000005016e-01 2.037561000000000178e+01 -1.873479999999999990e+01
134 5.603000000000069036e-02 2.033161000000000129e+01 -1.864949999999999619e+01
134.1 8.152999999999988034e-02 2.046340999999999966e+01 -1.854619999999999891e+01
134.2 -7.749000000000005883e-02 2.052711000000000041e+01 -1.805829999999999558e+01
134.3 -7.721599999999995134e-01 2.064371000000000222e+01 -1.685609999999999786e+01
134.4 -1.029859999999999332e+00 2.003650999999999982e+01 -1.571879999999999988e+01
134.5 -1.489879999999999427e+00 1.952021000000000228e+01 -1.478510000000000169e+01
134.6 -1.766809999999999548e+00 1.867271000000000214e+01 -1.365440000000000076e+01
134.7 -2.048809999999999576e+00 1.800881000000000043e+01 -1.273670000000000080e+01
134.8 -2.553539999999999921e+00 1.730350999999999928e+01 -1.227999999999999936e+01
134.9 -2.717329999999999579e+00 1.670600999999999914e+01 -1.198269999999999946e+01
135 -2.782919999999999838e+00 1.550431000000000026e+01 -1.167290000000000028e+01
135.1 -3.001879999999999882e+00 1.431531000000000020e+01 -1.117410000000000103e+01
135.2 -2.883350000000000080e+00 1.325281000000000020e+01 -1.059160000000000146e+01
135.3 -2.302859999999999907e+00 1.213480999999999987e+01 -1.030660000000000132e+01
135.4 -2.491759999999999309e+00 1.145399000000000100e+01 -1.002570000000000228e+01
135.5 -2.716870000000000118e+00 1.082738000000000156e+01 -1.033430000000000071e+01
135.6 -3.002289999999999459e+00 1.015913000000000110e+01 -1.041859999999999964e+01
135.7 -3.435810000000000031e+00 9.482720000000000482e+00 -1.025689999999999991e+01
135.8 -3.691219999999999501e+00 8.332340000000000302e+00 -9.690400000000002123e+00
135.9 -4.098089999999999122e+00 7.477050000000000196e+00 -9.243600000000002481e+00
136 -4.526899999999999480e+00 6.605019999999999669e+00 -8.771000000000002572e+00
136.1 -5.091789999999999594e+00 5.720670000000000144e+00 -8.169200000000001793e+00
136.2 -4.940999999999998948e+00 4.953619999999999912e+00 -7.990399999999999281e+00
136.3 -4.689899999999999736e+00 4.298560000000000159e+00 -7.488100000000001089e+00
136.4 -4.744909999999999073e+00 4.058040000000000092e+00 -7.259200000000001651e+00
136.5 -4.481049999999999756e+00 3.658300000000000107e+00 -6.899900000000000588e+00
136.6 -4.352629999999999555e+00 3.139840000000000408e+00 -6.023000000000001464e+00
136.7 -4.312110000000000554e+00 2.564594000000000040e+00 -4.676700000000002078e+00
136.8 -4.380900000000000460e+00 2.349148000000000014e+00 -4.292299999999999116e+00
136.9 -4.560330000000000439e+00 2.262418999999999958e+00 -4.014599999999999724e+00
137 -4.856339999999999435e+00 1.904773600000000178e+00 -3.765000000000002345e+00
137.1 -5.371190000000000353e+00 1.488762000000000141e+00 -3.413700000000000401e+00
137.2 -5.353439999999999088e+00 1.306395000000000195e+00 -3.244899999999999451e+00
137.3 -5.430249999999999133e+00 7.843100000000000627e-01 -2.926700000000002078e+00
137.4 -5.538249999999999673e+00 5.863200000000001744e-01 -2.785600000000000520e+00
137.5 -5.605349999999999611e+00 6.520900000000000585e-01 -2.849200000000001509e+00
137.6 -5.679850000000000065e+00 5.681800000000001294e-01 -2.732799999999999230e+00
137.7 -5.450450000000000017e+00 5.592700000000001559e-01 -2.813200000000000145e+00
137.8 -5.491649999999999920e+00 5.784200000000001562e-01 -2.727700000000000458e+00
137.9 -5.382789999999999964e+00 5.382700000000000262e-01 -2.815199999999999037e+00
138 -5.679449999999999221e+00 6.826000000000000956e-01 -2.829400000000001469e+00
138.1 -5.665250000000000341e+00 6.174500000000000544e-01 -2.847400000000002152e+00
138.2 -5.550749999999998963e+00 6.813299999999999912e-01 -2.809800000000000963e+00
138.3 -5.646549999999999514e+00 6.890400000000000968e-01 -2.866100000000001202e+00
138.4 -5.738049999999999429e+00 4.819300000000001916e-01 -2.741799999999999571e+00
138.5 -5.612149999999999750e+00 5.513900000000000468e-01 -2.751700000000001367e+00
138.6 -5.241019999999998902e+00 3.905600000000000183e-01 -2.752900000000002123e+00
138.7 -5.128959999999999297e+00 3.989000000000000323e-01 -2.729599999999999582e+00
138.8 -4.846359999999998891e+00 3.471699999999999786e-01 -2.789700000000001623e+00
138.9 -4.788879999999998915e+00 4.601700000000001900e-01 -2.772499999999999076e+00
139 -4.907239999999999824e+00 4.326000000000000956e-01 -2.774200000000002220e+00
139.1 -4.879179999999999851e+00 2.353700000000000792e-01 -2.735000000000001208e+00
139.2 -5.067389999999999617e+00 4.675599999999999756e-01 -2.785899999999999821e+00
139.3 -4.831120000000000303e+00 5.152900000000000258e-01 -2.766199999999999548e+00
139.4 -4.935029999999999362e+00 4.400000000000001688e-01 -2.787800000000002498e+00
139.5 -5.187849999999999184e+00 5.693200000000000482e-01 -2.825699999999999434e+00
139.6 -5.529049999999999798e+00 5.679899999999999949e-01 -2.850400000000002265e+00
139.7 -5.649250000000000327e+00 5.346500000000000696e-01 -2.773899999999999366e+00
139.8 -5.587149999999999395e+00 5.844700000000000450e-01 -2.814700000000000202e+00
139.9 -5.551249999999999574e+00 5.709699999999999775e-01 -2.721300000000001162e+00
140 -5.372030000000000527e+00 5.402400000000000535e-01 -2.827099999999999724e+00
140.1 -5.360429999999999140e+00 4.897000000000000242e-01 -2.761400000000000077e+00
140.2 -5.648349999999998872e+00 6.187500000000001332e-01 -2.842800000000002214e+00
140.3 -5.325060000000000571e+00 5.273900000000000254e-01 -2.777300000000002100e+00
140.4 -5.490750000000000242e+00 5.986100000000000865e-01 -2.813399999999999679e+00
140.5 -5.663750000000000284e+00 4.957100000000000950e-01 -2.778000000000000469e+00
140.6 -5.516650000000000276e+00 5.747900000000001342e-01 -2.795299999999999230e+00
140.7 -5.569250000000000256e+00 5.652700000000001612e-01 -2.826400000000001356e+00
140.8 -5.625750000000000028e+00 4.479500000000000703e-01 -2.788300000000001333e+00
140.9 -5.533350000000000435e+00 5.002300000000001745e-01 -2.753100000000001657e+00
141 -5.389839999999999520e+00 4.783700000000001840e-01 -2.788200000000001566e+00
141.1 -5.372489999999999100e+00 5.688600000000001433e-01 -2.821900000000001185e+00
141.2 -5.377129999999999299e+00 5.614200000000000301e-01 -2.767799999999999372e+00
141.3 -5.421479999999998967e+00 5.126700000000001811e-01 -2.791600000000000747e+00
141.4 -5.581249999999998934e+00 5.785900000000001597e-01 -2.746700000000002362e+00
141.5 -5.561349999999999127e+00 5.433499999999999996e-01 -2.808999999999999275e+00
141.6 -5.582150000000000389e+00 6.702400000000001690e-01 -2.831599999999999895e+00
141.7 -5.514049999999999230e+00 6.773400000000000531e-01 -2.813700000000002532e+00
141.8 -5.701249999999999929e+00 5.315199999999999925e-01 -2.770899999999999253e+00
141.9 -5.389120000000000132e+00 6.154200000000000781e-01 -2.896600000000001174e+00
142 -5.389960000000000306e+00 7.029400000000001203e-01 -2.894900000000001583e+00
142.1 -5.185919999999999419e+00 6.120000000000000995e-01 -2.826800000000000423e+00
142.2 -5.264229999999999521e+00 4.182099999999999707e-01 -2.776999999999999247e+00
142.3 -5.169039999999998969e+00 5.857400000000001494e-01 -2.875700000000000145e+00
142.4 -5.400109999999999744e+00 6.090300000000001823e-01 -2.814100000000001600e+00
142.5 -5.295619999999999550e+00 6.673000000000000043e-01 -2.833700000000002106e+00
142.6 -5.460150000000000503e+00 7.278800000000000825e-01 -2.838800000000000878e+00
142.7 -5.449049999999999727e+00 6.644100000000001671e-01 -2.878000000000001890e+00
142.8 -5.257319999999999993e+00 5.973000000000001641e-01 -2.898999999999999133e+00
142.9 -5.325120000000000076e+00 5.043200000000001015e-01 -2.806600000000001316e+00
143 -5.619949999999999335e+00 6.555300000000001681e-01 -2.832400000000001583e+00
143.1 -5.207399999999999807e+00 5.250799999999999912e-01 -2.821500000000002117e+00
143.2 -5.187049999999999272e+00 5.376600000000000268e-01 -2.868600000000002481e+00
143.3 -5.080199999999999605e+00 4.001500000000000057e-01 -2.764699999999999491e+00
143.4 -5.204470000000000596e+00 4.496400000000000396e-01 -2.793100000000000804e+00
143.5 -5.150619999999999976e+00 5.066200000000000703e-01 -2.840400000000000702e+00
143.6 -5.532249999999999446e+00 6.614400000000000279e-01 -2.819900000000002294e+00
143.7 -5.471149999999999736e+00 6.663200000000000234e-01 -2.931500000000001549e+00
143.8 -5.261879999999999669e+00 6.340000000000001190e-01 -2.799200000000000799e+00
143.9 -5.276049999999999685e+00 4.927600000000000868e-01 -2.818400000000002237e+00
144 -5.484149999999999636e+00 6.121499999999999719e-01 -2.800100000000002254e+00
144.1 -5.295980000000000132e+00 4.601700000000001900e-01 -2.762600000000000833e+00
144.2 -5.528549999999999187e+00 5.348500000000000476e-01 -2.787800000000002498e+00
144.3 -5.687350000000000350e+00 6.107500000000001261e-01 -2.696700000000001651e+00
144.4 -5.370049999999999102e+00 7.808600000000001096e-01 -2.856500000000002260e+00
144.5 -5.386160000000000281e+00 6.842600000000000904e-01 -2.886900000000002464e+00
144.6 -5.389229999999999521e+00 7.134000000000000341e-01 -2.900600000000002510e+00
144.7 -5.215429999999999566e+00 4.996200000000001751e-01 -2.779799999999999827e+00
144.8 -5.317729999999999180e+00 4.751400000000001178e-01 -2.773699999999999832e+00
144.9 -5.479849999999999000e+00 6.716300000000001713e-01 -2.881999999999999673e+00
145 -5.233000000000000540e+00 6.560099999999999820e-01 -2.865199999999999747e+00
145.1 -5.152079999999999771e+00 5.527900000000001146e-01 -2.793799999999999173e+00
145.2 -5.601150000000000517e+00 5.633500000000000174e-01 -2.776699999999999946e+00
145.3 -5.446949999999999292e+00 5.081500000000001016e-01 -2.761499999999999844e+00
145.4 -5.392039999999999722e+00 2.812900000000000400e-01 -2.741699999999999804e+00
145.5 -5.589949999999999974e+00 4.978200000000001513e-01 -2.767699999999999605e+00
145.6 -5.444749999999999091e+00 5.107700000000001683e-01 -2.811799999999999855e+00
145.7 -5.415020000000000167e+00 4.969100000000001849e-01 -2.767500000000000071e+00
145.8 -5.371319999999998984e+00 4.988400000000001722e-01 -2.831300000000000594e+00
145.9 -5.362080000000000624e+00 6.729600000000000026e-01 -2.881500000000000838e+00
146 -4.957369999999999166e+00 5.185300000000001575e-01 -2.838500000000001577e+00
146.1 -4.968059999999999476e+00 1.248224000000000000e+00 -3.240600000000002368e+00
146.2 -4.842750000000000554e+00 1.778777000000000053e+00 -3.722700000000001452e+00
146.3 -4.408350000000000435e+00 2.539011000000000351e+00 -4.727500000000000924e+00
146.4 -4.320190000000000197e+00 2.991769999999999818e+00 -5.785100000000001685e+00
146.5 -4.304169999999999163e+00 3.494159999999999933e+00 -6.819200000000000372e+00
146.6 -4.107590000000000074e+00 4.193380000000000329e+00 -7.840300000000000935e+00
146.7 -4.132030000000000314e+00 4.211500000000000021e+00 -8.267599999999999838e+00
146.8 -4.110160000000000480e+00 4.331140000000000434e+00 -8.317999999999999616e+00
146.9 -3.999079999999999302e+00 4.207480000000000331e+00 -8.503600000000000492e+00
147 -4.029840000000000089e+00 4.242700000000000138e+00 -8.298199999999999577e+00
147.1 -3.915580000000000283e+00 4.204120000000000523e+00 -8.204200000000001936e+00
147.2 -3.827669999999999462e+00 4.265340000000000131e+00 -8.328599999999999781e+00
147.3 -3.953720000000000567e+00 4.097280000000000477e+00 -8.272499999999999076e+00
147.4 -3.908440000000000580e+00 4.290309999999999846e+00 -8.290699999999999292e+00
147.5 -4.036179999999999879e+00 4.126319999999999766e+00 -8.274300000000001987e+00
147.6 -4.013529999999999376e+00 4.179400000000000226e+00 -8.376500000000001833e+00
147.7 -3.937030000000000030e+00 4.173720000000000319e+00 -8.349400000000001043e+00
147.8 -3.903140000000000498e+00 4.189610000000000056e+00 -8.255800000000002470e+00
147.9 -4.154080000000000439e+00 3.891770000000000174e+00 -7.602400000000001157e+00
148 -4.226839999999999264e+00 3.616900000000000226e+00 -6.921300000000000452e+00
148.1 -4.265449999999999520e+00 3.123289999999999900e+00 -6.001700000000001367e+00
148.2 -4.362280000000000157e+00 2.588284999999999947e+00 -4.899500000000001521e+00
148.3 -4.378249999999999531e+00 2.635178000000000242e+00 -5.019099999999999895e+00
148.4 -4.272579999999999600e+00 3.097400000000000375e+00 -5.887600000000000833e+00
148.5 -4.167510000000000048e+00 3.736749999999999794e+00 -7.442300000000001248e+00
148.6 -4.326309999999999434e+00 4.471400000000000041e+00 -8.106400000000002493e+00
148.7 -4.592929999999999069e+00 5.507120000000000459e+00 -8.389300000000000423e+00
148.8 -4.265950000000000131e+00 6.467329999999999579e+00 -8.899400000000001754e+00
148.9 -4.163930000000000575e+00 7.504410000000000025e+00 -9.211299999999999599e+00
149 -3.550190000000000623e+00 8.602590000000001069e+00 -9.811100000000001486e+00
149.1 -3.448090000000000543e+00 9.267210000000000392e+00 -1.011810000000000009e+01
149.2 -2.896139999999999937e+00 1.047961000000000098e+01 -1.081359999999999921e+01
149.3 -2.645839999999999748e+00 1.184931000000000090e+01 -1.103030000000000221e+01
149.4 -2.513580000000000148e+00 1.329401000000000010e+01 -1.122840000000000238e+01
149.5 -2.039200000000000124e+00 1.417941000000000074e+01 -1.201580000000000048e+01
149.6 -2.091439999999999522e+00 1.520231000000000066e+01 -1.290349999999999930e+01
149.7 -1.780640000000000001e+00 1.622361000000000075e+01 -1.304310000000000080e+01
149.8 -1.498349999999999405e+00 1.730490999999999957e+01 -1.349900000000000055e+01
149.9 -1.561969999999999636e+00 1.806281000000000247e+01 -1.370180000000000042e+01
150 -2.032929999999999460e+00 1.905231000000000208e+01 -1.387850000000000072e+01
150.1 -2.559669999999999668e+00 1.984131000000000000e+01 -1.437530000000000108e+01
150.2 -3.042019999999999946e+00 2.082320999999999955e+01 -1.451380000000000159e+01
150.3 -3.084950000000000081e+00 2.204381000000000057e+01 -1.419960000000000200e+01
150.4 -3.518850000000000477e+00 2.300610999999999962e+01 -1.351939999999999920e+01
150.5 -4.485929999999999751e+00 2.338260999999999967e+01 -1.290930000000000000e+01
150.6 -5.125779999999998893e+00 2.376261000000000223e+01 -1.205780000000000207e+01
150.7 -6.010650000000000048e+00 2.446571000000000140e+01 -1.140420000000000122e+01
150.8 -7.477850000000000108e+00 2.518381000000000114e+01 -1.108380000000000187e+01
150.9 -8.398949999999999250e+00 2.536671000000000120e+01 -1.029000000000000092e+01
151 -9.096550000000000580e+00 2.560751000000000133e+01 -9.772100000000000009e+00
151.1 -9.993449999999999278e+00 2.566871000000000080e+01 -8.753899999999999793e+00
151.2 -1.060564999999999891e+01 2.577150999999999925e+01 -7.973100000000000520e+00
151.3 -1.099954999999999927e+01 2.586471000000000231e+01 -6.464499999999999247e+00
151.4 -1.123315000000000019e+01 2.581400999999999968e+01 -5.090500000000000469e+00
151.5 -1.145335000000000036e+01 2.592811000000000021e+01 -4.216300000000002157e+00
151.6 -1.208214999999999861e+01 2.578530999999999906e+01 -3.471999999999999531e+00
151.7 -1.258305000000000007e+01 2.562241000000000213e+01 -2.345800000000002328e+00
151.8 -1.283405000000000129e+01 2.557601000000000013e+01 -1.513400000000002521e+00
151.9 -1.327765000000000128e+01 2.550891000000000020e+01 -5.124000000000012989e-01
152 -1.353405000000000058e+01 2.573141000000000034e+01 5.217999999999989313e-01
152.1 -1.390605000000000047e+01 2.607091000000000136e+01 1.298399999999999110e+00
152.2 -1.420084999999999908e+01 2.669391000000000247e+01 2.395199999999999108e+00
152.3 -1.423995000000000033e+01 2.771771000000000029e+01 3.464799999999998548e+00
152.4 -1.452515000000000001e+01 2.839291000000000054e+01 4.180499999999998550e+00
152.5 -1.493384999999999962e+01 2.895730999999999966e+01 5.088209999999998345e+00
152.6 -1.562804999999999822e+01 2.936331000000000202e+01 5.379949999999999122e+00
152.7 -1.590534999999999854e+01 2.968191000000000201e+01 5.888029999999998765e+00
152.8 -1.632704999999999984e+01 3.004081000000000046e+01 5.821559999999999846e+00
152.9 -1.692494999999999905e+01 3.096701000000000192e+01 6.486939999999998818e+00
153 -1.676614999999999966e+01 3.150581000000000031e+01 6.670519999999999783e+00
153.1 -1.705144999999999911e+01 3.246200999999999937e+01 7.064529999999999532e+00
153.2 -1.663915000000000077e+01 3.325381000000000142e+01 7.021019999999999150e+00
153.3 -1.700894999999999868e+01 3.385280999999999807e+01 7.481289999999999552e+00
153.4 -1.717384999999999806e+01 3.468251000000000062e+01 8.116859999999999076e+00
153.5 -1.763285000000000124e+01 3.524420999999999538e+01 8.815379999999999328e+00
153.6 -1.832164999999999822e+01 3.578430999999999784e+01 9.602029999999999177e+00
153.7 -1.918594999999999828e+01 3.622690999999999661e+01 1.025361999999999796e+01
153.8 -1.955954999999999799e+01 3.669800999999999647e+01 1.104239999999999888e+01
153.9 -1.987004999999999910e+01 3.737820999999999572e+01 1.176301999999999914e+01
154 -1.985545000000000115e+01 3.716270999999999702e+01 1.152882999999999925e+01
154.1 -1.947374999999999901e+01 3.665390999999999622e+01 1.089605999999999852e+01
154.2 -1.868584999999999852e+01 3.608900999999999470e+01 1.002777999999999992e+01
154.3 -1.824524999999999864e+01 3.568370999999999782e+01 9.441229999999999123e+00
154.4 -1.756765000000000043e+01 3.526661000000000001e+01 8.785739999999998773e+00
154.5 -1.722094999999999843e+01 3.492170999999999736e+01 8.134059999999998070e+00
154.6 -1.658974999999999866e+01 3.472120999999999924e+01 7.447929999999999495e+00
154.7 -1.550274999999999892e+01 3.399510999999999683e+01 6.568119999999998626e+00
154.8 -1.456234999999999857e+01 3.357770999999999617e+01 5.983169999999999433e+00
154.9 -1.368404999999999916e+01 3.284440999999999633e+01 5.968369999999998399e+00
155 -1.284884999999999877e+01 3.228650999999999982e+01 6.016059999999999519e+00
155.1 -1.173444999999999894e+01 3.143201000000000178e+01 6.273779999999998580e+00
155.2 -1.084624999999999950e+01 3.080151000000000039e+01 6.009589999999999321e+00
155.3 -1.002974999999999994e+01 3.055510999999999910e+01 6.306029999999999802e+00
155.4 -9.281950000000000145e+00 3.049181000000000097e+01 6.001469999999999416e+00
155.5 -8.101649999999999352e+00 3.090141000000000204e+01 5.967359999999999332e+00
155.6 -7.339150000000000063e+00 3.071531000000000233e+01 6.440699999999999648e+00
155.7 -6.257849999999999469e+00 3.058911000000000158e+01 6.390569999999998529e+00
155.8 -5.465949999999999420e+00 3.061791000000000196e+01 6.082089999999999108e+00
155.9 -4.407989999999999853e+00 3.040840999999999994e+01 5.624279999999998836e+00
156 -3.909489999999999910e+00 3.034941000000000244e+01 5.223409999999999442e+00
156.1 -3.104820000000000135e+00 3.016790999999999912e+01 4.066899999999998627e+00
156.2 -2.635989999999999611e+00 2.980591000000000079e+01 2.660099999999999909e+00
156.3 -1.840110000000000134e+00 2.951321000000000083e+01 2.019399999999999196e+00
156.4 -1.238900000000000112e+00 2.946861000000000175e+01 1.409899999999998599e+00
156.5 -4.610899999999995558e-01 2.939500999999999920e+01 5.058999999999986841e-01
156.6 -4.239999999999977121e-02 2.915121000000000251e+01 -5.620000000000047180e-02
156.7 3.094600000000005124e-01 2.934620999999999924e+01 -6.640000000000156888e-02
156.8 7.279200000000001225e-01 2.939200999999999908e+01 -2.597000000000004860e-01
156.9 1.474050000000000082e+00 2.919551000000000229e+01 -6.918000000000006366e-01
157 2.870080000000000187e+00 2.869161000000000072e+01 -8.057000000000016371e-01
157.1 3.624535999999999980e+00 2.828220999999999918e+01 -8.791000000000011028e-01
157.2 4.486745400000000217e+00 2.738991000000000042e+01 -1.204500000000001236e+00
157.3 5.235840000000000494e+00 2.642011000000000109e+01 -1.831100000000001060e+00
157.4 5.784280000000000754e+00 2.611981000000000108e+01 -2.678400000000001668e+00
157.5 6.913569999999999993e+00 2.601111000000000217e+01 -3.132500000000002061e+00
157.6 8.229739999999999611e+00 2.608721000000000245e+01 -3.370900000000000674e+00
157.7 9.137270000000000891e+00 2.597410999999999959e+01 -4.092100000000000293e+00
157.8 9.819390000000000285e+00 2.609991000000000128e+01 -4.564400000000000901e+00
157.9 1.059939999999999927e+01 2.582170999999999950e+01 -5.072499999999999787e+00
158 1.114759000000000100e+01 2.592441000000000173e+01 -5.509100000000001884e+00
158.1 1.198983000000000132e+01 2.547100999999999971e+01 -6.361300000000001731e+00
158.2 1.297076000000000029e+01 2.491521000000000186e+01 -7.113000000000001322e+00
158.3 1.412528000000000006e+01 2.439551000000000158e+01 -7.803900000000000503e+00
158.4 1.503684999999999938e+01 2.397241000000000000e+01 -8.613300000000000622e+00
158.5 1.609175000000000111e+01 2.388870999999999967e+01 -9.098499999999999588e+00
158.6 1.670875000000000199e+01 2.366361000000000203e+01 -9.522800000000001930e+00
158.7 1.666244999999999976e+01 2.369530999999999921e+01 -9.450499999999999901e+00
158.8 1.671095000000000041e+01 2.372231000000000023e+01 -9.470399999999999707e+00
158.9 1.656015000000000015e+01 2.346340999999999966e+01 -9.661600000000001742e+00
159 1.652264999999999873e+01 2.353800999999999988e+01 -9.534000000000000696e+00
159.1 1.654615000000000080e+01 2.353731000000000151e+01 -9.539400000000002322e+00
159.2 1.669055000000000177e+01 2.351990999999999943e+01 -9.698999999999999844e+00
159.3 1.681694999999999851e+01 2.362070999999999898e+01 -9.674799999999999400e+00
159.4 1.669814999999999827e+01 2.366561000000000092e+01 -9.619200000000001083e+00
159.5 1.665684999999999860e+01 2.377920999999999907e+01 -9.635600000000001941e+00
159.6 1.657225000000000037e+01 2.372541000000000011e+01 -9.558999999999999275e+00
159.7 1.685495000000000232e+01 2.361941000000000201e+01 -9.812400000000002009e+00
159.8 1.683725000000000094e+01 2.355930999999999997e+01 -9.762100000000001998e+00
159.9 1.710815000000000197e+01 2.335690999999999917e+01 -9.954100000000002169e+00
160 1.769785000000000252e+01 2.281260999999999939e+01 -1.009470000000000134e+01
160.1 1.850894999999999868e+01 2.186091000000000051e+01 -1.022270000000000145e+01
160.2 1.912695000000000078e+01 2.076461000000000112e+01 -9.952299999999999258e+00
160.3 1.938224999999999909e+01 1.956870999999999938e+01 -9.265000000000002345e+00
160.4 1.946974999999999767e+01 1.850460999999999956e+01 -8.445800000000000196e+00
160.5 1.953625000000000256e+01 1.810070999999999941e+01 -7.592900000000001981e+00
160.6 1.975345000000000084e+01 1.807691000000000159e+01 -7.532899999999999707e+00
160.7 1.978695000000000093e+01 1.815880999999999901e+01 -7.460100000000002396e+00
160.8 1.968914999999999793e+01 1.806730999999999909e+01 -7.508300000000000196e+00
160.9 1.987134999999999962e+01 1.828721000000000174e+01 -7.663600000000000634e+00
161 1.973194999999999766e+01 1.809951000000000221e+01 -7.571500000000002117e+00
161.1 1.975505000000000067e+01 1.801651000000000025e+01 -7.385299999999999088e+00
161.2 1.974564999999999770e+01 1.804831000000000074e+01 -6.992400000000001725e+00
161.3 1.964025000000000176e+01 1.762171000000000021e+01 -5.814100000000001600e+00
161.4 1.960074999999999790e+01 1.757091000000000136e+01 -5.891199999999999548e+00
161.5 1.938015000000000043e+01 1.732551000000000130e+01 -5.258699999999999264e+00
161.6 1.912015000000000242e+01 1.716141000000000005e+01 -4.801000000000000156e+00
161.7 1.849024999999999963e+01 1.721871000000000151e+01 -3.833700000000002106e+00
161.8 1.750375000000000014e+01 1.788270999999999944e+01 -2.964900000000001867e+00
161.9 1.661995000000000289e+01 1.886231000000000080e+01 -2.341700000000001225e+00
162 1.551815000000000033e+01 1.941600999999999999e+01 -2.164300000000002555e+00
162.1 1.475934999999999953e+01 1.974791000000000096e+01 -1.555500000000000327e+00
162.2 1.446114999999999995e+01 1.976031000000000049e+01 -9.366000000000003212e-01
162.3 1.317862000000000045e+01 1.990891000000000233e+01 -1.542000000000012250e-01
162.4 1.217389999999999972e+01 1.973091000000000150e+01 5.291999999999994486e-01
162.5 1.103366000000000113e+01 1.977021000000000228e+01 1.645599999999999952e+00
162.6 1.050438000000000116e+01 2.027941000000000216e+01 2.245999999999998664e+00
162.7 1.079814000000000007e+01 1.976611000000000118e+01 1.904599999999998516e+00
162.8 1.116168000000000049e+01 1.946381000000000228e+01 9.382999999999999119e-01
162.9 1.155663000000000018e+01 1.896520999999999901e+01 1.867000000000000881e-01
163 1.182839000000000063e+01 1.860291000000000139e+01 -3.404000000000007020e-01
163.1 1.204690000000000083e+01 1.839891000000000076e+01 -1.039199999999999235e+00
163.2 1.200395999999999930e+01 1.822991000000000028e+01 -1.842800000000002214e+00
163.3 1.213888000000000034e+01 1.830131000000000085e+01 -3.298600000000002197e+00
163.4 1.249877000000000038e+01 1.875300999999999974e+01 -4.569499999999999673e+00
163.5 1.265859000000000023e+01 1.871131000000000100e+01 -5.046300000000000452e+00
163.6 1.257852000000000103e+01 1.855701000000000178e+01 -5.153800000000002157e+00
163.7 1.323623000000000083e+01 1.817461000000000126e+01 -6.274300000000001987e+00
163.8 1.349760000000000026e+01 1.762070999999999898e+01 -7.311400000000000787e+00
163.9 1.360567999999999955e+01 1.718930999999999898e+01 -8.438900000000002066e+00
164 1.362720000000000020e+01 1.698520999999999859e+01 -9.581899999999999196e+00
164.1 1.368034000000000106e+01 1.692880999999999858e+01 -1.064540000000000042e+01
164.2 1.375290000000000035e+01 1.665051000000000059e+01 -1.106049999999999933e+01
164.3 1.388959999999999972e+01 1.622351000000000099e+01 -1.163790000000000013e+01
164.4 1.373435000000000095e+01 1.537931000000000026e+01 -1.245669999999999966e+01
164.5 1.356034999999999968e+01 1.430221000000000053e+01 -1.301909999999999989e+01
164.6 1.354701000000000022e+01 1.362161000000000044e+01 -1.359760000000000169e+01
164.7 1.321030999999999977e+01 1.226561000000000057e+01 -1.416890000000000249e+01
164.8 1.290738999999999947e+01 1.096760000000000090e+01 -1.460980000000000167e+01
164.9 1.364452999999999960e+01 1.010298000000000052e+01 -1.485120000000000040e+01
165 1.398757999999999946e+01 9.371859999999999857e+00 -1.573559999999999981e+01
165.1 1.435198000000000107e+01 8.699460000000000193e+00 -1.594929999999999914e+01
165.2 1.493855000000000111e+01 8.335760000000000502e+00 -1.624530000000000030e+01
165.3 1.550505000000000067e+01 7.484119999999999884e+00 -1.604279999999999973e+01
165.4 1.653144999999999953e+01 7.122600000000000264e+00 -1.599779999999999980e+01
165.5 1.641045000000000087e+01 6.953419999999999490e+00 -1.573550000000000004e+01
165.6 1.639714999999999989e+01 7.051029999999999909e+00 -1.598739999999999917e+01
165.7 1.653265000000000029e+01 7.203439999999999621e+00 -1.609300000000000352e+01
165.8 1.705065000000000097e+01 7.144509999999999472e+00 -1.618090000000000117e+01
165.9 1.828275000000000006e+01 6.881769999999999499e+00 -1.641750000000000398e+01
166 1.928804999999999836e+01 7.026250000000000107e+00 -1.660419999999999874e+01
166.1 2.007345000000000113e+01 7.344159999999999577e+00 -1.664399999999999835e+01
166.2 2.079275000000000162e+01 7.426870000000000083e+00 -1.617670000000000385e+01
166.3 2.115184999999999960e+01 7.467869999999999564e+00 -1.596720000000000006e+01
166.4 2.181605000000000061e+01 7.633599999999999497e+00 -1.607399999999999807e+01
166.5 2.263524999999999920e+01 7.372539999999999871e+00 -1.531420000000000137e+01
166.6 2.390024999999999977e+01 6.956769999999999676e+00 -1.512599999999999945e+01
166.7 2.516985000000000028e+01 6.810489999999999711e+00 -1.521759999999999913e+01
166.8 2.682335000000000136e+01 6.930119999999999614e+00 -1.489259999999999984e+01
166.9 2.802595000000000169e+01 7.110059999999999825e+00 -1.462299999999999933e+01
167 2.937975000000000136e+01 7.830219999999999736e+00 -1.438760000000000083e+01
167.1 3.033964999999999890e+01 8.229350000000000165e+00 -1.407390000000000008e+01
167.2 3.110494999999999877e+01 8.460000000000000853e+00 -1.380670000000000108e+01
167.3 3.218645000000000067e+01 9.258840000000001069e+00 -1.331470000000000020e+01
167.4 3.321215000000000117e+01 9.457539999999999836e+00 -1.326029999999999909e+01
167.5 3.412194999999999823e+01 9.920759999999999579e+00 -1.271570000000000000e+01
167.6 3.477394999999999925e+01 9.948790000000000688e+00 -1.216510000000000069e+01
167.7 3.494785000000000252e+01 1.017311000000000121e+01 -1.127219999999999978e+01
167.8 3.521764999999999901e+01 1.003013000000000154e+01 -1.071520000000000117e+01
167.9 3.555474999999999852e+01 9.986590000000001410e+00 -1.030520000000000103e+01
168 3.601135000000000019e+01 9.821849999999999525e+00 -9.298299999999999343e+00
168.1 3.628355000000000530e+01 9.399829999999999686e+00 -8.541700000000000514e+00
168.2 3.676554999999999751e+01 9.110179999999999723e+00 -8.082800000000000651e+00
168.3 3.762785000000000224e+01 8.266360000000000596e+00 -7.135099999999999554e+00
168.4 3.862384999999999735e+01 7.469749999999999446e+00 -6.540200000000000458e+00
168.5 3.933894999999999698e+01 7.231609999999999872e+00 -6.237600000000002254e+00
168.6 4.058845000000000169e+01 6.739969999999999573e+00 -5.576200000000001822e+00
168.7 4.166154999999999831e+01 6.395699999999999719e+00 -4.725900000000001100e+00
168.8 4.225115000000000265e+01 6.355269999999999975e+00 -4.324700000000001765e+00
168.9 4.317094999999999771e+01 5.706140000000000434e+00 -3.820100000000001828e+00
169 4.365315000000000367e+01 4.677920000000000300e+00 -3.366200000000000969e+00
169.1 4.425184999999999746e+01 3.962800000000000100e+00 -3.424500000000000099e+00
169.2 4.448085000000000377e+01 3.807440000000000158e+00 -3.089199999999999946e+00
169.3 4.446435000000000315e+01 3.564130000000000020e+00 -3.182299999999999685e+00
169.4 4.476324999999999932e+01 3.609939999999999927e+00 -3.476900000000002322e+00
169.5 4.465644999999999953e+01 3.511140000000000150e+00 -3.475500000000002032e+00
169.6 4.480555000000000376e+01 3.569469999999999921e+00 -3.252599999999999270e+00
169.7 4.474524999999999864e+01 3.499390000000000001e+00 -3.357300000000000395e+00
169.8 4.466984999999999673e+01 3.637100000000000222e+00 -3.120800000000000907e+00
169.9 4.488904999999999745e+01 2.843492000000000353e+00 -2.923900000000001498e+00
170 4.481844999999999857e+01 1.643778000000000183e+00 -2.622500000000000497e+00
170.1 4.479645000000000010e+01 1.008990000000000054e+00 -2.438000000000000611e+00
170.2 4.496694999999999709e+01 8.606000000000002537e-02 -2.262500000000001066e+00
170.3 4.545655000000000001e+01 -1.378989999999999716e+00 -2.680799999999999628e+00
170.4 4.616895000000000238e+01 -2.172940000000000538e+00 -2.907600000000000406e+00
170.5 4.675375000000000369e+01 -2.863990000000000258e+00 -3.558300000000000907e+00
170.6 4.736885000000000190e+01 -3.535980000000000345e+00 -3.809500000000001663e+00
170.7 4.771665000000000134e+01 -3.967760000000000176e+00 -4.089600000000002566e+00
170.8 4.861784999999999712e+01 -4.746750000000000469e+00 -4.852200000000001623e+00
170.9 4.890015000000000356e+01 -4.802540000000000475e+00 -5.306600000000001316e+00
171 4.959035000000000082e+01 -4.810019999999999740e+00 -6.575699999999999434e+00
171.1 5.024425000000000097e+01 -4.764759999999999884e+00 -7.543000000000001037e+00
171.2 5.122794999999999987e+01 -4.661760000000000126e+00 -8.507900000000001128e+00
171.3 5.158944999999999936e+01 -4.580580000000000318e+00 -9.570000000000002061e+00
171.4 5.188945000000000363e+01 -4.493719999999999715e+00 -1.035130000000000017e+01
171.5 5.212324999999999875e+01 -4.849619999999999820e+00 -1.092789999999999928e+01
171.6 5.265684999999999860e+01 -5.077799999999999869e+00 -1.158380000000000187e+01
171.7 5.357475000000000165e+01 -5.447169999999999845e+00 -1.227290000000000170e+01
171.8 5.439574999999999960e+01 -5.862110000000000376e+00 -1.318920000000000137e+01
171.9 5.471855000000000047e+01 -6.365520000000000955e+00 -1.353930000000000256e+01
172 5.469424999999999670e+01 -7.095279999999999809e+00 -1.435640000000000249e+01
172.1 5.503985000000000127e+01 -7.729099999999999859e+00 -1.483830000000000204e+01
172.2 5.576924999999999955e+01 -7.995579999999999465e+00 -1.460710000000000086e+01
172.3 5.616085000000000349e+01 -8.970889999999998921e+00 -1.465550000000000175e+01
172.4 5.665554999999999808e+01 -9.599990000000000023e+00 -1.455330000000000190e+01
172.5 5.726574999999999704e+01 -1.057308999999999877e+01 -1.431649999999999956e+01
172.6 5.755745000000000289e+01 -1.178328999999999915e+01 -1.404979999999999940e+01
172.7 5.765155000000000030e+01 -1.296279000000000003e+01 -1.385929999999999929e+01
172.8 5.831555000000000177e+01 -1.422888999999999982e+01 -1.399840000000000195e+01
172.9 5.891835000000000377e+01 -1.549699000000000026e+01 -1.398330000000000162e+01
173 5.934734999999999872e+01 -1.640239000000000047e+01 -1.430530000000000079e+01
173.1 5.963015000000000043e+01 -1.751908999999999850e+01 -1.423530000000000051e+01
173.2 5.977414999999999878e+01 -1.872738999999999976e+01 -1.415169999999999995e+01
173.3 5.954605000000000103e+01 -2.007268999999999792e+01 -1.388199999999999967e+01
173.4 5.946954999999999814e+01 -2.070368999999999815e+01 -1.395580000000000176e+01
173.5 5.874625000000000341e+01 -2.171518999999999977e+01 -1.383380000000000187e+01
173.6 5.795794999999999675e+01 -2.273868999999999829e+01 -1.382310000000000194e+01
173.7 5.745855000000000246e+01 -2.357088999999999857e+01 -1.379110000000000191e+01
173.8 5.721155000000000257e+01 -2.474428999999999945e+01 -1.399000000000000021e+01
173.9 5.640845000000000198e+01 -2.535248999999999953e+01 -1.412980000000000125e+01
174 5.568905000000000172e+01 -2.569918999999999798e+01 -1.466290000000000227e+01
174.1 5.501655000000000229e+01 -2.598828999999999922e+01 -1.482990000000000030e+01
174.2 5.435884999999999678e+01 -2.604859000000000080e+01 -1.516719999999999935e+01
174.3 5.445994999999999919e+01 -2.610108999999999924e+01 -1.499910000000000032e+01
174.4 5.434604999999999819e+01 -2.626618999999999815e+01 -1.477890000000000192e+01
174.5 5.357065000000000055e+01 -2.644988999999999990e+01 -1.423380000000000045e+01
174.6 5.266745000000000232e+01 -2.690568999999999988e+01 -1.345340000000000025e+01
174.7 5.164645000000000152e+01 -2.716328999999999994e+01 -1.250500000000000078e+01
174.8 5.160484999999999900e+01 -2.725749000000000066e+01 -1.217450000000000010e+01
174.9 5.142914999999999992e+01 -2.714848999999999890e+01 -1.153960000000000186e+01
175 5.141275000000000261e+01 -2.709058999999999884e+01 -1.159770000000000145e+01
175.1 5.143345000000000056e+01 -2.702318999999999960e+01 -1.152989999999999959e+01
175.2 5.146654999999999802e+01 -2.718558999999999770e+01 -1.148670000000000080e+01
175.3 5.146495000000000175e+01 -2.707528999999999897e+01 -1.160970000000000191e+01
175.4 5.151854999999999762e+01 -2.731689000000000078e+01 -1.141810000000000080e+01
175.5 5.139555000000000007e+01 -2.733509000000000100e+01 -1.153950000000000209e+01
175.6 5.145904999999999774e+01 -2.731608999999999909e+01 -1.165440000000000076e+01
175.7 5.148384999999999678e+01 -2.719728999999999886e+01 -1.166300000000000203e+01
175.8 5.136925000000000097e+01 -2.728068999999999988e+01 -1.159880000000000244e+01
175.9 5.140554999999999808e+01 -2.722678999999999760e+01 -1.147290000000000099e+01
176 5.144865000000000066e+01 -2.737029000000000067e+01 -1.160080000000000133e+01
176.1 5.177805000000000035e+01 -2.732108999999999810e+01 -1.146449999999999925e+01
176.2 5.147675000000000267e+01 -2.733428999999999931e+01 -1.156020000000000003e+01
176.3 5.157735000000000269e+01 -2.751908999999999850e+01 -1.160410000000000075e+01
176.4 5.149994999999999834e+01 -2.732838999999999885e+01 -1.151619999999999955e+01
176.5 5.154724999999999824e+01 -2.730939000000000050e+01 -1.153930000000000256e+01
176.6 5.151245000000000118e+01 -2.729978999999999800e+01 -1.142960000000000242e+01
176.7 5.140375000000000227e+01 -2.721848999999999918e+01 -1.160670000000000179e+01
176.8 5.130194999999999794e+01 -2.724478999999999829e+01 -1.159450000000000180e+01
176.9 5.126344999999999885e+01 -2.727518999999999849e+01 -1.151009999999999955e+01
177 5.152255000000000251e+01 -2.705499000000000009e+01 -1.158629999999999960e+01
177.1 5.139374999999999716e+01 -2.719679000000000002e+01 -1.148620000000000196e+01
177.2 5.150634999999999764e+01 -2.710649000000000086e+01 -1.151540000000000141e+01
177.3 5.144984999999999786e+01 -2.741418999999999784e+01 -1.170010000000000083e+01
177.4 5.144984999999999786e+01 -2.736608999999999980e+01 -1.160570000000000057e+01
177.5 5.149515000000000242e+01 -2.717258999999999958e+01 -1.163260000000000183e+01
177.6 5.157755000000000223e+01 -2.746088999999999913e+01 -1.148000000000000220e+01
177.7 5.148145000000000238e+01 -2.735199000000000069e+01 -1.158990000000000187e+01
177.8 5.146835000000000093e+01 -2.718088999999999800e+01 -1.166930000000000156e+01
177.9 5.131795000000000329e+01 -2.711988999999999805e+01 -1.146090000000000053e+01
178 5.144284999999999997e+01 -2.731268999999999991e+01 -1.162530000000000108e+01
178.1 5.137265000000000015e+01 -2.737659000000000020e+01 -1.147140000000000093e+01
178.2 5.153764999999999930e+01 -2.727879000000000076e+01 -1.145239999999999903e+01
178.3 5.167045000000000243e+01 -2.747058999999999784e+01 -1.137080000000000091e+01
178.4 5.158145000000000380e+01 -2.747368999999999772e+01 -1.149290000000000056e+01
178.5 5.151234999999999786e+01 -2.727218999999999838e+01 -1.156540000000000212e+01
178.6 5.149405000000000143e+01 -2.739128999999999792e+01 -1.153810000000000180e+01
178.7 5.151885000000000048e+01 -2.720138999999999996e+01 -1.173360000000000092e+01
178.8 5.145425000000000182e+01 -2.709188999999999936e+01 -1.158440000000000047e+01
178.9 5.165664999999999907e+01 -2.750838999999999857e+01 -1.148109999999999964e+01
179 5.146694999999999709e+01 -2.730888999999999811e+01 -1.164119999999999955e+01
179.1 5.150665000000000049e+01 -2.739629000000000048e+01 -1.167090000000000138e+01
179.2 5.145725000000000193e+01 -2.732878999999999792e+01 -1.157510000000000083e+01
179.3 5.158265000000000100e+01 -2.742338999999999771e+01 -1.154470000000000063e+01
179.4 5.140764999999999674e+01 -2.736749000000000009e+01 -1.144340000000000224e+01
179.5 5.160114999999999696e+01 -2.741968999999999923e+01 -1.139230000000000054e+01
179.6 5.176064999999999827e+01 -2.757548999999999850e+01 -1.153660000000000174e+01
179.7 5.162715000000000032e+01 -2.756278999999999968e+01 -1.134200000000000053e+01
179.8 5.170584999999999809e+01 -2.745308999999999955e+01 -1.143219999999999992e+01
179.9 5.152935000000000088e+01 -2.754559000000000069e+01 -1.156499999999999950e+01
180 5.161965000000000003e+01 -2.745638999999999896e+01 -1.146500000000000163e+01
180.1 5.156244999999999834e+01 -2.702838999999999814e+01 -1.157320000000000171e+01
180.2 5.145774999999999721e+01 -2.736228999999999800e+01 -1.156770000000000032e+01
180.3 5.159105000000000274e+01 -2.730388999999999911e+01 -1.154039999999999999e+01
180.4 5.134564999999999912e+01 -2.735288999999999859e+01 -1.159610000000000163e+01
180.5 5.146014999999999873e+01 -2.751969000000000065e+01 -1.154000000000000092e+01
180.6 5.143654999999999688e+01 -2.722958999999999818e+01 -1.176060000000000194e+01
180.7 5.149264999999999759e+01 -2.731828999999999752e+01 -1.156380000000000230e+01
180.8 5.151525000000000176e+01 -2.744799000000000078e+01 -1.146480000000000210e+01
180.9 5.161404999999999887e+01 -2.748769000000000062e+01 -1.151179999999999914e+01
181 5.147644999999999982e+01 -2.732179000000000002e+01 -1.146080000000000076e+01
181.1 5.150274999999999892e+01 -2.738148999999999944e+01 -1.157810000000000095e+01
181.2 5.136534999999999940e+01 -2.700619000000000014e+01 -1.151939999999999920e+01
181.3 5.135374999999999801e+01 -2.709568999999999761e+01 -1.155850000000000044e+01
181.4 5.141895000000000238e+01 -2.730799000000000021e+01 -1.154550000000000232e+01
181.5 5.157045000000000101e+01 -2.731249000000000038e+01 -1.151329999999999920e+01
181.6 5.142244999999999777e+01 -2.741798999999999964e+01 -1.162470000000000248e+01
181.7 5.137474999999999881e+01 -2.731438999999999950e+01 -1.166590000000000238e+01
181.8 5.158404999999999774e+01 -2.730499000000000009e+01 -1.162240000000000073e+01
181.9 5.134044999999999703e+01 -2.750698999999999828e+01 -1.160009999999999941e+01
182 5.146965000000000146e+01 -2.744969000000000037e+01 -1.158370000000000211e+01
182.1 5.152615000000000123e+01 -2.728228999999999971e+01 -1.166000000000000192e+01
182.2 5.141825000000000045e+01 -2.716698999999999842e+01 -1.154630000000000045e+01
182.3 5.164965000000000117e+01 -2.734568999999999761e+01 -1.150950000000000095e+01
182.4 5.164435000000000286e+01 -2.761978999999999829e+01 -1.148380000000000045e+01
182.5 5.178894999999999982e+01 -2.743948999999999927e+01 -1.145480000000000054e+01
182.6 5.154934999999999690e+01 -2.743279000000000067e+01 -1.148500000000000121e+01
182.7 5.156414999999999793e+01 -2.750248999999999810e+01 -1.168730000000000224e+01
182.8 5.154834999999999923e+01 -2.735918999999999812e+01 -1.159399999999999942e+01
182.9 5.150874999999999915e+01 -2.734299000000000035e+01 -1.142769999999999975e+01
183 5.138354999999999961e+01 -2.741268999999999778e+01 -1.145529999999999937e+01
183.1 5.144904999999999973e+01 -2.732688999999999879e+01 -1.167690000000000161e+01
183.2 5.139325000000000188e+01 -2.741568999999999789e+01 -1.157960000000000100e+01
183.3 5.160564999999999714e+01 -2.718038999999999916e+01 -1.155780000000000207e+01
183.4 5.141575000000000273e+01 -2.714988999999999919e+01 -1.151570000000000071e+01
183.5 5.131244999999999834e+01 -2.720119000000000042e+01 -1.158499999999999908e+01
183.6 5.150395000000000323e+01 -2.708258999999999972e+01 -1.159810000000000052e+01
183.7 5.164435000000000286e+01 -2.728528999999999982e+01 -1.145590000000000153e+01
183.8 5.134465000000000146e+01 -2.710128999999999877e+01 -1.145280000000000165e+01
183.9 5.180545000000000044e+01 -2.678998999999999953e+01 -1.251149999999999984e+01
184 5.263875000000000171e+01 -2.641858999999999824e+01 -1.353640000000000221e+01
184.1 5.350375000000000369e+01 -2.663658999999999821e+01 -1.413920000000000066e+01
184.2 5.396815000000000140e+01 -2.638808999999999827e+01 -1.463369999999999926e+01
184.3 5.489385000000000048e+01 -2.614428999999999803e+01 -1.492029999999999923e+01
184.4 5.577515000000000356e+01 -2.612058999999999997e+01 -1.535110000000000063e+01
184.5 5.649094999999999800e+01 -2.636378999999999806e+01 -1.559320000000000128e+01
184.6 5.755754999999999910e+01 -2.675528999999999868e+01 -1.583810000000000251e+01
184.7 5.802284999999999826e+01 -2.720899000000000001e+01 -1.596070000000000100e+01
184.8 5.910414999999999708e+01 -2.740549000000000035e+01 -1.588790000000000013e+01
184.9 5.924074999999999847e+01 -2.758258999999999972e+01 -1.584730000000000238e+01
185 5.927564999999999884e+01 -2.774458999999999875e+01 -1.595669999999999966e+01
185.1 5.910524999999999807e+01 -2.775728999999999758e+01 -1.592560000000000109e+01
185.2 5.914444999999999908e+01 -2.787779000000000096e+01 -1.590980000000000238e+01
185.3 5.925504999999999711e+01 -2.791998999999999853e+01 -1.602799999999999869e+01
185.4 5.915494999999999948e+01 -2.784149000000000029e+01 -1.596860000000000035e+01
185.5 5.910544999999999760e+01 -2.797368999999999772e+01 -1.593030000000000079e+01
185.6 5.914374999999999716e+01 -2.786658999999999864e+01 -1.593960000000000043e+01
185.7 5.922245000000000203e+01 -2.793648999999999916e+01 -1.602490000000000236e+01
185.8 5.913635000000000019e+01 -2.791558999999999813e+01 -1.608200000000000074e+01
185.9 5.918274999999999864e+01 -2.782668999999999926e+01 -1.590290000000000070e+01
186 5.917654999999999887e+01 -2.777048999999999879e+01 -1.592159999999999975e+01
186.1 5.914925000000000210e+01 -2.784188999999999936e+01 -1.598439999999999905e+01
186.2 5.915955000000000297e+01 -2.788579000000000008e+01 -1.596439999999999948e+01
186.3 5.939034999999999798e+01 -2.779158999999999935e+01 -1.599240000000000173e+01
186.4 5.904704999999999870e+01 -2.796858999999999895e+01 -1.599169999999999980e+01
186.5 5.911834999999999951e+01 -2.789009000000000071e+01 -1.605310000000000059e+01
186.6 5.915485000000000326e+01 -2.797958999999999818e+01 -1.602320000000000277e+01
186.7 5.905564999999999998e+01 -2.793918999999999997e+01 -1.598340000000000138e+01
186.8 5.909295000000000186e+01 -2.799108999999999980e+01 -1.603699999999999903e+01
186.9 5.912845000000000084e+01 -2.798808999999999969e+01 -1.599210000000000242e+01
187 5.919904999999999973e+01 -2.783148999999999873e+01 -1.588890000000000136e+01
187.1 5.911175000000000068e+01 -2.791358999999999924e+01 -1.597990000000000244e+01
187.2 5.916705000000000325e+01 -2.783079000000000036e+01 -1.599300000000000033e+01
187.3 5.912205000000000155e+01 -2.796949000000000041e+01 -1.600869999999999749e+01
187.4 5.922825000000000273e+01 -2.786478999999999928e+01 -1.591569999999999929e+01
187.5 5.917305000000000348e+01 -2.778628999999999749e+01 -1.600639999999999930e+01
187.6 5.903425000000000011e+01 -2.789908999999999750e+01 -1.602920000000000300e+01
187.7 5.905304999999999893e+01 -2.784998999999999825e+01 -1.604789999999999850e+01
187.8 5.909615000000000151e+01 -2.796128999999999820e+01 -1.605380000000000251e+01
187.9 5.907034999999999769e+01 -2.787838999999999956e+01 -1.592720000000000091e+01
188 5.917495000000000260e+01 -2.793068999999999846e+01 -1.594599999999999973e+01
188.1 5.904534999999999911e+01 -2.793788999999999945e+01 -1.605760000000000076e+01
188.2 5.913915000000000077e+01 -2.781608999999999909e+01 -1.597100000000000186e+01
188.3 5.929805000000000348e+01 -2.786478999999999928e+01 -1.597150000000000070e+01
188.4 5.923035000000000139e+01 -2.779129000000000005e+01 -1.592200000000000237e+01
188.5 5.922585000000000122e+01 -2.795109000000000066e+01 -1.608610000000000184e+01
188.6 5.904115000000000180e+01 -2.793729000000000084e+01 -1.604260000000000019e+01
188.7 5.912104999999999677e+01 -2.791968999999999923e+01 -1.603920000000000101e+01
188.8 5.910354999999999848e+01 -2.794398999999999944e+01 -1.605360000000000298e+01
188.9 5.913994999999999891e+01 -2.786448999999999998e+01 -1.606179999999999808e+01
189 5.922554999999999836e+01 -2.794489000000000090e+01 -1.606640000000000157e+01
189.1 5.920024999999999693e+01 -2.784279000000000082e+01 -1.602900000000000347e+01
189.2 5.910034999999999883e+01 -2.790389000000000053e+01 -1.590230000000000210e+01
189.3 5.919174999999999898e+01 -2.788638999999999868e+01 -1.599990000000000201e+01
189.4 5.920255000000000223e+01 -2.787378999999999962e+01 -1.595410000000000217e+01
189.5 5.916434999999999889e+01 -2.795259000000000071e+01 -1.598990000000000045e+01
189.6 5.923834999999999695e+01 -2.801018999999999792e+01 -1.596419999999999995e+01
189.7 5.906054999999999922e+01 -2.802348999999999890e+01 -1.593839999999999968e+01
189.8 5.905275000000000318e+01 -2.799399000000000015e+01 -1.602779999999999916e+01
189.9 5.914544999999999675e+01 -2.795198999999999856e+01 -1.600229999999999819e+01
190 5.917125000000000057e+01 -2.782798999999999978e+01 -1.596609999999999907e+01
190.1 5.905505000000000138e+01 -2.796538999999999930e+01 -1.593260000000000254e+01
190.2 5.915185000000000315e+01 -2.783288999999999902e+01 -1.601989999999999981e+01
190.3 5.910215000000000174e+01 -2.795788999999999902e+01 -1.612570000000000192e+01
190.4 5.912004999999999910e+01 -2.783918999999999855e+01 -1.603050000000000352e+01
190.5 5.902434999999999832e+01 -2.797208999999999790e+01 -1.604410000000000025e+01
190.6 5.901695000000000135e+01 -2.787789000000000073e+01 -1.601120000000000232e+01
190.7 5.915024999999999977e+01 -2.779859000000000080e+01 -1.590880000000000116e+01
190.8 5.921724999999999994e+01 -2.797178999999999860e+01 -1.617229999999999990e+01
190.9 5.912534999999999741e+01 -2.790288999999999930e+01 -1.608939999999999770e+01
191 5.917855000000000132e+01 -2.787828999999999979e+01 -1.599380000000000202e+01
191.1 5.904645000000000010e+01 -2.792328999999999795e+01 -1.600600000000000023e+01
191.2 5.918755000000000166e+01 -2.797928999999999888e+01 -1.606730000000000302e+01
191.3 5.912955000000000183e+01 -2.788429000000000002e+01 -1.598070000000000057e+01
191.4 5.903994999999999749e+01 -2.793408999999999764e+01 -1.608510000000000417e+01
191.5 5.917734999999999701e+01 -2.789039000000000001e+01 -1.591780000000000150e+01
191.6 5.913204999999999956e+01 -2.794949000000000083e+01 -1.607410000000000139e+01
191.7 5.915594999999999715e+01 -2.786038999999999888e+01 -1.598240000000000016e+01
191.8 5.918095000000000283e+01 -2.778809000000000040e+01 -1.595040000000000013e+01
191.9 5.915294999999999703e+01 -2.786828999999999823e+01 -1.610880000000000223e+01
192 5.923275000000000290e+01 -2.793028999999999940e+01 -1.599910000000000032e+01
192.1 5.909975000000000023e+01 -2.792578999999999922e+01 -1.608619999999999806e+01
192.2 5.913485000000000014e+01 -2.791769000000000034e+01 -1.607659999999999911e+01
192.3 5.909434999999999860e+01 -2.792278999999999911e+01 -1.606419999999999959e+01
192.4 5.925784999999999769e+01 -2.797018999999999878e+01 -1.612210000000000321e+01
192.5 5.919935000000000258e+01 -2.776298999999999850e+01 -1.610000000000000142e+01
192.6 5.910285000000000366e+01 -2.791629000000000005e+01 -1.605940000000000367e+01
192.7 5.921025000000000205e+01 -2.787489000000000061e+01 -1.603439999999999799e+01
192.8 5.915534999999999854e+01 -2.787568999999999875e+01 -1.605890000000000128e+01
192.9 5.916895000000000238e+01 -2.792989000000000033e+01 -1.601210000000000377e+01
193 5.917544999999999789e+01 -2.791218999999999895e+01 -1.602830000000000155e+01
193.1 5.907495000000000118e+01 -2.796828999999999965e+01 -1.597920000000000051e+01
193.2 5.911375000000000313e+01 -2.790219000000000094e+01 -1.605749999999999744e+01
193.3 5.912554999999999694e+01 -2.793518999999999863e+01 -1.598719999999999963e+01
193.4 5.910575000000000045e+01 -2.791058999999999912e+01 -1.608489999999999753e+01
193.5 5.912984999999999758e+01 -2.800538999999999845e+01 -1.603670000000000329e+01
193.6 5.916364999999999696e+01 -2.789058999999999955e+01 -1.606980000000000075e+01
193.7 5.916505000000000081e+01 -2.794568999999999903e+01 -1.607820000000000249e+01
193.8 5.913604999999999734e+01 -2.793108999999999753e+01 -1.597029999999999994e+01
193.9 5.918384999999999962e+01 -2.797569000000000017e+01 -1.604619999999999891e+01
194 5.900934999999999775e+01 -2.802269000000000077e+01 -1.614350000000000307e+01
194.1 5.905584999999999951e+01 -2.807578999999999780e+01 -1.612429999999999808e+01
194.2 5.902524999999999977e+01 -2.795879000000000048e+01 -1.598200000000000109e+01
194.3 5.916555000000000319e+01 -2.786348999999999876e+01 -1.609819999999999851e+01
194.4 5.915585000000000093e+01 -2.794219000000000008e+01 -1.605460000000000065e+01
194.5 5.912695000000000078e+01 -2.792398999999999987e+01 -1.595049999999999990e+01
194.6 5.907025000000000148e+01 -2.785278999999999883e+01 -1.598530000000000051e+01
194.7 5.910954999999999870e+01 -2.795048999999999850e+01 -1.603150000000000119e+01
194.8 5.933375000000000199e+01 -2.783268999999999949e+01 -1.585599999999999987e+01
194.9 5.918634999999999735e+01 -2.781888999999999967e+01 -1.594260000000000055e+01
195 5.912254999999999683e+01 -2.795088999999999757e+01 -1.603340000000000032e+01
195.1 5.912145000000000294e+01 -2.791248999999999825e+01 -1.604140000000000299e+01
195.2 5.910175000000000267e+01 -2.799258999999999986e+01 -1.599550000000000161e+01
195.3 5.916235000000000355e+01 -2.793108999999999753e+01 -1.605780000000000030e+01
195.4 5.905474999999999852e+01 -2.791728999999999772e+01 -1.606920000000000215e+01
195.5 5.905145000000000266e+01 -2.781389000000000067e+01 -1.603520000000000323e+01
195.6 5.916604999999999848e+01 -2.793449000000000026e+01 -1.603990000000000293e+01
195.7 5.907744999999999891e+01 -2.794918999999999798e+01 -1.600269999999999726e+01
195.8 5.923145000000000238e+01 -2.793289000000000044e+01 -1.606360000000000099e+01
195.9 5.903985000000000127e+01 -2.792239000000000004e+01 -1.598690000000000033e+01
196 5.905055000000000121e+01 -2.803118999999999872e+01 -1.601409999999999911e+01
196.1 5.919865000000000066e+01 -2.805858999999999881e+01 -1.609519999999999840e+01
196.2 5.908774999999999977e+01 -2.779859000000000080e+01 -1.604449999999999932e+01
196.3 5.910864999999999725e+01 -2.795589000000000013e+01 -1.601400000000000290e+01
196.4 5.917625000000000313e+01 -2.800129000000000090e+01 -1.605700000000000216e+01
196.5 5.924445000000000050e+01 -2.788419000000000025e+01 -1.592240000000000144e+01
196.6 5.912404999999999688e+01 -2.784518999999999878e+01 -1.595260000000000211e+01
196.7 5.908534999999999826e+01 -2.793618999999999986e+01 -1.589409999999999989e+01
196.8 5.907424999999999926e+01 -2.792918999999999841e+01 -1.598650000000000126e+01
196.9 5.900854999999999961e+01 -2.795538999999999774e+01 -1.598589999999999911e+01
197 5.906325000000000358e+01 -2.816548999999999836e+01 -1.603829999999999956e+01
197.1 5.894525000000000148e+01 -2.825338999999999956e+01 -1.605550000000000210e+01
197.2 5.863504999999999967e+01 -2.872738999999999976e+01 -1.600160000000000338e+01
197.3 5.817855000000000132e+01 -3.012029000000000067e+01 -1.574809999999999910e+01
197.4 5.756924999999999670e+01 -3.114378999999999920e+01 -1.553530000000000122e+01
197.5 5.704845000000000255e+01 -3.193908999999999665e+01 -1.564690000000000047e+01
197.6 5.691165000000000163e+01 -3.216149000000000058e+01 -1.557559999999999967e+01
197.7 5.662935000000000230e+01 -3.214949000000000012e+01 -1.584520000000000017e+01
197.8 5.596914999999999907e+01 -3.222279000000000337e+01 -1.619870000000000232e+01
197.9 5.532404999999999973e+01 -3.253449000000000524e+01 -1.640650000000000119e+01
198 5.471495000000000175e+01 -3.285939000000000476e+01 -1.655170000000000385e+01
198.1 5.453544999999999732e+01 -3.268049000000000603e+01 -1.656009999999999849e+01
198.2 5.442714999999999748e+01 -3.270039000000000584e+01 -1.667730000000000246e+01
198.3 5.456595000000000084e+01 -3.296259000000000583e+01 -1.665859999999999985e+01
198.4 5.442235000000000156e+01 -3.294719000000000619e+01 -1.667929999999999779e+01
198.5 5.464144999999999897e+01 -3.298539000000000243e+01 -1.672630000000000194e+01
198.6 5.438255000000000194e+01 -3.278439000000000192e+01 -1.665639999999999787e+01
198.7 5.462214999999999776e+01 -3.283909000000000589e+01 -1.672059999999999746e+01
198.8 5.450995000000000346e+01 -3.287989000000000317e+01 -1.666629999999999967e+01
198.9 5.447055000000000291e+01 -3.287139000000000522e+01 -1.650849999999999795e+01
199 5.440234999999999843e+01 -3.285869000000000284e+01 -1.678009999999999735e+01
199.1 5.424595000000000056e+01 -3.293839000000000539e+01 -1.687660000000000338e+01
199.2 5.432695000000000363e+01 -3.283779000000000536e+01 -1.663230000000000075e+01
199.3 5.441785000000000139e+01 -3.296909000000000134e+01 -1.667110000000000269e+01
199.4 5.439685000000000059e+01 -3.304399000000000086e+01 -1.678209999999999980e+01
199.5 5.447395000000000209e+01 -3.287479000000000440e+01 -1.671650000000000347e+01
199.6 5.446665000000000134e+01 -3.290819000000000472e+01 -1.697599999999999909e+01
199.7 5.426505000000000223e+01 -3.292269000000000290e+01 -1.700949999999999562e+01
199.8 5.437205000000000155e+01 -3.295069000000000159e+01 -1.707679999999999865e+01
199.9 5.444214999999999804e+01 -3.301799000000000461e+01 -1.715749999999999886e+01
200 5.434675000000000011e+01 -3.291079000000000576e+01 -1.712019999999999698e+01
200.1 5.441935000000000144e+01 -3.293569000000000102e+01 -1.717239999999999611e+01
200.2 5.428835000000000122e+01 -3.280149000000000115e+01 -1.712420000000000186e+01
200.3 5.433185000000000286e+01 -3.301149000000000200e+01 -1.706479999999999819e+01
200.4 5.430725000000000335e+01 -3.304749000000000336e+01 -1.744509999999999650e+01
200.5 5.442054999999999865e+01 -3.291719000000000506e+01 -1.739569999999999794e+01
200.6 5.432354999999999734e+01 -3.305959000000000003e+01 -1.729710000000000036e+01
200.7 5.426675000000000182e+01 -3.305609000000000464e+01 -1.735089999999999577e+01
200.8 5.431484999999999985e+01 -3.325599000000000416e+01 -1.759969999999999857e+01
200.9 5.437575000000000358e+01 -3.297319000000000244e+01 -1.739999999999999858e+01
201 5.423264999999999958e+01 -3.287629000000000445e+01 -1.763490000000000180e+01
201.1 5.437445000000000306e+01 -3.281319000000000585e+01 -1.741629999999999967e+01
201.2 5.425475000000000136e+01 -3.274699000000000382e+01 -1.753459999999999752e+01
201.3 5.411525000000000318e+01 -3.294869000000000625e+01 -1.764639999999999986e+01
201.4 5.421804999999999808e+01 -3.299689000000000050e+01 -1.755310000000000059e+01
201.5 5.427465000000000117e+01 -3.298929000000000400e+01 -1.756969999999999743e+01
201.6 5.434154999999999802e+01 -3.286369000000000540e+01 -1.741329999999999956e+01
201.7 5.428135000000000332e+01 -3.303779000000000110e+01 -1.748160000000000025e+01
201.8 5.425965000000000060e+01 -3.286279000000000394e+01 -1.740639999999999787e+01
201.9 5.417844999999999800e+01 -3.280669000000000324e+01 -1.742889999999999873e+01
202 5.424714999999999776e+01 -3.293289000000000044e+01 -1.745729999999999649e+01
202.1 5.427494999999999692e+01 -3.297999000000000080e+01 -1.769899999999999807e+01
202.2 5.429505000000000337e+01 -3.292459000000000202e+01 -1.754560000000000031e+01
202.3 5.424965000000000259e+01 -3.279079000000000121e+01 -1.753130000000000166e+01
202.4 5.427515000000000356e+01 -3.278189000000000419e+01 -1.738060000000000116e+01
202.5 5.422185000000000343e+01 -3.286559000000000452e+01 -1.756929999999999836e+01
202.6 5.429505000000000337e+01 -3.299309000000000225e+01 -1.743909999999999627e+01
202.7 5.434575000000000244e+01 -3.281509000000000498e+01 -1.744100000000000250e+01
202.8 5.422075000000000244e+01 -3.279889000000000010e+01 -1.761979999999999791e+01
202.9 5.421424999999999983e+01 -3.299039000000000499e+01 -1.760979999999999990e+01
203 5.424085000000000178e+01 -3.285388999999999982e+01 -1.759680000000000177e+01
203.1 5.432095000000000340e+01 -3.298499000000000336e+01 -1.746410000000000196e+01
203.2 5.434714999999999918e+01 -3.287819000000000358e+01 -1.744069999999999965e+01
203.3 5.431184999999999974e+01 -3.296389000000000635e+01 -1.732399999999999807e+01
203.4 5.437785000000000224e+01 -3.294139000000000550e+01 -1.722070000000000078e+01
203.5 5.445235000000000269e+01 -3.312069000000000329e+01 -1.720270000000000010e+01
203.6 5.439515000000000100e+01 -3.288199000000000183e+01 -1.708840000000000003e+01
203.7 5.444825000000000159e+01 -3.285109000000000634e+01 -1.699989999999999668e+01
203.8 5.440615000000000379e+01 -3.289198999999999984e+01 -1.710859999999999559e+01
203.9 5.441805000000000092e+01 -3.283939000000000163e+01 -1.699490000000000123e+01
204 5.441154999999999831e+01 -3.294698999999999955e+01 -1.723250000000000171e+01
204.1 5.447415000000000163e+01 -3.288419000000000381e+01 -1.718059999999999832e+01
204.2 5.416785000000000139e+01 -3.299689000000000050e+01 -1.759689999999999799e+01
204.3 5.430865000000000009e+01 -3.294599000000000188e+01 -1.760009999999999764e+01
204.4 5.495374999999999943e+01 -3.266779000000000366e+01 -1.810679999999999978e+01
204.5 5.531765000000000043e+01 -3.245519000000000176e+01 -1.835249999999999915e+01
204.6 5.565585000000000093e+01 -3.226729000000000269e+01 -1.869989999999999952e+01
204.7 5.574515000000000242e+01 -3.222999000000000080e+01 -1.864489999999999981e+01
204.8 5.611914999999999765e+01 -3.246299000000000490e+01 -1.852499999999999858e+01
204.9 5.656374999999999886e+01 -3.253218999999999994e+01 -1.853490000000000038e+01
205 5.678314999999999912e+01 -3.258989000000000402e+01 -1.843489999999999895e+01
205.1 5.737924999999999898e+01 -3.260499000000000080e+01 -1.862339999999999662e+01
205.2 5.779495000000000005e+01 -3.261999000000000137e+01 -1.918169999999999931e+01
205.3 5.846844999999999715e+01 -3.247758999999999929e+01 -2.025900000000000034e+01
205.4 5.881114999999999782e+01 -3.251859000000000322e+01 -2.093289999999999651e+01
205.5 5.917224999999999824e+01 -3.247299000000000291e+01 -2.167770000000000152e+01
205.6 5.985275000000000034e+01 -3.197128999999999976e+01 -2.323599999999999710e+01
205.7 5.985374999999999801e+01 -3.143859000000000137e+01 -2.389580000000000126e+01
205.8 6.006465000000000032e+01 -3.061038999999999888e+01 -2.469989999999999952e+01
205.9 6.001404999999999745e+01 -2.994888999999999868e+01 -2.547240000000000038e+01
206 5.986574999999999847e+01 -2.917839000000000027e+01 -2.592020000000000124e+01
206.1 5.962904999999999944e+01 -2.819179000000000102e+01 -2.673579999999999757e+01
206.2 5.936214999999999975e+01 -2.772658999999999807e+01 -2.705259999999999820e+01
206.3 5.951874999999999716e+01 -2.760998999999999981e+01 -2.706400000000000006e+01
206.4 5.958814999999999884e+01 -2.682479000000000013e+01 -2.743260000000000076e+01
206.5 5.929234999999999900e+01 -2.659609000000000023e+01 -2.754520000000000124e+01
206.6 5.924325000000000330e+01 -2.669248999999999938e+01 -2.756230000000000047e+01
206.7 5.923635000000000161e+01 -2.661628999999999934e+01 -2.754659999999999798e+01
206.8 5.935464999999999947e+01 -2.674728999999999957e+01 -2.757499999999999574e+01
206.9 5.940605000000000047e+01 -2.689398999999999873e+01 -2.755230000000000246e+01
207 5.923794999999999789e+01 -2.662868999999999886e+01 -2.756539999999999679e+01
207.1 5.918645000000000067e+01 -2.665239000000000047e+01 -2.761840000000000117e+01
207.2 5.924105000000000132e+01 -2.665239000000000047e+01 -2.749429999999999552e+01
207.3 5.921435000000000315e+01 -2.662359000000000009e+01 -2.764730000000000132e+01
207.4 5.948785000000000167e+01 -2.671518999999999977e+01 -2.771119999999999806e+01
207.5 5.913374999999999915e+01 -2.661078999999999795e+01 -2.750750000000000028e+01
207.6 5.934525000000000006e+01 -2.665689000000000064e+01 -2.753410000000000224e+01
207.7 5.928334999999999866e+01 -2.661608999999999980e+01 -2.750600000000000023e+01
207.8 5.922755000000000081e+01 -2.666678999999999888e+01 -2.763770000000000238e+01
207.9 5.944055000000000177e+01 -2.660488999999999749e+01 -2.763470000000000226e+01
208 5.939625000000000199e+01 -2.668018999999999963e+01 -2.759429999999999694e+01
208.1 5.927714999999999890e+01 -2.663468999999999909e+01 -2.750699999999999790e+01
208.2 5.891105000000000302e+01 -2.662368999999999986e+01 -2.753099999999999881e+01
208.3 5.941675000000000040e+01 -2.622658999999999807e+01 -2.758279999999999887e+01
208.4 6.011825000000000330e+01 -2.609698999999999813e+01 -2.758529999999999660e+01
208.5 5.888774999999999693e+01 -2.659558999999999784e+01 -2.762939999999999685e+01
208.6 5.790825000000000244e+01 -2.700568999999999775e+01 -2.748890000000000100e+01
208.7 5.657784999999999798e+01 -2.758718999999999966e+01 -2.751610000000000156e+01
208.8 5.571274999999999977e+01 -2.860698999999999970e+01 -2.754289999999999594e+01
208.9 5.506264999999999787e+01 -2.925459000000000032e+01 -2.772610000000000241e+01
209 5.452644999999999698e+01 -2.987499000000000038e+01 -2.814020000000000010e+01
209.1 5.402745000000000175e+01 -3.008618999999999843e+01 -2.795810000000000173e+01
209.2 5.401635000000000275e+01 -3.004488999999999876e+01 -2.801259999999999906e+01
209.3 5.399314999999999998e+01 -2.995628999999999920e+01 -2.806049999999999756e+01
209.4 5.414905000000000257e+01 -3.001168999999999798e+01 -2.787429999999999808e+01
209.5 5.397684999999999889e+01 -3.008589000000000269e+01 -2.804639999999999844e+01
209.6 5.398545000000000016e+01 -3.006919000000000253e+01 -2.789730000000000132e+01
209.7 5.391635000000000133e+01 -2.997508999999999801e+01 -2.796419999999999817e+01
209.8 5.408145000000000380e+01 -3.020359000000000194e+01 -2.815630000000000166e+01
209.9 5.408765000000000356e+01 -3.019269000000000247e+01 -2.795889999999999986e+01
210 5.399555000000000149e+01 -3.017988999999999677e+01 -2.796000000000000085e+01
210.1 5.407184999999999775e+01 -2.989469000000000065e+01 -2.795340000000000202e+01
210.2 5.384924999999999784e+01 -3.025299000000000049e+01 -2.796309999999999718e+01
210.3 5.427485000000000070e+01 -2.984688999999999837e+01 -2.795279999999999632e+01
210.4 5.536164999999999736e+01 -2.930048999999999992e+01 -2.746059999999999945e+01
210.5 5.604975000000000307e+01 -2.857779000000000025e+01 -2.683089999999999975e+01
210.6 5.685305000000000319e+01 -2.777038999999999902e+01 -2.662319999999999709e+01
210.7 5.689914999999999878e+01 -2.689218999999999937e+01 -2.603379999999999939e+01
210.8 5.712004999999999910e+01 -2.691599000000000075e+01 -2.584669999999999845e+01
210.9 5.696054999999999779e+01 -2.681989000000000090e+01 -2.602510000000000190e+01
211 5.716505000000000081e+01 -2.681379000000000090e+01 -2.591879999999999740e+01
211.1 5.716754999999999853e+01 -2.694848999999999961e+01 -2.591270000000000095e+01
211.2 5.718215000000000003e+01 -2.688109000000000037e+01 -2.580030000000000001e+01
211.3 5.724155000000000371e+01 -2.699389000000000038e+01 -2.595680000000000121e+01
211.4 5.730854999999999677e+01 -2.695148999999999972e+01 -2.602120000000000033e+01
211.5 5.728855000000000075e+01 -2.688468999999999909e+01 -2.597409999999999997e+01
211.6 5.723245000000000005e+01 -2.694598999999999833e+01 -2.602210000000000178e+01
211.7 5.720354999999999990e+01 -2.680929000000000073e+01 -2.604399999999999693e+01
211.8 5.688465000000000060e+01 -2.689358999999999966e+01 -2.593869999999999720e+01
211.9 5.712095000000000056e+01 -2.690798999999999808e+01 -2.622379999999999711e+01
212 5.717145000000000010e+01 -2.677608999999999995e+01 -2.606409999999999627e+01
212.1 5.695765000000000100e+01 -2.663109000000000037e+01 -2.603669999999999618e+01
212.2 5.697785000000000366e+01 -2.677668999999999855e+01 -2.564260000000000161e+01
212.3 5.662134999999999962e+01 -2.675388999999999839e+01 -2.566049999999999898e+01
212.4 5.694745000000000346e+01 -2.672628999999999877e+01 -2.553089999999999549e+01
212.5 5.668285000000000196e+01 -2.673619000000000057e+01 -2.535929999999999751e+01
212.6 5.674544999999999817e+01 -2.686368999999999829e+01 -2.545429999999999637e+01
212.7 5.678405000000000058e+01 -2.697109000000000023e+01 -2.548720000000000141e+01
212.8 5.685875000000000057e+01 -2.683598999999999890e+01 -2.553029999999999688e+01
212.9 5.674884999999999735e+01 -2.660148999999999830e+01 -2.550889999999999702e+01
213 5.686925000000000097e+01 -2.684568999999999761e+01 -2.570080000000000098e+01
213.1 5.700065000000000026e+01 -2.669509000000000043e+01 -2.548129999999999740e+01
213.2 5.683485000000000298e+01 -2.664218999999999937e+01 -2.524139999999999873e+01
213.3 5.681145000000000067e+01 -2.676938999999999780e+01 -2.542750000000000199e+01
213.4 5.677895000000000181e+01 -2.660898999999999859e+01 -2.543410000000000082e+01
213.5 5.707025000000000148e+01 -2.685349000000000075e+01 -2.546399999999999864e+01
213.6 5.698924999999999841e+01 -2.691858999999999824e+01 -2.554079999999999728e+01
213.7 5.713855000000000217e+01 -2.697658999999999807e+01 -2.575860000000000127e+01
213.8 5.699524999999999864e+01 -2.684858999999999796e+01 -2.550390000000000157e+01
213.9 5.696804999999999808e+01 -2.683839000000000041e+01 -2.562800000000000011e+01
214 5.702685000000000315e+01 -2.665638999999999825e+01 -2.574589999999999890e+01
214.1 5.670235000000000269e+01 -2.666428999999999760e+01 -2.588579999999999615e+01
214.2 5.684884999999999877e+01 -2.676698999999999984e+01 -2.584409999999999741e+01
214.3 5.701895000000000380e+01 -2.686338999999999899e+01 -2.591239999999999810e+01
214.4 5.683225000000000193e+01 -2.707479000000000013e+01 -2.579939999999999856e+01
214.5 5.665344999999999942e+01 -2.667558999999999969e+01 -2.572249999999999659e+01
214.6 5.673304999999999865e+01 -2.673258999999999830e+01 -2.590160000000000196e+01
214.7 5.691165000000000163e+01 -2.677008999999999972e+01 -2.573440000000000083e+01
214.8 5.683684999999999832e+01 -2.683999000000000024e+01 -2.558050000000000068e+01
214.9 5.669585000000000008e+01 -2.699099000000000004e+01 -2.538230000000000075e+01
215 5.667224999999999824e+01 -2.686628999999999934e+01 -2.540809999999999746e+01
215.1 5.657645000000000124e+01 -2.678918999999999784e+01 -2.521490000000000009e+01
215.2 5.662805000000000177e+01 -2.681849000000000061e+01 -2.502329999999999899e+01
215.3 5.675625000000000142e+01 -2.668868999999999758e+01 -2.495349999999999824e+01
215.4 5.683174999999999955e+01 -2.660659000000000063e+01 -2.496569999999999823e+01
215.5 5.678195000000000192e+01 -2.683348999999999762e+01 -2.516129999999999711e+01
215.6 5.666624999999999801e+01 -2.681308999999999898e+01 -2.504639999999999844e+01
215.7 5.666984999999999673e+01 -2.684168999999999983e+01 -2.506620000000000203e+01
215.8 5.668984999999999985e+01 -2.683478999999999814e+01 -2.531510000000000105e+01
215.9 5.667965000000000231e+01 -2.675788999999999973e+01 -2.543840000000000146e+01
216 5.685325000000000273e+01 -2.665259000000000000e+01 -2.522149999999999892e+01
216.1 5.677494999999999692e+01 -2.656908999999999921e+01 -2.520530000000000115e+01
216.2 5.682334999999999781e+01 -2.686348999999999876e+01 -2.498279999999999745e+01
216.3 5.674954999999999927e+01 -2.679938999999999893e+01 -2.500949999999999562e+01
216.4 5.679715000000000202e+01 -2.673368999999999929e+01 -2.531739999999999924e+01
216.5 5.682245000000000346e+01 -2.658738999999999919e+01 -2.512409999999999854e+01
216.6 5.676335000000000264e+01 -2.656178999999999846e+01 -2.493679999999999808e+01
216.7 5.677844999999999942e+01 -2.654378999999999778e+01 -2.513779999999999859e+01
216.8 5.671515000000000128e+01 -2.685128999999999877e+01 -2.507549999999999812e+01
216.9 5.678244999999999720e+01 -2.671939000000000064e+01 -2.519829999999999615e+01
217 5.689605000000000246e+01 -2.675198999999999927e+01 -2.519809999999999661e+01
217.1 5.679375000000000284e+01 -2.686928999999999945e+01 -2.523859999999999815e+01
217.2 5.687044999999999817e+01 -2.685148999999999830e+01 -2.519760000000000133e+01
217.3 5.671735000000000326e+01 -2.663818999999999804e+01 -2.524029999999999774e+01
217.4 5.686144999999999783e+01 -2.650728999999999758e+01 -2.513360000000000127e+01
217.5 5.675934999999999775e+01 -2.668068999999999846e+01 -2.524620000000000175e+01
217.6 5.678374999999999773e+01 -2.676858999999999966e+01 -2.518459999999999610e+01
217.7 5.677024999999999721e+01 -2.677188999999999908e+01 -2.512449999999999761e+01
217.8 5.674195000000000277e+01 -2.665888999999999953e+01 -2.522999999999999687e+01
217.9 5.681105000000000160e+01 -2.679699000000000098e+01 -2.522330000000000183e+01
218 5.668064999999999998e+01 -2.682078999999999880e+01 -2.541460000000000008e+01
218.1 5.675234999999999985e+01 -2.660669000000000040e+01 -2.537950000000000017e+01
218.2 5.654164999999999708e+01 -2.702658999999999878e+01 -2.531790000000000163e+01
218.3 5.669935000000000258e+01 -2.676069000000000031e+01 -2.510709999999999553e+01
218.4 5.679075000000000273e+01 -2.663429000000000002e+01 -2.502539999999999765e+01
218.5 5.667535000000000167e+01 -2.661308999999999969e+01 -2.517810000000000059e+01
218.6 5.660555000000000092e+01 -2.674839000000000055e+01 -2.510779999999999745e+01
218.7 5.656965000000000288e+01 -2.687708999999999904e+01 -2.514450000000000074e+01
218.8 5.680105000000000359e+01 -2.687418999999999869e+01 -2.551200000000000045e+01
218.9 5.691995000000000005e+01 -2.699519000000000091e+01 -2.573310000000000031e+01
219 5.667674999999999841e+01 -2.668889000000000067e+01 -2.535510000000000019e+01
219.1 5.694304999999999950e+01 -2.657899000000000100e+01 -2.531940000000000168e+01
219.2 5.621265000000000356e+01 -2.749278999999999940e+01 -2.573959999999999582e+01
219.3 5.539365000000000094e+01 -2.815648999999999802e+01 -2.582549999999999812e+01
219.4 5.506915000000000049e+01 -2.866248999999999825e+01 -2.571029999999999660e+01
219.5 5.516205000000000069e+01 -2.869349000000000061e+01 -2.611339999999999861e+01
219.6 5.469995000000000118e+01 -2.876098999999999961e+01 -2.665739999999999554e+01
219.7 5.453614999999999924e+01 -2.912499000000000038e+01 -2.719780000000000086e+01
219.8 5.404724999999999824e+01 -2.968318999999999974e+01 -2.754589999999999606e+01
219.9 5.419174999999999898e+01 -2.981658999999999793e+01 -2.765869999999999607e+01
220 5.506625000000000369e+01 -2.907309000000000054e+01 -2.742419999999999902e+01
220.1 5.558205000000000240e+01 -2.799868999999999986e+01 -2.722489999999999810e+01
220.2 5.651895000000000380e+01 -2.754269000000000034e+01 -2.655359999999999587e+01
220.3 5.678414999999999679e+01 -2.701359000000000066e+01 -2.590619999999999834e+01
220.4 5.718204999999999671e+01 -2.683938999999999808e+01 -2.586359999999999815e+01
220.5 5.689874999999999972e+01 -2.687199000000000026e+01 -2.579860000000000042e+01
220.6 5.698624999999999829e+01 -2.660408999999999935e+01 -2.600229999999999819e+01
220.7 5.693804999999999694e+01 -2.670138999999999996e+01 -2.585379999999999967e+01
220.8 5.689925000000000210e+01 -2.688438999999999979e+01 -2.584870000000000090e+01
220.9 5.686435000000000173e+01 -2.687998999999999938e+01 -2.583939999999999770e+01
221 5.700215000000000032e+01 -2.672569000000000017e+01 -2.570170000000000243e+01
221.1 5.693574999999999875e+01 -2.706358999999999781e+01 -2.573910000000000053e+01
221.2 5.707574999999999932e+01 -2.695719000000000065e+01 -2.582489999999999952e+01
221.3 5.712035000000000196e+01 -2.691149000000000058e+01 -2.606729999999999592e+01
221.4 5.726695000000000135e+01 -2.690018999999999849e+01 -2.613149999999999551e+01
221.5 5.712615000000000265e+01 -2.692008999999999830e+01 -2.599629999999999797e+01
221.6 5.714245000000000374e+01 -2.698748999999999754e+01 -2.588980000000000103e+01
221.7 5.694984999999999786e+01 -2.705019000000000062e+01 -2.579399999999999693e+01
221.8 5.682475000000000165e+01 -2.683908999999999878e+01 -2.576099999999999568e+01
221.9 5.694315000000000282e+01 -2.676839000000000013e+01 -2.553779999999999717e+01
222 5.685614999999999952e+01 -2.682728999999999786e+01 -2.553219999999999601e+01
222.1 5.717495000000000260e+01 -2.677458999999999989e+01 -2.556929999999999836e+01
222.2 5.685464999999999947e+01 -2.690239000000000047e+01 -2.540749999999999886e+01
222.3 5.681705000000000183e+01 -2.670869000000000071e+01 -2.544950000000000045e+01
222.4 5.682265000000000299e+01 -2.660379000000000005e+01 -2.541460000000000008e+01
222.5 5.685504999999999853e+01 -2.648629000000000033e+01 -2.559649999999999892e+01
222.6 5.700554999999999950e+01 -2.671029000000000053e+01 -2.561480000000000246e+01
222.7 5.707115000000000293e+01 -2.677238999999999791e+01 -2.549490000000000123e+01
222.8 5.677185000000000059e+01 -2.677388999999999797e+01 -2.571280000000000143e+01
222.9 5.693724999999999881e+01 -2.670618999999999943e+01 -2.559309999999999974e+01
223 5.673015000000000185e+01 -2.657218999999999909e+01 -2.551639999999999731e+01
223.1 5.676935000000000286e+01 -2.676618999999999815e+01 -2.527230000000000132e+01
223.2 5.667034999999999911e+01 -2.678789000000000087e+01 -2.504990000000000094e+01
223.3 5.671005000000000251e+01 -2.693609000000000009e+01 -2.515370000000000061e+01
223.4 5.691685000000000372e+01 -2.676938999999999780e+01 -2.530239999999999867e+01
223.5 5.668905000000000172e+01 -2.682469000000000037e+01 -2.525659999999999883e+01
223.6 5.683444999999999681e+01 -2.682208999999999932e+01 -2.528170000000000073e+01
223.7 5.675065000000000026e+01 -2.677228999999999814e+01 -2.541610000000000014e+01
223.8 5.673514999999999731e+01 -2.680678999999999945e+01 -2.550300000000000011e+01
223.9 5.672984999999999900e+01 -2.686668999999999841e+01 -2.571569999999999823e+01
224 5.678085000000000093e+01 -2.699898999999999916e+01 -2.552949999999999875e+01
224.1 5.684494999999999720e+01 -2.671858999999999895e+01 -2.544659999999999656e+01
224.2 5.684255000000000280e+01 -2.680349000000000004e+01 -2.536710000000000065e+01
224.3 5.673355000000000103e+01 -2.670978999999999814e+01 -2.525919999999999987e+01
224.4 5.677425000000000210e+01 -2.687398999999999916e+01 -2.534270000000000067e+01
224.5 5.673675000000000068e+01 -2.691388999999999854e+01 -2.529019999999999868e+01
224.6 5.692054999999999865e+01 -2.675348999999999933e+01 -2.538660000000000139e+01
224.7 5.694525000000000148e+01 -2.676118999999999915e+01 -2.561399999999999721e+01
224.8 5.688985000000000269e+01 -2.672168999999999883e+01 -2.558399999999999608e+01
224.9 5.689535000000000053e+01 -2.670569000000000059e+01 -2.561509999999999820e+01
225 5.684154999999999802e+01 -2.693579000000000079e+01 -2.558559999999999945e+01
225.1 5.681884999999999764e+01 -2.681109000000000009e+01 -2.545210000000000150e+01
225.2 5.717934999999999945e+01 -2.667079000000000022e+01 -2.525739999999999696e+01
225.3 5.710405000000000086e+01 -2.670828999999999809e+01 -2.535569999999999879e+01
225.4 5.697684999999999889e+01 -2.667398999999999987e+01 -2.534109999999999729e+01
225.5 5.701154999999999973e+01 -2.674018999999999835e+01 -2.572259999999999991e+01
225.6 5.687765000000000271e+01 -2.679008999999999929e+01 -2.557949999999999591e+01
225.7 5.665744999999999720e+01 -2.648309000000000069e+01 -2.545199999999999818e+01
225.8 5.698825000000000074e+01 -2.671799000000000035e+01 -2.561979999999999791e+01
225.9 5.687505000000000166e+01 -2.661178999999999917e+01 -2.547869999999999635e+01
226 5.675274999999999892e+01 -2.679249000000000080e+01 -2.534230000000000160e+01
226.1 5.693764999999999787e+01 -2.679838999999999771e+01 -2.533559999999999945e+01
226.2 5.688374999999999915e+01 -2.671878999999999849e+01 -2.548140000000000072e+01
226.3 5.703094999999999715e+01 -2.675358999999999909e+01 -2.533840000000000003e+01
226.4 5.688595000000000113e+01 -2.676798999999999751e+01 -2.553260000000000218e+01
226.5 5.673555000000000348e+01 -2.664738999999999791e+01 -2.565269999999999584e+01
226.6 5.681154999999999688e+01 -2.672539000000000087e+01 -2.547449999999999903e+01
226.7 5.696475000000000222e+01 -2.663318999999999903e+01 -2.560699999999999932e+01
226.8 5.674875000000000114e+01 -2.670498999999999867e+01 -2.550269999999999726e+01
226.9 5.675065000000000026e+01 -2.675688999999999851e+01 -2.556719999999999970e+01
227 5.637975000000000136e+01 -2.741638999999999982e+01 -2.554160000000000252e+01
227.1 5.550755000000000194e+01 -2.834468999999999994e+01 -2.620830000000000126e+01
227.2 5.504285000000000139e+01 -2.884889000000000081e+01 -2.640950000000000131e+01
227.3 5.452454999999999785e+01 -2.942648999999999759e+01 -2.735589999999999833e+01
227.4 5.418144999999999811e+01 -2.978908999999999807e+01 -2.759319999999999595e+01
227.5 5.411554999999999893e+01 -2.983539000000000030e+01 -2.755839999999999890e+01
227.6 5.407325000000000159e+01 -2.985069000000000017e+01 -2.774399999999999977e+01
227.7 5.402994999999999948e+01 -2.994168999999999770e+01 -2.781649999999999778e+01
227.8 5.399434999999999718e+01 -2.990568999999999988e+01 -2.781510000000000105e+01
227.9 5.379574999999999818e+01 -3.010299000000000191e+01 -2.799049999999999727e+01
228 5.406295000000000073e+01 -3.012598999999999805e+01 -2.793309999999999604e+01
228.1 5.397574999999999790e+01 -2.994928999999999775e+01 -2.791270000000000095e+01
228.2 5.404724999999999824e+01 -3.003138999999999825e+01 -2.802319999999999567e+01
228.3 5.405185000000000173e+01 -3.010109000000000279e+01 -2.795850000000000080e+01
228.4 5.409324999999999761e+01 -3.015598999999999918e+01 -2.807670000000000243e+01
228.5 5.411155000000000115e+01 -3.014778999999999698e+01 -2.791740000000000066e+01
228.6 5.417974999999999852e+01 -3.012909000000000148e+01 -2.801420000000000243e+01
228.7 5.410864999999999725e+01 -3.003348999999999691e+01 -2.801069999999999993e+01
228.8 5.396875000000000000e+01 -3.018608999999999654e+01 -2.804439999999999600e+01
228.9 5.403195000000000192e+01 -3.003348999999999691e+01 -2.795309999999999917e+01
229 5.381625000000000369e+01 -3.013079000000000107e+01 -2.807719999999999771e+01
229.1 5.400415000000000276e+01 -2.995899000000000001e+01 -2.797979999999999734e+01
229.2 5.398955000000000126e+01 -3.008188999999999780e+01 -2.808809999999999718e+01
229.3 5.409794999999999732e+01 -3.008768999999999849e+01 -2.797579999999999956e+01
229.4 5.405035000000000167e+01 -2.999539000000000044e+01 -2.806519999999999726e+01
229.5 5.404634999999999678e+01 -3.000589000000000084e+01 -2.791369999999999862e+01
229.6 5.389405000000000001e+01 -3.004938999999999893e+01 -2.788739999999999952e+01
229.7 5.397494999999999976e+01 -3.008678999999999704e+01 -2.804410000000000025e+01
229.8 5.391255000000000308e+01 -3.019179000000000102e+01 -2.805030000000000001e+01
229.9 5.406765000000000043e+01 -3.000988999999999862e+01 -2.798449999999999704e+01
230 5.373924999999999841e+01 -3.009838999999999842e+01 -2.805610000000000070e+01
230.1 5.398015000000000185e+01 -3.020739000000000019e+01 -2.812579999999999814e+01
230.2 5.406094999999999828e+01 -3.008548999999999651e+01 -2.801559999999999917e+01
230.3 5.413824999999999932e+01 -3.019159000000000148e+01 -2.799719999999999942e+01
230.4 5.424535000000000196e+01 -3.021248999999999896e+01 -2.774230000000000018e+01
230.5 5.419245000000000090e+01 -3.012909000000000148e+01 -2.793009999999999593e+01
230.6 5.428175000000000239e+01 -3.012338999999999700e+01 -2.776590000000000202e+01
230.7 5.394194999999999851e+01 -3.019439000000000206e+01 -2.810459999999999781e+01
230.8 5.396844999999999715e+01 -3.001398999999999972e+01 -2.795219999999999771e+01
230.9 5.391445000000000221e+01 -2.997948999999999842e+01 -2.803209999999999980e+01
231 5.393084999999999951e+01 -3.008219000000000065e+01 -2.789659999999999940e+01
231.1 5.391615000000000180e+01 -3.012918999999999770e+01 -2.804869999999999663e+01
231.2 5.396654999999999802e+01 -3.018928999999999618e+01 -2.802319999999999567e+01
231.3 5.357395000000000351e+01 -3.020178999999999903e+01 -2.802599999999999625e+01
231.4 5.386455000000000126e+01 -3.024868999999999986e+01 -2.805749999999999744e+01
231.5 5.407175000000000153e+01 -2.999188999999999794e+01 -2.784349999999999881e+01
231.6 5.396195000000000164e+01 -3.008669000000000082e+01 -2.799130000000000251e+01
231.7 5.403665000000000163e+01 -3.006258999999999659e+01 -2.806119999999999948e+01
231.8 5.399195000000000277e+01 -2.992199000000000098e+01 -2.791349999999999909e+01
231.9 5.397325000000000017e+01 -3.004608999999999597e+01 -2.792949999999999733e+01
232 5.397254999999999825e+01 -2.998198999999999970e+01 -2.797809999999999775e+01
232.1 5.401075000000000159e+01 -2.999768999999999863e+01 -2.803099999999999881e+01
232.2 5.367215000000000202e+01 -3.015978999999999743e+01 -2.807090000000000174e+01
232.3 5.378625000000000256e+01 -3.014689000000000263e+01 -2.807580000000000098e+01
232.4 5.392864999999999753e+01 -3.002139000000000024e+01 -2.790780000000000172e+01
232.5 5.406015000000000015e+01 -2.993388999999999811e+01 -2.799940000000000140e+01
232.6 5.402745000000000175e+01 -3.008298999999999879e+01 -2.802769999999999584e+01
232.7 5.403244999999999720e+01 -3.016388999999999854e+01 -2.806819999999999737e+01
232.8 5.454194999999999993e+01 -2.965278999999999954e+01 -2.792719999999999914e+01
232.9 5.593484999999999729e+01 -2.930248999999999882e+01 -2.786489999999999867e+01
233 5.720094999999999885e+01 -2.863559000000000054e+01 -2.738530000000000086e+01
233.1 5.812355000000000160e+01 -2.835519000000000034e+01 -2.745369999999999777e+01
233.2 5.842475000000000307e+01 -2.764378999999999920e+01 -2.749020000000000152e+01
233.3 5.907005000000000194e+01 -2.714508999999999972e+01 -2.761090000000000089e+01
233.4 5.947724999999999795e+01 -2.690028999999999826e+01 -2.752210000000000178e+01
233.5 5.969684999999999775e+01 -2.647719000000000023e+01 -2.760999999999999943e+01
233.6 5.998214999999999719e+01 -2.626338999999999757e+01 -2.762319999999999709e+01
233.7 6.027705000000000268e+01 -2.633128999999999920e+01 -2.759250000000000114e+01
233.8 6.056195000000000306e+01 -2.600248999999999810e+01 -2.758630000000000138e+01
233.9 6.186805000000000376e+01 -2.561918999999999969e+01 -2.782159999999999656e+01
234 6.282565000000000310e+01 -2.548909000000000091e+01 -2.824779999999999802e+01
234.1 6.421625000000000227e+01 -2.531808999999999799e+01 -2.865119999999999578e+01
234.2 6.608494999999999209e+01 -2.540389000000000053e+01 -2.884499999999999886e+01
234.3 6.740655000000000996e+01 -2.506999000000000066e+01 -2.900909999999999656e+01
234.4 6.817324999999999591e+01 -2.442069000000000045e+01 -2.890480000000000160e+01
234.5 6.913724999999999454e+01 -2.349168999999999841e+01 -2.912409999999999854e+01
234.6 7.020045000000000357e+01 -2.265999000000000052e+01 -2.885340000000000060e+01
234.7 7.180304999999999893e+01 -2.223288999999999760e+01 -2.938419999999999987e+01
234.8 7.282304999999999495e+01 -2.171688999999999936e+01 -2.950609999999999644e+01
234.9 7.359414999999999907e+01 -2.117558999999999969e+01 -3.015719999999999601e+01
235 7.482805000000000462e+01 -2.110649000000000086e+01 -3.069619999999999749e+01
235.1 7.514594999999999914e+01 -2.090158999999999878e+01 -3.094319999999999737e+01
235.2 7.478215000000000146e+01 -2.105098999999999876e+01 -3.071450000000000102e+01
235.3 7.375244999999999607e+01 -2.174628999999999834e+01 -3.038230000000000075e+01
235.4 7.264355000000000473e+01 -2.242328999999999795e+01 -2.979889999999999617e+01
235.5 7.165215000000000600e+01 -2.282978999999999914e+01 -2.949479999999999791e+01
235.6 7.076654999999999518e+01 -2.279778999999999911e+01 -2.915070000000000050e+01
235.7 6.976444999999999652e+01 -2.309739000000000075e+01 -2.875509999999999877e+01
235.8 6.852924999999999045e+01 -2.340268999999999977e+01 -2.871039999999999992e+01
235.9 6.788524999999999920e+01 -2.389799000000000007e+01 -2.837169999999999703e+01
236 6.692695000000000505e+01 -2.426408999999999949e+01 -2.842629999999999768e+01
236.1 6.594854999999999734e+01 -2.486599000000000004e+01 -2.848870000000000147e+01
236.2 6.529115000000000180e+01 -2.517468999999999824e+01 -2.845799999999999841e+01
236.3 6.473234999999999673e+01 -2.540498999999999796e+01 -2.846009999999999707e+01
236.4 6.449784999999999968e+01 -2.556239000000000061e+01 -2.841539999999999822e+01
236.5 6.437064999999999770e+01 -2.534919000000000011e+01 -2.854379999999999740e+01
236.6 6.368314999999999770e+01 -2.545569000000000059e+01 -2.853379999999999939e+01
236.7 6.243675000000000352e+01 -2.557578999999999780e+01 -2.794319999999999737e+01
236.8 6.126295000000000357e+01 -2.566098999999999819e+01 -2.764379999999999882e+01
236.9 5.947525000000000261e+01 -2.639779000000000053e+01 -2.765939999999999799e+01
237 5.826024999999999920e+01 -2.658839000000000041e+01 -2.747869999999999635e+01
237.1 5.700455000000000183e+01 -2.693729000000000084e+01 -2.776050000000000040e+01
237.2 5.666675000000000040e+01 -2.751928999999999803e+01 -2.777270000000000039e+01
237.3 5.610884999999999678e+01 -2.822728999999999999e+01 -2.753419999999999845e+01
237.4 5.553074999999999761e+01 -2.883389000000000024e+01 -2.734720000000000084e+01
237.5 5.467105000000000103e+01 -2.949999000000000038e+01 -2.771459999999999724e+01
237.6 5.410184999999999889e+01 -3.009549000000000163e+01 -2.788980000000000103e+01
237.7 5.410795000000000243e+01 -3.009618999999999645e+01 -2.797849999999999682e+01
237.8 5.412055000000000149e+01 -3.010738999999999876e+01 -2.803940000000000055e+01
237.9 5.425495000000000090e+01 -3.008739000000000274e+01 -2.796490000000000009e+01
238 5.398335000000000150e+01 -3.005038999999999660e+01 -2.784740000000000038e+01
238.1 5.395434999999999803e+01 -2.992539000000000016e+01 -2.789130000000000109e+01
238.2 5.393285000000000196e+01 -2.999178999999999817e+01 -2.800639999999999930e+01
238.3 5.366405000000000314e+01 -3.012688999999999950e+01 -2.807759999999999678e+01
238.4 5.461014999999999731e+01 -2.970889000000000024e+01 -2.786169999999999902e+01
238.5 5.537725000000000364e+01 -2.933908999999999878e+01 -2.769599999999999795e+01
238.6 5.650075000000000358e+01 -2.875838999999999857e+01 -2.773830000000000240e+01
238.7 5.754845000000000255e+01 -2.775868999999999787e+01 -2.759129999999999683e+01
238.8 5.854525000000000290e+01 -2.811368999999999829e+01 -2.751760000000000161e+01
238.9 5.888974999999999937e+01 -2.735848999999999975e+01 -2.753209999999999980e+01
239 5.955884999999999962e+01 -2.681628999999999863e+01 -2.760389999999999588e+01
239.1 6.002145000000000152e+01 -2.659268999999999750e+01 -2.761999999999999744e+01
239.2 5.984255000000000280e+01 -2.650208999999999904e+01 -2.755989999999999895e+01
239.3 5.999515000000000242e+01 -2.624198999999999771e+01 -2.758619999999999806e+01
239.4 6.050804999999999723e+01 -2.614208999999999961e+01 -2.766550000000000153e+01
239.5 6.072115000000000151e+01 -2.597958999999999818e+01 -2.753379999999999939e+01
239.6 6.168995000000000317e+01 -2.569268999999999892e+01 -2.781819999999999737e+01
239.7 6.281535000000000224e+01 -2.552439000000000036e+01 -2.819930000000000092e+01
239.8 6.407804999999999040e+01 -2.546448999999999785e+01 -2.884609999999999985e+01
239.9 6.559815000000000396e+01 -2.528809000000000040e+01 -2.916629999999999967e+01
240 6.655664999999999054e+01 -2.538539000000000101e+01 -2.917799999999999727e+01
240.1 6.744514999999999816e+01 -2.501128999999999891e+01 -2.935779999999999745e+01
240.2 6.829495000000000005e+01 -2.443708999999999776e+01 -2.916799999999999926e+01
240.3 6.917804999999999893e+01 -2.371718999999999866e+01 -2.907779999999999632e+01
240.4 7.049394999999999811e+01 -2.278248999999999924e+01 -2.907959999999999923e+01
240.5 7.102875000000000227e+01 -2.213018999999999892e+01 -2.890910000000000224e+01
240.6 7.196814999999999429e+01 -2.160588999999999871e+01 -2.934649999999999892e+01
240.7 7.271405000000000030e+01 -2.164448999999999756e+01 -2.946609999999999729e+01
240.8 7.197464999999999691e+01 -2.184378999999999849e+01 -2.912720000000000198e+01
240.9 7.079635000000000389e+01 -2.220138999999999996e+01 -2.885519999999999641e+01
241 6.970525000000000659e+01 -2.244628999999999763e+01 -2.807009999999999650e+01
241.1 6.865085000000000548e+01 -2.240648999999999802e+01 -2.759599999999999653e+01
241.2 6.788824999999999932e+01 -2.206508999999999787e+01 -2.664240000000000208e+01
241.3 6.690744999999999720e+01 -2.203959000000000046e+01 -2.600410000000000110e+01
241.4 6.574635000000000673e+01 -2.187568999999999875e+01 -2.506360000000000099e+01
241.5 6.506825000000000614e+01 -2.140938999999999837e+01 -2.425549999999999784e+01
241.6 6.391705000000000325e+01 -2.101698999999999984e+01 -2.369829999999999615e+01
241.7 6.317385000000000161e+01 -2.052269000000000077e+01 -2.312899999999999778e+01
241.8 6.219104999999999706e+01 -2.017979000000000056e+01 -2.255780000000000030e+01
241.9 6.105644999999999811e+01 -2.031569000000000003e+01 -2.196929999999999694e+01
242 5.986764999999999759e+01 -2.027178999999999931e+01 -2.156429999999999580e+01
242.1 5.889224999999999710e+01 -2.013298999999999950e+01 -2.172719999999999629e+01
242.2 5.831915000000000049e+01 -2.025678999999999874e+01 -2.159319999999999595e+01
242.3 5.842784999999999940e+01 -2.023469000000000051e+01 -2.168119999999999692e+01
242.4 5.813765000000000072e+01 -2.014518999999999949e+01 -2.153819999999999624e+01
242.5 5.760544999999999760e+01 -2.000658999999999921e+01 -2.164009999999999678e+01
242.6 5.734105000000000274e+01 -2.001369000000000042e+01 -2.151989999999999981e+01
242.7 5.734035000000000082e+01 -1.995148999999999972e+01 -2.152469999999999573e+01
242.8 5.750424999999999898e+01 -2.015588999999999942e+01 -2.156369999999999720e+01
242.9 5.761784999999999712e+01 -2.009408999999999779e+01 -2.155149999999999721e+01
243 5.741535000000000366e+01 -2.004528999999999783e+01 -2.149960000000000093e+01
243.1 5.734074999999999989e+01 -1.994918999999999798e+01 -2.153989999999999583e+01
243.2 5.653085000000000093e+01 -1.977018999999999949e+01 -2.131649999999999778e+01
243.3 5.557835000000000036e+01 -1.969548999999999950e+01 -2.083749999999999858e+01
243.4 5.449255000000000138e+01 -1.964649000000000001e+01 -2.057450000000000045e+01
243.5 5.404035000000000366e+01 -1.962368999999999986e+01 -2.062049999999999983e+01
243.6 5.394435000000000002e+01 -1.963158999999999921e+01 -2.046189999999999998e+01
243.7 5.386205000000000354e+01 -1.963288999999999973e+01 -2.067119999999999891e+01
243.8 5.245855000000000246e+01 -1.920208999999999833e+01 -2.163239999999999696e+01
243.9 5.175804999999999723e+01 -1.865288999999999930e+01 -2.247390000000000043e+01
244 5.110504999999999853e+01 -1.804259000000000057e+01 -2.341570000000000107e+01
244.1 5.130785000000000196e+01 -1.782019000000000020e+01 -2.423440000000000083e+01
244.2 5.142775000000000318e+01 -1.781239000000000061e+01 -2.436789999999999878e+01
244.3 5.152244999999999919e+01 -1.774679000000000073e+01 -2.443079999999999785e+01
244.4 5.150084999999999980e+01 -1.762978999999999985e+01 -2.435880000000000223e+01
244.5 5.156365000000000265e+01 -1.801628999999999792e+01 -2.444140000000000157e+01
244.6 5.171515000000000128e+01 -1.783408999999999978e+01 -2.463210000000000122e+01
244.7 5.170434999999999803e+01 -1.796428999999999832e+01 -2.470120000000000005e+01
244.8 5.175695000000000334e+01 -1.803509000000000029e+01 -2.466219999999999857e+01
244.9 5.172185000000000343e+01 -1.803479000000000099e+01 -2.468249999999999744e+01
245 5.156094999999999828e+01 -1.793558999999999770e+01 -2.450580000000000069e+01
245.1 5.157605000000000217e+01 -1.799258999999999986e+01 -2.465379999999999683e+01
245.2 5.151404999999999745e+01 -1.780649000000000015e+01 -2.445029999999999859e+01
245.3 5.157985000000000042e+01 -1.793188999999999922e+01 -2.444760000000000133e+01
245.4 5.156584999999999752e+01 -1.796878999999999849e+01 -2.454030000000000200e+01
245.5 5.130675000000000097e+01 -1.784279000000000082e+01 -2.433509999999999707e+01
245.6 5.148855000000000359e+01 -1.785108999999999924e+01 -2.431770000000000209e+01
245.7 5.141035000000000110e+01 -1.789378999999999920e+01 -2.433290000000000219e+01
245.8 5.126395000000000124e+01 -1.769158999999999793e+01 -2.417900000000000205e+01
245.9 5.153425000000000011e+01 -1.782828999999999908e+01 -2.424680000000000035e+01
246 5.149685000000000201e+01 -1.779358999999999824e+01 -2.435399999999999920e+01
246.1 5.148814999999999742e+01 -1.771878999999999849e+01 -2.451299999999999812e+01
246.2 5.159814999999999685e+01 -1.785418999999999912e+01 -2.433149999999999835e+01
246.3 5.173414999999999964e+01 -1.789878999999999820e+01 -2.457880000000000109e+01
246.4 5.154084999999999894e+01 -1.767669000000000068e+01 -2.432809999999999917e+01
246.5 5.150234999999999985e+01 -1.784048999999999907e+01 -2.432679999999999865e+01
246.6 5.145994999999999919e+01 -1.789288999999999774e+01 -2.426809999999999690e+01
246.7 5.142764999999999986e+01 -1.800548999999999822e+01 -2.441049999999999898e+01
246.8 5.149465000000000003e+01 -1.796469000000000094e+01 -2.445859999999999701e+01
246.9 5.164435000000000286e+01 -1.796438999999999808e+01 -2.434309999999999974e+01
247 5.159105000000000274e+01 -1.783158999999999850e+01 -2.449349999999999739e+01
247.1 5.162284999999999968e+01 -1.797389000000000081e+01 -2.429419999999999646e+01
247.2 5.153204999999999814e+01 -1.791888999999999754e+01 -2.437529999999999575e+01
247.3 5.128365000000000151e+01 -1.783598999999999890e+01 -2.430369999999999919e+01
247.4 5.161294999999999789e+01 -1.793628999999999962e+01 -2.428969999999999629e+01
247.5 5.133955000000000268e+01 -1.776628999999999792e+01 -2.431819999999999737e+01
247.6 5.145275000000000176e+01 -1.796368999999999971e+01 -2.424989999999999668e+01
247.7 5.166685000000000372e+01 -1.791418999999999784e+01 -2.448080000000000211e+01
247.8 5.148174999999999812e+01 -1.798658999999999963e+01 -2.428300000000000125e+01
247.9 5.146625000000000227e+01 -1.787189000000000050e+01 -2.444160000000000110e+01
248 5.155955000000000155e+01 -1.787189000000000050e+01 -2.415930000000000177e+01
248.1 5.149674999999999869e+01 -1.781148999999999916e+01 -2.424839999999999662e+01
248.2 5.127644999999999698e+01 -1.754328999999999894e+01 -2.408310000000000173e+01
248.3 5.149915000000000020e+01 -1.764149000000000100e+01 -2.424309999999999832e+01
248.4 5.127235000000000298e+01 -1.765529000000000082e+01 -2.425600000000000023e+01
248.5 5.106815000000000282e+01 -1.748029000000000011e+01 -2.433440000000000225e+01
248.6 5.129704999999999870e+01 -1.750948999999999955e+01 -2.424600000000000222e+01
248.7 5.135495000000000232e+01 -1.759599000000000046e+01 -2.421900000000000119e+01
248.8 5.134324999999999761e+01 -1.766098999999999819e+01 -2.418629999999999569e+01
248.9 5.151095000000000113e+01 -1.784198999999999913e+01 -2.430799999999999983e+01
249 5.153334999999999866e+01 -1.776199000000000083e+01 -2.435790000000000077e+01
249.1 5.160625000000000284e+01 -1.782368999999999915e+01 -2.439959999999999951e+01
249.2 5.155984999999999729e+01 -1.793348999999999904e+01 -2.457300000000000040e+01
249.3 5.133455000000000013e+01 -1.769219000000000008e+01 -2.411679999999999779e+01
249.4 5.125695000000000334e+01 -1.759449000000000041e+01 -2.424219999999999686e+01
249.5 5.125234999999999985e+01 -1.768899000000000044e+01 -2.426440000000000197e+01
249.6 5.127785000000000082e+01 -1.777048999999999879e+01 -2.419079999999999586e+01
249.7 5.121824999999999761e+01 -1.763288999999999973e+01 -2.414110000000000156e+01
249.8 5.129254999999999853e+01 -1.762019000000000091e+01 -2.422820000000000107e+01
249.9 5.121294999999999931e+01 -1.762878999999999863e+01 -2.394160000000000110e+01
250 5.133534999999999826e+01 -1.756038999999999817e+01 -2.420179999999999865e+01
250.1 5.141685000000000372e+01 -1.763259000000000043e+01 -2.429690000000000083e+01
250.2 5.155975000000000108e+01 -1.778669000000000011e+01 -2.426440000000000197e+01
250.3 5.148525000000000063e+01 -1.768968999999999880e+01 -2.445069999999999766e+01
250.4 5.174544999999999817e+01 -1.776878999999999920e+01 -2.431629999999999825e+01
250.5 5.151825000000000188e+01 -1.782798999999999978e+01 -2.419809999999999661e+01
250.6 5.154565000000000197e+01 -1.778098999999999918e+01 -2.427940000000000254e+01
250.7 5.138624999999999687e+01 -1.766218999999999895e+01 -2.411869999999999692e+01
250.8 5.140715000000000146e+01 -1.766968999999999923e+01 -2.416179999999999950e+01
250.9 5.138315000000000055e+01 -1.775289000000000073e+01 -2.441899999999999693e+01
251 5.148245000000000005e+01 -1.778059000000000012e+01 -2.437800000000000011e+01
251.1 5.148434999999999917e+01 -1.789159000000000077e+01 -2.422879999999999967e+01
251.2 5.152524999999999977e+01 -1.779618999999999929e+01 -2.440919999999999845e+01
251.3 5.156544999999999845e+01 -1.786899000000000015e+01 -2.441109999999999758e+01
251.4 5.150845000000000340e+01 -1.782939000000000007e+01 -2.439860000000000184e+01
251.5 5.154274999999999807e+01 -1.780878999999999834e+01 -2.433109999999999928e+01
251.6 5.135164999999999935e+01 -1.781178999999999846e+01 -2.437409999999999854e+01
251.7 5.148275000000000290e+01 -1.796649000000000029e+01 -2.435869999999999891e+01
251.8 5.172724999999999795e+01 -1.790048999999999779e+01 -2.437610000000000099e+01
251.9 5.168954999999999700e+01 -1.790399000000000029e+01 -2.460159999999999769e+01
252 5.166745000000000232e+01 -1.806788999999999845e+01 -2.462519999999999953e+01
252.1 5.163495000000000346e+01 -1.795068999999999804e+01 -2.460960000000000036e+01
252.2 5.158964999999999890e+01 -1.789218999999999937e+01 -2.454919999999999902e+01
252.3 5.168415000000000248e+01 -1.787819000000000003e+01 -2.455469999999999686e+01
252.4 5.161784999999999712e+01 -1.781808999999999799e+01 -2.452740000000000009e+01
252.5 5.138555000000000206e+01 -1.792209000000000074e+01 -2.444200000000000017e+01
252.6 5.127185000000000059e+01 -1.774099000000000004e+01 -2.434049999999999869e+01
252.7 5.134485000000000099e+01 -1.771469000000000094e+01 -2.424289999999999878e+01
252.8 5.143954999999999700e+01 -1.770958999999999861e+01 -2.429330000000000211e+01
252.9 5.161164999999999736e+01 -1.786358999999999853e+01 -2.439529999999999887e+01
253 5.153484999999999872e+01 -1.799878999999999962e+01 -2.413439999999999941e+01
253.1 5.148395000000000010e+01 -1.779678999999999789e+01 -2.416120000000000090e+01
253.2 5.161025000000000063e+01 -1.781529000000000096e+01 -2.430679999999999552e+01
253.3 5.134154999999999802e+01 -1.787758999999999787e+01 -2.418909999999999627e+01
253.4 5.132974999999999710e+01 -1.770948999999999884e+01 -2.411189999999999856e+01
253.5 5.176304999999999978e+01 -1.838078999999999752e+01 -2.357339999999999947e+01
253.6 5.199125000000000085e+01 -1.893548999999999793e+01 -2.261309999999999576e+01
253.7 5.238445000000000107e+01 -1.899928999999999846e+01 -2.186860000000000070e+01
253.8 5.276494999999999891e+01 -1.924249000000000009e+01 -2.094129999999999825e+01
253.9 5.221415000000000362e+01 -1.903858999999999924e+01 -2.155689999999999884e+01
254 5.165514999999999901e+01 -1.869649000000000072e+01 -2.278139999999999787e+01
254.1 5.118095000000000283e+01 -1.823639000000000010e+01 -2.347639999999999816e+01
254.2 5.102824999999999989e+01 -1.802408999999999750e+01 -2.378239999999999554e+01
254.3 5.127174999999999727e+01 -1.788089000000000084e+01 -2.418220000000000169e+01
254.4 5.134324999999999761e+01 -1.775198999999999927e+01 -2.422090000000000032e+01
254.5 5.146285000000000309e+01 -1.794138999999999839e+01 -2.434080000000000155e+01
254.6 5.147525000000000261e+01 -1.775478999999999985e+01 -2.433950000000000102e+01
254.7 5.152165000000000106e+01 -1.797958999999999818e+01 -2.458480000000000132e+01
254.8 5.192544999999999789e+01 -1.869528999999999996e+01 -2.366910000000000025e+01
254.9 5.184584999999999866e+01 -1.873668999999999940e+01 -2.304429999999999978e+01
255 5.227024999999999721e+01 -1.903369000000000000e+01 -2.250500000000000256e+01
255.1 5.238385000000000247e+01 -1.897938999999999865e+01 -2.179110000000000014e+01
255.2 5.272534999999999883e+01 -1.918398999999999788e+01 -2.097860000000000014e+01
255.3 5.313654999999999973e+01 -1.930198999999999998e+01 -2.087570000000000192e+01
255.4 5.312825000000000131e+01 -1.934528999999999854e+01 -2.085900000000000176e+01
255.5 5.301785000000000281e+01 -1.924758999999999887e+01 -2.075179999999999580e+01
255.6 5.295944999999999681e+01 -1.926369000000000042e+01 -2.092759999999999820e+01
255.7 5.297534999999999883e+01 -1.931468999999999880e+01 -2.087199999999999989e+01
255.8 5.305754999999999910e+01 -1.931508999999999787e+01 -2.083099999999999596e+01
255.9 5.216544999999999987e+01 -1.892199000000000098e+01 -2.216339999999999577e+01
256 5.181354999999999933e+01 -1.855988999999999933e+01 -2.328620000000000090e+01
256.1 5.178844999999999743e+01 -1.835969000000000051e+01 -2.391499999999999915e+01
256.2 5.141855000000000331e+01 -1.790188999999999808e+01 -2.425869999999999749e+01
256.3 5.158554999999999779e+01 -1.799608999999999881e+01 -2.419169999999999732e+01
256.4 5.182135000000000247e+01 -1.848449000000000098e+01 -2.326319999999999766e+01
256.5 5.190834999999999866e+01 -1.880019000000000062e+01 -2.258990000000000009e+01
256.6 5.239265000000000327e+01 -1.912468999999999753e+01 -2.175260000000000105e+01
256.7 5.282934999999999803e+01 -1.924178999999999817e+01 -2.102179999999999893e+01
256.8 5.301785000000000281e+01 -1.942248999999999981e+01 -2.086789999999999878e+01
256.9 5.300925000000000153e+01 -1.930368999999999957e+01 -2.076239999999999952e+01
257 5.319064999999999799e+01 -1.927668999999999855e+01 -2.081629999999999825e+01
257.1 5.301715000000000089e+01 -1.930319000000000074e+01 -2.078589999999999804e+01
257.2 5.306215000000000259e+01 -1.929028999999999883e+01 -2.095539999999999736e+01
257.3 5.287545000000000073e+01 -1.928029000000000082e+01 -2.085660000000000025e+01
257.4 5.297375000000000256e+01 -1.927569000000000088e+01 -2.097200000000000131e+01
257.5 5.298454999999999870e+01 -1.940138999999999925e+01 -2.084669999999999845e+01
257.6 5.314965000000000117e+01 -1.937039000000000044e+01 -2.080709999999999837e+01
257.7 5.303074999999999761e+01 -1.928819000000000017e+01 -2.080539999999999878e+01
257.8 5.286874999999999858e+01 -1.927338999999999913e+01 -2.079139999999999588e+01
257.9 5.311735000000000184e+01 -1.926588999999999885e+01 -2.072670000000000101e+01
258 5.309525000000000006e+01 -1.932128999999999763e+01 -2.081850000000000023e+01
258.1 5.321094999999999686e+01 -1.933428999999999931e+01 -2.086909999999999599e+01
258.2 5.309734999999999872e+01 -1.936158999999999963e+01 -2.074909999999999854e+01
258.3 5.287174999999999869e+01 -1.929058999999999813e+01 -2.087950000000000017e+01
258.4 5.304775000000000063e+01 -1.931748999999999938e+01 -2.073230000000000217e+01
258.5 5.296515000000000128e+01 -1.934808999999999912e+01 -2.077100000000000080e+01
258.6 5.305245000000000033e+01 -1.933948999999999785e+01 -2.065559999999999974e+01
258.7 5.295575000000000188e+01 -1.937268999999999863e+01 -2.072970000000000113e+01
258.8 5.306835000000000235e+01 -1.928369000000000000e+01 -2.082469999999999999e+01
258.9 5.313105000000000189e+01 -1.928318999999999761e+01 -2.076350000000000051e+01
259 5.307124999999999915e+01 -1.920899000000000001e+01 -2.084329999999999927e+01
259.1 5.311314999999999742e+01 -1.936928999999999945e+01 -2.082580000000000098e+01
259.2 5.309194999999999709e+01 -1.932188999999999979e+01 -2.086339999999999861e+01
259.3 5.309035000000000082e+01 -1.933829000000000065e+01 -2.071790000000000020e+01
259.4 5.308064999999999856e+01 -1.926608999999999838e+01 -2.074739999999999895e+01
259.5 5.321755000000000280e+01 -1.933948999999999785e+01 -2.081510000000000105e+01
259.6 5.312415000000000020e+01 -1.936879000000000062e+01 -2.076539999999999964e+01
259.7 5.306394999999999840e+01 -1.926588999999999885e+01 -2.088909999999999911e+01
259.8 5.304735000000000156e+01 -1.923759000000000086e+01 -2.087570000000000192e+01
259.9 5.306105000000000160e+01 -1.928838999999999970e+01 -2.086019999999999897e+01
260 5.318675000000000352e+01 -1.931768999999999892e+01 -2.062989999999999924e+01
260.1 5.307025000000000148e+01 -1.924689000000000050e+01 -2.080769999999999698e+01
260.2 5.318464999999999776e+01 -1.930988999999999933e+01 -2.077749999999999631e+01
260.3 5.300815000000000055e+01 -1.942788999999999788e+01 -2.084890000000000043e+01
260.4 5.309434999999999860e+01 -1.927338999999999913e+01 -2.078269999999999840e+01
260.5 5.304375000000000284e+01 -1.926059000000000054e+01 -2.080299999999999727e+01
260.6 5.312265000000000015e+01 -1.931928999999999874e+01 -2.078079999999999927e+01
260.7 5.296184999999999832e+01 -1.932309000000000054e+01 -2.080319999999999681e+01
260.8 5.322025000000000006e+01 -1.938579000000000008e+01 -2.084169999999999590e+01
260.9 5.316814999999999714e+01 -1.931638999999999839e+01 -2.083859999999999957e+01
261 5.311104999999999876e+01 -1.931249000000000038e+01 -2.071280000000000143e+01
261.1 5.309295000000000186e+01 -1.932418999999999798e+01 -2.098209999999999553e+01
261.2 5.299925000000000352e+01 -1.936538999999999788e+01 -2.082540000000000191e+01
261.3 5.303925000000000267e+01 -1.937058999999999997e+01 -2.083350000000000080e+01
261.4 5.307325000000000159e+01 -1.934279000000000082e+01 -2.069789999999999708e+01
261.5 5.296325000000000216e+01 -1.933778999999999826e+01 -2.089059999999999917e+01
261.6 5.314095000000000368e+01 -1.927279000000000053e+01 -2.069930000000000092e+01
261.7 5.307815000000000083e+01 -1.938429000000000002e+01 -2.082620000000000005e+01
261.8 5.315505000000000280e+01 -1.933328999999999809e+01 -2.084749999999999659e+01
261.9 5.291624999999999801e+01 -1.942148999999999859e+01 -2.083729999999999905e+01
262 5.302154999999999774e+01 -1.924918999999999869e+01 -2.081750000000000256e+01
262.1 5.293764999999999787e+01 -1.922079000000000093e+01 -2.075110000000000099e+01
262.2 5.285844999999999771e+01 -1.930228999999999928e+01 -2.090169999999999817e+01
262.3 5.217295000000000016e+01 -1.894378999999999991e+01 -2.218840000000000146e+01
262.4 5.147475000000000023e+01 -1.848309000000000069e+01 -2.341149999999999665e+01
262.5 5.158415000000000106e+01 -1.782139000000000095e+01 -2.427400000000000091e+01
262.6 5.136495000000000033e+01 -1.763999000000000095e+01 -2.435170000000000101e+01
262.7 5.146535000000000082e+01 -1.780479000000000056e+01 -2.446959999999999980e+01
262.8 5.141615000000000180e+01 -1.779748999999999981e+01 -2.436139999999999617e+01
262.9 5.154955000000000354e+01 -1.774608999999999881e+01 -2.424060000000000059e+01
263 5.137825000000000131e+01 -1.779419000000000040e+01 -2.435510000000000019e+01
263.1 5.140644999999999953e+01 -1.780639000000000038e+01 -2.432309999999999661e+01
263.2 5.166944999999999766e+01 -1.779648999999999859e+01 -2.439269999999999783e+01
263.3 5.140984999999999872e+01 -1.793889000000000067e+01 -2.423019999999999641e+01
263.4 5.130725000000000335e+01 -1.775769000000000020e+01 -2.424450000000000216e+01
263.5 5.142974999999999852e+01 -1.781048999999999793e+01 -2.431830000000000069e+01
263.6 5.135085000000000122e+01 -1.785028999999999755e+01 -2.434619999999999607e+01
263.7 5.149025000000000318e+01 -1.783498999999999768e+01 -2.445879999999999654e+01
263.8 5.157974999999999710e+01 -1.797618999999999900e+01 -2.441440000000000055e+01
263.9 5.187375000000000114e+01 -1.864838999999999913e+01 -2.342559999999999576e+01
264 5.206284999999999741e+01 -1.885148999999999830e+01 -2.275339999999999918e+01
264.1 5.221155000000000257e+01 -1.903308999999999784e+01 -2.215379999999999683e+01
264.2 5.238714999999999833e+01 -1.911078999999999795e+01 -2.156119999999999948e+01
264.3 5.284024999999999750e+01 -1.924709000000000003e+01 -2.097379999999999711e+01
264.4 5.240675000000000239e+01 -1.911289000000000016e+01 -2.163949999999999818e+01
264.5 5.181815000000000282e+01 -1.893449000000000026e+01 -2.257300000000000040e+01
264.6 5.147655000000000314e+01 -1.826588999999999885e+01 -2.368629999999999569e+01
264.7 5.151874999999999716e+01 -1.815999000000000052e+01 -2.350679999999999836e+01
264.8 5.170765000000000100e+01 -1.881668999999999770e+01 -2.293919999999999959e+01
264.9 5.215675000000000239e+01 -1.886938999999999922e+01 -2.217929999999999779e+01
265 5.233915000000000362e+01 -1.915118999999999971e+01 -2.167289999999999850e+01
265.1 5.284805000000000064e+01 -1.929948999999999870e+01 -2.094959999999999667e+01
265.2 5.314224999999999710e+01 -1.932878999999999792e+01 -2.077810000000000201e+01
265.3 5.315885000000000105e+01 -1.931518999999999764e+01 -2.070089999999999719e+01
265.4 5.318084999999999951e+01 -1.931028999999999840e+01 -2.080349999999999966e+01
265.5 5.302805000000000035e+01 -1.935918999999999812e+01 -2.076339999999999719e+01
265.6 5.299345000000000283e+01 -1.938818999999999804e+01 -2.080279999999999774e+01
265.7 5.290944999999999965e+01 -1.916019000000000005e+01 -2.084629999999999939e+01
265.8 5.302284999999999826e+01 -1.935969000000000051e+01 -2.089609999999999701e+01
265.9 5.315064999999999884e+01 -1.936648999999999887e+01 -2.088559999999999661e+01
266 5.321594999999999942e+01 -1.933519000000000077e+01 -2.078479999999999706e+01
266.1 5.300824999999999676e+01 -1.929579000000000022e+01 -2.080389999999999873e+01
266.2 5.302434999999999832e+01 -1.924138999999999911e+01 -2.093789999999999907e+01
266.3 5.309185000000000088e+01 -1.935588999999999871e+01 -2.075159999999999627e+01
266.4 5.314994999999999692e+01 -1.927248999999999768e+01 -2.079780000000000229e+01
266.5 5.308984999999999843e+01 -1.929938999999999893e+01 -2.091929999999999978e+01
266.6 5.292475000000000307e+01 -1.913788999999999874e+01 -2.084519999999999840e+01
266.7 5.308565000000000111e+01 -1.926018999999999792e+01 -2.089379999999999882e+01
266.8 5.303105000000000047e+01 -1.932198999999999955e+01 -2.072429999999999950e+01
266.9 5.302295000000000158e+01 -1.938419000000000025e+01 -2.076500000000000057e+01
267 5.306835000000000235e+01 -1.933379000000000048e+01 -2.080949999999999989e+01
267.1 5.310094999999999743e+01 -1.924198999999999771e+01 -2.085020000000000095e+01
267.2 5.310285000000000366e+01 -1.933198999999999756e+01 -2.071139999999999759e+01
267.3 5.308505000000000251e+01 -1.932518999999999920e+01 -2.073069999999999879e+01
267.4 5.222865000000000180e+01 -1.903438999999999837e+01 -2.212619999999999720e+01
267.5 5.188065000000000282e+01 -1.868599000000000032e+01 -2.278069999999999595e+01
267.6 5.164395000000000380e+01 -1.823299000000000092e+01 -2.410859999999999559e+01
267.7 5.150365000000000038e+01 -1.794598999999999833e+01 -2.432820000000000249e+01
267.8 5.148425000000000296e+01 -1.782658999999999949e+01 -2.432479999999999620e+01
267.9 5.144174999999999898e+01 -1.778678999999999988e+01 -2.441329999999999956e+01
268 5.157764999999999844e+01 -1.766909000000000063e+01 -2.437570000000000192e+01
268.1 5.140854999999999819e+01 -1.785078999999999994e+01 -2.443829999999999814e+01
268.2 5.154955000000000354e+01 -1.784408999999999779e+01 -2.430939999999999657e+01
268.3 5.144565000000000055e+01 -1.771108999999999867e+01 -2.437409999999999854e+01
268.4 5.158174999999999955e+01 -1.795698999999999756e+01 -2.443439999999999657e+01
268.5 5.152824999999999989e+01 -1.778738999999999848e+01 -2.440760000000000218e+01
268.6 5.158095000000000141e+01 -1.785379000000000005e+01 -2.439829999999999899e+01
268.7 5.136695000000000277e+01 -1.788869000000000042e+01 -2.417960000000000065e+01
268.8 5.153215000000000146e+01 -1.786998999999999782e+01 -2.462389999999999901e+01
268.9 5.163204999999999956e+01 -1.779699000000000098e+01 -2.440939999999999799e+01
269 5.166814999999999714e+01 -1.792539000000000016e+01 -2.442439999999999856e+01
269.1 5.149085000000000178e+01 -1.776369000000000042e+01 -2.425169999999999959e+01
269.2 5.115905000000000058e+01 -1.760809000000000069e+01 -2.430590000000000117e+01
269.3 5.124275000000000091e+01 -1.743978999999999857e+01 -2.418280000000000030e+01
269.4 5.158554999999999779e+01 -1.751148999999999845e+01 -2.444740000000000180e+01
269.5 5.230545000000000044e+01 -1.713738999999999990e+01 -2.501780000000000115e+01
269.6 5.311345000000000027e+01 -1.670148999999999972e+01 -2.587809999999999633e+01
269.7 5.359074999999999989e+01 -1.639009000000000071e+01 -2.603790000000000049e+01
269.8 5.442835000000000178e+01 -1.601578999999999908e+01 -2.646130000000000138e+01
269.9 5.531235000000000213e+01 -1.572099000000000046e+01 -2.683699999999999619e+01
270 5.678575000000000017e+01 -1.532828999999999908e+01 -2.748689999999999856e+01
270.1 5.815254999999999797e+01 -1.476349000000000089e+01 -2.783950000000000102e+01
270.2 5.923655000000000115e+01 -1.452599000000000018e+01 -2.804330000000000211e+01
270.3 5.958185000000000286e+01 -1.463058999999999799e+01 -2.828889999999999816e+01
270.4 6.096184999999999832e+01 -1.468518999999999863e+01 -2.834339999999999549e+01
270.5 6.187304999999999922e+01 -1.462588999999999828e+01 -2.815529999999999688e+01
270.6 6.309794999999999732e+01 -1.440498999999999796e+01 -2.788969999999999771e+01
270.7 6.421484999999999843e+01 -1.380988999999999933e+01 -2.727479999999999905e+01
270.8 6.572024999999999295e+01 -1.378968999999999845e+01 -2.696249999999999858e+01
270.9 6.619004999999999939e+01 -1.345318999999999932e+01 -2.627609999999999957e+01
271 6.684434999999999150e+01 -1.395578999999999859e+01 -2.611679999999999779e+01
271.1 6.760634999999999195e+01 -1.408918999999999855e+01 -2.595029999999999859e+01
271.2 6.780344999999999800e+01 -1.405138999999999783e+01 -2.608399999999999608e+01
271.3 6.762254999999998972e+01 -1.412878999999999863e+01 -2.622930000000000206e+01
271.4 6.788065000000000282e+01 -1.391768999999999856e+01 -2.639489999999999981e+01
271.5 6.776994999999999436e+01 -1.403118999999999872e+01 -2.630290000000000106e+01
271.6 6.768524999999999636e+01 -1.387688999999999950e+01 -2.617079999999999984e+01
271.7 6.758355000000000246e+01 -1.404478999999999900e+01 -2.589900000000000091e+01
271.8 6.770895000000000152e+01 -1.405029000000000039e+01 -2.607529999999999859e+01
271.9 6.774125000000000796e+01 -1.375308999999999848e+01 -2.590930000000000177e+01
272 6.770425000000000182e+01 -1.410618999999999801e+01 -2.590359999999999729e+01
272.1 6.771054999999999779e+01 -1.396958999999999840e+01 -2.579220000000000113e+01
272.2 6.770474999999999000e+01 -1.385448999999999842e+01 -2.609769999999999612e+01
272.3 6.760304999999999609e+01 -1.399688999999999872e+01 -2.622639999999999816e+01
272.4 6.771705000000000041e+01 -1.400018999999999991e+01 -2.606219999999999715e+01
272.5 6.772554999999999836e+01 -1.397078999999999915e+01 -2.617849999999999966e+01
272.6 6.768895000000000550e+01 -1.401079000000000008e+01 -2.595259999999999678e+01
272.7 6.662284999999999968e+01 -1.419248999999999938e+01 -2.622109999999999985e+01
272.8 6.520805000000000007e+01 -1.422709000000000046e+01 -2.668569999999999709e+01
272.9 6.436334999999999695e+01 -1.428049000000000035e+01 -2.735490000000000066e+01
273 6.315905000000000058e+01 -1.448948999999999998e+01 -2.797059999999999746e+01
273.1 6.204975000000000307e+01 -1.446779000000000082e+01 -2.840189999999999770e+01
273.2 6.121885000000000332e+01 -1.466328999999999994e+01 -2.838599999999999568e+01
273.3 6.041935000000000144e+01 -1.490028999999999826e+01 -2.773989999999999867e+01
273.4 5.887875000000000369e+01 -1.515288999999999930e+01 -2.751399999999999579e+01
273.5 5.832724999999999937e+01 -1.515198999999999785e+01 -2.746790000000000020e+01
273.6 5.733254999999999768e+01 -1.527899000000000029e+01 -2.730349999999999966e+01
273.7 5.668724999999999881e+01 -1.544468999999999781e+01 -2.723479999999999990e+01
273.8 5.553985000000000127e+01 -1.568318999999999974e+01 -2.699099999999999966e+01
273.9 5.429664999999999964e+01 -1.614588999999999785e+01 -2.639809999999999945e+01
274 5.298525000000000063e+01 -1.667128999999999905e+01 -2.571659999999999968e+01
274.1 5.201324999999999932e+01 -1.725149000000000044e+01 -2.544689999999999941e+01
274.2 5.158285000000000053e+01 -1.711958999999999875e+01 -2.538759999999999906e+01
274.3 5.110414999999999708e+01 -1.682479000000000013e+01 -2.492229999999999990e+01
274.4 5.035394999999999754e+01 -1.656679000000000102e+01 -2.460979999999999990e+01
274.5 5.026145000000000351e+01 -1.665038999999999803e+01 -2.460320000000000107e+01
274.6 5.010224999999999795e+01 -1.678359000000000023e+01 -2.451689999999999969e+01
274.7 5.031535000000000224e+01 -1.676028999999999769e+01 -2.443959999999999866e+01
274.8 5.006935000000000002e+01 -1.692938999999999794e+01 -2.454240000000000066e+01
274.9 5.015035000000000309e+01 -1.701679000000000030e+01 -2.440820000000000078e+01
275 5.020965000000000344e+01 -1.696718999999999866e+01 -2.442549999999999955e+01
275.1 5.054185000000000372e+01 -1.694639000000000095e+01 -2.460779999999999745e+01
275.2 5.160484999999999900e+01 -1.800718999999999781e+01 -2.524969999999999715e+01
275.3 5.214735000000000298e+01 -1.861348999999999876e+01 -2.540569999999999595e+01
275.4 5.274725000000000108e+01 -1.940058999999999756e+01 -2.556589999999999918e+01
275.5 5.314815000000000111e+01 -2.010669000000000040e+01 -2.553190000000000026e+01
275.6 5.325625000000000142e+01 -2.096489000000000047e+01 -2.532809999999999917e+01
275.7 5.365444999999999709e+01 -2.185898999999999859e+01 -2.522289999999999566e+01
275.8 5.423794999999999789e+01 -2.287008999999999759e+01 -2.526689999999999969e+01
275.9 5.455355000000000132e+01 -2.383318999999999832e+01 -2.572879999999999967e+01
276 5.476895000000000380e+01 -2.471768999999999750e+01 -2.616899999999999693e+01
276.1 5.516375000000000028e+01 -2.569238999999999962e+01 -2.666169999999999618e+01
276.2 5.541154999999999831e+01 -2.682798999999999978e+01 -2.721880000000000166e+01
276.3 5.561744999999999806e+01 -2.802938999999999936e+01 -2.725670000000000215e+01
276.4 5.517974999999999852e+01 -2.885529000000000011e+01 -2.751259999999999906e+01
276.5 5.527494999999999692e+01 -2.964818999999999960e+01 -2.782110000000000127e+01
276.6 5.514385000000000048e+01 -3.030938999999999695e+01 -2.776809999999999690e+01
276.7 5.519245000000000090e+01 -3.067028999999999783e+01 -2.788409999999999656e+01
276.8 5.540465000000000373e+01 -2.957818999999999932e+01 -2.700500000000000256e+01
276.9 5.557554999999999978e+01 -2.870188999999999879e+01 -2.608890000000000242e+01
277 5.587225000000000108e+01 -2.788318999999999903e+01 -2.529699999999999704e+01
277.1 5.608735000000000070e+01 -2.716599000000000075e+01 -2.547279999999999944e+01
277.2 5.684774999999999778e+01 -2.684628999999999976e+01 -2.528179999999999694e+01
277.3 5.688244999999999862e+01 -2.675258999999999787e+01 -2.525169999999999959e+01
277.4 5.677224999999999966e+01 -2.682289000000000101e+01 -2.503900000000000148e+01
277.5 5.702665000000000362e+01 -2.667118999999999929e+01 -2.525820000000000221e+01
277.6 5.676424999999999699e+01 -2.687629000000000090e+01 -2.533679999999999666e+01
277.7 5.669084999999999752e+01 -2.671639000000000053e+01 -2.567499999999999716e+01
277.8 5.682674999999999699e+01 -2.662258999999999887e+01 -2.558990000000000009e+01
277.9 5.672955000000000325e+01 -2.685829000000000022e+01 -2.546399999999999864e+01
278 5.687825000000000131e+01 -2.678789000000000087e+01 -2.568880000000000052e+01
278.1 5.680405000000000371e+01 -2.667519000000000062e+01 -2.567079999999999984e+01
278.2 5.685835000000000150e+01 -2.683788999999999803e+01 -2.555049999999999955e+01
278.3 5.691505000000000081e+01 -2.707609000000000066e+01 -2.549620000000000175e+01
278.4 5.692864999999999753e+01 -2.717178999999999789e+01 -2.564349999999999596e+01
278.5 5.715925000000000011e+01 -2.685178999999999760e+01 -2.593889999999999674e+01
278.6 5.713965000000000316e+01 -2.663638999999999868e+01 -2.583869999999999578e+01
278.7 5.694344999999999857e+01 -2.692418999999999940e+01 -2.585349999999999682e+01
278.8 5.696565000000000367e+01 -2.682498999999999967e+01 -2.575919999999999987e+01
278.9 5.683174999999999955e+01 -2.693988999999999834e+01 -2.556989999999999696e+01
279 5.695114999999999839e+01 -2.699968999999999753e+01 -2.569689999999999941e+01
279.1 5.677335000000000065e+01 -2.659589000000000070e+01 -2.575699999999999790e+01
279.2 5.683274999999999721e+01 -2.667229000000000028e+01 -2.558590000000000231e+01
279.3 5.690245000000000175e+01 -2.686548999999999765e+01 -2.552239999999999753e+01
279.4 5.680214999999999748e+01 -2.680019000000000062e+01 -2.534550000000000125e+01
279.5 5.677024999999999721e+01 -2.678628999999999749e+01 -2.545439999999999969e+01
279.6 5.695125000000000171e+01 -2.682518999999999920e+01 -2.560320000000000107e+01
279.7 5.692584999999999695e+01 -2.681409000000000020e+01 -2.560889999999999844e+01
279.8 5.704475000000000051e+01 -2.679269000000000034e+01 -2.557820000000000249e+01
279.9 5.702224999999999966e+01 -2.679579000000000022e+01 -2.555400000000000205e+01
280 5.712304999999999922e+01 -2.680298999999999765e+01 -2.545700000000000074e+01
280.1 5.708135000000000048e+01 -2.678458999999999790e+01 -2.551599999999999824e+01
280.2 5.689744999999999919e+01 -2.670838999999999785e+01 -2.552609999999999957e+01
280.3 5.676225000000000165e+01 -2.658048999999999751e+01 -2.536419999999999675e+01
280.4 5.671195000000000164e+01 -2.669778999999999769e+01 -2.537579999999999814e+01
280.5 5.683245000000000147e+01 -2.691578999999999766e+01 -2.541899999999999693e+01
280.6 5.617224999999999824e+01 -2.777858999999999767e+01 -2.572240000000000038e+01
280.7 5.548044999999999760e+01 -2.858568999999999960e+01 -2.618589999999999662e+01
280.8 5.586305000000000121e+01 -2.784418999999999755e+01 -2.600690000000000168e+01
280.9 5.621735000000000326e+01 -2.717648999999999759e+01 -2.554639999999999844e+01
281 5.656345000000000312e+01 -2.690849000000000046e+01 -2.549089999999999634e+01
281.1 5.671844999999999715e+01 -2.666779000000000011e+01 -2.528519999999999612e+01
281.2 5.668925000000000125e+01 -2.682958999999999961e+01 -2.517759999999999820e+01
281.3 5.690885000000000105e+01 -2.689578999999999809e+01 -2.536939999999999884e+01
281.4 5.683355000000000246e+01 -2.680588999999999800e+01 -2.552159999999999940e+01
281.5 5.700054999999999694e+01 -2.678278999999999854e+01 -2.564710000000000178e+01
281.6 5.678795000000000215e+01 -2.704158999999999935e+01 -2.567430000000000234e+01
281.7 5.665655000000000285e+01 -2.661638999999999911e+01 -2.568880000000000052e+01
281.8 5.672025000000000006e+01 -2.665989000000000075e+01 -2.572829999999999728e+01
281.9 5.671305000000000263e+01 -2.668439000000000050e+01 -2.563230000000000075e+01
282 5.712024999999999864e+01 -2.684418999999999755e+01 -2.563530000000000086e+01
282.1 5.695335000000000036e+01 -2.657488999999999990e+01 -2.584369999999999834e+01
282.2 5.692014999999999958e+01 -2.664668999999999954e+01 -2.567759999999999820e+01
282.3 5.674745000000000061e+01 -2.697839000000000098e+01 -2.555019999999999669e+01
282.4 5.685714999999999719e+01 -2.685708999999999946e+01 -2.558959999999999724e+01
282.5 5.678414999999999679e+01 -2.676989000000000019e+01 -2.568439999999999657e+01
282.6 5.649394999999999811e+01 -2.678278999999999854e+01 -2.525990000000000180e+01
282.7 5.660414999999999708e+01 -2.665348999999999791e+01 -2.538739999999999952e+01
282.8 5.697675000000000267e+01 -2.693788999999999945e+01 -2.561869999999999692e+01
282.9 5.688924999999999699e+01 -2.675889000000000095e+01 -2.573449999999999704e+01
283 5.679614999999999725e+01 -2.670008999999999943e+01 -2.569290000000000163e+01
283.1 5.668115000000000236e+01 -2.675638999999999967e+01 -2.565529999999999688e+01
283.2 5.662944999999999851e+01 -2.675868999999999787e+01 -2.553829999999999956e+01
283.3 5.660175000000000267e+01 -2.675708999999999804e+01 -2.566499999999999915e+01
283.4 5.654865000000000208e+01 -2.672018999999999878e+01 -2.551729999999999876e+01
283.5 5.673335000000000150e+01 -2.677759000000000000e+01 -2.565910000000000224e+01
283.6 5.677694999999999936e+01 -2.675368999999999886e+01 -2.548799999999999955e+01
283.7 5.690465000000000373e+01 -2.670198999999999856e+01 -2.534879999999999711e+01
283.8 5.681604999999999706e+01 -2.669108999999999909e+01 -2.523259999999999792e+01
283.9 5.674965000000000259e+01 -2.678789000000000087e+01 -2.521609999999999729e+01
284 5.703934999999999889e+01 -2.677579000000000065e+01 -2.526679999999999637e+01
284.1 5.680935000000000201e+01 -2.684018999999999977e+01 -2.532600000000000051e+01
284.2 5.675885000000000247e+01 -2.687659000000000020e+01 -2.545729999999999649e+01
284.3 5.670835000000000292e+01 -2.676588999999999885e+01 -2.547010000000000218e+01
284.4 5.675815000000000055e+01 -2.660398999999999958e+01 -2.531400000000000006e+01
284.5 5.674895000000000067e+01 -2.669858999999999938e+01 -2.499810000000000088e+01
284.6 5.675124999999999886e+01 -2.656028999999999840e+01 -2.507099999999999795e+01
284.7 5.687734999999999985e+01 -2.673929000000000045e+01 -2.522030000000000172e+01
284.8 5.670495000000000374e+01 -2.664718999999999838e+01 -2.517709999999999582e+01
284.9 5.677004999999999768e+01 -2.675198999999999927e+01 -2.536299999999999955e+01
285 5.673485000000000156e+01 -2.675769000000000020e+01 -2.498189999999999600e+01
285.1 5.670385000000000275e+01 -2.682098999999999833e+01 -2.524940000000000140e+01
285.2 5.671334999999999837e+01 -2.659439000000000064e+01 -2.501219999999999999e+01
285.3 5.661805000000000376e+01 -2.695828999999999809e+01 -2.491669999999999874e+01
285.4 5.664164999999999850e+01 -2.670238999999999763e+01 -2.493139999999999645e+01
285.5 5.684235000000000326e+01 -2.668768999999999991e+01 -2.510089999999999577e+01
285.6 5.657254999999999967e+01 -2.662378999999999962e+01 -2.483579999999999899e+01
285.7 5.654784999999999684e+01 -2.672138999999999953e+01 -2.471470000000000056e+01
285.8 5.664135000000000275e+01 -2.666648999999999958e+01 -2.488550000000000040e+01
285.9 5.680595000000000283e+01 -2.678318999999999761e+01 -2.501740000000000208e+01
286 5.667504999999999882e+01 -2.670208999999999833e+01 -2.497480000000000189e+01
286.1 5.672375000000000256e+01 -2.674338999999999800e+01 -2.498959999999999582e+01
286.2 5.677884999999999849e+01 -2.680448999999999771e+01 -2.501549999999999585e+01
286.3 5.674645000000000294e+01 -2.675398999999999816e+01 -2.522739999999999583e+01
286.4 5.685085000000000122e+01 -2.678509000000000029e+01 -2.520550000000000068e+01
286.5 5.693055000000000376e+01 -2.684778999999999982e+01 -2.535819999999999652e+01
286.6 5.699504999999999910e+01 -2.685598999999999847e+01 -2.551839999999999975e+01
286.7 5.681175000000000352e+01 -2.684309000000000012e+01 -2.535000000000000142e+01
286.8 5.675894999999999868e+01 -2.675948999999999955e+01 -2.511019999999999897e+01
286.9 5.690995000000000203e+01 -2.676868999999999943e+01 -2.515249999999999631e+01
287 5.683455000000000013e+01 -2.656719000000000008e+01 -2.522059999999999746e+01
287.1 5.708155000000000001e+01 -2.666919000000000040e+01 -2.534939999999999571e+01
287.2 5.692575000000000074e+01 -2.673568999999999818e+01 -2.562469999999999715e+01
287.3 5.678394999999999726e+01 -2.691988999999999876e+01 -2.539470000000000027e+01
287.4 5.670024999999999693e+01 -2.676839000000000013e+01 -2.532589999999999719e+01
287.5 5.698525000000000063e+01 -2.671358999999999995e+01 -2.537539999999999907e+01
287.6 5.697005000000000052e+01 -2.661608999999999980e+01 -2.541649999999999920e+01
287.7 5.675954999999999728e+01 -2.651219000000000037e+01 -2.538089999999999691e+01
287.8 5.691255000000000308e+01 -2.652759000000000000e+01 -2.523870000000000147e+01
287.9 5.679055000000000319e+01 -2.687708999999999904e+01 -2.535029999999999717e+01
288 5.654885000000000161e+01 -2.693868999999999758e+01 -2.511540000000000106e+01
288.1 5.544454999999999956e+01 -2.821838999999999942e+01 -2.546379999999999910e+01
288.2 5.510614999999999952e+01 -2.857678999999999903e+01 -2.580579999999999785e+01
288.3 5.473875000000000313e+01 -2.882038999999999973e+01 -2.623019999999999641e+01
288.4 5.443455000000000155e+01 -2.952119000000000071e+01 -2.717379999999999995e+01
288.5 5.406374999999999886e+01 -2.972709000000000046e+01 -2.761399999999999721e+01
288.6 5.394454999999999956e+01 -2.976689000000000007e+01 -2.747240000000000038e+01
288.7 5.409805000000000064e+01 -2.984038999999999930e+01 -2.778750000000000142e+01
288.8 5.394295000000000329e+01 -2.977228999999999814e+01 -2.770949999999999847e+01
288.9 5.387174999999999869e+01 -2.966299000000000063e+01 -2.769529999999999603e+01
289 5.402615000000000123e+01 -3.001488999999999763e+01 -2.785369999999999635e+01
289.1 5.387225000000000108e+01 -3.015268999999999622e+01 -2.801839999999999975e+01
289.2 5.369574999999999676e+01 -3.001848999999999990e+01 -2.807029999999999603e+01
289.3 5.393755000000000166e+01 -2.994878999999999891e+01 -2.791429999999999723e+01
289.4 5.382524999999999693e+01 -3.023918999999999713e+01 -2.808610000000000184e+01
289.5 5.398264999999999958e+01 -2.987668999999999997e+01 -2.788899999999999579e+01
289.6 5.414365000000000094e+01 -2.995218999999999809e+01 -2.766890000000000072e+01
289.7 5.406445000000000078e+01 -2.988358999999999810e+01 -2.768569999999999709e+01
289.8 5.425075000000000358e+01 -3.008748999999999896e+01 -2.788269999999999982e+01
289.9 5.409065000000000367e+01 -3.006399000000000044e+01 -2.790589999999999549e+01
290 5.408355000000000246e+01 -3.016059000000000268e+01 -2.781380000000000052e+01
290.1 5.480774999999999864e+01 -2.980019000000000062e+01 -2.786520000000000152e+01
290.2 5.583505000000000251e+01 -2.902028999999999925e+01 -2.754769999999999897e+01
290.3 5.705275000000000318e+01 -2.912578999999999851e+01 -2.738329999999999842e+01
290.4 5.697424999999999784e+01 -2.875578999999999752e+01 -2.763719999999999999e+01
290.5 5.606884999999999764e+01 -2.898088999999999871e+01 -2.726959999999999695e+01
290.6 5.573525000000000063e+01 -2.951238999999999990e+01 -2.710389999999999588e+01
290.7 5.515194999999999936e+01 -2.967088999999999999e+01 -2.752830000000000155e+01
290.8 5.427275000000000205e+01 -3.004859000000000080e+01 -2.799210000000000065e+01
290.9 5.419664999999999822e+01 -2.988738999999999990e+01 -2.783149999999999835e+01
291 5.409825000000000017e+01 -3.012838999999999956e+01 -2.791039999999999566e+01
291.1 5.408194999999999908e+01 -2.985178999999999760e+01 -2.799049999999999727e+01
291.2 5.389994999999999692e+01 -3.027509000000000228e+01 -2.813899999999999579e+01
291.3 5.385164999999999935e+01 -3.014518999999999593e+01 -2.805780000000000030e+01
291.4 5.388924999999999699e+01 -3.017668999999999713e+01 -2.806859999999999644e+01
291.5 5.379964999999999975e+01 -3.012759000000000142e+01 -2.820700000000000074e+01
291.6 5.395024999999999693e+01 -3.017079000000000022e+01 -2.808330000000000126e+01
291.7 5.395665000000000333e+01 -3.016979000000000255e+01 -2.793769999999999953e+01
291.8 5.399365000000000236e+01 -2.994659000000000049e+01 -2.796390000000000242e+01
291.9 5.381994999999999862e+01 -2.998288999999999760e+01 -2.793860000000000099e+01
292 5.411554999999999893e+01 -3.001938999999999780e+01 -2.795299999999999585e+01
292.1 5.400045000000000073e+01 -2.988138999999999967e+01 -2.789880000000000138e+01
292.2 5.404735000000000156e+01 -3.007709000000000188e+01 -2.792159999999999798e+01
292.3 5.422984999999999900e+01 -2.999079000000000050e+01 -2.793469999999999942e+01
292.4 5.399454999999999671e+01 -3.027348999999999890e+01 -2.807459999999999667e+01
292.5 5.403614999999999924e+01 -3.013948999999999856e+01 -2.808209999999999695e+01
292.6 5.386764999999999759e+01 -3.024118999999999957e+01 -2.814090000000000202e+01
292.7 5.357914999999999850e+01 -3.018118999999999730e+01 -2.799719999999999942e+01
292.8 5.359935000000000116e+01 -3.022018999999999878e+01 -2.801030000000000086e+01
292.9 5.309935000000000116e+01 -3.047499000000000180e+01 -2.815189999999999770e+01
293 5.221784999999999854e+01 -3.132288999999999746e+01 -2.795629999999999882e+01
293.1 5.158554999999999779e+01 -3.191538999999999859e+01 -2.743149999999999977e+01
293.2 5.130474999999999852e+01 -3.209938999999999965e+01 -2.710660000000000025e+01
293.3 5.073834999999999695e+01 -3.249709000000000003e+01 -2.636509999999999820e+01
293.4 4.985594999999999999e+01 -3.267279000000000622e+01 -2.548109999999999786e+01
293.5 4.932104999999999961e+01 -3.283199000000000467e+01 -2.455819999999999936e+01
293.6 4.859725000000000250e+01 -3.297479000000000582e+01 -2.329739999999999611e+01
293.7 4.787174999999999869e+01 -3.312179000000000428e+01 -2.210369999999999635e+01
293.8 4.767434999999999690e+01 -3.302318999999999960e+01 -2.089909999999999712e+01
293.9 4.740684999999999860e+01 -3.293059000000000225e+01 -1.982430000000000092e+01
294 4.763215000000000288e+01 -3.307319000000000386e+01 -1.846699999999999875e+01
294.1 4.782815000000000083e+01 -3.360749000000000564e+01 -1.714639999999999986e+01
294.2 4.797055000000000291e+01 -3.456809000000000509e+01 -1.649739999999999895e+01
294.3 4.804614999999999725e+01 -3.516508999999999929e+01 -1.581460000000000043e+01
294.4 4.786934999999999718e+01 -3.641808999999999941e+01 -1.529669999999999952e+01
294.5 4.808644999999999925e+01 -3.750469000000000364e+01 -1.506720000000000148e+01
294.6 4.848505000000000109e+01 -3.834529000000000565e+01 -1.450229999999999997e+01
294.7 4.893574999999999875e+01 -3.855719000000000563e+01 -1.463080000000000247e+01
294.8 4.880644999999999811e+01 -3.860929000000000144e+01 -1.432080000000000020e+01
294.9 4.893984999999999985e+01 -3.962009000000000469e+01 -1.369890000000000008e+01
295 4.880405000000000371e+01 -4.056578999999999979e+01 -1.318510000000000026e+01
295.1 4.873964999999999748e+01 -4.093609000000000009e+01 -1.275419999999999909e+01
295.2 4.829084999999999894e+01 -4.141958999999999946e+01 -1.238059999999999938e+01
295.3 4.772325000000000017e+01 -4.194469000000000136e+01 -1.157419999999999938e+01
295.4 4.775034999999999741e+01 -4.225909000000000049e+01 -1.100099999999999945e+01
295.5 4.771475000000000222e+01 -4.289348999999999990e+01 -1.014100000000000001e+01
295.6 4.796235000000000070e+01 -4.356549000000000404e+01 -9.386200000000000543e+00
295.7 4.875045000000000073e+01 -4.436478999999999928e+01 -8.884100000000001884e+00
295.8 4.929914999999999736e+01 -4.505729000000000184e+01 -8.702800000000001646e+00
295.9 4.952365000000000350e+01 -4.576959000000000088e+01 -8.493800000000002015e+00
296 4.973315000000000197e+01 -4.630378999999999934e+01 -8.831100000000001060e+00
296.1 5.024595000000000056e+01 -4.718039000000000271e+01 -8.806700000000001083e+00
296.2 4.994574999999999676e+01 -4.695429000000000030e+01 -8.717599999999999127e+00
296.3 4.925254999999999939e+01 -4.573699000000000581e+01 -8.830900000000001526e+00
296.4 4.917105000000000103e+01 -4.501829000000000036e+01 -8.892200000000000770e+00
296.5 4.865885000000000105e+01 -4.428669000000000011e+01 -9.151100000000001344e+00
296.6 4.795074999999999932e+01 -4.345589000000000368e+01 -9.597400000000002152e+00
296.7 4.741544999999999987e+01 -4.261699000000000126e+01 -1.031189999999999962e+01
296.8 4.664585000000000292e+01 -4.179479000000000610e+01 -1.083810000000000251e+01
296.9 4.594145000000000323e+01 -4.113329000000000235e+01 -1.140789999999999971e+01
297 4.515975000000000250e+01 -4.057739000000000118e+01 -1.174450000000000038e+01
297.1 4.420824999999999960e+01 -4.009709000000000145e+01 -1.235720000000000063e+01
297.2 4.485414999999999708e+01 -4.005378999999999934e+01 -1.203299999999999947e+01
297.3 4.545414999999999850e+01 -4.072019000000000233e+01 -1.168040000000000056e+01
297.4 4.628135000000000332e+01 -4.143379000000000190e+01 -1.121310000000000251e+01
297.5 4.707025000000000148e+01 -4.205349000000000359e+01 -1.070880000000000187e+01
297.6 4.758234999999999815e+01 -4.287848999999999933e+01 -9.949600000000001998e+00
297.7 4.814894999999999925e+01 -4.381949000000000183e+01 -9.209999999999999076e+00
297.8 4.881564999999999799e+01 -4.489759000000000100e+01 -8.610000000000001208e+00
297.9 4.950775000000000148e+01 -4.572169000000000239e+01 -8.533200000000002561e+00
298 4.982784999999999798e+01 -4.633989000000000402e+01 -8.840600000000000236e+00
298.1 5.024884999999999735e+01 -4.713489000000000573e+01 -8.764799999999999258e+00
298.2 5.037854999999999706e+01 -4.749339000000000510e+01 -8.988300000000000622e+00
298.3 5.075525000000000375e+01 -4.791049000000000291e+01 -8.974200000000001509e+00
298.4 5.089365000000000094e+01 -4.801619000000000170e+01 -8.974800000000000111e+00
298.5 5.094995000000000118e+01 -4.810209000000000401e+01 -8.882099999999999440e+00
298.6 5.103244999999999720e+01 -4.809499000000000279e+01 -8.758799999999999031e+00
298.7 5.091024999999999778e+01 -4.806379000000000445e+01 -8.881400000000001071e+00
298.8 5.092595000000000027e+01 -4.808379000000000048e+01 -8.796599999999999753e+00
298.9 5.104585000000000150e+01 -4.805639000000000038e+01 -8.659000000000000696e+00
299 5.105384999999999707e+01 -4.810899000000000569e+01 -8.728099999999999525e+00
299.1 5.084664999999999679e+01 -4.799278999999999940e+01 -8.849100000000001742e+00
299.2 5.090594999999999715e+01 -4.799899000000000626e+01 -8.740600000000002368e+00
299.3 5.094324999999999903e+01 -4.804819000000000528e+01 -8.814000000000001833e+00
299.4 5.096954999999999814e+01 -4.802029000000000281e+01 -8.770699999999999719e+00
299.5 5.092775000000000318e+01 -4.805378999999999934e+01 -8.717000000000000526e+00
299.6 5.106195000000000306e+01 -4.811329000000000633e+01 -8.751300000000002299e+00
299.7 5.078244999999999720e+01 -4.792549000000000348e+01 -8.890600000000000946e+00
299.8 5.053105000000000047e+01 -4.787539000000000300e+01 -9.041500000000000981e+00
299.9 4.965015000000000356e+01 -4.693979000000000212e+01 -9.156000000000000583e+00
300 4.914985000000000070e+01 -4.570279000000000025e+01 -8.938700000000002532e+00
300.1 4.850914999999999822e+01 -4.471239000000000630e+01 -9.028000000000000469e+00
300.2 4.839195000000000135e+01 -4.375869000000000142e+01 -9.439400000000000901e+00
300.3 4.779234999999999900e+01 -4.292929000000000173e+01 -1.007900000000000240e+01
300.4 4.680245000000000033e+01 -4.211999000000000137e+01 -1.061780000000000079e+01
300.5 4.597055000000000291e+01 -4.147089000000000425e+01 -1.111829999999999963e+01
300.6 4.508205000000000240e+01 -4.099489000000000516e+01 -1.156930000000000014e+01
300.7 4.391264999999999930e+01 -4.069189000000000078e+01 -1.189850000000000030e+01
300.8 4.265194999999999936e+01 -4.028499000000000052e+01 -1.246680000000000099e+01
300.9 4.149974999999999881e+01 -4.026259000000000299e+01 -1.287800000000000189e+01
301 4.037234999999999729e+01 -3.966249000000000535e+01 -1.344250000000000078e+01
301.1 3.942985000000000184e+01 -3.918539000000000527e+01 -1.423419999999999952e+01
301.2 3.860515000000000185e+01 -3.831609000000000265e+01 -1.442120000000000068e+01
301.3 3.817665000000000219e+01 -3.822959000000000174e+01 -1.450699999999999967e+01
301.4 3.815144999999999698e+01 -3.827759000000000356e+01 -1.456799999999999962e+01
301.5 3.812635000000000218e+01 -3.813278999999999996e+01 -1.476720000000000077e+01
301.6 3.802134999999999820e+01 -3.786539000000000499e+01 -1.474720000000000120e+01
301.7 3.781775000000000375e+01 -3.760879000000000616e+01 -1.491140000000000221e+01
301.8 3.749674999999999869e+01 -3.688709000000000060e+01 -1.503560000000000052e+01
301.9 3.722205000000000297e+01 -3.605759000000000469e+01 -1.479229999999999912e+01
302 3.704245000000000232e+01 -3.502719000000000449e+01 -1.452310000000000123e+01
302.1 3.692224999999999824e+01 -3.423469000000000051e+01 -1.433200000000000252e+01
302.2 3.692504999999999882e+01 -3.316979000000000610e+01 -1.444080000000000119e+01
302.3 3.707025000000000148e+01 -3.284299000000000035e+01 -1.446510000000000140e+01
302.4 3.706555000000000177e+01 -3.250879000000000474e+01 -1.447460000000000058e+01
302.5 3.703685000000000116e+01 -3.265479000000000553e+01 -1.443910000000000160e+01
302.6 3.711545000000000272e+01 -3.240309000000000594e+01 -1.445440000000000147e+01
302.7 3.703755000000000308e+01 -3.241419000000000494e+01 -1.452940000000000076e+01
302.8 3.702185000000000059e+01 -3.242979000000000411e+01 -1.443200000000000038e+01
302.9 3.707254999999999967e+01 -3.249789000000000527e+01 -1.447550000000000203e+01
303 3.707164999999999822e+01 -3.246189000000000391e+01 -1.451619999999999955e+01
303.1 3.703294999999999959e+01 -3.252959000000000600e+01 -1.441210000000000058e+01
303.2 3.704475000000000051e+01 -3.256919000000000608e+01 -1.446930000000000227e+01
303.3 3.709825000000000017e+01 -3.245479000000000269e+01 -1.449600000000000044e+01
303.4 3.708715000000000117e+01 -3.257509000000000299e+01 -1.443409999999999904e+01
303.5 3.713705000000000211e+01 -3.240639000000000181e+01 -1.449639999999999951e+01
303.6 3.701834999999999809e+01 -3.257529000000000252e+01 -1.447940000000000005e+01
303.7 3.706264999999999787e+01 -3.246549000000000262e+01 -1.456010000000000026e+01
303.8 3.710575000000000045e+01 -3.254469000000000278e+01 -1.447410000000000174e+01
303.9 3.711384999999999934e+01 -3.259289000000000414e+01 -1.442540000000000155e+01
304 3.707155000000000200e+01 -3.265609000000000606e+01 -1.442560000000000109e+01
304.1 3.702494999999999692e+01 -3.245119000000000398e+01 -1.446710000000000029e+01
304.2 3.705904999999999916e+01 -3.243459000000000003e+01 -1.445979999999999954e+01
304.3 3.710094999999999743e+01 -3.251248999999999967e+01 -1.443790000000000084e+01
304.4 3.721255000000000024e+01 -3.238109000000000037e+01 -1.446449999999999925e+01
304.5 3.706454999999999700e+01 -3.235879000000000616e+01 -1.450620000000000154e+01
304.6 3.716295000000000215e+01 -3.242009000000000185e+01 -1.453110000000000035e+01
304.7 3.706784999999999997e+01 -3.262019000000000091e+01 -1.446790000000000198e+01
304.8 3.709125000000000227e+01 -3.246968999999999994e+01 -1.445300000000000118e+01
304.9 3.702264999999999873e+01 -3.250089000000000539e+01 -1.452810000000000024e+01
305 3.697424999999999784e+01 -3.261379000000000161e+01 -1.448249999999999993e+01
305.1 3.712964999999999804e+01 -3.240839000000000425e+01 -1.444090000000000096e+01
305.2 3.719724999999999682e+01 -3.243569000000000102e+01 -1.446800000000000175e+01
305.3 3.696574999999999989e+01 -3.255199000000000353e+01 -1.446510000000000140e+01
305.4 3.711634999999999707e+01 -3.241899000000000086e+01 -1.454570000000000185e+01
305.5 3.678994999999999749e+01 -3.357489000000000345e+01 -1.436300000000000132e+01
305.6 3.679025000000000034e+01 -3.459389000000000181e+01 -1.421160000000000245e+01
305.7 3.649184999999999945e+01 -3.542919000000000551e+01 -1.402900000000000169e+01
305.8 3.634145000000000181e+01 -3.670699000000000467e+01 -1.370440000000000147e+01
305.9 3.686784999999999712e+01 -3.803729000000000582e+01 -1.338059999999999938e+01
306 3.644194999999999851e+01 -3.737719000000000591e+01 -1.333380000000000187e+01
306.1 3.587935000000000230e+01 -3.659349000000000274e+01 -1.316200000000000081e+01
306.2 3.495964999999999634e+01 -3.577219000000000193e+01 -1.347000000000000064e+01
306.3 3.411204999999999643e+01 -3.515579000000000320e+01 -1.387360000000000149e+01
306.4 3.315064999999999884e+01 -3.465879000000000332e+01 -1.451360000000000205e+01
306.5 3.236885000000000190e+01 -3.400839000000000567e+01 -1.510309999999999953e+01
306.6 3.155485000000000184e+01 -3.337409000000000248e+01 -1.526820000000000199e+01
306.7 3.065654999999999930e+01 -3.270719000000000420e+01 -1.554130000000000145e+01
306.8 3.016795000000000115e+01 -3.213789000000000584e+01 -1.557569999999999943e+01
306.9 2.972755000000000081e+01 -3.142108999999999597e+01 -1.564000000000000234e+01
307 2.925714999999999932e+01 -3.064769000000000077e+01 -1.570600000000000129e+01
307.1 2.887065000000000126e+01 -2.915318999999999861e+01 -1.599360000000000248e+01
307.2 2.855604999999999905e+01 -2.820048999999999850e+01 -1.623420000000000130e+01
307.3 2.816375000000000028e+01 -2.712298999999999793e+01 -1.611630000000000251e+01
307.4 2.743655000000000044e+01 -2.618168999999999969e+01 -1.567479999999999940e+01
307.5 2.681155000000000044e+01 -2.525708999999999804e+01 -1.567759999999999998e+01
307.6 2.622005000000000052e+01 -2.427869000000000099e+01 -1.549959999999999916e+01
307.7 2.590875000000000128e+01 -2.375929000000000002e+01 -1.557240000000000002e+01
307.8 2.563895000000000124e+01 -2.347888999999999982e+01 -1.561679999999999957e+01
307.9 2.544385000000000119e+01 -2.310138999999999854e+01 -1.544480000000000253e+01
308 2.468874999999999886e+01 -2.260778999999999783e+01 -1.524990000000000201e+01
308.1 2.368124999999999858e+01 -2.219519000000000020e+01 -1.516500000000000092e+01
308.2 2.274535000000000196e+01 -2.194489000000000090e+01 -1.519009999999999927e+01
308.3 2.158135000000000048e+01 -2.170148999999999972e+01 -1.575280000000000236e+01
308.4 2.040695000000000192e+01 -2.193609000000000009e+01 -1.622019999999999840e+01
308.5 1.914724999999999966e+01 -2.222569000000000017e+01 -1.657019999999999982e+01
308.6 1.794585000000000008e+01 -2.251428999999999903e+01 -1.635180000000000433e+01
308.7 1.896124999999999972e+01 -2.222608999999999924e+01 -1.658279999999999887e+01
308.8 1.981224999999999881e+01 -2.199069000000000074e+01 -1.655810000000000315e+01
308.9 2.050914999999999822e+01 -2.177478999999999942e+01 -1.647409999999999997e+01
309 2.092014999999999958e+01 -2.180378999999999934e+01 -1.610660000000000025e+01
309.1 2.105655000000000143e+01 -2.177119000000000071e+01 -1.607630000000000337e+01
309.2 2.198874999999999957e+01 -2.165048999999999779e+01 -1.575050000000000061e+01
309.3 2.302965000000000018e+01 -2.196388999999999925e+01 -1.539729999999999954e+01
309.4 2.421124999999999972e+01 -2.229178999999999888e+01 -1.529620000000000068e+01
309.5 2.521985000000000099e+01 -2.234429000000000087e+01 -1.528050000000000175e+01
309.6 2.601754999999999995e+01 -2.220178999999999903e+01 -1.555460000000000242e+01
309.7 2.715994999999999848e+01 -2.153718999999999895e+01 -1.598970000000000091e+01
309.8 2.800084999999999980e+01 -2.076209000000000060e+01 -1.592590000000000039e+01
309.9 2.900094999999999956e+01 -2.014278999999999797e+01 -1.570750000000000135e+01
310 2.998764999999999858e+01 -1.957848999999999862e+01 -1.557640000000000136e+01
310.1 3.071335000000000193e+01 -1.945368999999999815e+01 -1.562749999999999950e+01
310.2 3.115085000000000193e+01 -1.904709000000000074e+01 -1.620239999999999725e+01
310.3 3.197415000000000163e+01 -1.953428999999999860e+01 -1.724900000000000233e+01
310.4 3.234765000000000157e+01 -1.964708999999999861e+01 -1.807549999999999812e+01
310.5 3.287874999999999659e+01 -1.974158999999999864e+01 -1.918939999999999912e+01
310.6 3.297995000000000232e+01 -1.942268999999999934e+01 -2.001650000000000063e+01
310.7 3.303235000000000099e+01 -1.934648999999999930e+01 -2.105619999999999692e+01
310.8 3.298125000000000284e+01 -1.817548999999999992e+01 -2.164560000000000173e+01
310.9 3.284345000000000425e+01 -1.777449000000000012e+01 -2.212879999999999825e+01
311 3.273825000000000074e+01 -1.682309000000000054e+01 -2.255610000000000070e+01
311.1 3.252765000000000128e+01 -1.573348999999999975e+01 -2.271699999999999875e+01
311.2 3.247585000000000122e+01 -1.506028999999999840e+01 -2.302069999999999794e+01
311.3 3.238474999999999682e+01 -1.436709000000000103e+01 -2.410739999999999839e+01
311.4 3.195345000000000013e+01 -1.390869000000000000e+01 -2.510949999999999704e+01
311.5 3.192944999999999922e+01 -1.337098999999999904e+01 -2.606109999999999616e+01
311.6 3.166114999999999924e+01 -1.283428999999999931e+01 -2.714829999999999899e+01
311.7 3.121004999999999896e+01 -1.211048999999999864e+01 -2.787570000000000192e+01
311.8 3.125965000000000060e+01 -1.132508999999999943e+01 -2.822589999999999577e+01
311.9 3.115235000000000198e+01 -1.065658999999999956e+01 -2.884089999999999776e+01
312 3.116325000000000145e+01 -1.025538999999999845e+01 -2.962689999999999912e+01
312.1 3.092034999999999911e+01 -1.005888999999999989e+01 -3.029489999999999839e+01
312.2 3.060494999999999877e+01 -9.624189999999998690e+00 -3.086410000000000053e+01
312.3 2.965265000000000128e+01 -9.038889999999998537e+00 -3.178000000000000114e+01
312.4 2.835614999999999952e+01 -8.379989999999999384e+00 -3.239629999999999654e+01
312.5 2.743524999999999991e+01 -7.912180000000000213e+00 -3.282750000000000057e+01
312.6 2.634915000000000163e+01 -7.767560000000000464e+00 -3.374609999999999843e+01
312.7 2.542934999999999945e+01 -7.936219999999999608e+00 -3.448109999999999786e+01
312.8 2.570875000000000199e+01 -7.773840000000000749e+00 -3.421340000000000003e+01
312.9 2.671314999999999884e+01 -7.613620000000000054e+00 -3.375289999999999679e+01
313 2.760965000000000202e+01 -7.443850000000000300e+00 -3.361019999999999897e+01
313.1 2.858064999999999856e+01 -6.851930000000000298e+00 -3.379919999999999902e+01
313.2 2.967525000000000190e+01 -6.733179999999999943e+00 -3.383149999999999835e+01
313.3 3.057155000000000200e+01 -6.425130000000000230e+00 -3.380639999999999645e+01
313.4 3.138615000000000066e+01 -6.154980000000001006e+00 -3.357979999999999876e+01
313.5 3.193084999999999951e+01 -6.042950000000000266e+00 -3.349060000000000059e+01
313.6 3.294124999999999659e+01 -5.415460000000000385e+00 -3.263159999999999883e+01
313.7 3.389574999999999960e+01 -4.815910000000000579e+00 -3.221490000000000009e+01
313.8 3.476444999999999652e+01 -4.229040000000000354e+00 -3.199230000000000018e+01
313.9 3.549354999999999905e+01 -3.698129999999999917e+00 -3.208489999999999753e+01
314 3.662664999999999793e+01 -3.224630000000000329e+00 -3.269279999999999831e+01
314.1 3.805395000000000039e+01 -3.022960000000000313e+00 -3.268629999999999569e+01
314.2 3.864735000000000298e+01 -2.758469999999999978e+00 -3.288219999999999743e+01
314.3 3.902595000000000169e+01 -2.629199999999999982e+00 -3.321669999999999590e+01
314.4 4.001825000000000188e+01 -2.095209999999999795e+00 -3.375600000000000023e+01
314.5 4.095895000000000152e+01 -1.756579999999999808e+00 -3.426449999999999818e+01
314.6 4.138785000000000025e+01 -1.537899999999999823e+00 -3.446790000000000020e+01
314.7 4.134805000000000064e+01 -1.353509999999999769e+00 -3.444449999999999790e+01
314.8 4.131804999999999950e+01 -1.400639999999999885e+00 -3.442479999999999762e+01
314.9 4.130774999999999864e+01 -1.587539999999999951e+00 -3.426760000000000161e+01
315 4.134394999999999953e+01 -1.661939999999999751e+00 -3.440910000000000224e+01
315.1 4.157334999999999781e+01 -1.394980000000000109e+00 -3.425039999999999907e+01
315.2 4.168104999999999905e+01 -1.167350000000000110e+00 -3.425759999999999650e+01
315.3 4.175325000000000131e+01 -1.075719999999999787e+00 -3.418880000000000052e+01
315.4 4.178204999999999814e+01 -1.002269999999999994e+00 -3.406179999999999808e+01
315.5 4.168135000000000190e+01 -1.058540000000000036e+00 -3.415650000000000119e+01
315.6 4.185905000000000342e+01 -9.756299999999999972e-01 -3.418750000000000000e+01
315.7 4.185564999999999714e+01 -7.970300000000001273e-01 -3.400649999999999551e+01
315.8 4.212284999999999968e+01 -6.407700000000000617e-01 -3.398080000000000211e+01
315.9 4.233924999999999983e+01 -4.327799999999999425e-01 -3.373169999999999646e+01
316 4.331295000000000073e+01 8.045000000000013252e-02 -3.261780000000000257e+01
316.1 4.444675000000000153e+01 -8.819999999999983409e-02 -3.150909999999999656e+01
316.2 4.550175000000000125e+01 -5.696999999999996511e-02 -3.016089999999999804e+01
316.3 4.630904999999999916e+01 4.981000000000013195e-02 -2.914029999999999632e+01
316.4 4.710275000000000034e+01 4.702500000000000568e-01 -2.794939999999999714e+01
316.5 4.788374999999999915e+01 5.466400000000000148e-01 -2.711509999999999820e+01
316.6 4.819505000000000194e+01 6.039400000000001434e-01 -2.623409999999999798e+01
316.7 4.848295000000000243e+01 7.280699999999999950e-01 -2.503329999999999700e+01
316.8 4.877374999999999972e+01 1.066060999999999925e+00 -2.405780000000000030e+01
316.9 4.873205000000000098e+01 1.791103000000000112e+00 -2.288380000000000081e+01
317 4.864325000000000188e+01 2.074779700000000116e+00 -2.177299999999999613e+01
317.1 4.922955000000000325e+01 2.700614999999999988e+00 -2.113510000000000133e+01
317.2 4.911634999999999707e+01 3.696950000000000180e+00 -2.056719999999999970e+01
317.3 4.986525000000000318e+01 4.684250000000000469e+00 -1.976590000000000202e+01
317.4 4.995655000000000001e+01 5.553429999999999644e+00 -1.908970000000000056e+01
317.5 4.990324999999999989e+01 6.252329999999999721e+00 -1.835490000000000066e+01
317.6 4.983715000000000117e+01 6.616559999999999775e+00 -1.774830000000000041e+01
317.7 4.997335000000000349e+01 6.958909999999999485e+00 -1.728609999999999758e+01
317.8 5.032054999999999723e+01 7.470589999999999620e+00 -1.613799999999999812e+01
317.9 5.053725000000000023e+01 7.617309999999999803e+00 -1.530710000000000015e+01
318 5.067014999999999958e+01 7.483319999999999972e+00 -1.465789999999999971e+01
318.1 5.060125000000000028e+01 7.592600000000000016e+00 -1.377110000000000234e+01
318.2 5.022135000000000105e+01 7.319069999999999965e+00 -1.276309999999999967e+01
318.3 4.956204999999999927e+01 6.894809999999999661e+00 -1.174740000000000073e+01
318.4 4.869445000000000334e+01 6.324429999999999552e+00 -1.139230000000000054e+01
318.5 4.776024999999999920e+01 5.993400000000000283e+00 -1.080560000000000009e+01
318.6 4.698324999999999818e+01 5.963860000000000383e+00 -9.858900000000000219e+00
318.7 4.676245000000000118e+01 5.967880000000000074e+00 -9.492800000000000793e+00
318.8 4.684884999999999877e+01 5.579570000000000363e+00 -9.040900000000002379e+00
318.9 4.683955000000000268e+01 5.343969999999999665e+00 -8.384400000000001185e+00
319 4.686704999999999899e+01 5.101969999999999672e+00 -7.178100000000002368e+00
319.1 4.702644999999999698e+01 5.063419999999999810e+00 -6.135299999999999088e+00
319.2 4.703204999999999814e+01 4.506409999999999805e+00 -5.825100000000000833e+00
319.3 4.728374999999999773e+01 3.979620000000000157e+00 -5.450599999999999667e+00
319.4 4.772735000000000127e+01 3.512620000000000076e+00 -5.081899999999999196e+00
319.5 4.813974999999999937e+01 2.680451999999999835e+00 -4.358500000000001151e+00
319.6 4.917125000000000057e+01 1.495397000000000087e+00 -3.920400000000002549e+00
319.7 4.945765000000000100e+01 1.104245000000000143e+00 -3.937800000000001077e+00
319.8 4.948825000000000074e+01 8.534900000000000819e-01 -3.984800000000001674e+00
319.9 4.951324999999999932e+01 -2.885799999999998366e-01 -3.398500000000000298e+00
320 4.916264999999999930e+01 -1.378360000000000030e+00 -3.191200000000000259e+00
320.1 4.946385000000000076e+01 -2.269840000000000302e+00 -2.866699999999999804e+00
320.2 4.997805000000000319e+01 -3.390050000000000452e+00 -2.734900000000001441e+00
320.3 5.109915000000000163e+01 -4.464960000000000484e+00 -2.624200000000000088e+00
320.4 5.169935000000000258e+01 -4.983760000000000190e+00 -2.797600000000000975e+00
320.5 5.247335000000000349e+01 -5.746820000000000483e+00 -3.093200000000001282e+00
320.6 5.312425000000000352e+01 -6.934529999999999639e+00 -3.488799999999999457e+00
320.7 5.344704999999999728e+01 -7.469090000000000451e+00 -4.218000000000001748e+00
320.8 5.376095000000000113e+01 -7.872060000000000279e+00 -4.444599999999999440e+00
320.9 5.478725000000000023e+01 -8.690089999999999648e+00 -4.554499999999999105e+00
321 5.564184999999999803e+01 -9.618290000000000006e+00 -4.744899999999999451e+00
321.1 5.587904999999999944e+01 -1.034398999999999980e+01 -4.776799999999999713e+00
321.2 5.584035000000000082e+01 -1.083528999999999876e+01 -5.285200000000001452e+00
321.3 5.579574999999999818e+01 -1.114928999999999881e+01 -5.342599999999999127e+00
321.4 5.593925000000000125e+01 -1.132338999999999984e+01 -5.592599999999999127e+00
321.5 5.543715000000000259e+01 -1.161388999999999960e+01 -6.050400000000001555e+00
321.6 5.537194999999999823e+01 -1.159919000000000011e+01 -7.492900000000000560e+00
321.7 5.535795000000000243e+01 -1.195548999999999928e+01 -8.541600000000000747e+00
321.8 5.549114999999999753e+01 -1.205579000000000001e+01 -9.401999999999999247e+00
321.9 5.510455000000000325e+01 -1.242159000000000013e+01 -1.048960000000000115e+01
322 5.487635000000000218e+01 -1.270228999999999964e+01 -1.167510000000000225e+01
322.1 5.505284999999999940e+01 -1.278899000000000008e+01 -1.284849999999999959e+01
322.2 5.485835000000000150e+01 -1.326568999999999932e+01 -1.384670000000000023e+01
322.3 5.465205000000000268e+01 -1.320059000000000005e+01 -1.481900000000000084e+01
322.4 5.396294999999999931e+01 -1.341738999999999926e+01 -1.568689999999999962e+01
322.5 5.356674999999999898e+01 -1.338188999999999851e+01 -1.647789999999999822e+01
322.6 5.344814999999999827e+01 -1.318068999999999846e+01 -1.744500000000000028e+01
322.7 5.355534999999999712e+01 -1.331698999999999877e+01 -1.847180000000000177e+01
322.8 5.326915000000000333e+01 -1.354328999999999894e+01 -1.951290000000000191e+01
322.9 5.334355000000000047e+01 -1.352679000000000009e+01 -2.040829999999999700e+01
323 5.363785000000000025e+01 -1.362558999999999898e+01 -2.136229999999999762e+01
323.1 5.400155000000000172e+01 -1.404688999999999766e+01 -2.247699999999999676e+01
323.2 5.420524999999999949e+01 -1.407848999999999862e+01 -2.302619999999999578e+01
323.3 5.425444999999999851e+01 -1.466958999999999946e+01 -2.389939999999999998e+01
323.4 5.418014999999999759e+01 -1.505949000000000026e+01 -2.458249999999999602e+01
323.5 5.421574999999999989e+01 -1.534778999999999982e+01 -2.492219999999999658e+01
323.6 5.425874999999999915e+01 -1.531918999999999897e+01 -2.495619999999999550e+01
323.7 5.419245000000000090e+01 -1.533798999999999779e+01 -2.503929999999999723e+01
323.8 5.411025000000000063e+01 -1.549428999999999945e+01 -2.529659999999999798e+01
323.9 5.399495000000000289e+01 -1.575299000000000049e+01 -2.620909999999999940e+01
324 5.362245000000000061e+01 -1.572089000000000070e+01 -2.692969999999999686e+01
324.1 5.342354999999999876e+01 -1.563119000000000014e+01 -2.730959999999999610e+01
324.2 5.347055000000000291e+01 -1.569728999999999886e+01 -2.734680000000000177e+01
324.3 5.356034999999999968e+01 -1.559729000000000099e+01 -2.728849999999999909e+01
324.4 5.341935000000000144e+01 -1.568899000000000044e+01 -2.727490000000000236e+01
324.5 5.340395000000000181e+01 -1.566068999999999889e+01 -2.738299999999999557e+01
324.6 5.342264999999999731e+01 -1.560209000000000046e+01 -2.737559999999999860e+01
324.7 5.345405000000000229e+01 -1.568739000000000061e+01 -2.746920000000000073e+01
324.8 5.343914999999999793e+01 -1.561429000000000045e+01 -2.732860000000000156e+01
324.9 5.327584999999999837e+01 -1.561238999999999777e+01 -2.753900000000000148e+01
325 5.301935000000000286e+01 -1.559378999999999849e+01 -2.816870000000000118e+01
325.1 5.284085000000000321e+01 -1.510148999999999830e+01 -2.962339999999999662e+01
325.2 5.286025000000000063e+01 -1.447839000000000098e+01 -3.119559999999999889e+01
325.3 5.262785000000000224e+01 -1.411788999999999916e+01 -3.306739999999999924e+01
325.4 5.276825000000000188e+01 -1.402899000000000029e+01 -3.380850000000000222e+01
325.5 5.310425000000000040e+01 -1.317788999999999966e+01 -3.485869999999999891e+01
325.6 5.348225000000000051e+01 -1.288458999999999932e+01 -3.549309999999999832e+01
325.7 5.421184999999999832e+01 -1.245828999999999986e+01 -3.666629999999999967e+01
325.8 5.496374999999999744e+01 -1.193148999999999837e+01 -3.728359999999999985e+01
325.9 5.565485000000000326e+01 -1.177438999999999858e+01 -3.809740000000000038e+01
326 5.588465000000000060e+01 -1.137958999999999854e+01 -3.861929999999999552e+01
326.1 5.619735000000000014e+01 -1.143638999999999939e+01 -3.949119999999999919e+01
326.2 5.629554999999999865e+01 -1.150008999999999837e+01 -4.085470000000000113e+01
326.3 5.643444999999999823e+01 -1.150448999999999877e+01 -4.124649999999999750e+01
326.4 5.664455000000000240e+01 -1.174988999999999884e+01 -4.180380000000000251e+01
326.5 5.684615000000000151e+01 -1.232858999999999838e+01 -4.262919999999999732e+01
326.6 5.756385000000000218e+01 -1.221308999999999934e+01 -4.329609999999999559e+01
326.7 5.808415000000000106e+01 -1.248228999999999900e+01 -4.405239999999999867e+01
326.8 5.848245000000000005e+01 -1.232728999999999964e+01 -4.453940000000000055e+01
326.9 5.892745000000000033e+01 -1.212298999999999971e+01 -4.548919999999999675e+01
327 5.965144999999999698e+01 -1.199538999999999866e+01 -4.670850000000000080e+01
327.1 5.978385000000000105e+01 -1.179648999999999859e+01 -4.806309999999999860e+01
327.2 5.988864999999999839e+01 -1.168628999999999962e+01 -4.900409999999999400e+01
327.3 5.988394999999999868e+01 -1.084458999999999840e+01 -5.018160000000000309e+01
327.4 5.941975000000000051e+01 -1.022058999999999962e+01 -5.096179999999999666e+01
327.5 5.926514999999999844e+01 -9.797789999999999111e+00 -5.198430000000000462e+01
327.6 5.887734999999999985e+01 -9.774389999999998579e+00 -5.244620000000000459e+01
327.7 5.876644999999999897e+01 -9.854789999999999495e+00 -5.328489999999999327e+01
327.8 5.859055000000000035e+01 -9.875890000000000057e+00 -5.337900000000000489e+01
327.9 5.854095000000000226e+01 -9.881990000000000052e+00 -5.341620000000000346e+01
328 5.856025000000000347e+01 -9.658789999999999765e+00 -5.341009999999999991e+01
328.1 5.854605000000000103e+01 -9.902189999999999159e+00 -5.337489999999999668e+01
328.2 5.845674999999999955e+01 -1.000508999999999915e+01 -5.338079999999999359e+01
328.3 5.841304999999999836e+01 -9.933489999999999043e+00 -5.339910000000000423e+01
328.4 5.855584999999999951e+01 -9.834689999999998378e+00 -5.340709999999999980e+01
328.5 5.868435000000000201e+01 -9.904589999999998895e+00 -5.339220000000000255e+01
328.6 5.851655000000000229e+01 -9.881489999999999441e+00 -5.325990000000000180e+01
328.7 5.849085000000000178e+01 -9.880689999999999529e+00 -5.335849999999999227e+01
328.8 5.857894999999999897e+01 -9.924289999999999168e+00 -5.340699999999999648e+01
328.9 5.857845000000000368e+01 -1.000528999999999868e+01 -5.336780000000000257e+01
329 5.859525000000000006e+01 -9.867189999999999017e+00 -5.348529999999999518e+01
329.1 5.872464999999999691e+01 -9.906189999999998719e+00 -5.360079999999999245e+01
329.2 5.859624999999999773e+01 -9.893489999999999895e+00 -5.339289999999999736e+01
329.3 5.848675000000000068e+01 -9.920589999999998909e+00 -5.336490000000000578e+01
329.4 5.846094999999999686e+01 -9.987389999999999546e+00 -5.346999999999999886e+01
329.5 5.847395000000000209e+01 -9.843389999999999418e+00 -5.349479999999999791e+01
329.6 5.851595000000000368e+01 -9.851889999999999148e+00 -5.341490000000000293e+01
329.7 5.843274999999999864e+01 -1.002888999999999875e+01 -5.343899999999999295e+01
329.8 5.848705000000000354e+01 -9.931889999999999219e+00 -5.351829999999999643e+01
329.9 5.853725000000000023e+01 -9.891189999999999927e+00 -5.339530000000000598e+01
330 5.850795000000000101e+01 -9.839589999999999392e+00 -5.352500000000000568e+01
330.1 5.847545000000000215e+01 -9.834089999999999776e+00 -5.344480000000000075e+01
330.2 5.862545000000000073e+01 -9.918089999999999407e+00 -5.345739999999999270e+01
330.3 5.856665000000000276e+01 -9.899989999999998957e+00 -5.340529999999999688e+01
330.4 5.857845000000000368e+01 -9.816789999999999239e+00 -5.339709999999999468e+01
330.5 5.857065000000000055e+01 -9.942489999999999384e+00 -5.345279999999999632e+01
330.6 5.854064999999999941e+01 -9.886889999999999290e+00 -5.343510000000000559e+01
330.7 5.862554999999999694e+01 -9.879089999999999705e+00 -5.340460000000000207e+01
330.8 5.848895000000000266e+01 -9.855589999999999407e+00 -5.348869999999999436e+01
330.9 5.848355000000000103e+01 -9.846689999999998832e+00 -5.343059999999999832e+01
331 5.858624999999999972e+01 -1.003828999999999994e+01 -5.340170000000000528e+01
331.1 5.860575000000000045e+01 -9.993889999999998608e+00 -5.334059999999999491e+01
331.2 5.862004999999999910e+01 -9.956690000000000040e+00 -5.351229999999999620e+01
331.3 5.861905000000000143e+01 -9.749589999999999534e+00 -5.349020000000000152e+01
331.4 5.855445000000000277e+01 -9.952890000000000015e+00 -5.337819999999999254e+01
331.5 5.852564999999999884e+01 -9.941089999999999094e+00 -5.338519999999999754e+01
331.6 5.842094999999999771e+01 -9.951589999999999492e+00 -5.357789999999999964e+01
331.7 5.855134999999999934e+01 -9.932989999999998432e+00 -5.336769999999999925e+01
331.8 5.851545000000000130e+01 -9.975989999999999469e+00 -5.344289999999999452e+01
331.9 5.858765000000000356e+01 -9.936589999999998923e+00 -5.338429999999999609e+01
332 5.859584999999999866e+01 -9.973089999999999122e+00 -5.342419999999999902e+01
332.1 5.848425000000000296e+01 -9.927489999999998815e+00 -5.334099999999999397e+01
332.2 5.850285000000000224e+01 -9.896689999999999543e+00 -5.343240000000000123e+01
332.3 5.862095000000000056e+01 -9.986489999999999867e+00 -5.322220000000000084e+01
332.4 5.853244999999999720e+01 -9.912089999999999179e+00 -5.347050000000000125e+01
332.5 5.859725000000000250e+01 -9.921789999999999665e+00 -5.341629999999999256e+01
332.6 5.854845000000000255e+01 -9.882189999999999586e+00 -5.338710000000000377e+01
332.7 5.867034999999999911e+01 -9.948989999999998446e+00 -5.351449999999999818e+01
332.8 5.851915000000000333e+01 -9.891890000000000072e+00 -5.330649999999999977e+01
332.9 5.847344999999999970e+01 -1.002198999999999884e+01 -5.330929999999999325e+01
333 5.855915000000000248e+01 -9.817789999999998685e+00 -5.331810000000000116e+01
333.1 5.858955000000000268e+01 -1.003248999999999924e+01 -5.334820000000000562e+01
333.2 5.863544999999999874e+01 -9.788489999999999469e+00 -5.327100000000000080e+01
333.3 5.864405000000000001e+01 -9.826289999999998415e+00 -5.335679999999999268e+01
333.4 5.857065000000000055e+01 -9.917589999999998795e+00 -5.342579999999999529e+01
333.5 5.867895000000000039e+01 -9.961689999999999046e+00 -5.341140000000000043e+01
333.6 5.854554999999999865e+01 -9.888789999999998415e+00 -5.333589999999999520e+01
333.7 5.862865000000000038e+01 -9.953889999999999461e+00 -5.341289999999999338e+01
333.8 5.865155000000000030e+01 -9.901989999999999625e+00 -5.344950000000000045e+01
333.9 5.860524999999999807e+01 -9.962989999999999569e+00 -5.346699999999999875e+01
334 5.847534999999999883e+01 -9.935089999999998867e+00 -5.353489999999999327e+01
334.1 5.858465000000000344e+01 -9.783389999999998921e+00 -5.335720000000000596e+01
334.2 5.846285000000000309e+01 -9.823889999999998679e+00 -5.342659999999999343e+01
334.3 5.860844999999999771e+01 -9.930689999999998463e+00 -5.335559999999999548e+01
334.4 5.851265000000000072e+01 -9.950989999999999114e+00 -5.339939999999999998e+01
334.5 5.839724999999999966e+01 -1.000438999999999901e+01 -5.344849999999999568e+01
334.6 5.843574999999999875e+01 -9.928889999999999105e+00 -5.336929999999999552e+01
334.7 5.855205000000000126e+01 -9.740689999999998960e+00 -5.338790000000000191e+01
334.8 5.863315000000000055e+01 -9.894789999999998642e+00 -5.356659999999999400e+01
334.9 5.847925000000000040e+01 -9.800689999999999458e+00 -5.344209999999999638e+01
335 5.851404999999999745e+01 -9.849689999999998946e+00 -5.337380000000000280e+01
335.1 5.859405000000000285e+01 -1.001598999999999862e+01 -5.344599999999999795e+01
335.2 5.844505000000000194e+01 -9.863089999999999691e+00 -5.336589999999999634e+01
335.3 5.853835000000000122e+01 -9.922289999999998500e+00 -5.334720000000000084e+01
335.4 5.865964999999999918e+01 -9.991789999999999949e+00 -5.342409999999999570e+01
335.5 5.933744999999999692e+01 -9.413889999999998537e+00 -5.274320000000000164e+01
335.6 6.011634999999999707e+01 -9.087589999999998724e+00 -5.236509999999999820e+01
335.7 5.942414999999999736e+01 -9.355689999999999173e+00 -5.281029999999999802e+01
335.8 5.892275000000000063e+01 -9.746789999999998955e+00 -5.314050000000000296e+01
335.9 5.852405000000000257e+01 -1.001338999999999935e+01 -5.339119999999999777e+01
336 5.859295000000000186e+01 -9.912789999999999324e+00 -5.345029999999999859e+01
336.1 5.866255000000000308e+01 -9.894289999999999807e+00 -5.339910000000000423e+01
336.2 5.856184999999999974e+01 -9.878289999999999793e+00 -5.335039999999999338e+01
336.3 5.844435000000000002e+01 -9.825489999999998503e+00 -5.341639999999999588e+01
336.4 5.857365000000000066e+01 -9.875789999999998514e+00 -5.346349999999999625e+01
336.5 5.856074999999999875e+01 -9.924389999999998935e+00 -5.330509999999999593e+01
336.6 5.861115000000000208e+01 -9.781289999999998486e+00 -5.350329999999999586e+01
336.7 5.848335000000000150e+01 -9.948489999999999611e+00 -5.340590000000000259e+01
336.8 5.861814999999999998e+01 -9.868489999999999540e+00 -5.316679999999999495e+01
336.9 5.866875000000000284e+01 -9.884589999999999321e+00 -5.351789999999999736e+01
337 5.850305000000000177e+01 -9.836689999999999046e+00 -5.346580000000000155e+01
337.1 5.856394999999999840e+01 -9.822989999999999000e+00 -5.341029999999999234e+01
337.2 5.864515000000000100e+01 -9.862989999999999924e+00 -5.345279999999999632e+01
337.3 5.870244999999999891e+01 -9.976889999999999148e+00 -5.333979999999999677e+01
337.4 5.855125000000000313e+01 -9.855989999999998474e+00 -5.343989999999999441e+01
337.5 5.861435000000000173e+01 -9.944289999999998741e+00 -5.339709999999999468e+01
337.6 5.870985000000000298e+01 -9.930589999999998696e+00 -5.346070000000000277e+01
337.7 5.864065000000000083e+01 -9.771689999999999543e+00 -5.350889999999999702e+01
337.8 5.857685000000000031e+01 -9.834989999999999455e+00 -5.332439999999999714e+01
337.9 5.864005000000000223e+01 -9.917189999999999728e+00 -5.343429999999999325e+01
338 5.860795000000000243e+01 -9.878389999999999560e+00 -5.344589999999999463e+01
338.1 5.852815000000000367e+01 -9.959289999999999310e+00 -5.326999999999999602e+01
338.2 5.891624999999999801e+01 -9.673289999999999722e+00 -5.302159999999999229e+01
338.3 6.023414999999999964e+01 -9.012589999999999435e+00 -5.227909999999999968e+01
338.4 6.134074999999999989e+01 -8.806689999999999685e+00 -5.182909999999999684e+01
338.5 6.272355000000000302e+01 -8.694789999999999353e+00 -5.164570000000000505e+01
338.6 6.371334999999999837e+01 -8.713289999999998869e+00 -5.212049999999999272e+01
338.7 6.448595000000000255e+01 -8.550989999999998759e+00 -5.218200000000000216e+01
338.8 6.554585000000000150e+01 -8.749789999999999068e+00 -5.260249999999999204e+01
338.9 6.655125000000001023e+01 -8.987089999999998469e+00 -5.305629999999999313e+01
339 6.707654999999999745e+01 -8.673289999999999722e+00 -5.384690000000000509e+01
339.1 6.818784999999999741e+01 -8.563789999999999125e+00 -5.473949999999999250e+01
339.2 6.905155000000000598e+01 -8.231789999999998386e+00 -5.508589999999999520e+01
339.3 6.933995000000000175e+01 -7.940169999999999284e+00 -5.528130000000000166e+01
339.4 6.951014999999999588e+01 -8.028789999999998983e+00 -5.590290000000000248e+01
339.5 6.992595000000000027e+01 -8.150290000000000035e+00 -5.668640000000000612e+01
339.6 7.047634999999999650e+01 -8.247189999999999799e+00 -5.770759999999999934e+01
339.7 7.139655000000000484e+01 -7.783360000000000944e+00 -5.824290000000000589e+01
339.8 7.202164999999999395e+01 -7.649880000000000457e+00 -5.865699999999999648e+01
339.9 7.246765000000000612e+01 -7.638660000000000672e+00 -5.881719999999999970e+01
340 7.322615000000000407e+01 -8.446989999999999554e+00 -5.958389999999999986e+01
340.1 7.388365000000000293e+01 -9.002989999999998716e+00 -6.025289999999999679e+01
340.2 7.469965000000000543e+01 -9.480689999999999173e+00 -6.036619999999999209e+01
340.3 7.536095000000000255e+01 -1.001038999999999923e+01 -6.072289999999999566e+01
340.4 7.610784999999999911e+01 -1.042948999999999948e+01 -6.070889999999999986e+01
340.5 7.698345000000000482e+01 -1.091538999999999859e+01 -6.038320000000000221e+01
340.6 7.801194999999999879e+01 -1.171809000000000012e+01 -5.989939999999999998e+01
340.7 7.879664999999999964e+01 -1.224648999999999965e+01 -5.990200000000000102e+01
340.8 8.001574999999999704e+01 -1.286139000000000010e+01 -6.014059999999999206e+01
340.9 8.089275000000000659e+01 -1.370868999999999893e+01 -6.074569999999999936e+01
341 8.172724999999999795e+01 -1.454928999999999917e+01 -6.121469999999999345e+01
341.1 8.234305000000000518e+01 -1.490859000000000023e+01 -6.181189999999999429e+01
341.2 8.270725000000000193e+01 -1.535349000000000075e+01 -6.186960000000000548e+01
341.3 8.298765000000000214e+01 -1.579178999999999888e+01 -6.213129999999999598e+01
341.4 8.328584999999999638e+01 -1.628519000000000005e+01 -6.247780000000000200e+01
341.5 8.289544999999999675e+01 -1.768958999999999904e+01 -6.297069999999999368e+01
341.6 8.297355000000000302e+01 -1.813089000000000084e+01 -6.319239999999999213e+01
341.7 8.322305000000000064e+01 -1.882088999999999857e+01 -6.356739999999999213e+01
341.8 8.333594999999999686e+01 -1.953008999999999773e+01 -6.381529999999999347e+01
341.9 8.335065000000000168e+01 -1.953049000000000035e+01 -6.379110000000000014e+01
342 8.342884999999999707e+01 -1.955629000000000062e+01 -6.379319999999999879e+01
342.1 8.286584999999999468e+01 -1.936938999999999922e+01 -6.357420000000000471e+01
342.2 8.201064999999999827e+01 -1.856689000000000078e+01 -6.292189999999999372e+01
342.3 8.106234999999999502e+01 -1.789508999999999972e+01 -6.237680000000000291e+01
342.4 8.097634999999999650e+01 -1.783868999999999971e+01 -6.228449999999999420e+01
342.5 8.113705000000000211e+01 -1.775968999999999909e+01 -6.213490000000000180e+01
342.6 8.109924999999999784e+01 -1.737908999999999793e+01 -6.205140000000000100e+01
342.7 8.123075000000000045e+01 -1.613008999999999915e+01 -6.165770000000000550e+01
342.8 8.119074999999999420e+01 -1.470478999999999914e+01 -6.113949999999999818e+01
342.9 8.154874999999999829e+01 -1.402289000000000030e+01 -6.063370000000000459e+01
343 8.172584999999999411e+01 -1.299318999999999846e+01 -6.002450000000000330e+01
343.1 8.209714999999999918e+01 -1.218368999999999858e+01 -5.972289999999999566e+01
343.2 8.284635000000000105e+01 -1.122138999999999953e+01 -5.940819999999999368e+01
343.3 8.353324999999999534e+01 -1.061749000000000009e+01 -5.909269999999999357e+01
343.4 8.369674999999999443e+01 -1.027238999999999969e+01 -5.922749999999999204e+01
343.5 8.313124999999999432e+01 -1.097408999999999857e+01 -5.943670000000000186e+01
343.6 8.245805000000000007e+01 -1.161228999999999978e+01 -5.948399999999999466e+01
343.7 8.176675000000000182e+01 -1.242898999999999887e+01 -6.000220000000000198e+01
343.8 8.117425000000000068e+01 -1.342958999999999925e+01 -6.071939999999999316e+01
343.9 8.098085000000000377e+01 -1.437758999999999787e+01 -6.128100000000000591e+01
344 8.072624999999999318e+01 -1.526948999999999756e+01 -6.151219999999999288e+01
344.1 8.071014999999999873e+01 -1.628189000000000064e+01 -6.167010000000000502e+01
344.2 8.030334999999999468e+01 -1.655438999999999794e+01 -6.186430000000000007e+01
344.3 8.038835000000000264e+01 -1.694938999999999751e+01 -6.178369999999999607e+01
344.4 8.034364999999999668e+01 -1.676928999999999803e+01 -6.184319999999999595e+01
344.5 8.038134999999999764e+01 -1.682459000000000060e+01 -6.179290000000000305e+01
344.6 8.023584999999999923e+01 -1.677528999999999826e+01 -6.179049999999999443e+01
344.7 8.027705000000000268e+01 -1.676328999999999780e+01 -6.167759999999999820e+01
344.8 8.026314999999999600e+01 -1.683028999999999797e+01 -6.185880000000000223e+01
344.9 8.028775000000000261e+01 -1.677088999999999785e+01 -6.180379999999999541e+01
345 8.020974999999999966e+01 -1.671218999999999966e+01 -6.185160000000000480e+01
345.1 8.024054999999999893e+01 -1.686709000000000103e+01 -6.179259999999999309e+01
345.2 8.038185000000000002e+01 -1.681709000000000032e+01 -6.194620000000000459e+01
345.3 8.033474999999999966e+01 -1.682518999999999920e+01 -6.177750000000000341e+01
345.4 8.025835000000000719e+01 -1.695668999999999826e+01 -6.182339999999999236e+01
345.5 8.032845000000000368e+01 -1.696968999999999994e+01 -6.187760000000000105e+01
345.6 8.017464999999999975e+01 -1.677788999999999930e+01 -6.189809999999999945e+01
345.7 8.031964999999999577e+01 -1.690679000000000087e+01 -6.190590000000000259e+01
345.8 8.040115000000000123e+01 -1.682408999999999821e+01 -6.183990000000000009e+01
345.9 8.041684999999999661e+01 -1.666218999999999895e+01 -6.181340000000000146e+01
346 8.034765000000000157e+01 -1.663128999999999991e+01 -6.180519999999999925e+01
346.1 8.038424999999999443e+01 -1.677708999999999762e+01 -6.183639999999999759e+01
346.2 8.037935000000000230e+01 -1.697928999999999888e+01 -6.182089999999999463e+01
346.3 8.050235000000000696e+01 -1.693948999999999927e+01 -6.192019999999999413e+01
346.4 8.052164999999999395e+01 -1.688628999999999891e+01 -6.179850000000000421e+01
346.5 8.043734999999999502e+01 -1.672999000000000080e+01 -6.177100000000000080e+01
346.6 8.038124999999999432e+01 -1.671988999999999947e+01 -6.190579999999999927e+01
346.7 8.059035000000000082e+01 -1.695048999999999850e+01 -6.183050000000000068e+01
346.8 8.049254999999999427e+01 -1.674588999999999928e+01 -6.176259999999999195e+01
346.9 8.036554999999999893e+01 -1.680868999999999858e+01 -6.191809999999999548e+01
347 8.044004999999999939e+01 -1.679638999999999882e+01 -6.197010000000000218e+01
347.1 8.033185000000000286e+01 -1.698728999999999800e+01 -6.182319999999999993e+01
347.2 8.031664999999999566e+01 -1.680019000000000062e+01 -6.183759999999999479e+01
347.3 8.032555000000000689e+01 -1.662189000000000050e+01 -6.181340000000000146e+01
347.4 8.040534999999999854e+01 -1.680789000000000044e+01 -6.183669999999999334e+01
347.5 8.058625000000000682e+01 -1.700759000000000043e+01 -6.206260000000000332e+01
347.6 8.069955000000000211e+01 -1.670289000000000001e+01 -6.193309999999999604e+01
347.7 8.048975000000000080e+01 -1.689128999999999792e+01 -6.194859999999999900e+01
347.8 8.053714999999999691e+01 -1.691068999999999889e+01 -6.182819999999999538e+01
347.9 8.042574999999999363e+01 -1.700899000000000072e+01 -6.185989999999999611e+01
348 8.075624999999999432e+01 -1.687578999999999851e+01 -6.184909999999999286e+01
348.1 8.048624999999999829e+01 -1.686148999999999987e+01 -6.199630000000000507e+01
348.2 8.032394999999999641e+01 -1.680128999999999806e+01 -6.191509999999999536e+01
348.3 8.033405000000000484e+01 -1.682068999999999903e+01 -6.183249999999999602e+01
348.4 8.038835000000000264e+01 -1.675508999999999915e+01 -6.180700000000000216e+01
348.5 8.040285000000000082e+01 -1.670788999999999902e+01 -6.186419999999999675e+01
348.6 8.070125000000000171e+01 -1.633278999999999925e+01 -6.173470000000000368e+01
348.7 8.161624999999999375e+01 -1.571499000000000024e+01 -6.134220000000000539e+01
348.8 8.203584999999999638e+01 -1.528378999999999976e+01 -6.138599999999999568e+01
348.9 8.229075000000000273e+01 -1.506478999999999857e+01 -6.125480000000000302e+01
349 8.264185000000000514e+01 -1.490118999999999971e+01 -6.117000000000000171e+01
349.1 8.206104999999999450e+01 -1.455058999999999969e+01 -6.162689999999999202e+01
349.2 8.157335000000000491e+01 -1.430159000000000091e+01 -6.254330000000000211e+01
349.3 8.160155000000000314e+01 -1.346318999999999910e+01 -6.273810000000000286e+01
349.4 8.154774999999999352e+01 -1.323168999999999862e+01 -6.331019999999999470e+01
349.5 8.127344999999999686e+01 -1.266308999999999862e+01 -6.357529999999999859e+01
349.6 8.069254999999999711e+01 -1.168158999999999992e+01 -6.410729999999999507e+01
349.7 8.052485000000000070e+01 -1.127149000000000001e+01 -6.413989999999999725e+01
349.8 8.037855000000000416e+01 -1.064368999999999943e+01 -6.402280000000000371e+01
349.9 8.015175000000000693e+01 -9.905489999999998574e+00 -6.390040000000000475e+01
350 7.999394999999999811e+01 -8.872989999999999711e+00 -6.396979999999999222e+01
350.1 7.978244999999999720e+01 -7.410110000000000419e+00 -6.429659999999999798e+01
350.2 7.966044999999999732e+01 -6.602170000000000094e+00 -6.443680000000000518e+01
350.3 7.946274999999999977e+01 -5.635889999999999844e+00 -6.496139999999999759e+01
350.4 7.913934999999999320e+01 -4.324609999999999843e+00 -6.583920000000000528e+01
350.5 7.879564999999999486e+01 -4.316769999999999996e+00 -6.685720000000000596e+01
350.6 7.899224999999999852e+01 -4.068900000000000183e+00 -6.728019999999999357e+01
350.7 7.931154999999999688e+01 -3.859060000000000379e+00 -6.820130000000000337e+01
350.8 7.973704999999999643e+01 -3.840609999999999857e+00 -6.893030000000000257e+01
350.9 8.006605000000000416e+01 -4.048989999999999867e+00 -6.892839999999999634e+01
351 8.098454999999999870e+01 -4.279550000000000409e+00 -6.948990000000000578e+01
351.1 8.149325000000000330e+01 -4.634599999999999831e+00 -7.003799999999999670e+01
351.2 8.191245000000000687e+01 -5.258820000000000050e+00 -7.082389999999999475e+01
351.3 8.329255000000000564e+01 -5.514969999999999928e+00 -7.134430000000000405e+01
351.4 8.368904999999999461e+01 -5.761040000000000383e+00 -7.180599999999999739e+01
351.5 8.444095000000000084e+01 -5.365619999999999834e+00 -7.237019999999999698e+01
351.6 8.507025000000000148e+01 -4.865059999999999718e+00 -7.306850000000000023e+01
351.7 8.557514999999999361e+01 -4.225019999999999776e+00 -7.357699999999999818e+01
351.8 8.613214999999999577e+01 -3.933559999999999945e+00 -7.396689999999999543e+01
351.9 8.678225000000000477e+01 -3.383460000000000356e+00 -7.437760000000000105e+01
352 8.737775000000000603e+01 -3.128190000000000026e+00 -7.446450000000000102e+01
352.1 8.867844999999999800e+01 -3.212730000000000530e+00 -7.431610000000000582e+01
352.2 8.949325000000000330e+01 -3.433010000000000339e+00 -7.400390000000000157e+01
352.3 9.095194999999999652e+01 -3.702659999999999840e+00 -7.385979999999999279e+01
352.4 9.205254999999999654e+01 -3.864510000000000112e+00 -7.361969999999999459e+01
352.5 9.290045000000000641e+01 -3.963460000000000427e+00 -7.348090000000000543e+01
352.6 9.375775000000000148e+01 -3.498490000000000322e+00 -7.325419999999999732e+01
352.7 9.448505000000000109e+01 -3.331380000000000230e+00 -7.315659999999999741e+01
352.8 9.478284999999999627e+01 -3.217089999999999783e+00 -7.315290000000000248e+01
352.9 9.480195000000000505e+01 -2.983530000000000015e+00 -7.328130000000000166e+01
353 9.499845000000000539e+01 -3.084670000000000023e+00 -7.317170000000000130e+01
353.1 9.494265000000000043e+01 -2.939270000000000493e+00 -7.327500000000000568e+01
353.2 9.499365000000000236e+01 -3.056140000000000079e+00 -7.324049999999999727e+01
353.3 9.506194999999999595e+01 -2.983610000000000539e+00 -7.326529999999999632e+01
353.4 9.499545000000000528e+01 -2.936729999999999841e+00 -7.321359999999999957e+01
353.5 9.506364999999999554e+01 -2.989600000000000257e+00 -7.317310000000000514e+01
353.6 9.504155000000000086e+01 -2.844780000000000086e+00 -7.324429999999999552e+01
353.7 9.502554999999999552e+01 -3.020000000000000462e+00 -7.317130000000000223e+01
353.8 9.496235000000000070e+01 -2.988979999999999748e+00 -7.321959999999999980e+01
353.9 9.490874999999999773e+01 -2.978660000000000529e+00 -7.320799999999999841e+01
354 9.488654999999999973e+01 -2.998230000000000395e+00 -7.326869999999999550e+01
354.1 9.486055000000000348e+01 -3.080659999999999954e+00 -7.316570000000000107e+01
354.2 9.496455000000000268e+01 -3.125020000000000131e+00 -7.316719999999999402e+01
354.3 9.496614999999999895e+01 -3.041389999999999816e+00 -7.321999999999999886e+01
354.4 9.490165000000000362e+01 -3.038079999999999892e+00 -7.323420000000000130e+01
354.5 9.507935000000000514e+01 -2.916039999999999743e+00 -7.325130000000000052e+01
354.6 9.503265000000000384e+01 -3.051070000000000171e+00 -7.320399999999999352e+01
354.7 9.495825000000000671e+01 -2.983929999999999971e+00 -7.327070000000000505e+01
354.8 9.500355000000000416e+01 -3.040580000000000283e+00 -7.328499999999999659e+01
354.9 9.510665000000000191e+01 -3.015430000000000277e+00 -7.316970000000000596e+01
355 9.502464999999999407e+01 -2.933559999999999945e+00 -7.323099999999999454e+01
355.1 9.499564999999999770e+01 -2.990949999999999775e+00 -7.321909999999999741e+01
355.2 9.485065000000000168e+01 -2.940059999999999896e+00 -7.325169999999999959e+01
355.3 9.512905000000000655e+01 -2.995569999999999844e+00 -7.319480000000000075e+01
355.4 9.350395000000000323e+01 -3.828720000000000567e+00 -7.333839999999999293e+01
355.5 9.226425000000000409e+01 -4.199220000000000397e+00 -7.370839999999999748e+01
355.6 9.188185000000000002e+01 -4.618020000000000458e+00 -7.415579999999999927e+01
355.7 9.158854999999999791e+01 -5.141210000000000058e+00 -7.451170000000000471e+01
355.8 9.220074999999999932e+01 -4.372700000000000031e+00 -7.400339999999999918e+01
355.9 9.281234999999999502e+01 -4.139890000000000292e+00 -7.364409999999999457e+01
356 9.358644999999999925e+01 -3.871089999999999698e+00 -7.339100000000000534e+01
356.1 9.441845000000000709e+01 -3.485840000000000494e+00 -7.318240000000000123e+01
356.2 9.485795000000000243e+01 -3.089839999999999698e+00 -7.316710000000000491e+01
356.3 9.492544999999999789e+01 -3.047540000000000582e+00 -7.320000000000000284e+01
356.4 9.512234999999999729e+01 -2.919150000000000134e+00 -7.323300000000000409e+01
356.5 9.490555000000000518e+01 -2.985829999999999984e+00 -7.322459999999999525e+01
356.6 9.495945000000000391e+01 -2.981320000000000192e+00 -7.326689999999999259e+01
356.7 9.487394999999999357e+01 -2.923490000000000144e+00 -7.326630000000000109e+01
356.8 9.499935000000000684e+01 -2.972080000000000055e+00 -7.325400000000000489e+01
356.9 9.501914999999999623e+01 -3.036410000000000053e+00 -7.313989999999999725e+01
357 9.488824999999999932e+01 -2.987790000000000390e+00 -7.323909999999999343e+01
357.1 9.472575000000000500e+01 -3.134960000000000413e+00 -7.323510000000000275e+01
357.2 9.472844999999999516e+01 -2.993829999999999991e+00 -7.327070000000000505e+01
357.3 9.476444999999999652e+01 -3.095609999999999751e+00 -7.322129999999999939e+01
357.4 9.493595000000000539e+01 -3.032370000000000232e+00 -7.320529999999999404e+01
357.5 9.501425000000000409e+01 -3.015489999999999782e+00 -7.314839999999999520e+01
357.6 9.501205000000000211e+01 -2.982129999999999725e+00 -7.319230000000000302e+01
357.7 9.514124999999999943e+01 -2.982980000000000409e+00 -7.315279999999999916e+01
357.8 9.503934999999999889e+01 -2.983610000000000539e+00 -7.315189999999999770e+01
357.9 9.499094999999999800e+01 -2.967360000000000220e+00 -7.317669999999999675e+01
358 9.490524999999999523e+01 -3.039740000000000109e+00 -7.318489999999999895e+01
358.1 9.502084999999999582e+01 -3.048399999999999999e+00 -7.325449999999999307e+01
358.2 9.503135000000000332e+01 -2.953490000000000393e+00 -7.326550000000000296e+01
358.3 9.373775000000000546e+01 -3.724250000000000504e+00 -7.327030000000000598e+01
358.4 9.235144999999999982e+01 -4.303589999999999804e+00 -7.348560000000000514e+01
358.5 9.144105000000000416e+01 -5.303880000000000372e+00 -7.326449999999999818e+01
358.6 9.071354999999999791e+01 -5.569360000000000532e+00 -7.285509999999999309e+01
358.7 9.000435000000000230e+01 -5.782410000000000494e+00 -7.247960000000000491e+01
358.8 8.932155000000000200e+01 -6.164880000000001026e+00 -7.154479999999999507e+01
358.9 8.896864999999999668e+01 -6.276520000000000543e+00 -7.133589999999999520e+01
359 8.876534999999999798e+01 -6.377669999999999284e+00 -7.141740000000000066e+01
359.1 8.864685000000000059e+01 -6.466450000000000919e+00 -7.143319999999999936e+01
359.2 8.865115000000000123e+01 -6.420570000000000555e+00 -7.131220000000000425e+01
359.3 8.881295000000000073e+01 -6.157020000000000159e+00 -7.123909999999999343e+01
359.4 8.880544999999999334e+01 -6.296460000000000612e+00 -7.130060000000000286e+01
359.5 8.877934999999999377e+01 -6.304380000000000983e+00 -7.143739999999999668e+01
359.6 8.870295000000000130e+01 -6.381100000000000882e+00 -7.139470000000000027e+01
359.7 8.877474999999999739e+01 -6.310070000000000512e+00 -7.130190000000000339e+01
359.8 8.879375000000000284e+01 -6.382850000000000357e+00 -7.150249999999999773e+01
359.9 8.855814999999999770e+01 -6.388020000000000032e+00 -7.123690000000000566e+01
360 8.856525000000000603e+01 -6.445950000000000735e+00 -7.138830000000000098e+01
360.1 8.856185000000000684e+01 -6.429310000000000080e+00 -7.128619999999999379e+01
360.2 8.856244999999999834e+01 -6.470030000000000392e+00 -7.139279999999999404e+01
360.3 8.864735000000000298e+01 -6.364120000000000665e+00 -7.128780000000000427e+01
360.4 8.849755000000000393e+01 -6.429049999999999265e+00 -7.136730000000000018e+01
360.5 8.867915000000000703e+01 -6.347510000000000652e+00 -7.122920000000000584e+01
360.6 8.860465000000000657e+01 -6.393210000000000726e+00 -7.139959999999999241e+01
360.7 8.849705000000000155e+01 -6.496360000000000134e+00 -7.120430000000000348e+01
360.8 8.866304999999999836e+01 -6.344090000000000451e+00 -7.123269999999999413e+01
360.9 8.863805000000000689e+01 -6.433560000000000834e+00 -7.140099999999999625e+01
361 8.870305000000000462e+01 -6.391340000000000465e+00 -7.157469999999999288e+01
361.1 8.883865000000000123e+01 -6.279670000000000307e+00 -7.125660000000000593e+01
361.2 8.864204999999999757e+01 -6.374060000000000947e+00 -7.127840000000000487e+01
361.3 8.863335000000000719e+01 -6.465390000000000192e+00 -7.116679999999999495e+01
361.4 8.889705000000000723e+01 -6.366340000000000110e+00 -7.139140000000000441e+01
361.5 8.896625000000000227e+01 -6.287059999999999427e+00 -7.145120000000000005e+01
361.6 8.891304999999999836e+01 -6.214089999999999669e+00 -7.111579999999999302e+01
361.7 8.878045000000000186e+01 -6.292629999999999946e+00 -7.124230000000000018e+01
361.8 8.867565000000000452e+01 -6.393870000000000609e+00 -7.127679999999999438e+01
361.9 8.868604999999999450e+01 -6.410860000000000447e+00 -7.125440000000000396e+01
362 8.870525000000000659e+01 -6.315019999999999634e+00 -7.141140000000000043e+01
362.1 8.866814999999999714e+01 -6.393930000000000113e+00 -7.127540000000000475e+01
362.2 8.855644999999999811e+01 -6.475670000000000037e+00 -7.124280000000000257e+01
362.3 8.868314999999999770e+01 -6.445960000000000356e+00 -7.134949999999999193e+01
362.4 8.886924999999999386e+01 -6.292050000000000587e+00 -7.141419999999999391e+01
362.5 8.851465000000000316e+01 -6.433530000000000193e+00 -7.130629999999999313e+01
362.6 8.857814999999999372e+01 -6.521960000000000868e+00 -7.136969999999999459e+01
362.7 8.864634999999999820e+01 -6.358239999999999448e+00 -7.136020000000000607e+01
362.8 8.861005000000000109e+01 -6.397680000000000256e+00 -7.139159999999999684e+01
362.9 8.865404999999999802e+01 -6.354339999999999655e+00 -7.125679999999999836e+01
363 8.867315000000000680e+01 -6.349969999999999892e+00 -7.134739999999999327e+01
363.1 8.854364999999999952e+01 -6.437009999999999899e+00 -7.136870000000000402e+01
363.2 8.857684999999999320e+01 -6.359990000000000698e+00 -7.126059999999999661e+01
363.3 8.881565000000000509e+01 -6.381969999999999921e+00 -7.129309999999999548e+01
363.4 8.875695000000000334e+01 -6.266520000000000756e+00 -7.118680000000000518e+01
363.5 8.944355000000000189e+01 -6.069460000000000299e+00 -7.224249999999999261e+01
363.6 9.037505000000000166e+01 -5.841940000000000133e+00 -7.371299999999999386e+01
363.7 9.098205000000000098e+01 -5.339599999999999902e+00 -7.423329999999999984e+01
363.8 9.143744999999999834e+01 -5.203059999999999796e+00 -7.458689999999999998e+01
363.9 9.155984999999999729e+01 -5.072130000000000472e+00 -7.487390000000000612e+01
364 9.171264999999999645e+01 -5.097739999999999938e+00 -7.464770000000000039e+01
364.1 9.121285000000000309e+01 -4.931799999999999962e+00 -7.474450000000000216e+01
364.2 9.171644999999999470e+01 -4.771570000000000533e+00 -7.466089999999999804e+01
364.3 9.170515000000000327e+01 -4.816130000000000244e+00 -7.469230000000000302e+01
364.4 9.151255000000000450e+01 -4.766230000000000189e+00 -7.468399999999999750e+01
364.5 9.156234999999999502e+01 -4.812730000000000175e+00 -7.466270000000000095e+01
364.6 9.154524999999999579e+01 -4.770560000000000578e+00 -7.472690000000000055e+01
364.7 9.149145000000000039e+01 -4.912830000000000474e+00 -7.469599999999999795e+01
364.8 9.165635000000000332e+01 -4.350670000000000037e+00 -7.465749999999999886e+01
364.9 9.142605000000000359e+01 -4.603760000000000296e+00 -7.475700000000000500e+01
365 9.153685000000000116e+01 -4.498650000000000482e+00 -7.476500000000000057e+01
365.1 9.133355000000000246e+01 -4.283039999999999736e+00 -7.496080000000000609e+01
365.2 9.149864999999999782e+01 -4.574900000000000411e+00 -7.463939999999999486e+01
365.3 9.163354999999999961e+01 -4.359810000000000407e+00 -7.474849999999999284e+01
365.4 9.169894999999999641e+01 -4.423770000000000202e+00 -7.469629999999999370e+01
365.5 9.165595000000000425e+01 -4.408140000000000391e+00 -7.461889999999999645e+01
365.6 9.160025000000000261e+01 -4.421059999999999768e+00 -7.475019999999999243e+01
365.7 9.160644999999999527e+01 -4.529980000000000118e+00 -7.465389999999999304e+01
365.8 9.176465000000000316e+01 -4.686480000000000423e+00 -7.452500000000000568e+01
365.9 9.156064999999999543e+01 -4.561790000000000234e+00 -7.479500000000000171e+01
366 9.159444999999999482e+01 -4.406299999999999883e+00 -7.472960000000000491e+01
366.1 9.153055000000000518e+01 -4.365090000000000359e+00 -7.489270000000000493e+01
366.2 9.124615000000000009e+01 -4.474750000000000227e+00 -7.490330000000000155e+01
366.3 9.142534999999999457e+01 -4.514339999999999797e+00 -7.479370000000000118e+01
366.4 9.144894999999999641e+01 -4.494620000000000282e+00 -7.483499999999999375e+01
366.5 9.153804999999999836e+01 -4.347129999999999939e+00 -7.470789999999999509e+01
366.6 9.146415000000000362e+01 -4.499859999999999971e+00 -7.478279999999999461e+01
366.7 9.154394999999999527e+01 -4.763200000000000323e+00 -7.475709999999999411e+01
366.8 9.149025000000000318e+01 -4.791269999999999918e+00 -7.475440000000000396e+01
366.9 9.169114999999999327e+01 -4.941860000000000142e+00 -7.473619999999999663e+01
367 9.164015000000000555e+01 -4.703940000000000232e+00 -7.459409999999999741e+01
367.1 9.157054999999999723e+01 -4.467830000000000190e+00 -7.476619999999999777e+01
367.2 9.161265000000000214e+01 -4.430139999999999745e+00 -7.466710000000000491e+01
367.3 9.163875000000000171e+01 -4.712050000000000516e+00 -7.471410000000000196e+01
367.4 9.110304999999999609e+01 -4.479899999999999771e+00 -7.428270000000000550e+01
367.5 9.098704999999999643e+01 -4.555730000000000501e+00 -7.325589999999999691e+01
367.6 9.089135000000000275e+01 -4.367519999999999847e+00 -7.236709999999999354e+01
367.7 9.090595000000000425e+01 -4.209019999999999762e+00 -7.111650000000000205e+01
367.8 9.099365000000000236e+01 -4.008960000000000079e+00 -7.015109999999999957e+01
367.9 9.141814999999999714e+01 -4.046630000000000393e+00 -6.896670000000000300e+01
368 9.208124999999999716e+01 -3.745490000000000208e+00 -6.792589999999999861e+01
368.1 9.265725000000000477e+01 -3.372410000000000352e+00 -6.693040000000000589e+01
368.2 9.295754999999999768e+01 -2.930369999999999919e+00 -6.620969999999999800e+01
368.3 9.306064999999999543e+01 -2.306519999999999904e+00 -6.537590000000000146e+01
368.4 9.348414999999999964e+01 -2.045290000000000497e+00 -6.441389999999999816e+01
368.5 9.414775000000000205e+01 -2.449559999999999960e+00 -6.333150000000000546e+01
368.6 9.469865000000000066e+01 -2.766849999999999810e+00 -6.291100000000000136e+01
368.7 9.560025000000000261e+01 -2.904989999999999739e+00 -6.247060000000000457e+01
368.8 9.654515000000000668e+01 -3.341930000000000511e+00 -6.210089999999999577e+01
368.9 9.720865000000000578e+01 -3.695370000000000488e+00 -6.217999999999999261e+01
369 9.814575000000000671e+01 -4.010860000000000092e+00 -6.184739999999999327e+01
369.1 9.800175000000000125e+01 -4.170869999999999855e+00 -6.179049999999999443e+01
369.2 9.821864999999999668e+01 -4.596429999999999794e+00 -6.143729999999999336e+01
369.3 9.869745000000000346e+01 -5.153509999999999813e+00 -6.123260000000000502e+01
369.4 9.964244999999999663e+01 -6.043460000000000498e+00 -6.025669999999999504e+01
369.5 1.000962499999999977e+02 -6.845279999999999809e+00 -5.955660000000000309e+01
369.6 1.006668499999999966e+02 -7.309959999999999347e+00 -5.918540000000000134e+01
369.7 1.010409499999999952e+02 -8.027789999999999537e+00 -5.908039999999999736e+01
369.8 1.009661499999999990e+02 -9.091789999999999594e+00 -5.887900000000000489e+01
369.9 1.011597500000000025e+02 -9.194389999999998508e+00 -5.910410000000000252e+01
370 1.010053500000000071e+02 -9.297089999999998966e+00 -5.904699999999999704e+01
370.1 1.004579499999999967e+02 -9.965689999999998605e+00 -5.891400000000000148e+01
370.2 1.002206500000000062e+02 -1.050108999999999959e+01 -5.900400000000000489e+01
370.3 1.002296500000000066e+02 -1.146258999999999872e+01 -5.941679999999999495e+01
370.4 1.001985499999999973e+02 -1.259238999999999997e+01 -5.970650000000000546e+01
370.5 1.007392499999999984e+02 -1.365228999999999893e+01 -5.988110000000000355e+01
370.6 1.012187500000000000e+02 -1.495658999999999850e+01 -6.064650000000000318e+01
370.7 1.016832500000000010e+02 -1.572968999999999795e+01 -6.122409999999999286e+01
370.8 1.019428500000000071e+02 -1.575368999999999886e+01 -6.136409999999999343e+01
370.9 1.020292500000000047e+02 -1.577838999999999814e+01 -6.128929999999999723e+01
371 1.021288499999999999e+02 -1.585298999999999836e+01 -6.114830000000000609e+01
371.1 1.020024499999999961e+02 -1.581498999999999810e+01 -6.128860000000000241e+01
371.2 1.020041499999999957e+02 -1.578548999999999936e+01 -6.124670000000000414e+01
371.3 1.019978499999999997e+02 -1.567268999999999934e+01 -6.131099999999999284e+01
371.4 1.020253500000000031e+02 -1.563859000000000066e+01 -6.127779999999999916e+01
371.5 1.018809499999999986e+02 -1.586778999999999940e+01 -6.128740000000000521e+01
371.6 1.019078499999999963e+02 -1.574508999999999759e+01 -6.143510000000000559e+01
371.7 1.013180499999999995e+02 -1.495358999999999838e+01 -6.098279999999999745e+01
371.8 1.011764500000000027e+02 -1.464728999999999814e+01 -6.048590000000000089e+01
371.9 1.008526499999999970e+02 -1.413218999999999781e+01 -6.024609999999999843e+01
372 1.003695500000000038e+02 -1.293168999999999969e+01 -5.967329999999999757e+01
372.1 1.002297499999999957e+02 -1.188218999999999959e+01 -5.942610000000000525e+01
372.2 1.002806499999999943e+02 -1.257298999999999900e+01 -5.965089999999999293e+01
372.3 1.008146500000000003e+02 -1.369829000000000008e+01 -5.978959999999999297e+01
372.4 1.011755500000000012e+02 -1.460059000000000040e+01 -6.023239999999999839e+01
372.5 1.014762499999999932e+02 -1.552968999999999866e+01 -6.096439999999999770e+01
372.6 1.011848499999999973e+02 -1.609048999999999907e+01 -6.133759999999999479e+01
372.7 1.013566500000000019e+02 -1.542288999999999888e+01 -6.068919999999999959e+01
372.8 1.010259499999999946e+02 -1.471748999999999796e+01 -6.062709999999999866e+01
372.9 1.010594499999999982e+02 -1.472788999999999859e+01 -6.051030000000000086e+01
373 1.009501499999999936e+02 -1.438409000000000049e+01 -6.041710000000000491e+01
373.1 1.009927500000000009e+02 -1.392918999999999841e+01 -5.998399999999999466e+01
373.2 1.003484499999999997e+02 -1.274348999999999954e+01 -5.966240000000000521e+01
373.3 1.001417500000000018e+02 -1.198578999999999972e+01 -5.949840000000000373e+01
373.4 1.001622500000000002e+02 -1.090618999999999872e+01 -5.915269999999999584e+01
373.5 1.001727499999999935e+02 -9.354389999999998651e+00 -5.859900000000000375e+01
373.6 9.991084999999999638e+01 -9.168889999999999318e+00 -5.769289999999999452e+01
373.7 9.991965000000000430e+01 -8.405389999999998807e+00 -5.692459999999999809e+01
373.8 9.964424999999999955e+01 -7.688550000000000217e+00 -5.599920000000000186e+01
373.9 9.994634999999999536e+01 -7.180510000000000836e+00 -5.541710000000000491e+01
374 9.945244999999999891e+01 -6.514999999999999680e+00 -5.479420000000000357e+01
374.1 9.953024999999999523e+01 -5.530269999999999797e+00 -5.387709999999999866e+01
374.2 9.890664999999999907e+01 -4.432850000000000179e+00 -5.328390000000000271e+01
374.3 9.821335000000000548e+01 -3.544610000000000483e+00 -5.273080000000000211e+01
374.4 9.778555000000000064e+01 -2.789559999999999818e+00 -5.184730000000000416e+01
374.5 9.743155000000000143e+01 -2.535660000000000025e+00 -5.074399999999999977e+01
374.6 9.713944999999999652e+01 -2.300710000000000477e+00 -4.994929999999999382e+01
374.7 9.717704999999999416e+01 -2.219219999999999970e+00 -4.982809999999999206e+01
374.8 9.759414999999999907e+01 -2.242449999999999832e+00 -5.121930000000000405e+01
374.9 9.806135000000000446e+01 -2.307949999999999946e+00 -5.248850000000000193e+01
375 9.810694999999999766e+01 -2.723939999999999806e+00 -5.261509999999999820e+01
375.1 9.782184999999999775e+01 -2.401690000000000325e+00 -5.168429999999999325e+01
375.2 9.725764999999999816e+01 -2.449189999999999756e+00 -5.062120000000000175e+01
375.3 9.676805000000000234e+01 -2.238150000000000084e+00 -4.924509999999999366e+01
375.4 9.676685000000000514e+01 -2.258290000000000575e+00 -4.844480000000000075e+01
375.5 9.640494999999999948e+01 -1.829319999999999835e+00 -4.811679999999999779e+01
375.6 9.653785000000000593e+01 -2.415140000000000065e+00 -4.884870000000000090e+01
375.7 9.706825000000000614e+01 -2.746380000000000265e+00 -4.979290000000000305e+01
375.8 9.763164999999999338e+01 -2.925550000000000317e+00 -5.107359999999999900e+01
375.9 9.796184999999999832e+01 -2.981119999999999770e+00 -5.223250000000000171e+01
376 9.830854999999999677e+01 -3.560290000000000177e+00 -5.324160000000000537e+01
376.1 9.870234999999999559e+01 -3.536599999999999966e+00 -5.356900000000000261e+01
376.2 9.853294999999999959e+01 -3.526200000000000223e+00 -5.398130000000000450e+01
376.3 9.829524999999999579e+01 -3.288750000000000284e+00 -5.459470000000000312e+01
376.4 9.814934999999999832e+01 -3.458879999999999733e+00 -5.487390000000000612e+01
376.5 9.815224999999999511e+01 -3.489869999999999806e+00 -5.508369999999999322e+01
376.6 9.802875000000000227e+01 -3.641519999999999868e+00 -5.517780000000000484e+01
376.7 9.824285000000000423e+01 -3.515310000000000379e+00 -5.523680000000000234e+01
376.8 9.812545000000000073e+01 -3.542799999999999727e+00 -5.516870000000000118e+01
376.9 9.795825000000000671e+01 -3.525160000000000515e+00 -5.527459999999999241e+01
377 9.794095000000000084e+01 -3.499019999999999797e+00 -5.501179999999999382e+01
377.1 9.814154999999999518e+01 -3.471040000000000347e+00 -5.485089999999999577e+01
377.2 9.830795000000000528e+01 -3.698230000000000572e+00 -5.478029999999999688e+01
377.3 9.830254999999999654e+01 -3.728130000000000166e+00 -5.505790000000000362e+01
377.4 9.807545000000000357e+01 -3.668790000000000440e+00 -5.520399999999999352e+01
377.5 9.811365000000000691e+01 -3.586260000000000225e+00 -5.487000000000000455e+01
377.6 9.817024999999999579e+01 -3.813069999999999737e+00 -5.516790000000000305e+01
377.7 9.832085000000000719e+01 -3.665869999999999962e+00 -5.508389999999999986e+01
377.8 9.830715000000000714e+01 -3.897029999999999994e+00 -5.514600000000000080e+01
377.9 9.828934999999999889e+01 -3.608349999999999724e+00 -5.506839999999999691e+01
378 9.840054999999999552e+01 -3.699920000000000542e+00 -5.511409999999999343e+01
378.1 9.806754999999999711e+01 -3.663549999999999862e+00 -5.517029999999999745e+01
378.2 9.808074999999999477e+01 -3.723889999999999922e+00 -5.511159999999999570e+01
378.3 9.833164999999999623e+01 -3.717019999999999769e+00 -5.525289999999999679e+01
378.4 9.815014999999999645e+01 -3.604029999999999845e+00 -5.513620000000000232e+01
378.5 9.817735000000000412e+01 -3.707760000000000389e+00 -5.526330000000000098e+01
378.6 9.818025000000000091e+01 -3.548580000000000290e+00 -5.526609999999999445e+01
378.7 9.830294999999999561e+01 -3.613620000000000054e+00 -5.515250000000000341e+01
378.8 9.811844999999999573e+01 -3.777670000000000528e+00 -5.518899999999999295e+01
378.9 9.816264999999999930e+01 -3.701649999999999885e+00 -5.514730000000000132e+01
379 9.822454999999999359e+01 -3.716870000000000118e+00 -5.542560000000000286e+01
379.1 9.827814999999999657e+01 -3.728539999999999743e+00 -5.524849999999999284e+01
379.2 9.831414999999999793e+01 -3.783940000000000303e+00 -5.530780000000000030e+01
379.3 9.815194999999999936e+01 -3.590040000000000120e+00 -5.527379999999999427e+01
379.4 9.803024999999999523e+01 -3.569749999999999979e+00 -5.531719999999999970e+01
379.5 9.814894999999999925e+01 -3.462010000000000254e+00 -5.510649999999999693e+01
379.6 9.813625000000000398e+01 -3.377110000000000056e+00 -5.507760000000000389e+01
379.7 9.821214999999999407e+01 -3.610599999999999810e+00 -5.508509999999999707e+01
379.8 9.799944999999999595e+01 -3.677540000000000475e+00 -5.509390000000000498e+01
379.9 9.832455000000000211e+01 -3.694080000000000474e+00 -5.519969999999999288e+01
380 9.821824999999999761e+01 -3.816760000000000375e+00 -5.528379999999999939e+01
380.1 9.850045000000000073e+01 -3.734399999999999942e+00 -5.512099999999999511e+01
380.2 9.817074999999999818e+01 -3.804190000000000182e+00 -5.499869999999999948e+01
380.3 9.815704999999999814e+01 -3.550270000000000259e+00 -5.509999999999999432e+01
380.4 9.817934999999999945e+01 -3.251230000000000508e+00 -5.505929999999999325e+01
380.5 9.814605000000000246e+01 -3.558699999999999974e+00 -5.487049999999999272e+01
380.6 9.821784999999999854e+01 -3.517050000000000232e+00 -5.519939999999999714e+01
380.7 9.829064999999999941e+01 -3.471110000000000362e+00 -5.501409999999999911e+01
380.8 9.818474999999999397e+01 -3.447060000000000457e+00 -5.523709999999999809e+01
380.9 9.822374999999999545e+01 -3.681550000000000544e+00 -5.531269999999999243e+01
381 9.834754999999999825e+01 -3.794140000000000512e+00 -5.534919999999999618e+01
381.1 9.835105000000000075e+01 -3.718700000000000117e+00 -5.533209999999999695e+01
381.2 9.831175000000000352e+01 -3.808060000000000223e+00 -5.508230000000000359e+01
381.3 9.833145000000000380e+01 -3.799479999999999968e+00 -5.514780000000000371e+01
381.4 9.823985000000000412e+01 -3.777800000000000047e+00 -5.511669999999999447e+01
381.5 9.830464999999999520e+01 -3.692120000000000068e+00 -5.495720000000000027e+01
381.6 9.825164999999999793e+01 -3.633550000000000502e+00 -5.520470000000000255e+01
381.7 9.824094999999999800e+01 -3.655580000000000496e+00 -5.527490000000000236e+01
381.8 9.810245000000000459e+01 -3.832629999999999981e+00 -5.527840000000000487e+01
381.9 9.817695000000000505e+01 -3.454460000000000086e+00 -5.385649999999999693e+01
382 9.787545000000000073e+01 -3.582460000000000200e+00 -5.305629999999999313e+01
382.1 9.772034999999999627e+01 -3.320079999999999920e+00 -5.166410000000000480e+01
382.2 9.745274999999999466e+01 -3.266490000000000116e+00 -5.071550000000000580e+01
382.3 9.758644999999999925e+01 -3.347770000000000579e+00 -5.142629999999999768e+01
382.4 9.823175000000000523e+01 -3.176660000000000039e+00 -5.268340000000000600e+01
382.5 9.876104999999999734e+01 -3.620619999999999727e+00 -5.348839999999999861e+01
382.6 9.878475000000000250e+01 -4.736190000000000566e+00 -5.372069999999999368e+01
382.7 9.899505000000000621e+01 -5.594820000000000348e+00 -5.426579999999999870e+01
382.8 9.946214999999999407e+01 -6.491290000000000227e+00 -5.496720000000000539e+01
382.9 9.957774999999999466e+01 -7.564610000000000944e+00 -5.540909999999999513e+01
383 9.944155000000000655e+01 -6.738719999999999821e+00 -5.492239999999999611e+01
383.1 9.966084999999999638e+01 -5.638390000000000235e+00 -5.447329999999999472e+01
383.2 9.984704999999999586e+01 -4.780420000000000336e+00 -5.429550000000000409e+01
383.3 9.940954999999999586e+01 -3.395839999999999748e+00 -5.381319999999999482e+01
383.4 9.883414999999999395e+01 -2.860040000000000582e+00 -5.333639999999999759e+01
383.5 9.814024999999999466e+01 -1.706050000000000066e+00 -5.294700000000000273e+01
383.6 9.765775000000000716e+01 -7.803899999999999171e-01 -5.291769999999999641e+01
383.7 9.727195000000000391e+01 5.882000000000009443e-02 -5.260360000000000014e+01
383.8 9.679725000000000534e+01 1.022669000000000050e+00 -5.235479999999999734e+01
383.9 9.674365000000000236e+01 1.006022000000000194e+00 -5.216370000000000573e+01
384 9.654715000000000202e+01 1.463440000000000074e+00 -5.237640000000000384e+01
384.1 9.673024999999999807e+01 1.495629000000000097e+00 -5.225509999999999877e+01
384.2 9.654604999999999393e+01 1.674878000000000089e+00 -5.224660000000000082e+01
384.3 9.661034999999999684e+01 1.745729000000000086e+00 -5.250650000000000261e+01
384.4 9.645144999999999413e+01 1.783760000000000012e+00 -5.223210000000000264e+01
384.5 9.644714999999999350e+01 1.992459399999999992e+00 -5.218399999999999750e+01
384.6 9.652965000000000373e+01 1.631927000000000127e+00 -5.217950000000000443e+01
384.7 9.650034999999999741e+01 1.827387000000000095e+00 -5.223690000000000566e+01
384.8 9.683034999999999570e+01 1.730296000000000056e+00 -5.220069999999999766e+01
384.9 9.682085000000000719e+01 1.866094000000000142e+00 -5.222109999999999275e+01
385 9.687645000000000550e+01 1.810221000000000080e+00 -5.225719999999999743e+01
385.1 9.655575000000000330e+01 1.740763999999999978e+00 -5.217699999999999250e+01
385.2 9.653145000000000664e+01 1.763943999999999956e+00 -5.216840000000000543e+01
385.3 9.658674999999999500e+01 1.836501000000000161e+00 -5.210750000000000171e+01
385.4 9.656735000000000468e+01 1.764685000000000059e+00 -5.231709999999999638e+01
385.5 9.650764999999999816e+01 1.763028000000000040e+00 -5.221290000000000475e+01
385.6 9.652235000000000298e+01 1.702313000000000187e+00 -5.211570000000000391e+01
385.7 9.651664999999999850e+01 1.756631000000000054e+00 -5.216670000000000584e+01
385.8 9.673215000000000430e+01 1.704767000000000143e+00 -5.231810000000000116e+01
385.9 9.664234999999999332e+01 1.757534000000000152e+00 -5.231189999999999429e+01
386 9.657044999999999391e+01 1.699845999999999968e+00 -5.245659999999999457e+01
386.1 9.647795000000000698e+01 1.711929000000000034e+00 -5.242709999999999582e+01
386.2 9.657285000000000252e+01 1.721709000000000156e+00 -5.239119999999999777e+01
386.3 9.672584999999999411e+01 1.329762000000000111e+00 -5.287860000000000582e+01
386.4 9.711634999999999707e+01 9.859400000000000386e-01 -5.401210000000000377e+01
386.5 9.710795000000000243e+01 8.683199999999999807e-01 -5.433400000000000318e+01
386.6 9.709154999999999802e+01 9.846620000000000372e-01 -5.420350000000000534e+01
386.7 9.670624999999999716e+01 1.187354000000000021e+00 -5.322190000000000509e+01
386.8 9.648805000000000121e+01 1.528677000000000064e+00 -5.248080000000000211e+01
386.9 9.651394999999999413e+01 1.694101999999999997e+00 -5.239950000000000330e+01
387 9.667265000000000441e+01 1.532695000000000141e+00 -5.234779999999999234e+01
387.1 9.677044999999999675e+01 1.720620000000000038e+00 -5.229139999999999588e+01
387.2 9.658934999999999604e+01 1.683213999999999988e+00 -5.223839999999999861e+01
387.3 9.664265000000000327e+01 1.571962000000000081e+00 -5.231409999999999627e+01
387.4 9.671984999999999388e+01 1.656502000000000141e+00 -5.234170000000000300e+01
387.5 9.704824999999999591e+01 1.072983000000000242e+00 -5.343899999999999295e+01
387.6 9.749925000000000352e+01 6.282000000000000917e-01 -5.399549999999999272e+01
387.7 9.753435000000000343e+01 -4.566199999999998038e-01 -5.395180000000000575e+01
387.8 9.767015000000000668e+01 -1.611249999999999849e+00 -5.441629999999999256e+01
387.9 9.787404999999999688e+01 -2.432140000000000413e+00 -5.479550000000000409e+01
388 9.857755000000000223e+01 -3.243840000000000501e+00 -5.484350000000000591e+01
388.1 9.898104999999999620e+01 -4.573330000000000339e+00 -5.449320000000000164e+01
388.2 9.975664999999999338e+01 -5.742360000000000575e+00 -5.414069999999999538e+01
388.3 1.005714499999999987e+02 -6.613119999999999443e+00 -5.373269999999999413e+01
388.4 1.010317500000000024e+02 -7.042129999999999335e+00 -5.301739999999999498e+01
388.5 1.017358499999999992e+02 -7.778030000000000221e+00 -5.233950000000000102e+01
388.6 1.023505499999999984e+02 -8.329889999999998906e+00 -5.224769999999999470e+01
388.7 1.030021500000000003e+02 -9.215889999999999915e+00 -5.226689999999999259e+01
388.8 1.035297500000000070e+02 -1.025558999999999976e+01 -5.170959999999999468e+01
388.9 1.040809500000000014e+02 -1.120788999999999902e+01 -5.114260000000000161e+01
389 1.042240500000000054e+02 -1.227918999999999983e+01 -5.069089999999999918e+01
389.1 1.041827499999999986e+02 -1.325858999999999988e+01 -5.002599999999999625e+01
389.2 1.046553499999999985e+02 -1.427928999999999959e+01 -4.915749999999999886e+01
389.3 1.042570500000000067e+02 -1.530218999999999951e+01 -4.810159999999999769e+01
389.4 1.043086500000000001e+02 -1.630128999999999806e+01 -4.739150000000000063e+01
389.5 1.042273500000000013e+02 -1.706288999999999945e+01 -4.709290000000000020e+01
389.6 1.040114499999999964e+02 -1.806428999999999974e+01 -4.728549999999999898e+01
389.7 1.037804500000000019e+02 -1.900599000000000061e+01 -4.676079999999999615e+01
389.8 1.036527499999999975e+02 -2.003258999999999901e+01 -4.679999999999999716e+01
389.9 1.035202500000000043e+02 -2.073648999999999987e+01 -4.620850000000000080e+01
390 1.034490499999999997e+02 -2.140188999999999808e+01 -4.534510000000000218e+01
390.1 1.033211500000000029e+02 -2.231268999999999991e+01 -4.439999999999999858e+01
390.2 1.036561499999999967e+02 -2.280748999999999782e+01 -4.344050000000000011e+01
390.3 1.037528499999999951e+02 -2.302338999999999913e+01 -4.227870000000000061e+01
390.4 1.043527500000000003e+02 -2.350009000000000015e+01 -4.131960000000000122e+01
390.5 1.046093500000000063e+02 -2.394108999999999909e+01 -4.047180000000000177e+01
390.6 1.048233500000000049e+02 -2.446588999999999814e+01 -3.930760000000000076e+01
390.7 1.051693499999999943e+02 -2.509368999999999872e+01 -3.824620000000000175e+01
390.8 1.054523499999999956e+02 -2.521418999999999855e+01 -3.770089999999999719e+01
390.9 1.057373500000000064e+02 -2.512359000000000009e+01 -3.624340000000000117e+01
391 1.057253500000000059e+02 -2.535698999999999970e+01 -3.518399999999999750e+01
391.1 1.059333500000000043e+02 -2.563298999999999950e+01 -3.484850000000000136e+01
391.2 1.061253499999999974e+02 -2.561518999999999835e+01 -3.425520000000000209e+01
391.3 1.063763500000000022e+02 -2.632289000000000101e+01 -3.372719999999999629e+01
391.4 1.070903500000000008e+02 -2.744349000000000061e+01 -3.339809999999999945e+01
391.5 1.075693500000000000e+02 -2.822428999999999988e+01 -3.321079999999999899e+01
391.6 1.077443499999999972e+02 -2.836808999999999870e+01 -3.318189999999999884e+01
391.7 1.078413500000000056e+02 -2.886899000000000015e+01 -3.298890000000000100e+01
391.8 1.078063499999999948e+02 -3.028149000000000157e+01 -3.250019999999999953e+01
391.9 1.075473499999999945e+02 -3.070189000000000235e+01 -3.236169999999999902e+01
392 1.076073499999999967e+02 -3.078388999999999598e+01 -3.240749999999999886e+01
392.1 1.078753499999999974e+02 -3.137858999999999909e+01 -3.219849999999999568e+01
392.2 1.082493500000000068e+02 -3.247129000000000332e+01 -3.204379999999999740e+01
392.3 1.091653500000000037e+02 -3.330499000000000365e+01 -3.202360000000000184e+01
392.4 1.099823499999999967e+02 -3.410269000000000261e+01 -3.190529999999999688e+01
392.5 1.103113500000000045e+02 -3.435819000000000045e+01 -3.202009999999999934e+01
392.6 1.111363500000000073e+02 -3.521979000000000326e+01 -3.254319999999999879e+01
392.7 1.115343500000000034e+02 -3.608219000000000420e+01 -3.269699999999999562e+01
392.8 1.118783499999999975e+02 -3.674728999999999957e+01 -3.322469999999999857e+01
392.9 1.121723499999999945e+02 -3.720159000000000304e+01 -3.372319999999999851e+01
393 1.128963499999999982e+02 -3.762069000000000329e+01 -3.381300000000000239e+01
393.1 1.136903499999999951e+02 -3.854138999999999982e+01 -3.400110000000000099e+01
393.2 1.140903500000000008e+02 -3.912069000000000329e+01 -3.400769999999999982e+01
393.3 1.144843500000000063e+02 -3.962149000000000143e+01 -3.407430000000000092e+01
393.4 1.142623499999999979e+02 -4.013459000000000287e+01 -3.414220000000000255e+01
393.5 1.142093500000000006e+02 -4.058179000000000514e+01 -3.459749999999999659e+01
393.6 1.139403499999999951e+02 -4.098139000000000465e+01 -3.537079999999999558e+01
393.7 1.135573499999999996e+02 -4.108129000000000275e+01 -3.641499999999999915e+01
393.8 1.130783500000000004e+02 -4.137228999999999957e+01 -3.691299999999999670e+01
393.9 1.139783500000000060e+02 -4.099489000000000516e+01 -3.597419999999999618e+01
394 1.144723500000000058e+02 -4.027149000000000001e+01 -3.476749999999999829e+01
394.1 1.144193499999999943e+02 -3.995489000000000601e+01 -3.409550000000000125e+01
394.2 1.142323499999999967e+02 -3.944389000000000323e+01 -3.304780000000000229e+01
394.3 1.141083500000000015e+02 -3.920598999999999990e+01 -3.240339999999999776e+01
394.4 1.144653500000000008e+02 -3.940689000000000419e+01 -3.334159999999999968e+01
394.5 1.143983499999999935e+02 -4.006389000000000067e+01 -3.454710000000000036e+01
394.6 1.142583500000000072e+02 -4.019119000000000597e+01 -3.526229999999999620e+01
394.7 1.133563500000000062e+02 -4.073219000000000278e+01 -3.570340000000000202e+01
394.8 1.130143499999999932e+02 -4.115329000000000548e+01 -3.613129999999999598e+01
394.9 1.128953499999999934e+02 -4.141089000000000198e+01 -3.663980000000000103e+01
395 1.130193500000000029e+02 -4.163519000000000148e+01 -3.692409999999999570e+01
395.1 1.131743500000000040e+02 -4.162259000000000242e+01 -3.797469999999999857e+01
395.2 1.133823500000000024e+02 -4.153879000000000588e+01 -3.923910000000000053e+01
395.3 1.132033500000000004e+02 -4.167069000000000045e+01 -3.870309999999999917e+01
395.4 1.126653500000000037e+02 -4.175219000000000591e+01 -3.769399999999999551e+01
395.5 1.123573499999999967e+02 -4.184719000000000477e+01 -3.618260000000000076e+01
395.6 1.118393499999999960e+02 -4.218178999999999945e+01 -3.511849999999999739e+01
395.7 1.113803500000000071e+02 -4.248079000000000605e+01 -3.435099999999999909e+01
395.8 1.109593500000000006e+02 -4.265529000000000082e+01 -3.360089999999999577e+01
395.9 1.112803499999999985e+02 -4.259959000000000628e+01 -3.403379999999999939e+01
396 1.110293499999999938e+02 -4.302119000000000426e+01 -3.297269999999999612e+01
396.1 1.109973499999999973e+02 -4.326868999999999943e+01 -3.247820000000000107e+01
396.2 1.109163499999999942e+02 -4.351279000000000252e+01 -3.213530000000000086e+01
396.3 1.109913499999999971e+02 -4.360079000000000349e+01 -3.219709999999999894e+01
396.4 1.108353500000000054e+02 -4.345589000000000368e+01 -3.209239999999999782e+01
396.5 1.110743499999999955e+02 -4.347619000000000256e+01 -3.196690000000000254e+01
396.6 1.110303499999999985e+02 -4.343019000000000318e+01 -3.199300000000000210e+01
396.7 1.109813500000000062e+02 -4.354819000000000528e+01 -3.212829999999999586e+01
396.8 1.108423499999999962e+02 -4.336579000000000406e+01 -3.212809999999999633e+01
396.9 1.108543499999999966e+02 -4.373179000000000372e+01 -3.210589999999999833e+01
397 1.107453500000000020e+02 -4.353569000000000244e+01 -3.218289999999999651e+01
397.1 1.106243500000000068e+02 -4.339209000000000316e+01 -3.206139999999999901e+01
397.2 1.108803500000000071e+02 -4.337129000000000190e+01 -3.198290000000000077e+01
397.3 1.111113500000000016e+02 -4.316449000000000069e+01 -3.195609999999999928e+01
397.4 1.109293499999999995e+02 -4.307119000000000142e+01 -3.278689999999999571e+01
397.5 1.105773499999999956e+02 -4.320459000000000316e+01 -3.326420000000000243e+01
397.6 1.106953500000000048e+02 -4.323529000000000622e+01 -3.313759999999999906e+01
397.7 1.106443500000000029e+02 -4.325359000000000265e+01 -3.333099999999999596e+01
397.8 1.111473500000000030e+02 -4.282719000000000165e+01 -3.409819999999999851e+01
397.9 1.118163499999999999e+02 -4.213929000000000258e+01 -3.511459999999999582e+01
398 1.122543500000000023e+02 -4.193169000000000324e+01 -3.615269999999999584e+01
398.1 1.118833500000000072e+02 -4.217389000000000010e+01 -3.528170000000000073e+01
398.2 1.114753500000000059e+02 -4.255279000000000167e+01 -3.456810000000000116e+01
398.3 1.118743500000000068e+02 -4.200159000000000020e+01 -3.551350000000000051e+01
398.4 1.126353500000000025e+02 -4.167619000000000540e+01 -3.642349999999999710e+01
398.5 1.132783500000000032e+02 -4.094719000000000619e+01 -3.721150000000000091e+01
398.6 1.142193500000000057e+02 -4.058979000000000070e+01 -3.813129999999999598e+01
398.7 1.144683500000000009e+02 -4.046709000000000600e+01 -3.908729999999999905e+01
398.8 1.148043499999999995e+02 -4.040939000000000192e+01 -4.019919999999999760e+01
398.9 1.149153500000000037e+02 -4.040879000000000332e+01 -4.127559999999999718e+01
399 1.149183500000000038e+02 -3.993139000000000038e+01 -4.220579999999999643e+01
399.1 1.147393500000000017e+02 -3.909439000000000419e+01 -4.314249999999999829e+01
399.2 1.144583499999999958e+02 -3.894279000000000224e+01 -4.379299999999999926e+01
399.3 1.146043499999999966e+02 -3.854739000000000004e+01 -4.385679999999999978e+01
399.4 1.144233499999999992e+02 -3.863809000000000538e+01 -4.395779999999999887e+01
399.5 1.145893499999999960e+02 -3.866879000000000133e+01 -4.387740000000000151e+01
399.6 1.146073499999999967e+02 -3.863609000000000293e+01 -4.401559999999999917e+01
399.7 1.144523499999999956e+02 -3.870429000000000030e+01 -4.411379999999999768e+01
399.8 1.143223500000000001e+02 -3.875809000000000282e+01 -4.394379999999999598e+01
399.9 1.138183499999999952e+02 -3.820859000000000094e+01 -4.392629999999999768e+01
400 1.130053500000000071e+02 -3.779929000000000627e+01 -4.418309999999999604e+01
400.1 1.123573499999999967e+02 -3.776469000000000165e+01 -4.431709999999999638e+01
400.2 1.115823500000000053e+02 -3.773569000000000528e+01 -4.456439999999999912e+01
400.3 1.103493500000000012e+02 -3.772288999999999959e+01 -4.488439999999999941e+01
400.4 1.095603499999999997e+02 -3.802468999999999966e+01 -4.491689999999999827e+01
400.5 1.083393499999999960e+02 -3.761279000000000394e+01 -4.494870000000000232e+01
400.6 1.070693500000000000e+02 -3.784449000000000041e+01 -4.467900000000000205e+01
400.7 1.057203499999999963e+02 -3.733469000000000193e+01 -4.425549999999999784e+01
400.8 1.045183499999999981e+02 -3.714809000000000339e+01 -4.440659999999999741e+01
400.9 1.033313500000000005e+02 -3.683809000000000111e+01 -4.435889999999999844e+01
401 1.030182499999999948e+02 -3.664498999999999995e+01 -4.476219999999999999e+01
401.1 1.024493499999999955e+02 -3.693599000000000387e+01 -4.523610000000000042e+01
401.2 1.020190500000000071e+02 -3.696359000000000350e+01 -4.528949999999999676e+01
401.3 1.015692499999999967e+02 -3.715019000000000204e+01 -4.513920000000000243e+01
401.4 1.007195499999999981e+02 -3.828799000000000063e+01 -4.500540000000000163e+01
401.5 9.964265000000000327e+01 -3.871899000000000513e+01 -4.456559999999999633e+01
401.6 9.860805000000000575e+01 -3.904069000000000500e+01 -4.432999999999999829e+01
401.7 9.827405000000000257e+01 -3.913409000000000049e+01 -4.374479999999999791e+01
401.8 9.737024999999999864e+01 -3.905909000000000475e+01 -4.300710000000000122e+01
401.9 9.704505000000000337e+01 -3.927199000000000240e+01 -4.242430000000000234e+01
402 9.680304999999999893e+01 -3.920789000000000613e+01 -4.141109999999999758e+01
402.1 9.610675000000000523e+01 -3.892708999999999975e+01 -4.020420000000000016e+01
402.2 9.510484999999999900e+01 -3.900089000000000539e+01 -3.931810000000000116e+01
402.3 9.473305000000000575e+01 -3.949839000000000055e+01 -3.776650000000000063e+01
402.4 9.416275000000000261e+01 -4.018628999999999962e+01 -3.669010000000000105e+01
402.5 9.381225000000000591e+01 -4.059439000000000419e+01 -3.551970000000000027e+01
402.6 9.356825000000000614e+01 -4.113079000000000462e+01 -3.448359999999999559e+01
402.7 9.300145000000000550e+01 -4.193559000000000481e+01 -3.343459999999999610e+01
402.8 9.240134999999999366e+01 -4.256759000000000270e+01 -3.242159999999999798e+01
402.9 9.223515000000000441e+01 -4.294299000000000177e+01 -3.198440000000000083e+01
403 9.217754999999999654e+01 -4.378589000000000198e+01 -3.058879999999999910e+01
403.1 9.221125000000000682e+01 -4.428859000000000634e+01 -2.960210000000000008e+01
403.2 9.259494999999999720e+01 -4.476579000000000264e+01 -2.954209999999999781e+01
403.3 9.202455000000000496e+01 -4.495468999999999937e+01 -2.889739999999999753e+01
403.4 9.129014999999999702e+01 -4.572859000000000407e+01 -2.815259999999999962e+01
403.5 9.077334999999999354e+01 -4.606829000000000462e+01 -2.781159999999999854e+01
403.6 8.991944999999999766e+01 -4.608989000000000402e+01 -2.721529999999999916e+01
403.7 8.935224999999999795e+01 -4.597649000000000541e+01 -2.692259999999999565e+01
403.8 8.929455000000000098e+01 -4.564068999999999932e+01 -2.683670000000000044e+01
403.9 8.937864999999999327e+01 -4.582899000000000456e+01 -2.677179999999999893e+01
404 8.922055000000000291e+01 -4.581428999999999974e+01 -2.689150000000000063e+01
404.1 8.895324999999999704e+01 -4.571799000000000035e+01 -2.705440000000000111e+01
404.2 8.885635000000000616e+01 -4.559979000000000582e+01 -2.704520000000000124e+01
404.3 8.896425000000000693e+01 -4.550419000000000125e+01 -2.690999999999999659e+01
404.4 8.901094999999999402e+01 -4.544929000000000485e+01 -2.683310000000000173e+01
404.5 8.904115000000000180e+01 -4.559529000000000565e+01 -2.679959999999999809e+01
404.6 8.908305000000000007e+01 -4.555839000000000283e+01 -2.678379999999999939e+01
404.7 8.912975000000000136e+01 -4.569749000000000194e+01 -2.689150000000000063e+01
404.8 8.915925000000000011e+01 -4.556019000000000574e+01 -2.691859999999999786e+01
404.9 8.884425000000000239e+01 -4.559229000000000553e+01 -2.691720000000000113e+01
405 8.900445000000000562e+01 -4.559168999999999983e+01 -2.686639999999999873e+01
405.1 8.885035000000000593e+01 -4.538289000000000328e+01 -2.681060000000000088e+01
405.2 8.893344999999999345e+01 -4.549428999999999945e+01 -2.695020000000000238e+01
405.3 8.907214999999999350e+01 -4.561979000000000184e+01 -2.690330000000000155e+01
405.4 8.881974999999999909e+01 -4.548909000000000447e+01 -2.700679999999999836e+01
405.5 8.899484999999999957e+01 -4.542399000000000342e+01 -2.710199999999999676e+01
405.6 8.884125000000000227e+01 -4.540509000000000128e+01 -2.694839999999999947e+01
405.7 8.864605000000000246e+01 -4.544009000000000498e+01 -2.687429999999999808e+01
405.8 8.919755000000000678e+01 -4.563309000000000282e+01 -2.680469999999999686e+01
405.9 8.930755000000000621e+01 -4.573449000000000098e+01 -2.652080000000000126e+01
406 8.928624999999999545e+01 -4.563499000000000194e+01 -2.642009999999999792e+01
406.1 8.925315000000000509e+01 -4.602239000000000146e+01 -2.654410000000000025e+01
406.2 8.947334999999999638e+01 -4.595539000000000129e+01 -2.667289999999999850e+01
406.3 8.953915000000000646e+01 -4.591089000000000198e+01 -2.658999999999999631e+01
406.4 8.952955000000000041e+01 -4.600648999999999944e+01 -2.668289999999999651e+01
406.5 8.930134999999999934e+01 -4.588319000000000614e+01 -2.668489999999999895e+01
406.6 8.924294999999999334e+01 -4.590499000000000507e+01 -2.654289999999999594e+01
406.7 8.917064999999999486e+01 -4.587989000000000317e+01 -2.659349999999999881e+01
406.8 8.917884999999999707e+01 -4.571349000000000018e+01 -2.649150000000000205e+01
406.9 8.924405000000000143e+01 -4.558879000000000303e+01 -2.639029999999999632e+01
407 8.921474999999999511e+01 -4.589529000000000281e+01 -2.667360000000000042e+01
407.1 8.947575000000000500e+01 -4.491119000000000483e+01 -2.754820000000000135e+01
407.2 8.942114999999999725e+01 -4.441819000000000273e+01 -2.805440000000000111e+01
407.3 8.943895000000000550e+01 -4.333679000000000059e+01 -2.798939999999999628e+01
407.4 8.921824999999999761e+01 -4.258729000000000298e+01 -2.847800000000000153e+01
407.5 8.923024999999999807e+01 -4.164048999999999978e+01 -2.863219999999999743e+01
407.6 8.928745000000000687e+01 -4.048629000000000389e+01 -2.872829999999999728e+01
407.7 8.958884999999999366e+01 -3.974759000000000242e+01 -2.850999999999999801e+01
407.8 8.972015000000000384e+01 -3.865789000000000186e+01 -2.857840000000000202e+01
407.9 8.952355000000000018e+01 -3.729339000000000226e+01 -2.878940000000000055e+01
408 8.887054999999999438e+01 -3.615529000000000082e+01 -2.899620000000000175e+01
408.1 8.820605000000000473e+01 -3.553859000000000634e+01 -2.924069999999999681e+01
408.2 8.708214999999999861e+01 -3.461189000000000249e+01 -2.946219999999999573e+01
408.3 8.682694999999999652e+01 -3.414719000000000193e+01 -2.988040000000000163e+01
408.4 8.657755000000000223e+01 -3.410529000000000366e+01 -2.973539999999999850e+01
408.5 8.632474999999999454e+01 -3.404458999999999946e+01 -2.984749999999999659e+01
408.6 8.639315000000000566e+01 -3.387509000000000015e+01 -2.986280000000000001e+01
408.7 8.628315000000000623e+01 -3.389198999999999984e+01 -2.991660000000000252e+01
408.8 8.652294999999999447e+01 -3.385219000000000023e+01 -2.992989999999999640e+01
408.9 8.643864999999999554e+01 -3.397389000000000436e+01 -2.982739999999999725e+01
409 8.634744999999999493e+01 -3.396779000000000082e+01 -2.962389999999999901e+01
409.1 8.623935000000000173e+01 -3.392108999999999952e+01 -2.977539999999999765e+01
409.2 8.645215000000000316e+01 -3.403609000000000151e+01 -2.986809999999999832e+01
409.3 8.631414999999999793e+01 -3.394289000000000556e+01 -2.978829999999999956e+01
409.4 8.643344999999999345e+01 -3.419098999999999933e+01 -3.010629999999999740e+01
409.5 8.644535000000000480e+01 -3.425198999999999927e+01 -3.004889999999999617e+01
409.6 8.661464999999999748e+01 -3.397489000000000203e+01 -2.991210000000000235e+01
409.7 8.672854999999999848e+01 -3.405079000000000633e+01 -2.980019999999999669e+01
409.8 8.640005000000000734e+01 -3.408339000000000141e+01 -2.964699999999999847e+01
409.9 8.631744999999999379e+01 -3.397888999999999982e+01 -2.981759999999999877e+01
410 8.640234999999999843e+01 -3.395179000000000258e+01 -2.990919999999999845e+01
410.1 8.612305000000000632e+01 -3.393299000000000376e+01 -2.971110000000000184e+01
410.2 8.640354999999999563e+01 -3.400929000000000002e+01 -3.004889999999999617e+01
410.3 8.655944999999999823e+01 -3.398299000000000092e+01 -2.984230000000000160e+01
410.4 8.668264999999999532e+01 -3.400409000000000503e+01 -2.985009999999999764e+01
410.5 8.648305000000000575e+01 -3.399408999999999992e+01 -3.004639999999999844e+01
410.6 8.665985000000000582e+01 -3.402309000000000339e+01 -2.990579999999999927e+01
410.7 8.711865000000000236e+01 -3.446879000000000559e+01 -2.973359999999999559e+01
410.8 8.758344999999999914e+01 -3.511239000000000487e+01 -2.905939999999999657e+01
410.9 8.753764999999999930e+01 -3.554619000000000284e+01 -2.866570000000000107e+01
411 8.775135000000000218e+01 -3.583868999999999971e+01 -2.762349999999999994e+01
411.1 8.825405000000000655e+01 -3.572359000000000151e+01 -2.665099999999999625e+01
411.2 8.884544999999999959e+01 -3.592769000000000545e+01 -2.537579999999999814e+01
411.3 8.943375000000000341e+01 -3.627989000000000175e+01 -2.449549999999999983e+01
411.4 8.999145000000000039e+01 -3.693439000000000050e+01 -2.390800000000000125e+01
411.5 9.016094999999999970e+01 -3.756779000000000224e+01 -2.369489999999999696e+01
411.6 9.016665000000000418e+01 -3.779308999999999941e+01 -2.348120000000000118e+01
411.7 8.969235000000000468e+01 -3.855429000000000173e+01 -2.271669999999999590e+01
411.8 8.928255000000000052e+01 -3.923338999999999999e+01 -2.172999999999999687e+01
411.9 8.885614999999999952e+01 -3.970329000000000264e+01 -2.133249999999999602e+01
412 8.886384999999999934e+01 -3.958849000000000018e+01 -2.080089999999999861e+01
412.1 8.882904999999999518e+01 -3.918239000000000516e+01 -2.027279999999999660e+01
412.2 8.875334999999999752e+01 -3.905039000000000016e+01 -2.018169999999999931e+01
412.3 8.871274999999999977e+01 -3.932798999999999978e+01 -2.025110000000000099e+01
412.4 8.839164999999999850e+01 -3.915438999999999936e+01 -2.006920000000000215e+01
412.5 8.826175000000000637e+01 -3.859199000000000268e+01 -1.982000000000000028e+01
412.6 8.808955000000000268e+01 -3.804779000000000622e+01 -1.899510000000000076e+01
412.7 8.811735000000000184e+01 -3.793369000000000568e+01 -1.879339999999999833e+01
412.8 8.840614999999999668e+01 -3.810949000000000098e+01 -1.934479999999999933e+01
412.9 8.857835000000000036e+01 -3.845419000000000409e+01 -2.034270000000000067e+01
413 8.905244999999999322e+01 -3.877799000000000262e+01 -2.092479999999999762e+01
413.1 8.973515000000000441e+01 -3.858859000000000350e+01 -2.165030000000000143e+01
413.2 9.031194999999999595e+01 -3.855269000000000545e+01 -2.300889999999999702e+01
413.3 9.107965000000000089e+01 -3.853688999999999965e+01 -2.361419999999999675e+01
413.4 9.205464999999999520e+01 -3.843139000000000038e+01 -2.436820000000000164e+01
413.5 9.295305000000000462e+01 -3.824249000000000365e+01 -2.457059999999999889e+01
413.6 9.434035000000000082e+01 -3.828129000000000559e+01 -2.496690000000000254e+01
413.7 9.557344999999999402e+01 -3.815049000000000490e+01 -2.507479999999999620e+01
413.8 9.690415000000000134e+01 -3.797809000000000168e+01 -2.537349999999999994e+01
413.9 9.784695000000000675e+01 -3.755759000000000469e+01 -2.580749999999999744e+01
414 9.845335000000000036e+01 -3.739089000000000595e+01 -2.596479999999999677e+01
414.1 9.887945000000000562e+01 -3.766938999999999993e+01 -2.672659999999999769e+01
414.2 9.963694999999999879e+01 -3.783999000000000024e+01 -2.767369999999999663e+01
414.3 1.001328500000000048e+02 -3.747869000000000028e+01 -2.847679999999999723e+01
414.4 1.011093500000000063e+02 -3.755978999999999957e+01 -2.933279999999999887e+01
414.5 1.018325499999999977e+02 -3.806669000000000125e+01 -2.985759999999999792e+01
414.6 1.024064500000000066e+02 -3.848729000000000156e+01 -3.061650000000000205e+01
414.7 1.029307500000000033e+02 -3.879079000000000121e+01 -3.111759999999999593e+01
414.8 1.037119500000000016e+02 -3.912378999999999962e+01 -3.135439999999999827e+01
414.9 1.044428500000000071e+02 -3.988898999999999972e+01 -3.162879999999999825e+01
415 1.051063500000000062e+02 -3.999769000000000574e+01 -3.186840000000000117e+01
415.1 1.042778500000000008e+02 -3.942169000000000523e+01 -3.164280000000000115e+01
415.2 1.029604499999999945e+02 -3.892708999999999975e+01 -3.104820000000000135e+01
415.3 1.019001499999999965e+02 -3.844949000000000439e+01 -3.033460000000000178e+01
415.4 1.011428499999999957e+02 -3.805519000000000318e+01 -2.973659999999999570e+01
415.5 1.003210499999999996e+02 -3.786499000000000592e+01 -2.902850000000000108e+01
415.6 9.977894999999999470e+01 -3.786119000000000057e+01 -2.869650000000000034e+01
415.7 9.896864999999999668e+01 -3.818158999999999992e+01 -2.749709999999999610e+01
415.8 9.820204999999999984e+01 -3.838489000000000573e+01 -2.662109999999999843e+01
415.9 9.707885000000000275e+01 -3.826799000000000461e+01 -2.574190000000000111e+01
416 9.635105000000000075e+01 -3.859669000000000239e+01 -2.475220000000000198e+01
416.1 9.537064999999999770e+01 -3.865429000000000315e+01 -2.385450000000000159e+01
416.2 9.434614999999999441e+01 -3.797919000000000267e+01 -2.326849999999999596e+01
416.3 9.357805000000000462e+01 -3.792459000000000202e+01 -2.297690000000000055e+01
416.4 9.316055000000000064e+01 -3.806759000000000270e+01 -2.320289999999999964e+01
416.5 9.412985000000000468e+01 -3.816958999999999946e+01 -2.367819999999999681e+01
416.6 9.512545000000000073e+01 -3.809299000000000035e+01 -2.434830000000000183e+01
416.7 9.589945000000000164e+01 -3.814269000000000176e+01 -2.497749999999999915e+01
416.8 9.703725000000000023e+01 -3.821529000000000309e+01 -2.538320000000000221e+01
416.9 9.794445000000000334e+01 -3.771569000000000216e+01 -2.592210000000000036e+01
417 9.866634999999999422e+01 -3.760219000000000023e+01 -2.645199999999999818e+01
417.1 9.917074999999999818e+01 -3.742669000000000068e+01 -2.691709999999999781e+01
417.2 9.957675000000000409e+01 -3.726609000000000549e+01 -2.800949999999999562e+01
417.3 1.000908500000000032e+02 -3.701029000000000480e+01 -2.830189999999999628e+01
417.4 1.006503500000000031e+02 -3.748149000000000086e+01 -2.900379999999999825e+01
417.5 1.013125500000000017e+02 -3.735589000000000226e+01 -2.958259999999999934e+01
417.6 1.018486500000000063e+02 -3.784369000000000227e+01 -3.000500000000000256e+01
417.7 1.024017500000000069e+02 -3.854099000000000075e+01 -3.055149999999999721e+01
417.8 1.032666499999999985e+02 -3.885159000000000162e+01 -3.109080000000000155e+01
417.9 1.038083500000000043e+02 -3.900269000000000119e+01 -3.134510000000000218e+01
418 1.050253500000000031e+02 -3.943299000000000376e+01 -3.173809999999999576e+01
418.1 1.058023500000000041e+02 -3.997449000000000296e+01 -3.133599999999999852e+01
418.2 1.065353499999999940e+02 -4.044599000000000188e+01 -3.102049999999999841e+01
418.3 1.070993500000000012e+02 -4.096269000000000204e+01 -3.072889999999999588e+01
418.4 1.075653499999999951e+02 -4.114939000000000391e+01 -3.065520000000000067e+01
418.5 1.084693500000000057e+02 -4.169019000000000119e+01 -3.067810000000000059e+01
418.6 1.083543499999999966e+02 -4.170629000000000275e+01 -3.068050000000000210e+01
418.7 1.071873499999999950e+02 -4.100899000000000427e+01 -3.071710000000000207e+01
418.8 1.059433499999999952e+02 -4.022429000000000343e+01 -3.091859999999999786e+01
418.9 1.048733500000000021e+02 -3.966629000000000360e+01 -3.158050000000000068e+01
419 1.042575499999999948e+02 -3.956149000000000626e+01 -3.148440000000000083e+01
419.1 1.037259499999999974e+02 -3.927059000000000566e+01 -3.150820000000000221e+01
419.2 1.028529500000000070e+02 -3.904599000000000331e+01 -3.104110000000000014e+01
419.3 1.014910500000000013e+02 -3.895499000000000223e+01 -3.036860000000000070e+01
419.4 1.004312500000000057e+02 -3.903339000000000425e+01 -2.950079999999999814e+01
419.5 9.944665000000000532e+01 -3.912559000000000253e+01 -2.885300000000000153e+01
419.6 9.871264999999999645e+01 -3.943158999999999992e+01 -2.825619999999999976e+01
419.7 9.783294999999999675e+01 -3.984699000000000524e+01 -2.789620000000000033e+01
419.8 9.725905000000000200e+01 -4.088589000000000340e+01 -2.747229999999999706e+01
419.9 9.695655000000000712e+01 -4.176998999999999995e+01 -2.662599999999999767e+01
420 9.681674999999999898e+01 -4.235529000000000366e+01 -2.635369999999999635e+01
420.1 9.654834999999999923e+01 -4.291459000000000401e+01 -2.639600000000000080e+01
420.2 9.600305000000000177e+01 -4.328589000000000198e+01 -2.619809999999999661e+01
420.3 9.617645000000000266e+01 -4.377409000000000106e+01 -2.618379999999999797e+01
420.4 9.613644999999999641e+01 -4.374449000000000609e+01 -2.613689999999999714e+01
420.5 9.613644999999999641e+01 -4.360179000000000116e+01 -2.629999999999999716e+01
420.6 9.621984999999999388e+01 -4.331019000000000574e+01 -2.614699999999999847e+01
420.7 9.624304999999999666e+01 -4.351069000000000386e+01 -2.618759999999999621e+01
420.8 9.630065000000000452e+01 -4.371449000000000495e+01 -2.643789999999999907e+01
420.9 9.560484999999999900e+01 -4.363509000000000526e+01 -2.678770000000000095e+01
421 9.459184999999999377e+01 -4.345859000000000094e+01 -2.686869999999999692e+01
421.1 9.339095000000000368e+01 -4.325229000000000212e+01 -2.692409999999999570e+01
421.2 9.214095000000000368e+01 -4.269269000000000602e+01 -2.712010000000000076e+01
421.3 9.137205000000000155e+01 -4.199859000000000009e+01 -2.708930000000000149e+01
421.4 9.085745000000000005e+01 -4.132369000000000625e+01 -2.739939999999999998e+01
421.5 9.034624999999999773e+01 -4.084619000000000000e+01 -2.742559999999999576e+01
421.6 9.010715000000000430e+01 -4.082028999999999996e+01 -2.770210000000000150e+01
421.7 9.007814999999999372e+01 -4.079749000000000336e+01 -2.781439999999999912e+01
421.8 8.968755000000000166e+01 -4.087249000000000621e+01 -2.815769999999999840e+01
421.9 8.964974999999999739e+01 -4.009629000000000332e+01 -2.872460000000000235e+01
422 8.958105000000000473e+01 -3.950589000000000084e+01 -2.944169999999999732e+01
422.1 8.946274999999999977e+01 -3.936699000000000126e+01 -3.018990000000000151e+01
422.2 8.923085000000000377e+01 -3.918939000000000306e+01 -3.038629999999999853e+01
422.3 8.875664999999999338e+01 -3.865839000000000425e+01 -3.127940000000000254e+01
422.4 8.801734999999999332e+01 -3.811219000000000534e+01 -3.182159999999999656e+01
422.5 8.680854999999999677e+01 -3.745549000000000461e+01 -3.255039999999999623e+01
422.6 8.590184999999999604e+01 -3.706929000000000229e+01 -3.336690000000000111e+01
422.7 8.486045000000000016e+01 -3.673929000000000400e+01 -3.368950000000000244e+01
422.8 8.391715000000000657e+01 -3.718959000000000259e+01 -3.421189999999999998e+01
422.9 8.321914999999999907e+01 -3.724619000000000568e+01 -3.437039999999999651e+01
423 8.176645000000000607e+01 -3.753929000000000116e+01 -3.436909999999999599e+01
423.1 8.099845000000000539e+01 -3.807149000000000427e+01 -3.436249999999999716e+01
423.2 8.019235000000000468e+01 -3.868079000000000178e+01 -3.456329999999999814e+01
423.3 7.928164999999999907e+01 -3.961059000000000196e+01 -3.497310000000000230e+01
423.4 7.886124999999999829e+01 -4.008939000000000163e+01 -3.564929999999999666e+01
423.5 7.858074999999999477e+01 -4.029969000000000534e+01 -3.619330000000000069e+01
423.6 7.796325000000000216e+01 -4.023699000000000581e+01 -3.767929999999999779e+01
423.7 7.751274999999999693e+01 -4.040779000000000565e+01 -3.843329999999999558e+01
423.8 7.702275000000000205e+01 -4.066399000000000541e+01 -3.956309999999999860e+01
423.9 7.688635000000000730e+01 -4.094969000000000392e+01 -4.010199999999999676e+01
424 7.696914999999999907e+01 -4.103169000000000466e+01 -4.041109999999999758e+01
424.1 7.722185000000000343e+01 -4.132149000000000427e+01 -4.077749999999999631e+01
424.2 7.724405000000000143e+01 -4.119579000000000235e+01 -4.081020000000000181e+01
424.3 7.719084999999999752e+01 -4.114059000000000310e+01 -4.081040000000000134e+01
424.4 7.734494999999999720e+01 -4.120839000000000141e+01 -4.075399999999999778e+01
424.5 7.726075000000000159e+01 -4.124309000000000225e+01 -4.080069999999999908e+01
424.6 7.728894999999999982e+01 -4.126679000000000030e+01 -4.075359999999999872e+01
424.7 7.719315000000000282e+01 -4.114229000000000269e+01 -4.056170000000000186e+01
424.8 7.725584999999999525e+01 -4.118999000000000166e+01 -4.063479999999999848e+01
424.9 7.737115000000000009e+01 -4.113969000000000165e+01 -4.071430000000000149e+01
425 7.721434999999999604e+01 -4.109979000000000582e+01 -4.089450000000000074e+01
425.1 7.717815000000000225e+01 -4.123219000000000278e+01 -4.060499999999999687e+01
425.2 7.736254999999999882e+01 -4.112939000000000078e+01 -4.074089999999999634e+01
425.3 7.719625000000000625e+01 -4.121499000000000024e+01 -4.064710000000000178e+01
425.4 7.733004999999999995e+01 -4.100419000000000125e+01 -4.075169999999999959e+01
425.5 7.722214999999999918e+01 -4.112329000000000434e+01 -4.068690000000000140e+01
425.6 7.719544999999999391e+01 -4.130169000000000068e+01 -4.070709999999999695e+01
425.7 7.724184999999999945e+01 -4.116038999999999959e+01 -4.085479999999999734e+01
425.8 7.711395000000000266e+01 -4.137479000000000440e+01 -4.085920000000000130e+01
425.9 7.703844999999999743e+01 -4.133069000000000415e+01 -4.075130000000000052e+01
426 7.719854999999999734e+01 -4.127429000000000059e+01 -4.091080000000000183e+01
426.1 7.723135000000000616e+01 -4.118178999999999945e+01 -4.090059999999999718e+01
426.2 7.729795000000000016e+01 -4.068049000000000603e+01 -4.028170000000000073e+01
426.3 7.701585000000000036e+01 -4.022299000000000291e+01 -3.965869999999999607e+01
426.4 7.677245000000000630e+01 -3.997799000000000547e+01 -3.918280000000000030e+01
426.5 7.637685000000000457e+01 -3.938409000000000049e+01 -3.827389999999999759e+01
426.6 7.603825000000000500e+01 -3.927129000000000048e+01 -3.715959999999999752e+01
426.7 7.512305000000000632e+01 -3.925319000000000358e+01 -3.641599999999999682e+01
426.8 7.395614999999999384e+01 -3.935088999999999970e+01 -3.562480000000000047e+01
426.9 7.270655000000000712e+01 -3.963809000000000538e+01 -3.472259999999999991e+01
427 7.198364999999999725e+01 -3.985909000000000191e+01 -3.398819999999999908e+01
427.1 7.141854999999999620e+01 -3.996039000000000385e+01 -3.400869999999999749e+01
427.2 7.094145000000000323e+01 -3.979259000000000412e+01 -3.352230000000000132e+01
427.3 7.062265000000000725e+01 -4.011189000000000249e+01 -3.255720000000000169e+01
427.4 7.056385000000000218e+01 -4.031509000000000498e+01 -3.173769999999999669e+01
427.5 7.044015000000000271e+01 -4.030369000000000312e+01 -3.061229999999999762e+01
427.6 7.006974999999999909e+01 -3.969059000000000026e+01 -2.914909999999999712e+01
427.7 6.965675000000000239e+01 -3.928909000000000162e+01 -2.806709999999999638e+01
427.8 6.926215000000000543e+01 -3.862879000000000218e+01 -2.755809999999999604e+01
427.9 6.891814999999999714e+01 -3.797169000000000239e+01 -2.665840000000000032e+01
428 6.853874999999999318e+01 -3.735858999999999952e+01 -2.616239999999999810e+01
428.1 6.801734999999999332e+01 -3.707569000000000159e+01 -2.574909999999999854e+01
428.2 6.749045000000000982e+01 -3.727839000000000169e+01 -2.491669999999999874e+01
428.3 6.671455000000000268e+01 -3.749479000000000184e+01 -2.443670000000000186e+01
428.4 6.581924999999999670e+01 -3.760589000000000226e+01 -2.375439999999999685e+01
428.5 6.519624999999999204e+01 -3.779519000000000517e+01 -2.316949999999999932e+01
428.6 6.486844999999999573e+01 -3.775569000000000131e+01 -2.275990000000000180e+01
428.7 6.384944999999999737e+01 -3.781549000000000404e+01 -2.268189999999999884e+01
428.8 6.275135000000000218e+01 -3.795409000000000077e+01 -2.251689999999999969e+01
428.9 6.183594999999999686e+01 -3.811719000000000079e+01 -2.259599999999999653e+01
429 6.103665000000000163e+01 -3.831278999999999968e+01 -2.250410000000000110e+01
429.1 6.056674999999999898e+01 -3.835669000000000040e+01 -2.283539999999999992e+01
429.2 5.969655000000000200e+01 -3.847599000000000302e+01 -2.320329999999999870e+01
429.3 5.912364999999999782e+01 -3.881169000000000580e+01 -2.365259999999999962e+01
429.4 5.878654999999999831e+01 -3.901139000000000578e+01 -2.416169999999999618e+01
429.5 5.848445000000000249e+01 -3.916409000000000162e+01 -2.437290000000000134e+01
429.6 5.855805000000000149e+01 -3.911469000000000307e+01 -2.418840000000000146e+01
429.7 5.852015000000000100e+01 -3.895649000000000228e+01 -2.413419999999999987e+01
429.8 5.843984999999999985e+01 -3.927189000000000618e+01 -2.420579999999999643e+01
429.9 5.852414999999999878e+01 -3.917179000000000144e+01 -2.424909999999999854e+01
430 5.854525000000000290e+01 -3.919989000000000345e+01 -2.407169999999999987e+01
430.1 5.858545000000000158e+01 -3.915609000000000606e+01 -2.419129999999999825e+01
430.2 5.845624999999999716e+01 -3.911569000000000074e+01 -2.407029999999999603e+01
430.3 5.868135000000000190e+01 -3.905859000000000236e+01 -2.418209999999999837e+01
430.4 5.867555000000000121e+01 -3.917088999999999999e+01 -2.425990000000000180e+01
430.5 5.861784999999999712e+01 -3.910609000000000179e+01 -2.431879999999999598e+01
430.6 5.862134999999999962e+01 -3.910679000000000372e+01 -2.414649999999999608e+01
430.7 5.845864999999999867e+01 -3.911769000000000318e+01 -2.429899999999999949e+01
430.8 5.857934999999999803e+01 -3.915789000000000186e+01 -2.419219999999999970e+01
430.9 5.845924999999999727e+01 -3.910279000000000593e+01 -2.412400000000000233e+01
431 5.858755000000000024e+01 -3.913909000000000304e+01 -2.408229999999999649e+01
431.1 5.851004999999999967e+01 -3.915489000000000175e+01 -2.413320000000000221e+01
431.2 5.856575000000000131e+01 -3.914119000000000170e+01 -2.421560000000000201e+01
431.3 5.848845000000000027e+01 -3.906259000000000015e+01 -2.424259999999999593e+01
431.4 5.851695000000000135e+01 -3.915169000000000210e+01 -2.401429999999999865e+01
431.5 5.854775000000000063e+01 -3.923679000000000627e+01 -2.416619999999999635e+01
431.6 5.867094999999999771e+01 -3.919509000000000043e+01 -2.417609999999999815e+01
431.7 5.869454999999999956e+01 -3.900348999999999933e+01 -2.424510000000000076e+01
431.8 5.870454999999999757e+01 -3.911819000000000557e+01 -2.425099999999999767e+01
431.9 5.859535000000000338e+01 -3.914559000000000566e+01 -2.413269999999999982e+01
432 5.851724999999999710e+01 -3.911019000000000290e+01 -2.405610000000000070e+01
432.1 5.866425000000000267e+01 -3.903109000000000606e+01 -2.406289999999999907e+01
432.2 5.875025000000000119e+01 -3.907779000000000025e+01 -2.412579999999999814e+01
432.3 5.848004999999999853e+01 -3.914459000000000088e+01 -2.430010000000000048e+01
432.4 5.862975000000000136e+01 -3.919369000000000369e+01 -2.416760000000000019e+01
432.5 5.844854999999999734e+01 -3.920659000000000560e+01 -2.416870000000000118e+01
432.6 5.862675000000000125e+01 -3.903579000000000576e+01 -2.433950000000000102e+01
432.7 5.855745000000000289e+01 -3.913379000000000474e+01 -2.418959999999999866e+01
432.8 5.849134999999999707e+01 -3.927059000000000566e+01 -2.431360000000000099e+01
432.9 5.873705000000000354e+01 -3.902129000000000048e+01 -2.423400000000000176e+01
433 5.875545000000000329e+01 -3.906909000000000276e+01 -2.427669999999999817e+01
433.1 5.857455000000000211e+01 -3.910739000000000232e+01 -2.426370000000000005e+01
433.2 5.852465000000000117e+01 -3.918609000000000009e+01 -2.419369999999999976e+01
433.3 5.851075000000000159e+01 -3.914279000000000508e+01 -2.423059999999999548e+01
433.4 5.839395000000000380e+01 -3.920759000000000327e+01 -2.405169999999999675e+01
433.5 5.855485000000000184e+01 -3.924679000000000428e+01 -2.421399999999999864e+01
433.6 5.852924999999999756e+01 -3.915499000000000507e+01 -2.410139999999999816e+01
433.7 5.857824999999999704e+01 -3.910749000000000564e+01 -2.420850000000000080e+01
433.8 5.850455000000000183e+01 -3.914769000000000432e+01 -2.426890000000000214e+01
433.9 5.862745000000000317e+01 -3.908949000000000495e+01 -2.411599999999999966e+01
434 5.859074999999999989e+01 -3.912009000000000469e+01 -2.418149999999999977e+01
434.1 5.860464999999999947e+01 -3.909889000000000436e+01 -2.411880000000000024e+01
434.2 5.856224999999999881e+01 -3.926839000000000368e+01 -2.408679999999999666e+01
434.3 5.858455000000000013e+01 -3.916488999999999976e+01 -2.440259999999999962e+01
434.4 5.850755000000000194e+01 -3.907329000000000008e+01 -2.411189999999999856e+01
434.5 5.856515000000000271e+01 -3.914719000000000193e+01 -2.425099999999999767e+01
434.6 5.855745000000000289e+01 -3.913199000000000183e+01 -2.420409999999999684e+01
434.7 5.865274999999999750e+01 -3.910969000000000051e+01 -2.416140000000000043e+01
434.8 5.869915000000000305e+01 -3.907119000000000142e+01 -2.388219999999999743e+01
434.9 5.949065000000000225e+01 -3.879288999999999987e+01 -2.265370000000000061e+01
435 5.944924999999999926e+01 -3.890789000000000186e+01 -2.210379999999999967e+01
435.1 5.966714999999999947e+01 -3.895789000000000613e+01 -2.112950000000000017e+01
435.2 6.013054999999999950e+01 -3.914599000000000473e+01 -2.078199999999999648e+01
435.3 6.008755000000000024e+01 -3.964659000000000333e+01 -2.009609999999999985e+01
435.4 6.000354999999999706e+01 -4.007699000000000211e+01 -1.943710000000000093e+01
435.5 5.998855000000000359e+01 -4.039968999999999966e+01 -1.931309999999999860e+01
435.6 5.973465000000000202e+01 -4.009709000000000145e+01 -2.016360000000000241e+01
435.7 5.995345000000000368e+01 -3.951829000000000036e+01 -2.107699999999999818e+01
435.8 6.010025000000000261e+01 -3.874619000000000568e+01 -2.242649999999999721e+01
435.9 6.051895000000000380e+01 -3.780439000000000505e+01 -2.317559999999999576e+01
436 6.036525000000000318e+01 -3.670409000000000077e+01 -2.414809999999999945e+01
436.1 6.012315000000000254e+01 -3.613729000000000013e+01 -2.486169999999999902e+01
436.2 5.963374999999999915e+01 -3.604329000000000605e+01 -2.540030000000000143e+01
436.3 5.903524999999999778e+01 -3.565789000000000186e+01 -2.649409999999999599e+01
436.4 5.839665000000000106e+01 -3.555449000000000126e+01 -2.747469999999999857e+01
436.5 5.798924999999999841e+01 -3.568008999999999986e+01 -2.852819999999999823e+01
436.6 5.809074999999999989e+01 -3.570618999999999943e+01 -2.945689999999999742e+01
436.7 5.765735000000000099e+01 -3.620329000000000264e+01 -3.080530000000000257e+01
436.8 5.723255000000000337e+01 -3.658229000000000042e+01 -3.198380000000000223e+01
436.9 5.686675000000000324e+01 -3.711308999999999969e+01 -3.275220000000000198e+01
437 5.616924999999999812e+01 -3.790369000000000455e+01 -3.351480000000000103e+01
437.1 5.585475000000000279e+01 -3.902879000000000076e+01 -3.407220000000000226e+01
437.2 5.561735000000000184e+01 -4.031748999999999938e+01 -3.457309999999999661e+01
437.3 5.514685000000000059e+01 -4.065049000000000490e+01 -3.584290000000000020e+01
437.4 5.469324999999999903e+01 -4.122129000000000332e+01 -3.693280000000000030e+01
437.5 5.501615000000000322e+01 -4.124719000000000335e+01 -3.812460000000000093e+01
437.6 5.507665000000000077e+01 -4.154319000000000273e+01 -3.924759999999999849e+01
437.7 5.503885000000000360e+01 -4.189849000000000245e+01 -4.035159999999999769e+01
437.8 5.494465000000000288e+01 -4.231149000000000626e+01 -4.123619999999999663e+01
437.9 5.480414999999999992e+01 -4.245209000000000543e+01 -4.224609999999999843e+01
438 5.488174999999999670e+01 -4.238859000000000066e+01 -4.338709999999999667e+01
438.1 5.452575000000000216e+01 -4.257668999999999926e+01 -4.434069999999999823e+01
438.2 5.422164999999999679e+01 -4.251799000000000461e+01 -4.527479999999999905e+01
438.3 5.381345000000000312e+01 -4.261778999999999940e+01 -4.595340000000000202e+01
438.4 5.365474999999999994e+01 -4.270819000000000187e+01 -4.693829999999999814e+01
438.5 5.352035000000000053e+01 -4.262078999999999951e+01 -4.799280000000000257e+01
438.6 5.340715000000000146e+01 -4.284959000000000628e+01 -4.918049999999999500e+01
438.7 5.367134999999999678e+01 -4.288419000000000381e+01 -5.024639999999999418e+01
438.8 5.412395000000000067e+01 -4.322939000000000220e+01 -5.137430000000000518e+01
438.9 5.423505000000000109e+01 -4.348419000000000523e+01 -5.220940000000000225e+01
439 5.416214999999999691e+01 -4.413569000000000386e+01 -5.354179999999999495e+01
439.1 5.419435000000000002e+01 -4.440539000000000414e+01 -5.400159999999999627e+01
439.2 5.423335000000000150e+01 -4.438489000000000573e+01 -5.392730000000000246e+01
439.3 5.415254999999999797e+01 -4.437149000000000143e+01 -5.389379999999999882e+01
439.4 5.413555000000000206e+01 -4.442869000000000312e+01 -5.400629999999999598e+01
439.5 5.416844999999999999e+01 -4.440219000000000449e+01 -5.408010000000000161e+01
439.6 5.417305000000000348e+01 -4.468149000000000370e+01 -5.454500000000000171e+01
439.7 5.400815000000000055e+01 -4.484919000000000011e+01 -5.547419999999999618e+01
439.8 5.379795000000000016e+01 -4.496419000000000210e+01 -5.591169999999999618e+01
439.9 5.361625000000000085e+01 -4.481649000000000171e+01 -5.647429999999999950e+01
440 5.335864999999999725e+01 -4.491889000000000465e+01 -5.665200000000000102e+01
440.1 5.400654999999999717e+01 -4.492119000000000284e+01 -5.554819999999999425e+01
440.2 5.447135000000000105e+01 -4.444729000000000241e+01 -5.376600000000000534e+01
440.3 5.462865000000000038e+01 -4.379119000000000028e+01 -5.283419999999999561e+01
440.4 5.427765000000000128e+01 -4.315999000000000052e+01 -5.206820000000000448e+01
440.5 5.409494999999999720e+01 -4.290939000000000192e+01 -5.106569999999999254e+01
440.6 5.369774999999999920e+01 -4.280779000000000423e+01 -5.036690000000000111e+01
440.7 5.344904999999999973e+01 -4.249649000000000143e+01 -4.906539999999999679e+01
440.8 5.318605000000000160e+01 -4.246079000000000292e+01 -4.805819999999999936e+01
440.9 5.291324999999999790e+01 -4.265899000000000285e+01 -4.714819999999999567e+01
441 5.301794999999999902e+01 -4.258669000000000437e+01 -4.620069999999999766e+01
441.1 5.284644999999999726e+01 -4.246699000000000268e+01 -4.498700000000000188e+01
441.2 5.317445000000000022e+01 -4.261049000000000575e+01 -4.386139999999999617e+01
441.3 5.354964999999999975e+01 -4.270629000000000275e+01 -4.282410000000000139e+01
441.4 5.432965000000000089e+01 -4.286319000000000301e+01 -4.189969999999999573e+01
441.5 5.493504999999999683e+01 -4.338859000000000066e+01 -4.120239999999999725e+01
441.6 5.569134999999999991e+01 -4.401259000000000299e+01 -4.076209999999999667e+01
441.7 5.622695000000000221e+01 -4.459309000000000367e+01 -3.976409999999999911e+01
441.8 5.678054999999999808e+01 -4.536709000000000458e+01 -3.909140000000000015e+01
441.9 5.732945000000000135e+01 -4.605909000000000475e+01 -3.850520000000000209e+01
442 5.726245000000000118e+01 -4.614299000000000461e+01 -3.839659999999999940e+01
442.1 5.733924999999999983e+01 -4.633059000000000083e+01 -3.827689999999999770e+01
442.2 5.736954999999999671e+01 -4.601079000000000008e+01 -3.753130000000000166e+01
442.3 5.809875000000000256e+01 -4.563039000000000556e+01 -3.700000000000000000e+01
442.4 5.893354999999999677e+01 -4.540459000000000600e+01 -3.670230000000000103e+01
442.5 5.975435000000000230e+01 -4.487199000000000382e+01 -3.672229999999999706e+01
442.6 6.064544999999999675e+01 -4.444649000000000427e+01 -3.633979999999999677e+01
442.7 6.144745000000000346e+01 -4.370029000000000252e+01 -3.597889999999999588e+01
442.8 6.195815000000000339e+01 -4.322219000000000477e+01 -3.545810000000000173e+01
442.9 6.270774999999999721e+01 -4.232189000000000334e+01 -3.474569999999999936e+01
443 6.359615000000000151e+01 -4.150869000000000142e+01 -3.421309999999999718e+01
443.1 6.426895000000000380e+01 -4.041139000000000436e+01 -3.420429999999999637e+01
443.2 6.513025000000000375e+01 -3.994859000000000293e+01 -3.450529999999999831e+01
443.3 6.594825000000000159e+01 -3.968919000000000352e+01 -3.495729999999999649e+01
443.4 6.635894999999999300e+01 -3.918349000000000615e+01 -3.548469999999999658e+01
443.5 6.695234999999999559e+01 -3.835169000000000494e+01 -3.635539999999999594e+01
443.6 6.748035000000000139e+01 -3.794089000000000311e+01 -3.765529999999999688e+01
443.7 6.767445000000000732e+01 -3.783819000000000443e+01 -3.783650000000000091e+01
443.8 6.784905000000000541e+01 -3.737329000000000434e+01 -3.828340000000000032e+01
443.9 6.794044999999999845e+01 -3.671479000000000070e+01 -3.921439999999999770e+01
444 6.806295000000000073e+01 -3.618259000000000469e+01 -3.974499999999999744e+01
444.1 6.822185000000000343e+01 -3.558418999999999954e+01 -3.991299999999999670e+01
444.2 6.875024999999999409e+01 -3.456609000000000265e+01 -4.020819999999999794e+01
444.3 6.919724999999999682e+01 -3.361879000000000417e+01 -4.038129999999999598e+01
444.4 6.952464999999999407e+01 -3.312729000000000212e+01 -4.073049999999999926e+01
444.5 6.984685000000000343e+01 -3.254769000000000290e+01 -4.094169999999999732e+01
444.6 7.006985000000000241e+01 -3.202039000000000613e+01 -4.094019999999999726e+01
444.7 7.047034999999999627e+01 -3.055088999999999899e+01 -4.136079999999999757e+01
444.8 7.041055000000000064e+01 -2.935308999999999813e+01 -4.089589999999999748e+01
444.9 6.972405000000000541e+01 -2.810138999999999854e+01 -4.029589999999999606e+01
445 6.962454999999999927e+01 -2.726318999999999804e+01 -3.951120000000000232e+01
445.1 6.919155000000000655e+01 -2.671688999999999936e+01 -3.851259999999999906e+01
445.2 6.907174999999999443e+01 -2.652488999999999919e+01 -3.769279999999999831e+01
445.3 6.833594999999999686e+01 -2.643129000000000062e+01 -3.637749999999999773e+01
445.4 6.774604999999999677e+01 -2.677048999999999879e+01 -3.538799999999999812e+01
445.5 6.703204999999999814e+01 -2.717288999999999888e+01 -3.460430000000000206e+01
445.6 6.658795000000000641e+01 -2.740338999999999814e+01 -3.383359999999999701e+01
445.7 6.546434999999999604e+01 -2.716258999999999801e+01 -3.308089999999999975e+01
445.8 6.522534999999999172e+01 -2.715158999999999878e+01 -3.266510000000000247e+01
445.9 6.488785000000000025e+01 -2.748228999999999900e+01 -3.218130000000000024e+01
446 6.431475000000000364e+01 -2.773208999999999946e+01 -3.151489999999999725e+01
446.1 6.349844999999999828e+01 -2.845508999999999844e+01 -3.106060000000000088e+01
446.2 6.323214999999999719e+01 -2.905278999999999812e+01 -3.058539999999999992e+01
446.3 6.293195000000000050e+01 -3.022839000000000098e+01 -3.037720000000000198e+01
446.4 6.311404999999999887e+01 -3.150129000000000090e+01 -3.059449999999999648e+01
446.5 6.313235000000000241e+01 -3.206278999999999968e+01 -3.121029999999999660e+01
446.6 6.328374999999999773e+01 -3.259159000000000361e+01 -3.144500000000000028e+01
446.7 6.288734999999999786e+01 -3.311569000000000074e+01 -3.188629999999999853e+01
446.8 6.274835000000000207e+01 -3.387589000000000539e+01 -3.212369999999999948e+01
446.9 6.220474999999999710e+01 -3.476669000000000409e+01 -3.270060000000000144e+01
447 6.148105000000000331e+01 -3.535139000000000209e+01 -3.324139999999999873e+01
447.1 6.096724999999999994e+01 -3.589099000000000217e+01 -3.392179999999999751e+01
447.2 6.051494999999999891e+01 -3.601718999999999937e+01 -3.469440000000000168e+01
447.3 6.037565000000000026e+01 -3.575498999999999938e+01 -3.521430000000000149e+01
447.4 6.011034999999999684e+01 -3.593889000000000067e+01 -3.552400000000000091e+01
447.5 5.995765000000000100e+01 -3.579699000000000098e+01 -3.531689999999999685e+01
447.6 5.998864999999999981e+01 -3.579339000000000226e+01 -3.541619999999999635e+01
447.7 6.000274999999999892e+01 -3.568478999999999957e+01 -3.537559999999999860e+01
447.8 5.984125000000000227e+01 -3.574439000000000277e+01 -3.523010000000000019e+01
447.9 5.979375000000000284e+01 -3.564859000000000577e+01 -3.534570000000000078e+01
448 5.976465000000000316e+01 -3.566709000000000174e+01 -3.528860000000000241e+01
448.1 5.976135000000000019e+01 -3.573349000000000331e+01 -3.546020000000000039e+01
448.2 5.995994999999999919e+01 -3.572659000000000162e+01 -3.547760000000000247e+01
448.3 5.994185000000000230e+01 -3.592899000000000598e+01 -3.543410000000000082e+01
448.4 5.994944999999999879e+01 -3.584909000000000390e+01 -3.540679999999999694e+01
448.5 6.001055000000000206e+01 -3.608239000000000374e+01 -3.550540000000000163e+01
448.6 5.998555000000000348e+01 -3.571929000000000087e+01 -3.541610000000000014e+01
448.7 5.987154999999999916e+01 -3.579989000000000487e+01 -3.544800000000000040e+01
448.8 5.982464999999999833e+01 -3.580759000000000469e+01 -3.536699999999999733e+01
448.9 5.991244999999999976e+01 -3.573159000000000418e+01 -3.535199999999999676e+01
449 6.006345000000000312e+01 -3.579199000000000552e+01 -3.548189999999999600e+01
449.1 5.983585000000000065e+01 -3.577369000000000199e+01 -3.523219999999999885e+01
449.2 5.998114999999999952e+01 -3.567408999999999963e+01 -3.540979999999999706e+01
449.3 5.993775000000000119e+01 -3.556578999999999979e+01 -3.551869999999999550e+01
449.4 6.009454999999999814e+01 -3.567339000000000482e+01 -3.531539999999999679e+01
449.5 5.998114999999999952e+01 -3.558718999999999966e+01 -3.544910000000000139e+01
449.6 5.997384999999999877e+01 -3.575648999999999944e+01 -3.538329999999999842e+01
449.7 5.972514999999999930e+01 -3.571809000000000367e+01 -3.522249999999999659e+01
449.8 5.980644999999999811e+01 -3.556799000000000177e+01 -3.516479999999999961e+01
449.9 5.996994999999999720e+01 -3.558079000000000036e+01 -3.543030000000000257e+01
450 5.998315000000000197e+01 -3.578269000000000233e+01 -3.525670000000000215e+01
450.1 6.018715000000000259e+01 -3.587489000000000061e+01 -3.549199999999999733e+01
450.2 6.015814999999999912e+01 -3.590239000000000402e+01 -3.567109999999999559e+01
450.3 6.000005000000000166e+01 -3.607469000000000392e+01 -3.544870000000000232e+01
450.4 5.985594999999999999e+01 -3.585408999999999935e+01 -3.545100000000000051e+01
450.5 6.016915000000000191e+01 -3.571489000000000402e+01 -3.547359999999999758e+01
450.6 5.990764999999999674e+01 -3.584938999999999965e+01 -3.537959999999999638e+01
450.7 5.985745000000000005e+01 -3.567399000000000342e+01 -3.517770000000000152e+01
450.8 5.998245000000000005e+01 -3.584139000000000408e+01 -3.528359999999999985e+01
450.9 5.988414999999999822e+01 -3.566499000000000308e+01 -3.525189999999999912e+01
451 6.006575000000000131e+01 -3.578369000000000000e+01 -3.540659999999999741e+01
451.1 5.971085000000000065e+01 -3.599629000000000190e+01 -3.528209999999999980e+01
451.2 6.012785000000000224e+01 -3.585359000000000407e+01 -3.558639999999999759e+01
451.3 5.996875000000000000e+01 -3.593209000000000231e+01 -3.536459999999999582e+01
451.4 6.007885000000000275e+01 -3.569659000000000049e+01 -3.547800000000000153e+01
451.5 6.017275000000000063e+01 -3.577069000000000187e+01 -3.564509999999999934e+01
451.6 5.998765000000000214e+01 -3.600609000000000037e+01 -3.552469999999999573e+01
451.7 5.985685000000000144e+01 -3.590229000000000070e+01 -3.539929999999999666e+01
451.8 5.989835000000000065e+01 -3.599649000000000143e+01 -3.526720000000000255e+01
451.9 5.985815000000000197e+01 -3.622569000000000017e+01 -3.549219999999999686e+01
452 5.984105000000000274e+01 -3.603159000000000134e+01 -3.547739999999999583e+01
452.1 5.996435000000000315e+01 -3.583219000000000420e+01 -3.545810000000000173e+01
452.2 5.970895000000000152e+01 -3.617949000000000126e+01 -3.539039999999999964e+01
452.3 5.997005000000000052e+01 -3.616279000000000110e+01 -3.558509999999999707e+01
452.4 6.007305000000000206e+01 -3.599839000000000055e+01 -3.532339999999999947e+01
452.5 6.069154999999999944e+01 -3.568209000000000231e+01 -3.458209999999999695e+01
452.6 6.121435000000000315e+01 -3.541089000000000198e+01 -3.385539999999999594e+01
452.7 6.152065000000000339e+01 -3.504608999999999952e+01 -3.334749999999999659e+01
452.8 6.223895000000000266e+01 -3.480169000000000068e+01 -3.277890000000000015e+01
452.9 6.288884999999999792e+01 -3.391309000000000395e+01 -3.204809999999999803e+01
453 6.360934999999999917e+01 -3.337039000000000044e+01 -3.146029999999999660e+01
453.1 6.406485000000000696e+01 -3.305579000000000178e+01 -3.075439999999999685e+01
453.2 6.417265000000000441e+01 -3.305709000000000231e+01 -3.054560000000000031e+01
453.3 6.429834999999999923e+01 -3.309759000000000384e+01 -3.035510000000000019e+01
453.4 6.457765000000000555e+01 -3.297219000000000477e+01 -2.997469999999999857e+01
453.5 6.492564999999999031e+01 -3.300419000000000125e+01 -2.968569999999999709e+01
453.6 6.470765000000000100e+01 -3.280709000000000231e+01 -2.955120000000000147e+01
453.7 6.481835000000000946e+01 -3.303419000000000239e+01 -2.995889999999999986e+01
453.8 6.479964999999999975e+01 -3.299699000000000382e+01 -2.980080000000000240e+01
453.9 6.466245000000000687e+01 -3.280319000000000074e+01 -3.097999999999999687e+01
454 6.488745000000000118e+01 -3.271319000000000443e+01 -3.207649999999999579e+01
454.1 6.469194999999999141e+01 -3.224619000000000568e+01 -3.306779999999999831e+01
454.2 6.423975000000000080e+01 -3.168418999999999741e+01 -3.396779999999999688e+01
454.3 6.414674999999999727e+01 -3.129158999999999580e+01 -3.524249999999999972e+01
454.4 6.366165000000000163e+01 -3.107369000000000270e+01 -3.612740000000000151e+01
454.5 6.363165000000000049e+01 -3.078299000000000163e+01 -3.731080000000000041e+01
454.6 6.368265000000000242e+01 -3.038569000000000031e+01 -3.818070000000000164e+01
454.7 6.370154999999999745e+01 -3.016278999999999755e+01 -3.907949999999999591e+01
454.8 6.358064999999999856e+01 -2.976819000000000059e+01 -3.968079999999999785e+01
454.9 6.360255000000000081e+01 -2.967398999999999987e+01 -4.009459999999999980e+01
455 6.354245000000000232e+01 -2.973968999999999951e+01 -4.038700000000000045e+01
455.1 6.377344999999999686e+01 -2.948558999999999841e+01 -4.061919999999999931e+01
455.2 6.368285000000000196e+01 -2.943248999999999782e+01 -4.058789999999999765e+01
455.3 6.352734999999999843e+01 -2.941149000000000058e+01 -4.067300000000000182e+01
455.4 6.366284999999999883e+01 -2.964738999999999791e+01 -4.047220000000000084e+01
455.5 6.372764999999999702e+01 -2.958359000000000094e+01 -4.056779999999999831e+01
455.6 6.370385000000000275e+01 -2.957848999999999862e+01 -4.054050000000000153e+01
455.7 6.356634999999999991e+01 -2.961238999999999777e+01 -4.059120000000000061e+01
455.8 6.349365000000000236e+01 -2.944588999999999857e+01 -4.073859999999999815e+01
455.9 6.359405000000000285e+01 -2.955978999999999957e+01 -4.061749999999999972e+01
456 6.350574999999999903e+01 -2.961998999999999782e+01 -4.059499999999999886e+01
456.1 6.381875000000000142e+01 -2.947348999999999819e+01 -4.060960000000000036e+01
456.2 6.352094999999999914e+01 -2.966248999999999825e+01 -4.059929999999999950e+01
456.3 6.357345000000000113e+01 -2.956549000000000049e+01 -4.058419999999999561e+01
456.4 6.358205000000000240e+01 -2.952368999999999843e+01 -4.062639999999999674e+01
456.5 6.358554999999999779e+01 -2.960908999999999835e+01 -4.060979999999999990e+01
456.6 6.371504999999999797e+01 -2.969339000000000084e+01 -4.050450000000000017e+01
456.7 6.361404999999999887e+01 -2.947328999999999866e+01 -4.068690000000000140e+01
456.8 6.357325000000000159e+01 -2.948828999999999922e+01 -4.060839999999999606e+01
456.9 6.368294999999999817e+01 -2.964769000000000077e+01 -4.058890000000000242e+01
457 6.360705000000000098e+01 -2.948609000000000080e+01 -4.051890000000000214e+01
457.1 6.365684999999999860e+01 -2.951748999999999867e+01 -4.059669999999999845e+01
457.2 6.359505000000000052e+01 -2.956428999999999974e+01 -4.059190000000000254e+01
457.3 6.352185000000000059e+01 -2.951248999999999967e+01 -4.049179999999999779e+01
457.4 6.356625000000000369e+01 -2.976758999999999844e+01 -4.012780000000000058e+01
457.5 6.334714999999999918e+01 -3.016419000000000139e+01 -3.884629999999999939e+01
457.6 6.326585000000000036e+01 -3.043908999999999665e+01 -3.828600000000000136e+01
457.7 6.307085000000000008e+01 -3.065309000000000239e+01 -3.738009999999999877e+01
457.8 6.336625000000000085e+01 -3.096698999999999913e+01 -3.606669999999999732e+01
457.9 6.330774999999999864e+01 -3.114848999999999890e+01 -3.440480000000000160e+01
458 6.314804999999999779e+01 -3.140788999999999831e+01 -3.317980000000000018e+01
458.1 6.300865000000000293e+01 -3.153299000000000163e+01 -3.230910000000000082e+01
458.2 6.336314999999999742e+01 -3.130499000000000009e+01 -3.300359999999999872e+01
458.3 6.362084999999999724e+01 -3.154049000000000191e+01 -3.351239999999999952e+01
458.4 6.357685000000000031e+01 -3.123829000000000278e+01 -3.471009999999999707e+01
458.5 6.371094999999999686e+01 -3.134148999999999674e+01 -3.569959999999999667e+01
458.6 6.387355000000000160e+01 -3.130029000000000039e+01 -3.545060000000000144e+01
458.7 6.391425000000000267e+01 -3.155269000000000190e+01 -3.447899999999999920e+01
458.8 6.448355000000000814e+01 -3.184999000000000180e+01 -3.360470000000000113e+01
458.9 6.486674999999999613e+01 -3.249728999999999957e+01 -3.258099999999999596e+01
459 6.568815000000000737e+01 -3.300899000000000427e+01 -3.163309999999999889e+01
459.1 6.594765000000001010e+01 -3.337319000000000102e+01 -3.086719999999999686e+01
459.2 6.580485000000000184e+01 -3.336569000000000074e+01 -3.041270000000000095e+01
459.3 6.572254999999999825e+01 -3.335139000000000209e+01 -3.044720000000000226e+01
459.4 6.580145000000000266e+01 -3.336829000000000178e+01 -3.045219999999999771e+01
459.5 6.570335000000000036e+01 -3.331529000000000451e+01 -3.049239999999999640e+01
459.6 6.566024999999999068e+01 -3.330639000000000038e+01 -3.041429999999999723e+01
459.7 6.575934999999999775e+01 -3.335569000000000273e+01 -3.056040000000000134e+01
459.8 6.605414999999999281e+01 -3.362698999999999927e+01 -3.050419999999999732e+01
459.9 6.606775000000000375e+01 -3.357139000000000095e+01 -3.036919999999999931e+01
460 6.667475000000000307e+01 -3.420318999999999932e+01 -3.022569999999999624e+01
460.1 6.753934999999999889e+01 -3.511169000000000295e+01 -2.989909999999999712e+01
460.2 6.817985000000000184e+01 -3.622689000000000448e+01 -2.973389999999999844e+01
460.3 6.883644999999999925e+01 -3.716969000000000278e+01 -2.927669999999999817e+01
460.4 6.973165000000000191e+01 -3.767558999999999969e+01 -2.876019999999999754e+01
460.5 6.968025000000000091e+01 -3.819469000000000136e+01 -2.858549999999999613e+01
460.6 7.049205000000000609e+01 -3.853349000000000046e+01 -2.879480000000000217e+01
460.7 7.088424999999999443e+01 -3.867059000000000424e+01 -2.889659999999999940e+01
460.8 7.125475000000000136e+01 -3.887978999999999985e+01 -2.887310000000000088e+01
460.9 7.139525000000000432e+01 -3.905079000000000633e+01 -2.899089999999999634e+01
461 7.166715000000000657e+01 -3.928019000000000460e+01 -2.913279999999999603e+01
461.1 7.138644999999999641e+01 -3.921289000000000158e+01 -2.914519999999999555e+01
461.2 7.107944999999999425e+01 -3.897699000000000069e+01 -2.924649999999999750e+01
461.3 7.152334999999999354e+01 -3.908559000000000339e+01 -2.887729999999999819e+01
461.4 7.137224999999999397e+01 -3.905159000000000447e+01 -2.889139999999999731e+01
461.5 7.158714999999999407e+01 -3.909249000000000507e+01 -2.892719999999999914e+01
461.6 7.157545000000000357e+01 -3.918119000000000085e+01 -2.905799999999999983e+01
461.7 7.177665000000000362e+01 -3.936829000000000178e+01 -2.947249999999999659e+01
461.8 7.164974999999999739e+01 -3.937409000000000248e+01 -2.935239999999999583e+01
461.9 7.178095000000000425e+01 -3.940499000000000507e+01 -2.942459999999999809e+01
462 7.175244999999999607e+01 -3.923309000000000424e+01 -2.943309999999999604e+01
462.1 7.192955000000000609e+01 -3.933709000000000344e+01 -2.960300000000000153e+01
462.2 7.166245000000000687e+01 -3.933739000000000630e+01 -2.955979999999999563e+01
462.3 7.193425000000000580e+01 -3.916279000000000110e+01 -2.957990000000000208e+01
462.4 7.181624999999999659e+01 -3.935949000000000098e+01 -2.949300000000000210e+01
462.5 7.174524999999999864e+01 -3.928289000000000186e+01 -2.959080000000000155e+01
462.6 7.168094999999999573e+01 -3.936589000000000027e+01 -2.927519999999999811e+01
462.7 7.173884999999999934e+01 -3.937279000000000195e+01 -2.954690000000000083e+01
462.8 7.168774999999999409e+01 -3.894528999999999996e+01 -2.930720000000000169e+01
462.9 7.167255000000000109e+01 -3.870869000000000426e+01 -2.944910000000000139e+01
463 7.192085000000000150e+01 -3.887549000000000632e+01 -2.962270000000000181e+01
463.1 7.182824999999999704e+01 -3.916269000000000489e+01 -2.950799999999999557e+01
463.2 7.174724999999999397e+01 -3.906289000000000300e+01 -2.943900000000000006e+01
463.3 7.189645000000000152e+01 -3.917489000000000487e+01 -2.951460000000000150e+01
463.4 7.173725000000000307e+01 -3.919769000000000148e+01 -2.949729999999999563e+01
463.5 7.159714999999999918e+01 -3.935408999999999935e+01 -2.943410000000000082e+01
463.6 7.182404999999999973e+01 -3.930449000000000126e+01 -2.930429999999999779e+01
463.7 7.166304999999999836e+01 -3.932219000000000619e+01 -2.926890000000000214e+01
463.8 7.187475000000000591e+01 -3.903959000000000401e+01 -2.953949999999999676e+01
463.9 7.157474999999999454e+01 -3.934669000000000239e+01 -2.943609999999999616e+01
464 7.162895000000000323e+01 -3.915969000000000477e+01 -2.942089999999999606e+01
464.1 7.164945000000000164e+01 -3.934519000000000233e+01 -2.941749999999999687e+01
464.2 7.182004999999999484e+01 -3.917049000000000092e+01 -2.942170000000000130e+01
464.3 7.175785000000000480e+01 -3.920989000000000146e+01 -2.947560000000000002e+01
464.4 7.190975000000000250e+01 -3.931969000000000136e+01 -2.960110000000000241e+01
464.5 7.193874999999999886e+01 -3.889189000000000362e+01 -2.952029999999999887e+01
464.6 7.192494999999999550e+01 -3.907829000000000264e+01 -2.946969999999999601e+01
464.7 7.196285000000000309e+01 -3.946079000000000292e+01 -2.940840000000000032e+01
464.8 7.210455000000000325e+01 -3.998808999999999969e+01 -2.966120000000000090e+01
464.9 7.215935000000000343e+01 -4.119009000000000498e+01 -2.983769999999999811e+01
465 7.220905000000000484e+01 -4.218999000000000166e+01 -2.998720000000000141e+01
465.1 7.238195000000000334e+01 -4.377289000000000385e+01 -3.045889999999999986e+01
465.2 7.243004999999999427e+01 -4.483389000000000379e+01 -3.160439999999999827e+01
465.3 7.214695000000000391e+01 -4.555849000000000615e+01 -3.240140000000000242e+01
465.4 7.166495000000000459e+01 -4.626449000000000211e+01 -3.267399999999999949e+01
465.5 7.150924999999999443e+01 -4.684839000000000198e+01 -3.322809999999999775e+01
465.6 7.147915000000000418e+01 -4.791699000000000552e+01 -3.385510000000000019e+01
465.7 7.130995000000000061e+01 -4.885059000000000395e+01 -3.470790000000000219e+01
465.8 7.107415000000000305e+01 -4.946068999999999960e+01 -3.532739999999999725e+01
465.9 7.054444999999999766e+01 -5.017899000000000598e+01 -3.595239999999999725e+01
466 7.026994999999999436e+01 -5.126098999999999961e+01 -3.647769999999999868e+01
466.1 6.977975000000000705e+01 -5.235019000000000489e+01 -3.668650000000000233e+01
466.2 6.952075000000000671e+01 -5.340449000000000268e+01 -3.690359999999999729e+01
466.3 6.960285000000000366e+01 -5.446619000000000455e+01 -3.692170000000000130e+01
466.4 6.964294999999999902e+01 -5.449629000000000190e+01 -3.687409999999999854e+01
466.5 6.962614999999999554e+01 -5.452719000000000449e+01 -3.686459999999999582e+01
466.6 6.946994999999999720e+01 -5.454299000000000319e+01 -3.678069999999999595e+01
466.7 6.933565000000000111e+01 -5.451998999999999995e+01 -3.679800000000000182e+01
466.8 6.872594999999999743e+01 -5.508549000000000007e+01 -3.657849999999999824e+01
466.9 6.780695000000000050e+01 -5.635858999999999952e+01 -3.603309999999999746e+01
467 6.704765000000000441e+01 -5.722959000000000174e+01 -3.541149999999999665e+01
467.1 6.648245000000000005e+01 -5.821959000000000373e+01 -3.458460000000000178e+01
467.2 6.585065000000000168e+01 -5.905919000000000096e+01 -3.419910000000000139e+01
467.3 6.570544999999999902e+01 -5.988489000000000573e+01 -3.386549999999999727e+01
467.4 6.531714999999999804e+01 -6.097819000000000500e+01 -3.365269999999999584e+01
467.5 6.528114999999999668e+01 -6.113239000000000090e+01 -3.350159999999999627e+01
467.6 6.481045000000000300e+01 -6.176219000000000392e+01 -3.290559999999999974e+01
467.7 6.397675000000000267e+01 -6.217919000000000551e+01 -3.247059999999999746e+01
467.8 6.389784999999999826e+01 -6.265789000000000897e+01 -3.236019999999999897e+01
467.9 6.303925000000000267e+01 -6.322409000000000390e+01 -3.230359999999999587e+01
468 6.214855000000000018e+01 -6.419379000000000701e+01 -3.286749999999999972e+01
468.1 6.154135000000000133e+01 -6.460878999999999905e+01 -3.341060000000000230e+01
468.2 6.087554999999999694e+01 -6.516219000000000960e+01 -3.418939999999999912e+01
468.3 6.064535000000000053e+01 -6.565509000000000128e+01 -3.545989999999999753e+01
468.4 6.055534999999999712e+01 -6.641979000000000610e+01 -3.602009999999999934e+01
468.5 6.067795000000000272e+01 -6.713679000000000485e+01 -3.679849999999999710e+01
468.6 6.049325000000000330e+01 -6.740139000000000635e+01 -3.701650000000000063e+01
468.7 6.013074999999999903e+01 -6.804049000000000547e+01 -3.713199999999999790e+01
468.8 5.954755000000000109e+01 -6.882049000000000660e+01 -3.732710000000000150e+01
468.9 5.889504999999999768e+01 -6.941979000000000610e+01 -3.772899999999999920e+01
469 5.819944999999999879e+01 -6.975359000000000265e+01 -3.790709999999999980e+01
469.1 5.690885000000000105e+01 -7.015809000000000140e+01 -3.833910000000000196e+01
469.2 5.591754999999999853e+01 -7.045349000000000217e+01 -3.864179999999999637e+01
469.3 5.573355000000000103e+01 -7.029158999999999935e+01 -3.910009999999999764e+01
469.4 5.515044999999999931e+01 -7.077629000000000303e+01 -4.010130000000000194e+01
469.5 5.490874999999999773e+01 -7.106168999999999869e+01 -4.087789999999999679e+01
469.6 5.458765000000000356e+01 -7.158399000000000001e+01 -4.163250000000000028e+01
469.7 5.415594999999999715e+01 -7.173019000000000744e+01 -4.227389999999999759e+01
469.8 5.354314999999999714e+01 -7.181999000000000422e+01 -4.341189999999999571e+01
469.9 5.335855000000000103e+01 -7.172738999999999976e+01 -4.436099999999999710e+01
470 5.289705000000000013e+01 -7.161969000000000563e+01 -4.524439999999999884e+01
470.1 5.191425000000000267e+01 -7.100739000000000090e+01 -4.627109999999999701e+01
470.2 5.127385000000000304e+01 -7.057939000000000362e+01 -4.721219999999999573e+01
470.3 5.082665000000000077e+01 -7.026469000000000165e+01 -4.820870000000000033e+01
470.4 5.016805000000000092e+01 -6.989999000000000251e+01 -4.901099999999999568e+01
470.5 4.970004999999999740e+01 -6.972329000000000576e+01 -4.937219999999999231e+01
470.6 4.880564999999999998e+01 -6.900719000000000847e+01 -4.998810000000000286e+01
470.7 4.766434999999999889e+01 -6.822388999999999726e+01 -5.070919999999999561e+01
470.8 4.678294999999999959e+01 -6.766039000000000669e+01 -5.115619999999999834e+01
470.9 4.583375000000000199e+01 -6.678619000000000483e+01 -5.177240000000000464e+01
471 4.482524999999999693e+01 -6.610148999999999830e+01 -5.214770000000000039e+01
471.1 4.374925000000000352e+01 -6.546289000000000158e+01 -5.272109999999999275e+01
471.2 4.276754999999999995e+01 -6.516788999999999987e+01 -5.305119999999999436e+01
471.3 4.184304999999999808e+01 -6.443659000000000958e+01 -5.371039999999999281e+01
471.4 4.097364999999999924e+01 -6.382708999999999833e+01 -5.449230000000000018e+01
471.5 4.028555000000000064e+01 -6.297319000000000244e+01 -5.467879999999999541e+01
471.6 3.966235000000000355e+01 -6.301399000000000683e+01 -5.433020000000000493e+01
471.7 3.967345000000000255e+01 -6.275839000000000567e+01 -5.447700000000000387e+01
471.8 3.931215000000000259e+01 -6.194669000000000381e+01 -5.403679999999999950e+01
471.9 3.864155000000000229e+01 -6.036879000000000417e+01 -5.379040000000000532e+01
472 3.874994999999999834e+01 -5.961669000000000551e+01 -5.389539999999999509e+01
472.1 3.867464999999999975e+01 -5.874659000000000475e+01 -5.344100000000000250e+01
472.2 3.828244999999999720e+01 -5.809519000000000233e+01 -5.311109999999999332e+01
472.3 3.811545000000000272e+01 -5.755349000000000359e+01 -5.256380000000000052e+01
472.4 3.817974999999999852e+01 -5.714659000000000333e+01 -5.241100000000000136e+01
472.5 3.822335000000000349e+01 -5.723629000000000389e+01 -5.235699999999999932e+01
472.6 3.833205000000000240e+01 -5.715669000000000466e+01 -5.264419999999999789e+01
472.7 3.885374999999999801e+01 -5.765588999999999942e+01 -5.358140000000000214e+01
472.8 3.899945000000000306e+01 -5.851339000000000112e+01 -5.411100000000000421e+01
472.9 3.909485000000000099e+01 -5.971199000000000012e+01 -5.446110000000000184e+01
473 3.931074999999999875e+01 -6.072539000000000442e+01 -5.463160000000000593e+01
473.1 3.947814999999999941e+01 -6.172629000000000588e+01 -5.457580000000000098e+01
473.2 3.967475000000000307e+01 -6.300079000000000917e+01 -5.461539999999999395e+01
473.3 4.012474999999999881e+01 -6.385269000000000972e+01 -5.477790000000000248e+01
473.4 4.027465000000000117e+01 -6.507058999999999571e+01 -5.491910000000000025e+01
473.5 4.056354999999999933e+01 -6.596569000000000926e+01 -5.532529999999999859e+01
473.6 4.047444999999999737e+01 -6.679889000000000010e+01 -5.586839999999999407e+01
473.7 4.001585000000000036e+01 -6.759569000000000472e+01 -5.667170000000000130e+01
473.8 3.989914999999999878e+01 -6.810188999999999737e+01 -5.745869999999999322e+01
473.9 3.986885000000000190e+01 -6.817999000000000365e+01 -5.774729999999999563e+01
474 3.933274999999999721e+01 -6.825428999999999746e+01 -5.773940000000000339e+01
474.1 3.929225000000000279e+01 -6.832849000000000217e+01 -5.749450000000000216e+01
474.2 3.942275000000000063e+01 -6.829939000000000249e+01 -5.769060000000000343e+01
474.3 3.928535000000000110e+01 -6.844549000000000660e+01 -5.783509999999999707e+01
474.4 3.939045000000000130e+01 -6.843139000000000749e+01 -5.829729999999999279e+01
474.5 3.868155000000000143e+01 -6.819769000000000858e+01 -5.855320000000000391e+01
474.6 3.714415000000000333e+01 -6.784109000000000833e+01 -5.899790000000000134e+01
474.7 3.650544999999999618e+01 -6.761489000000000260e+01 -5.912510000000000332e+01
474.8 3.553575000000000017e+01 -6.741339000000000681e+01 -5.914480000000000359e+01
474.9 3.485934999999999917e+01 -6.782309000000000765e+01 -5.892900000000000205e+01
475 3.362725000000000364e+01 -6.832968999999999937e+01 -5.860049999999999670e+01
475.1 3.289815000000000111e+01 -6.856349000000000160e+01 -5.852150000000000318e+01
475.2 3.255774999999999864e+01 -6.858019000000000176e+01 -5.838150000000000261e+01
475.3 3.350605000000000189e+01 -6.842459000000000913e+01 -5.857699999999999818e+01
475.4 3.431305000000000405e+01 -6.804748999999999626e+01 -5.877620000000000289e+01
475.5 3.551265000000000072e+01 -6.737259000000000242e+01 -5.912890000000000157e+01
475.6 3.687284999999999968e+01 -6.674748999999999910e+01 -5.941530000000000200e+01
475.7 3.752624999999999744e+01 -6.644409000000000276e+01 -5.937500000000000000e+01
475.8 3.866714999999999947e+01 -6.641129000000000815e+01 -5.907750000000000057e+01
475.9 3.982585000000000264e+01 -6.648869000000000540e+01 -5.839319999999999311e+01
476 4.010544999999999760e+01 -6.633469000000000904e+01 -5.788110000000000355e+01
476.1 4.067914999999999992e+01 -6.647119000000000710e+01 -5.651080000000000325e+01
476.2 4.135365000000000180e+01 -6.647428999999999633e+01 -5.555580000000000496e+01
476.3 4.153804999999999836e+01 -6.657009000000000754e+01 -5.433490000000000464e+01
476.4 4.236805000000000376e+01 -6.660589000000000226e+01 -5.352670000000000528e+01
476.5 4.318954999999999700e+01 -6.622279000000000337e+01 -5.294259999999999877e+01
476.6 4.404695000000000249e+01 -6.624799000000000149e+01 -5.191270000000000095e+01
476.7 4.472925000000000040e+01 -6.616029000000000337e+01 -5.189520000000000266e+01
476.8 4.541275000000000261e+01 -6.643139000000000749e+01 -5.175669999999999504e+01
476.9 4.622014999999999674e+01 -6.579368999999999801e+01 -5.186319999999999197e+01
477 4.735144999999999982e+01 -6.545038999999999874e+01 -5.188710000000000377e+01
477.1 4.804594999999999771e+01 -6.529878999999999678e+01 -5.177750000000000341e+01
477.2 4.829185000000000372e+01 -6.525818999999999903e+01 -5.177880000000000393e+01
477.3 4.833044999999999902e+01 -6.525799000000000660e+01 -5.185469999999999402e+01
477.4 4.835605000000000331e+01 -6.531439000000000306e+01 -5.182290000000000418e+01
477.5 4.828815000000000168e+01 -6.523139000000000465e+01 -5.179540000000000077e+01
477.6 4.825654999999999717e+01 -6.524618999999999858e+01 -5.182829999999999870e+01
477.7 4.832215000000000060e+01 -6.525369000000000597e+01 -5.178709999999999525e+01
477.8 4.818104999999999905e+01 -6.530199000000000353e+01 -5.181199999999999761e+01
477.9 4.850135000000000218e+01 -6.530669000000000324e+01 -5.173210000000000264e+01
478 4.839945000000000164e+01 -6.517858999999999980e+01 -5.180519999999999925e+01
478.1 4.852295000000000158e+01 -6.526569000000000642e+01 -5.173269999999999413e+01
478.2 4.837125000000000341e+01 -6.538239000000000090e+01 -5.171670000000000300e+01
478.3 4.830114999999999981e+01 -6.530889000000000522e+01 -5.177479999999999905e+01
478.4 4.831394999999999840e+01 -6.530929000000000428e+01 -5.175639999999999930e+01
478.5 4.829124999999999801e+01 -6.529119000000000028e+01 -5.184459999999999980e+01
478.6 4.842374999999999829e+01 -6.531389000000000067e+01 -5.177389999999999759e+01
478.7 4.834535000000000338e+01 -6.523548999999999864e+01 -5.172249999999999659e+01
478.8 4.846365000000000123e+01 -6.526349000000000444e+01 -5.170029999999999859e+01
478.9 4.827085000000000292e+01 -6.534899000000000058e+01 -5.176290000000000191e+01
479 4.820065000000000310e+01 -6.532859000000000549e+01 -5.176559999999999206e+01
479.1 4.840335000000000321e+01 -6.533348999999999762e+01 -5.164279999999999404e+01
479.2 4.837825000000000131e+01 -6.524289000000000271e+01 -5.165420000000000300e+01
479.3 4.837384999999999735e+01 -6.521689000000000647e+01 -5.187720000000000198e+01
479.4 4.833675000000000210e+01 -6.523129000000000133e+01 -5.178719999999999857e+01
479.5 4.824445000000000050e+01 -6.545248999999999739e+01 -5.187170000000000414e+01
479.6 4.836415000000000219e+01 -6.525799000000000660e+01 -5.178579999999999472e+01
479.7 4.818424999999999869e+01 -6.519959000000000060e+01 -5.170029999999999859e+01
479.8 4.813244999999999862e+01 -6.542569000000000301e+01 -5.177330000000000609e+01
479.9 4.828844999999999743e+01 -6.533639000000000863e+01 -5.172449999999999193e+01
480 4.827665000000000362e+01 -6.534078999999999837e+01 -5.170990000000000464e+01
480.1 4.845645000000000380e+01 -6.538219000000000847e+01 -5.168670000000000186e+01
480.2 4.850974999999999682e+01 -6.517349000000000103e+01 -5.169219999999999970e+01
480.3 4.829655000000000342e+01 -6.530859000000000947e+01 -5.171880000000000166e+01
480.4 4.844895000000000351e+01 -6.532309000000000765e+01 -5.177389999999999759e+01
480.5 4.853925000000000267e+01 -6.523909000000000447e+01 -5.175960000000000605e+01
480.6 4.839694999999999681e+01 -6.524488999999999805e+01 -5.176069999999999993e+01
480.7 4.844505000000000194e+01 -6.522809000000000879e+01 -5.184959999999999525e+01
480.8 4.829634999999999678e+01 -6.524488999999999805e+01 -5.170210000000000150e+01
480.9 4.835974999999999824e+01 -6.541239000000000203e+01 -5.175360000000000582e+01
481 4.825375000000000369e+01 -6.525079000000000917e+01 -5.177039999999999509e+01
481.1 4.833305000000000007e+01 -6.525189000000000306e+01 -5.167369999999999663e+01
481.2 4.861325000000000074e+01 -6.526718999999999937e+01 -5.170120000000000005e+01
481.3 4.835994999999999777e+01 -6.535509000000000412e+01 -5.178449999999999420e+01
481.4 4.841494999999999749e+01 -6.519409000000000276e+01 -5.161329999999999529e+01
481.5 4.852564999999999884e+01 -6.531409000000000731e+01 -5.175019999999999243e+01
481.6 4.846724999999999994e+01 -6.538899000000000683e+01 -5.171240000000000236e+01
481.7 4.832404999999999973e+01 -6.547258999999999673e+01 -5.176160000000000139e+01
481.8 4.828045000000000186e+01 -6.525518999999999892e+01 -5.178659999999999286e+01
481.9 4.828365000000000151e+01 -6.530308999999999742e+01 -5.186100000000000421e+01
482 4.820485000000000042e+01 -6.533549000000000717e+01 -5.176279999999999859e+01
482.1 4.824945000000000306e+01 -6.514309000000000083e+01 -5.164650000000000318e+01
482.2 4.813685000000000258e+01 -6.525929000000000713e+01 -5.176879999999999882e+01
482.3 4.820805000000000007e+01 -6.521289000000000158e+01 -5.188049999999999784e+01
482.4 4.847914999999999708e+01 -6.529408999999999708e+01 -5.170770000000000266e+01
482.5 4.825005000000000166e+01 -6.529739000000000715e+01 -5.175600000000000023e+01
482.6 4.844874999999999687e+01 -6.524719000000000335e+01 -5.177150000000000318e+01
482.7 4.845134999999999792e+01 -6.534299000000000035e+01 -5.179470000000000596e+01
482.8 4.837284999999999968e+01 -6.519929000000000485e+01 -5.177119999999999322e+01
482.9 4.843654999999999688e+01 -6.535998999999999626e+01 -5.175650000000000261e+01
483 4.831495000000000317e+01 -6.528338999999999714e+01 -5.189650000000000318e+01
483.1 4.830995000000000061e+01 -6.530129000000000872e+01 -5.181919999999999504e+01
483.2 4.821305000000000263e+01 -6.536549000000000831e+01 -5.174689999999999657e+01
483.3 4.843645000000000067e+01 -6.525189000000000306e+01 -5.162460000000000093e+01
483.4 4.703175000000000239e+01 -6.560389000000000692e+01 -5.192199999999999704e+01
483.5 4.595564999999999856e+01 -6.589879000000000531e+01 -5.173709999999999809e+01
483.6 4.491264999999999930e+01 -6.602689000000000874e+01 -5.170619999999999550e+01
483.7 4.411984999999999957e+01 -6.591709000000000174e+01 -5.166889999999999361e+01
483.8 4.354404999999999859e+01 -6.586619000000000312e+01 -5.105289999999999395e+01
483.9 4.268164999999999765e+01 -6.536608999999999980e+01 -5.037539999999999907e+01
484 4.201445000000000363e+01 -6.522669000000000494e+01 -4.950109999999999388e+01
484.1 4.166575000000000273e+01 -6.505499000000000365e+01 -4.923590000000000089e+01
484.2 4.073725000000000307e+01 -6.461589000000000738e+01 -4.878580000000000183e+01
484.3 3.962765000000000271e+01 -6.418219000000000563e+01 -4.853569999999999851e+01
484.4 3.865044999999999931e+01 -6.328539000000000669e+01 -4.830259999999999820e+01
484.5 3.811715000000000231e+01 -6.208138999999999896e+01 -4.830720000000000169e+01
484.6 3.789415000000000333e+01 -6.134119000000000455e+01 -4.799259999999999593e+01
484.7 3.749085000000000178e+01 -6.040519000000000460e+01 -4.772359999999999758e+01
484.8 3.686475000000000080e+01 -5.950419000000000125e+01 -4.720309999999999917e+01
484.9 3.567895000000000039e+01 -5.887978999999999985e+01 -4.697289999999999566e+01
485 3.464804999999999779e+01 -5.813559000000000054e+01 -4.689710000000000178e+01
485.1 3.397915000000000418e+01 -5.782999000000000223e+01 -4.699210000000000065e+01
485.2 3.350015000000000498e+01 -5.754249000000000080e+01 -4.710799999999999699e+01
485.3 3.270725000000000193e+01 -5.713549000000000433e+01 -4.657959999999999923e+01
485.4 3.199324999999999974e+01 -5.678688999999999965e+01 -4.578649999999999665e+01
485.5 3.145265000000000200e+01 -5.594899000000000200e+01 -4.435900000000000176e+01
485.6 3.116045000000000087e+01 -5.558049000000000461e+01 -4.340899999999999892e+01
485.7 3.118155000000000143e+01 -5.517569000000000301e+01 -4.213499999999999801e+01
[truncated: 11,840 more chars]
