# Supplementary material for: A geometric criterion for the optimal spreading of active polymers in porous media
Source: Nat Commun. 2021 Dec 6;12:7088. doi: 10.1038/s41467-021-26942-0 (PMC8648790; doi:10.1038/s41467-021-26942-0)
Supplement: Supplementary file 2 — Source Data [file 41467_2021_26942_MOESM2_ESM.zip › Source_Data/fig_4/fig_4a/trajectory_Pe_50_obstacles_1000_tauR_2000.txt]

# time, x, y, z
0 0.000000000000000000e+00 0.000000000000000000e+00 0.000000000000000000e+00
0.1 -1.419000000000014694e-02 -8.980000000000032401e-02 5.840000000000244995e-02
0.2 -4.430000000000156035e-03 -1.696000000000026375e-01 -1.919999999999788542e-02
0.3 -7.748000000000043741e-02 -1.783000000000001251e-01 -2.009999999999934062e-02
0.4 1.050300000000001788e-01 -2.114000000000011426e-01 5.870000000000175078e-02
0.5 1.133000000000006224e-02 -1.539999999999999147e-01 1.170000000000115392e-02
0.6 5.245999999999995111e-02 -2.380000000000137561e-02 -1.599999999999823785e-03
0.7 -1.528400000000003089e-01 -9.909999999999996589e-02 1.880000000000237037e-02
0.8 4.155999999999959726e-02 -1.536000000000008470e-01 4.260000000000019327e-02
0.9 -1.547799999999996956e-01 -9.310000000000329123e-02 1.790000000000091518e-02
1 1.944699999999999207e-01 -1.606000000000022965e-01 3.110000000000212594e-02
1.1 9.835999999999955890e-02 -1.493999999999999773e-01 4.400000000000048317e-02
1.2 2.586199999999996280e-01 -2.868000000000030525e-01 -1.044999999999980389e-01
1.3 1.121799999999995023e-01 -2.204000000000014836e-01 -3.109999999999857323e-02
1.4 1.527000000000002800e-01 -2.292000000000022908e-01 1.707000000000000739e-01
1.5 1.653500000000001080e-01 -2.867000000000032855e-01 -1.899999999999124611e-03
1.6 1.173000000000001819e-01 -2.918000000000020577e-01 1.552000000000006708e-01
1.7 2.474600000000002353e-01 -4.257000000000026319e-01 -6.969999999999743068e-02
1.8 6.022000000000016229e-02 -2.027999999999998693e-01 9.770000000000322871e-02
1.9 -6.359999999999921272e-03 -2.279000000000017678e-01 3.810000000000002274e-02
2 6.994999999999951257e-02 -1.935999999999999943e-01 1.192000000000028592e-01
2.1 -1.694000000000004391e-01 -1.214000000000012847e-01 -2.899999999996794031e-03
2.2 -1.060999999999978627e-02 -9.170000000000300133e-02 1.900000000000190425e-02
2.3 1.325399999999996581e-01 -1.623000000000018872e-01 1.260000000000260911e-02
2.4 -1.278000000000023562e-02 -1.890000000000000568e-01 5.300000000001858780e-03
2.5 2.118000000000019867e-02 -2.149999999999998579e-01 1.128000000000000114e-01
2.6 -9.410999999999969390e-02 -1.161000000000029786e-01 -2.049999999999840838e-02
2.7 -1.962099999999997735e-01 -1.744000000000021089e-01 -3.099999999999880629e-02
2.8 -8.804999999999996163e-02 -3.130000000000165983e-02 9.300000000003194600e-03
2.9 -6.709999999999993747e-03 -2.076000000000028933e-01 -5.999999999996674660e-03
3 1.952400000000000801e-01 -2.403000000000012903e-01 -1.059999999999661213e-02
3.1 2.702499999999998792e-01 -3.378000000000014325e-01 3.470000000000084128e-02
3.2 1.440299999999998803e-01 -2.437000000000004718e-01 -2.499999999997726263e-03
3.3 -1.706900000000004525e-01 -1.189999999999997726e-01 6.560000000000343334e-02
3.4 8.077000000000023050e-02 -1.062000000000011823e-01 2.310000000000300702e-02
3.5 -5.935000000000023590e-02 1.599999999999823785e-02 -2.089999999999747615e-02
3.6 3.955000000000019611e-02 -1.116000000000028081e-01 5.380000000000251248e-02
3.7 -1.050000000000039790e-02 -1.538000000000003809e-01 6.590000000000273417e-02
3.8 1.017299999999998761e-01 -1.948000000000007503e-01 -1.035999999999965837e-01
3.9 3.427999999999986613e-02 -2.726000000000006196e-01 3.960000000000007958e-02
4 -6.257000000000001450e-02 -3.400000000000247269e-02 8.860000000000312070e-02
4.1 1.992300000000000182e-01 -2.454000000000000625e-01 -1.559999999999917009e-02
4.2 4.492999999999991445e-02 -1.214000000000012847e-01 1.114000000000032742e-01
4.3 2.315000000000022595e-02 -1.675000000000004263e-01 -3.989999999999938041e-02
4.4 6.121999999999960806e-02 -2.767000000000017224e-01 4.620000000000246132e-02
4.5 7.123999999999952593e-02 -3.105000000000011084e-01 1.495000000000032969e-01
4.6 2.122200000000002973e-01 -2.160000000000010800e-01 -1.999999999999957367e-02
4.7 4.949399999999997135e-01 -4.375999999999997669e-01 -1.178999999999987836e-01
4.8 4.116299999999997183e-01 -4.969000000000001194e-01 -9.349999999999880629e-02
4.9 3.924099999999999255e-01 -4.431000000000011596e-01 4.530000000000100613e-02
5 6.560000000000343334e-03 -1.621000000000023533e-01 -2.599999999997493205e-03
5.1 -6.636000000000041865e-02 -9.770000000000322871e-02 1.730000000000231353e-02
5.2 4.610999999999965127e-02 -2.670000000000172236e-02 -6.419999999999959073e-02
5.3 -9.372999999999986898e-02 -7.620000000000004547e-02 -2.899999999996794031e-03
5.4 2.540999999999993264e-02 1.149999999999806732e-02 -3.469999999999728857e-02
5.5 -1.074400000000004241e-01 -1.539000000000001478e-01 -3.929999999999722604e-02
5.6 -7.397999999999971266e-02 -1.387999999999998124e-01 4.560000000000030695e-02
5.7 -1.066500000000001336e-01 -1.730000000000018190e-01 3.870000000000217710e-02
5.8 -5.399999999999849365e-03 -1.396000000000015007e-01 -3.079999999999927240e-02
5.9 9.541999999999983828e-02 -2.356000000000015859e-01 3.920000000000101181e-02
6 9.032000000000017792e-02 -2.291000000000025238e-01 -8.019999999999782858e-02
6.1 -6.512999999999991019e-02 -5.610000000000070486e-02 3.800000000001801936e-03
6.2 5.801999999999996049e-02 -1.267000000000031434e-01 -6.909999999999882903e-02
6.3 4.938000000000020151e-02 -6.610000000000226805e-02 7.260000000000133014e-02
6.4 2.934999999999998721e-02 -1.728000000000022851e-01 6.720000000000325713e-02
6.5 6.149999999999966604e-02 -1.824000000000012278e-01 -1.959999999999695319e-02
6.6 1.338299999999996714e-01 -3.490999999999999659e-01 -4.569999999999652118e-02
6.7 1.390700000000002490e-01 -2.277000000000022339e-01 -2.799999999997027089e-03
6.8 -3.422999999999998266e-02 -1.519000000000012562e-01 1.490000000000080149e-02
6.9 -1.297000000000014808e-02 -1.731000000000015859e-01 -4.489999999999838565e-02
7 -7.193000000000004945e-02 -8.000000000002671641e-03 4.600000000000292744e-02
7.1 -8.223000000000002530e-02 -9.380000000000165983e-02 3.659999999999996589e-02
7.2 2.904000000000017678e-02 4.699999999999704414e-03 7.780000000000342197e-02
7.3 -2.486999999999994770e-02 -9.459999999999979536e-02 -3.469999999999728857e-02
7.4 -1.034100000000002240e-01 -1.248000000000004661e-01 -2.849999999999752731e-02
7.5 2.176999999999997826e-01 -1.493999999999999773e-01 1.190000000000068781e-02
7.6 1.978699999999999903e-01 -2.885000000000026432e-01 -1.049999999999684519e-02
7.7 1.089799999999998548e-01 -3.493000000000030525e-01 3.680000000000305249e-02
7.8 2.044300000000003337e-01 -3.380000000000009663e-01 1.800000000000068212e-02
7.9 1.840700000000001779e-01 -3.332000000000014950e-01 -9.749999999999658939e-02
8 1.680500000000000327e-01 -2.223000000000006082e-01 -2.339999999999875513e-02
8.1 2.100200000000000955e-01 -5.091999999999998749e-01 3.140000000000142677e-02
8.2 2.404700000000001836e-01 -3.241000000000013870e-01 -1.499999999996504130e-03
8.3 3.239400000000003388e-01 -8.660000000000067644e-02 -1.368999999999971351e-01
8.4 3.829999999999955662e-02 -2.126000000000018986e-01 3.120000000000189289e-02
8.5 7.712999999999947676e-02 -2.499000000000002331e-01 6.000000000021543656e-04
8.6 6.085000000000029274e-02 -2.774999999999998579e-01 -6.719999999999970441e-02
8.7 9.053999999999984283e-02 -1.984000000000030184e-01 -4.539999999999722036e-02
8.8 -4.879999999999995453e-02 -1.529000000000024784e-01 7.800000000000295586e-02
8.9 -4.774000000000011568e-02 -6.420000000000314344e-02 -8.569999999999922125e-02
9 -1.913299999999997780e-01 -1.455000000000019611e-01 -2.019999999999910756e-02
9.1 -1.382599999999998275e-01 -2.375000000000007105e-01 5.710000000000192699e-02
9.2 6.278999999999967940e-02 -1.248000000000004661e-01 3.470000000000084128e-02
9.3 7.634000000000007446e-02 -2.245000000000025864e-01 1.300000000000167688e-02
9.4 -1.205699999999998440e-01 -2.007000000000012108e-01 1.216000000000008185e-01
9.5 -1.313100000000000378e-01 -3.525000000000027001e-01 6.210000000000093223e-02
9.6 -3.896999999999994913e-02 -2.054000000000009152e-01 3.570000000000206342e-02
9.7 -2.798999999999995936e-02 -9.350000000000235900e-02 8.600000000001273293e-03
9.8 -1.590000000000202363e-03 -8.360000000000056275e-02 -1.080999999999967542e-01
9.9 1.338499999999998025e-01 -1.423000000000023135e-01 -1.255999999999986017e-01
10 1.476999999999950575e-02 -1.470000000000020179e-01 1.084000000000031605e-01
10.1 9.834999999999993747e-02 -2.199000000000026489e-01 9.040000000000247837e-02
10.2 1.802000000000001378e-01 -3.454000000000014836e-01 1.061000000000014154e-01
10.3 1.717399999999997817e-01 -2.692000000000014381e-01 3.730000000000188720e-02
10.4 1.971100000000003405e-01 -3.609000000000008868e-01 -1.110999999999968679e-01
10.5 5.277599999999997848e-01 -5.640999999999998238e-01 -2.139999999999986358e-02
10.6 1.968699999999996564e-01 -2.526000000000010459e-01 5.500000000000326850e-02
10.7 1.797800000000000509e-01 -2.534000000000027342e-01 -1.085999999999991417e-01
10.8 5.760999999999949495e-02 -2.512000000000007560e-01 -4.989999999999739089e-02
10.9 1.877999999999957481e-02 -1.043000000000020577e-01 9.070000000000177920e-02
11 4.391000000000033765e-02 -1.959000000000017394e-01 6.180000000000163141e-02
11.1 -9.090000000000042490e-02 6.199999999999761258e-03 2.710000000000079012e-02
11.2 7.960999999999973653e-02 -1.942000000000021487e-01 3.080000000000282512e-02
11.3 -7.970000000000254659e-03 -1.087000000000024613e-01 5.500000000000326850e-02
11.4 -1.760200000000002873e-01 -1.002000000000009550e-01 -8.309999999999817533e-02
11.5 3.383000000000002672e-02 -2.568000000000019156e-01 2.130000000000009663e-02
11.6 7.399999999999984368e-02 -1.189999999999997726e-01 2.450000000000329692e-02
11.7 -1.156600000000000961e-01 -3.220000000000311502e-02 3.200000000000002842e-02
11.8 -9.883000000000041751e-02 -1.699000000000019384e-01 9.320000000000305818e-02
11.9 5.433000000000021146e-02 -1.230000000000011084e-01 1.229000000000013415e-01
12 -1.379999999999981242e-02 -1.261000000000009891e-01 -3.019999999999711804e-02
12.1 4.021999999999970044e-02 -8.020000000000138130e-02 -7.009999999999649845e-02
12.2 -8.394999999999974705e-02 -7.500000000000284217e-03 -4.339999999999832880e-02
12.3 -8.703000000000038483e-02 -1.275000000000012790e-01 -6.309999999999860165e-02
12.4 -8.820000000000050022e-03 -2.466000000000008185e-01 -1.370000000000004547e-02
12.5 6.099999999999994316e-02 -2.768000000000014893e-01 0.000000000000000000e+00
12.6 2.214999999999998082e-01 -2.842000000000020066e-01 1.049000000000006594e-01
12.7 3.695599999999998886e-01 -3.345000000000020179e-01 -3.369999999999961915e-02
12.8 2.854499999999999815e-01 -3.551999999999999602e-01 -1.899999999999124611e-03
12.9 6.196500000000000341e-01 -5.209000000000010289e-01 -1.833999999999988972e-01
13 4.880100000000000549e-01 -4.841000000000015291e-01 -7.999999999981355359e-04
13.1 3.773099999999995902e-01 -3.819000000000016826e-01 -1.760999999999981469e-01
13.2 3.390199999999996550e-01 -2.286999999999999034e-01 -1.616999999999997328e-01
13.3 6.142000000000003013e-02 -1.785000000000032117e-01 1.160000000000138698e-02
13.4 -5.081999999999986528e-02 -1.277000000000008129e-01 7.110000000000127329e-02
13.5 3.204000000000029047e-02 -3.185999999999999943e-01 6.140000000000256364e-02
13.6 1.788100000000003575e-01 -2.773000000000003240e-01 3.920000000000101181e-02
13.7 7.160000000000010800e-02 -2.281000000000013017e-01 -2.629999999999910187e-02
13.8 -2.664000000000044110e-02 -3.060000000000009379e-01 7.350000000000278533e-02
13.9 1.941999999999994841e-01 -2.962000000000024613e-01 3.500000000000014211e-02
14 1.169999999999999929e-01 -2.753000000000014325e-01 1.840000000000330260e-02
14.1 -7.420000000000026574e-02 -1.413000000000010914e-01 3.520000000000322871e-02
14.2 -5.559000000000047237e-02 -1.347000000000022624e-01 6.200000000003313971e-03
14.3 4.239999999999977121e-02 -9.680000000000177351e-02 -3.999999999990677679e-04
14.4 3.829999999999778026e-03 -1.420000000000030127e-01 2.740000000000009095e-02
14.5 1.125899999999999679e-01 -2.435000000000009379e-01 -3.949999999999675993e-02
14.6 1.000399999999999068e-01 -1.664000000000029900e-01 1.820000000000021600e-02
14.7 -6.824999999999992184e-02 -1.566000000000009607e-01 5.660000000000309228e-02
14.8 -2.360999999999968679e-02 -1.470000000000020179e-01 -3.929999999999722604e-02
14.9 -1.167000000000051330e-02 -2.029000000000031889e-01 2.020000000000266027e-02
15 -1.480999999999976779e-02 -8.650000000000090949e-02 1.611000000000011312e-01
15.1 6.714000000000019952e-02 -1.646999999999998465e-01 -1.869999999999905071e-02
15.2 4.211000000000009180e-02 -1.639000000000017110e-01 4.210000000000135856e-02
15.3 -1.829000000000036152e-02 -1.253000000000028535e-01 -2.359999999999828901e-02
15.4 -7.185000000000041354e-02 -6.160000000000209752e-02 -1.075999999999979195e-01
15.5 -5.651000000000028223e-02 -9.510000000000218279e-02 -8.299999999998419753e-03
15.6 1.849999999999951683e-02 -1.842000000000005855e-01 -9.399999999999408828e-03
15.7 1.456499999999998352e-01 -2.236000000000011312e-01 7.700000000003370815e-03
15.8 -1.933800000000003294e-01 -5.180000000000006821e-02 -2.039999999999864144e-02
15.9 -1.555000000000017479e-02 -1.499000000000023647e-01 -3.869999999999862439e-02
16 -5.912000000000006139e-02 -2.207000000000007844e-01 5.290000000000105729e-02
16.1 1.569999999999982521e-02 -1.920999999999999375e-01 -1.169999999999760121e-02
16.2 -8.589999999999964331e-02 -1.359000000000030184e-01 -4.559999999999675424e-02
16.3 -1.201999999999996405e-01 -1.160000000000032117e-01 2.150000000000318323e-02
16.4 3.038000000000007361e-02 -1.387999999999998124e-01 -9.399999999999764100e-02
16.5 -4.577999999999970981e-02 -1.183000000000014040e-01 -5.799999999999982947e-02
16.6 -3.495000000000025864e-02 -1.889000000000002899e-01 -4.629999999999867555e-02
16.7 -9.249999999999758415e-03 -1.396000000000015007e-01 1.330000000000097771e-02
16.8 4.499999999998394173e-04 -1.690000000000004832e-01 3.960000000000007958e-02
16.9 -1.430300000000004346e-01 -5.940000000000011937e-02 2.160000000000295017e-02
17 -9.416000000000046555e-02 -5.900000000000460432e-03 4.520000000000123919e-02
17.1 -8.391000000000037318e-02 -1.878000000000028535e-01 5.560000000000187015e-02
17.2 3.702000000000005286e-02 -1.203000000000002956e-01 5.360000000000297860e-02
17.3 1.601400000000001711e-01 -2.591999999999998749e-01 8.200000000000073896e-02
17.4 -9.559000000000050790e-02 -2.122000000000028308e-01 1.270000000000237605e-02
17.5 -7.509999999999994458e-02 -8.430000000000248406e-02 -7.699999999999818101e-03
17.6 -9.064000000000049795e-02 -3.090000000000259206e-02 4.260000000000019327e-02
17.7 2.480999999999955463e-02 -1.577000000000019497e-01 1.350000000000051159e-02
17.8 5.679000000000034021e-02 -2.158000000000015461e-01 -4.239999999999710667e-02
17.9 1.109799999999996345e-01 -2.564000000000028479e-01 8.500000000000085265e-02
18 1.739999999999994884e-01 -2.926999999999999602e-01 8.460000000000178488e-02
18.1 9.391000000000016001e-02 -2.181000000000032912e-01 1.380000000000016769e-01
18.2 -1.832000000000011397e-02 -2.298000000000008924e-01 7.740000000000080149e-02
18.3 4.624000000000005883e-02 -8.590000000000230784e-02 5.970000000000297291e-02
18.4 1.325700000000002987e-01 -1.528000000000027114e-01 -5.949999999999988631e-02
18.5 2.011799999999999145e-01 -3.151000000000010459e-01 -4.959999999999809006e-02
18.6 3.718000000000021288e-02 -1.044000000000018247e-01 8.400000000001739409e-03
18.7 -1.611000000000029075e-02 -2.207000000000007844e-01 -3.089999999999903935e-02
18.8 1.987999999999967571e-02 -8.310000000000172804e-02 5.660000000000309228e-02
18.9 1.433599999999994878e-01 -2.751000000000018986e-01 4.690000000000082991e-02
19 9.231000000000033623e-02 -1.670000000000015916e-01 -1.067000000000000171e-01
19.1 6.552000000000024471e-02 -2.103000000000001535e-01 -5.409999999999826059e-02
19.2 1.841200000000000614e-01 -3.384000000000000341e-01 8.920000000000172236e-02
19.3 -1.899000000000050647e-02 -1.262000000000007560e-01 1.118000000000023419e-01
19.4 1.117099999999995319e-01 -1.412000000000013245e-01 -1.107999999999975671e-01
19.5 -4.321000000000019270e-02 -3.500000000000014211e-02 2.610000000000312070e-02
19.6 -2.958000000000016172e-02 -1.461000000000005627e-01 4.500000000000170530e-03
19.7 -4.354000000000013415e-02 -1.234999999999999432e-01 1.163000000000025125e-01
19.8 -8.216000000000001080e-02 -2.008000000000009777e-01 3.970000000000339924e-02
19.9 -1.782700000000003726e-01 -2.890000000000014779e-02 1.158000000000001251e-01
20 -3.385000000000015774e-02 -7.540000000000190994e-02 6.000000000000227374e-02
20.1 -7.891000000000047976e-02 -1.504000000000011994e-01 1.127000000000002444e-01
20.2 -8.000000000052409632e-05 -2.576000000000000512e-01 5.440000000000111413e-02
20.3 4.140999999999994685e-02 -1.716000000000015291e-01 4.340000000000188152e-02
20.4 -8.014000000000010004e-02 -9.870000000000089813e-02 3.930000000000077875e-02
20.5 -1.252300000000001745e-01 -1.162000000000027455e-01 6.790000000000162572e-02
20.6 5.231000000000030070e-02 -1.351000000000013301e-01 2.000000000030865976e-04
20.7 7.995999999999980901e-02 -1.917000000000008697e-01 -1.319999999999765805e-02
20.8 -6.653000000000020009e-02 -1.429000000000009152e-01 1.120000000000231921e-02
20.9 1.089999999999591296e-03 -1.535000000000010800e-01 2.960000000000206910e-02
21 2.271000000000000796e-02 -7.910000000000039222e-02 -4.039999999999821512e-02
21.1 4.548600000000000421e-01 -3.547000000000011255e-01 -4.389999999999716351e-02
21.2 3.184399999999998343e-01 -2.432000000000016371e-01 -5.449999999999732836e-02
21.3 2.670000000000172236e-03 -3.303000000000011482e-01 -8.919999999999816964e-02
21.4 -1.548999999999978172e-02 -1.972000000000022624e-01 2.260000000000061959e-02
21.5 2.439999999999997726e-03 -1.562000000000018929e-01 -3.899999999998016165e-03
21.6 -3.096000000000032060e-02 -1.280999999999998806e-01 -1.085999999999991417e-01
21.7 1.386300000000000310e-01 -1.136000000000016996e-01 -1.689999999999969305e-02
21.8 4.575999999999957879e-02 -1.398000000000010346e-01 -2.749999999999985789e-02
21.9 2.463999999999977319e-02 -1.075000000000017053e-01 -1.529999999999986926e-02
22 -1.463200000000002277e-01 -1.158000000000001251e-01 4.180000000000205773e-02
22.1 -7.959000000000049369e-02 -6.700000000000017053e-02 -4.299999999997083933e-03
22.2 1.729000000000002757e-01 -1.818000000000026262e-01 -5.719999999999814122e-02
22.3 1.550999999999991275e-02 -9.700000000000130740e-02 -6.909999999999882903e-02
22.4 -4.612000000000016087e-02 -1.097000000000001307e-01 4.380000000000094929e-02
22.5 -7.833000000000023277e-02 -1.042000000000022908e-01 -7.439999999999713509e-02
22.6 -1.277100000000004343e-01 -1.356999999999999318e-01 -2.679999999999793658e-02
22.7 -7.479000000000013415e-02 -1.608000000000018304e-01 -1.799999999999357669e-03
22.8 -3.814999999999990621e-02 3.499999999998948397e-03 1.018000000000007788e-01
22.9 1.106100000000003192e-01 -1.609000000000015973e-01 -2.590000000000003411e-02
23 -8.997000000000010544e-02 -1.446000000000005059e-01 -4.699999999999704414e-03
23.1 3.599999999996938982e-04 -2.543000000000006366e-01 7.480000000000330829e-02
23.2 9.084000000000003183e-02 -2.673000000000023135e-01 1.396000000000015007e-01
23.3 -2.749000000000023647e-02 -1.156000000000005912e-01 4.200000000000869704e-03
23.4 -1.539099999999997692e-01 -7.319999999999993179e-02 -2.089999999999747615e-02
23.5 -3.953999999999968651e-02 -2.046000000000027796e-01 6.840000000000046043e-02
23.6 -8.040000000000269154e-03 -6.540000000000034674e-02 3.830000000000310934e-02
23.7 5.701000000000000512e-02 -1.704000000000007731e-01 -3.939999999999699298e-02
23.8 4.058000000000028251e-02 -2.417000000000015802e-01 5.230000000000245564e-02
23.9 1.949000000000022936e-02 -7.610000000000027853e-02 -2.309999999999945430e-02
24 1.930000000000031690e-02 -1.603000000000029956e-01 2.630000000000265459e-02
24.1 -2.810000000000023590e-02 -3.049999999999997158e-02 -5.799999999999982947e-02
24.2 5.269999999999974705e-02 -6.160000000000209752e-02 -6.339999999999790248e-02
24.3 -5.161999999999977717e-02 -1.085000000000029274e-01 2.100000000000079581e-02
24.4 -7.223999999999985988e-02 -1.783999999999998920e-01 1.810000000000044906e-02
24.5 1.004699999999996152e-01 -1.801000000000030354e-01 -5.019999999999669171e-02
24.6 1.252599999999999270e-01 -1.991000000000013870e-01 7.370000000000231921e-02
24.7 1.432299999999999685e-01 -1.829000000000000625e-01 1.760000000000161435e-02
24.8 -5.419999999999980389e-03 -1.671000000000013586e-01 1.106000000000015859e-01
24.9 1.175199999999998468e-01 -2.328000000000010061e-01 3.590000000000159730e-02
25 -1.347899999999997434e-01 -1.227000000000018076e-01 6.370000000000075602e-02
25.1 -2.660000000000017906e-02 -1.608000000000018304e-01 6.950000000000144951e-02
25.2 -5.133999999999971919e-02 -1.804000000000023363e-01 -9.499999999999175770e-03
25.3 7.814999999999994174e-02 -2.149000000000000909e-01 -3.869999999999862439e-02
25.4 5.166999999999966064e-02 -2.429000000000023363e-01 -6.709999999999993747e-02
25.5 1.149300000000001987e-01 -2.372000000000014097e-01 -1.699999999999590727e-03
25.6 4.018000000000032657e-02 -2.460000000000022169e-01 1.090000000000301839e-02
25.7 -2.280000000000015348e-02 -1.732000000000013529e-01 -1.409999999999911324e-02
25.8 -9.820000000000383977e-03 -1.437000000000026034e-01 2.540000000000119940e-02
25.9 6.620000000000025864e-02 -3.166000000000011028e-01 1.090000000000301839e-02
26 9.874999999999989342e-02 -2.367000000000025750e-01 4.100000000000036948e-02
26.1 9.874999999999989342e-02 -2.603000000000008640e-01 -1.419999999999888018e-02
26.2 5.663999999999980162e-02 -2.545999999999999375e-01 7.469999999999998863e-02
26.3 1.192599999999996996e-01 -2.438000000000002387e-01 2.960000000000206910e-02
26.4 5.009999999999514841e-03 -1.865000000000023306e-01 8.530000000000015348e-02
26.5 -3.917999999999999261e-02 -2.271000000000000796e-01 8.090000000000330260e-02
26.6 -1.051000000000001933e-01 -8.840000000000003411e-02 -3.379999999999938609e-02
26.7 3.329000000000004178e-02 -1.013000000000019440e-01 -7.169999999999987494e-02
26.8 -1.020999999999983032e-02 -1.041000000000025238e-01 -1.279999999999859028e-02
26.9 8.969999999999700435e-03 -1.902000000000008129e-01 -1.739999999999852776e-02
27 3.706100000000001060e-01 -4.300000000000032685e-01 8.010000000000161435e-02
27.1 3.099899999999999878e-01 -3.726000000000020407e-01 7.740000000000080149e-02
27.2 1.519399999999997419e-01 -2.441000000000030923e-01 -1.489999999999724878e-02
27.3 5.059599999999999653e-01 -3.234000000000030184e-01 -8.179999999999765237e-02
27.4 3.603699999999996351e-01 -3.273000000000010346e-01 2.060000000000172804e-02
27.5 3.057799999999994967e-01 -3.028000000000012903e-01 7.000000000001449507e-03
27.6 1.915100000000000691e-01 -2.111000000000018417e-01 -3.379999999999938609e-02
27.7 1.364200000000002078e-01 -2.149000000000000909e-01 1.330000000000097771e-02
27.8 2.235399999999998499e-01 -9.340000000000259206e-02 -8.299999999998419753e-03
27.9 3.541299999999996118e-01 -3.638000000000012335e-01 -8.379999999999654392e-02
28 7.828999999999997073e-02 -2.560999999999999943e-01 2.700000000000102318e-02
28.1 2.285000000000003695e-02 -2.132000000000005002e-01 -4.209999999999780584e-02
28.2 6.259000000000014552e-02 -2.392000000000003013e-01 -2.629999999999910187e-02
28.3 8.162000000000002586e-02 -2.093000000000024841e-01 1.410000000000266596e-02
28.4 1.503300000000002967e-01 -1.768999999999998352e-01 -7.709999999999794795e-02
28.5 1.256699999999995043e-01 -2.309000000000018815e-01 -5.479999999999662919e-02
28.6 2.262899999999996581e-01 -3.514000000000017110e-01 -4.589999999999960778e-02
28.7 2.582599999999999341e-01 -2.956000000000003070e-01 -5.749999999999744205e-02
28.8 8.178000000000018588e-02 -2.861000000000011312e-01 6.300000000000238742e-02
28.9 1.992999999999955918e-02 -2.178000000000004377e-01 2.430000000000021032e-02
29 -3.379999999999938609e-03 -5.480000000000018190e-02 -4.699999999999704414e-03
29.1 1.656100000000000350e-01 -4.316000000000030923e-01 1.066000000000002501e-01
29.2 -3.995000000000015206e-02 -1.859999999999999432e-01 6.730000000000302407e-02
29.3 2.843000000000017735e-02 -2.574000000000005173e-01 -3.499999999999658939e-02
29.4 -9.489000000000036295e-02 -1.253000000000028535e-01 5.020000000000024443e-02
29.5 -1.724399999999999267e-01 -3.880000000000194404e-02 2.670000000000172236e-02
29.6 2.208999999999949893e-02 -1.968000000000031946e-01 -6.399999999999650413e-02
29.7 2.119999999999677698e-03 -1.855000000000011084e-01 2.660000000000195541e-02
29.8 -6.198999999999976751e-02 -1.368000000000009209e-01 6.080000000000040927e-02
29.9 5.785999999999980048e-02 -1.676000000000001933e-01 -5.519999999999924967e-02
30 3.580000000000360671e-03 -7.920000000000015916e-02 -3.089999999999903935e-02
30.1 7.777000000000011681e-02 -1.653000000000020009e-01 -3.629999999999711235e-02
30.2 4.093999999999997641e-02 -1.455000000000019611e-01 -3.759999999999763531e-02
30.3 8.790999999999993264e-02 -1.714000000000019952e-01 7.100000000000150635e-02
30.4 2.533000000000029672e-02 -2.195000000000000284e-01 -8.959999999999723741e-02
30.5 8.718000000000003524e-02 -1.920000000000001705e-01 3.630000000000066507e-02
30.6 -8.511000000000024102e-02 -1.326000000000000512e-01 2.780000000000271143e-02
30.7 1.352799999999998448e-01 -3.694000000000023931e-01 7.550000000000167688e-02
30.8 2.465599999999996683e-01 -2.581000000000024386e-01 9.900000000000019895e-02
30.9 6.799999999999961631e-02 -1.524999999999998579e-01 1.583000000000005514e-01
31 -1.144100000000003448e-01 5.229999999999890292e-02 -6.369999999999720330e-02
31.1 -1.102899999999999991e-01 -6.099999999999994316e-02 2.930000000000276827e-02
31.2 -2.890000000000014779e-02 -1.397000000000012676e-01 1.829999999999998295e-02
31.3 -1.116000000000028081e-02 -1.358000000000032514e-01 4.330000000000211458e-02
31.4 4.150000000000098055e-03 -2.009000000000007446e-01 -9.299999999999641886e-03
31.5 7.772000000000023334e-02 -8.420000000000271712e-02 1.000000000033196557e-04
31.6 1.114800000000002456e-01 -8.300000000000196110e-02 -1.119999999999876650e-02
31.7 1.224999999999996092e-01 -1.737000000000001876e-01 3.049999999999997158e-02
31.8 3.897899999999996368e-01 -2.879000000000004889e-01 -7.109999999999772058e-02
31.9 1.490599999999995262e-01 -3.683000000000014040e-01 1.066000000000002501e-01
32 1.397800000000000153e-01 -1.691000000000002501e-01 7.790000000000318892e-02
32.1 9.895000000000031548e-02 -1.783999999999998920e-01 8.820000000000050022e-02
32.2 4.427999999999965297e-02 -2.240999999999999659e-01 5.860000000000198384e-02
32.3 1.093099999999997962e-01 -1.233000000000004093e-01 -5.959999999999965326e-02
32.4 4.384999999999994458e-02 -1.884000000000014552e-01 -3.749999999999786837e-02
32.5 1.630799999999998917e-01 -2.503000000000028535e-01 3.300000000002967226e-03
32.6 1.276599999999996626e-01 -1.816000000000030923e-01 2.740000000000009095e-02
32.7 -9.190000000000253522e-03 -1.419000000000032458e-01 1.597000000000008413e-01
32.8 4.037000000000023903e-02 -2.853000000000029956e-01 5.850000000000221689e-02
32.9 1.445999999999996177e-01 -2.099000000000010857e-01 7.320000000000348450e-02
33 8.655999999999952621e-02 -2.685000000000030695e-01 3.850000000000264322e-02
33.1 3.166799999999998505e-01 -4.260000000000019327e-01 -1.639999999999730562e-02
33.2 1.750999999999995893e-01 -1.812000000000004718e-01 -4.229999999999733973e-02
33.3 2.149999999999998579e-01 -2.195999999999997954e-01 6.900000000001682565e-03
33.4 2.942599999999995219e-01 -3.481000000000022965e-01 -1.529999999999986926e-02
33.5 1.534100000000000463e-01 -2.991000000000028081e-01 8.400000000001739409e-03
33.6 6.756500000000000838e-01 -5.268000000000014893e-01 -1.529999999999986926e-02
33.7 5.466699999999997672e-01 -4.288000000000025125e-01 -4.099999999997550049e-03
33.8 3.924700000000003186e-01 -4.088000000000029388e-01 -4.109999999999658371e-02
33.9 1.660099999999999909e-01 -3.337000000000003297e-01 6.140000000000256364e-02
34 8.385999999999960153e-02 -2.886000000000024102e-01 2.450000000000329692e-02
34.1 -4.985000000000017195e-02 -1.633000000000031093e-01 1.090000000000301839e-02
34.2 1.364999999999998437e-01 -1.599000000000003752e-01 -6.999999999999673150e-02
34.3 5.257999999999984908e-02 -1.016000000000012449e-01 -6.499999999999062084e-03
34.4 -6.128000000000000114e-02 -1.485000000000020748e-01 4.030000000000200089e-02
34.5 4.091000000000022396e-02 -1.224000000000025068e-01 -7.689999999999841407e-02
34.6 1.022600000000002396e-01 -2.682000000000002160e-01 4.050000000000153477e-02
34.7 -9.639000000000041979e-02 -2.386000000000016996e-01 -1.659999999999683951e-02
34.8 -1.351899999999996993e-01 -6.460000000000221121e-02 -2.499999999999857891e-02
34.9 -2.245000000000008100e-02 -2.085000000000007958e-01 2.420000000000044338e-02
35 -1.440799999999997638e-01 -4.590000000000316049e-02 4.410000000000025011e-02
35.1 -3.648999999999968935e-02 -1.031000000000013017e-01 2.470000000000283080e-02
35.2 -3.999999999999559464e-04 -2.070000000000007390e-01 3.500000000000014211e-02
35.3 3.526999999999969049e-02 -2.271000000000000796e-01 1.152000000000015234e-01
35.4 2.059299999999995023e-01 -3.490999999999999659e-01 1.035000000000003695e-01
35.5 -2.959999999999851639e-03 -1.528000000000027114e-01 -8.359999999999701004e-02
35.6 -6.845000000000034390e-02 3.000000000000113687e-03 5.930000000000035243e-02
35.7 9.529000000000031889e-02 -2.156000000000020123e-01 2.270000000000038654e-02
35.8 1.520000000000010232e-02 -2.467000000000005855e-01 -9.039999999999892566e-02
35.9 9.862999999999999545e-02 -1.900000000000012790e-01 2.780000000000271143e-02
36 6.475000000000008527e-02 -5.080000000000239879e-02 7.160000000000010800e-02
36.1 -5.539999999999878355e-03 -8.590000000000230784e-02 2.050000000000196110e-02
36.2 2.709799999999997766e-01 -3.893000000000021998e-01 1.100000000000989075e-03
36.3 3.281499999999999417e-01 -3.434000000000025921e-01 -6.659999999999755005e-02
36.4 3.182799999999996743e-01 -4.303000000000025693e-01 1.930000000000120508e-02
36.5 4.146000000000000796e-01 -3.887000000000000455e-01 -1.089999999999982094e-01
36.6 2.192600000000002325e-01 -3.549000000000006594e-01 -1.252999999999993008e-01
36.7 2.288899999999998158e-01 -2.359000000000008868e-01 -1.509999999999678266e-02
36.8 1.509299999999997866e-01 -1.920000000000001705e-01 4.280000000000327987e-02
36.9 1.320100000000001828e-01 -2.262000000000021771e-01 -5.109999999999814690e-02
37 7.841999999999949011e-02 -2.595000000000027285e-01 1.065000000000004832e-01
37.1 2.583000000000001961e-02 -2.306000000000025807e-01 -3.249999999999886313e-02
37.2 6.217999999999967997e-02 -1.993000000000009209e-01 1.290000000000190994e-02
37.3 -5.444000000000048800e-02 -2.020000000000017337e-01 3.000000000000113687e-03
37.4 2.877299999999998192e-01 -3.050000000000032685e-01 -9.999999999976694198e-05
37.5 1.153800000000000381e-01 -4.432000000000009265e-01 9.030000000000271143e-02
37.6 2.165900000000000603e-01 -1.992000000000011539e-01 -7.159999999999655529e-02
37.7 1.541399999999999437e-01 -2.918000000000020577e-01 -1.669999999999660645e-02
37.8 1.789399999999998769e-01 -2.732000000000027740e-01 -4.420000000000001705e-02
37.9 1.837900000000001199e-01 -2.270000000000003126e-01 -3.089999999999903935e-02
38 1.956600000000001671e-01 -2.473000000000027399e-01 3.900000000000147793e-02
38.1 1.868900000000000006e-01 -2.027999999999998693e-01 4.520000000000123919e-02
38.2 -9.004999999999974136e-02 -1.300000000000025580e-01 5.690000000000239311e-02
38.3 -1.438500000000004775e-01 -1.642000000000010118e-01 5.830000000000268301e-02
38.4 1.710000000000100329e-03 -1.741000000000028081e-01 -5.259999999999820375e-02
38.5 1.240699999999996805e-01 -1.670000000000015916e-01 -1.689999999999969305e-02
38.6 7.876999999999956259e-02 -2.101000000000006196e-01 -4.199999999997316991e-03
38.7 1.723900000000000432e-01 -2.706000000000017280e-01 8.850000000000335376e-02
38.8 1.740300000000001290e-01 -3.363000000000013756e-01 -6.229999999999691340e-02
38.9 -9.984999999999999432e-02 -9.360000000000212594e-02 1.290000000000190994e-02
39 1.140999999999969816e-02 -1.198000000000014609e-01 -2.099999999999724309e-02
39.1 -7.805999999999979622e-02 -1.760000000000161435e-02 1.182000000000016371e-01
39.2 -9.079000000000014836e-02 -1.552000000000006708e-01 2.760000000000317755e-02
39.3 2.871999999999985675e-02 -2.042999999999999261e-01 -1.040999999999989711e-01
39.4 1.276200000000002888e-01 -2.442000000000028592e-01 7.190000000000296154e-02
39.5 9.689999999999976410e-03 -1.833000000000026830e-01 -5.209999999999936904e-02
39.6 2.226000000000016854e-02 -1.670000000000015916e-01 -1.859999999999928377e-02
39.7 -6.680000000000241300e-03 -1.564000000000014268e-01 -9.999999999998010480e-03
39.8 -1.374999999999992895e-02 -1.883000000000016882e-01 -8.399999999999963052e-02
39.9 6.146999999999991360e-02 -2.354000000000020520e-01 -9.209999999999851639e-02
40 -1.171199999999998909e-01 -1.859999999999999432e-01 -5.229999999999890292e-02
40.1 -1.107000000000004647e-01 -1.278000000000005798e-01 -1.076999999999976865e-01
40.2 5.719999999999991758e-02 -5.380000000000251248e-02 -3.249999999999886313e-02
40.3 -2.161900000000001043e-01 -1.209000000000024500e-01 -2.699999999999747047e-02
40.4 -1.228800000000003223e-01 -1.345000000000027285e-01 -2.029999999999887450e-02
40.5 -1.004000000000004889e-01 -1.922000000000032571e-01 -1.719999999999899387e-02
40.6 -6.791000000000035897e-02 -8.900000000000218847e-02 1.233000000000004093e-01
40.7 7.259999999999955378e-02 -1.996000000000002217e-01 -6.839999999999690772e-02
40.8 -1.845900000000000318e-01 -2.087000000000003297e-01 2.920000000000300133e-02
40.9 -6.592999999999982208e-02 -1.148000000000024556e-01 5.480000000000018190e-02
41 4.812999999999956202e-02 -2.281000000000013017e-01 -1.339999999999719194e-02
41.1 2.606299999999999173e-01 -2.515999999999998238e-01 4.050000000000153477e-02
41.2 2.091000000000002856e-01 -3.639000000000010004e-01 -4.209999999999780584e-02
41.3 1.149599999999999511e-01 -2.610000000000027853e-01 3.820000000000334239e-02
41.4 3.285299999999997667e-01 -3.832000000000022055e-01 4.300000000000636646e-03
41.5 4.813700000000000756e-01 -3.038000000000025125e-01 4.030000000000200089e-02
41.6 4.960999999999948784e-02 -3.504000000000004889e-01 1.700000000000301270e-02
41.7 -4.448999999999969646e-02 -9.250000000000113687e-02 -8.679999999999665761e-02
41.8 1.640699999999997161e-01 -3.327000000000026603e-01 3.770000000000095497e-02
41.9 4.483000000000014751e-02 -2.519000000000026773e-01 1.011000000000024102e-01
42 -9.380000000000165983e-03 -1.084000000000031605e-01 7.980000000000231353e-02
42.1 3.029599999999996740e-01 -3.137000000000007560e-01 1.397000000000012676e-01
42.2 1.881599999999998829e-01 -3.003999999999997783e-01 -7.299999999999684519e-02
42.3 3.004800000000003024e-01 -2.204000000000014836e-01 -1.106999999999978002e-01
42.4 1.231900000000001327e-01 -8.760000000000189857e-02 -5.259999999999820375e-02
42.5 1.235600000000003362e-01 -2.590000000000003411e-01 2.180000000000248406e-02
42.6 1.831800000000001205e-01 -2.123000000000025977e-01 5.090000000000216573e-02
42.7 -1.382500000000002061e-01 3.869999999999862439e-02 -1.086999999999989086e-01
42.8 -2.331000000000038597e-02 -1.250000000000284217e-02 -1.159999999999783427e-02
42.9 -4.882000000000008555e-02 -1.389000000000031321e-01 -4.789999999999849933e-02
43 -1.074900000000003075e-01 -1.796000000000006480e-01 1.168000000000013472e-01
43.1 1.396199999999998553e-01 -2.041000000000003922e-01 1.090000000000301839e-02
43.2 1.464999999999996305e-01 -2.574000000000005173e-01 3.290000000000148361e-02
43.3 6.811999999999951427e-02 -1.915000000000013358e-01 -5.099999999998772182e-03
43.4 4.550000000000054001e-03 -2.370000000000018758e-01 -1.769999999999782858e-02
43.5 -7.033000000000022567e-02 -8.250000000000312639e-02 1.247000000000006992e-01
43.6 -6.291000000000046555e-02 -9.170000000000300133e-02 4.260000000000019327e-02
43.7 2.597000000000004860e-02 -2.453000000000002956e-01 6.010000000000204068e-02
43.8 5.076000000000036039e-02 -6.800000000000139266e-02 3.300000000002967226e-03
43.9 4.154999999999997584e-02 -1.438000000000023704e-01 5.220000000000268869e-02
44 -8.532000000000028450e-02 -1.659000000000006025e-01 1.119000000000021089e-01
44.1 -1.613000000000042178e-02 -2.814000000000014268e-01 -3.979999999999961346e-02
44.2 -2.890999999999976922e-02 -7.169999999999987494e-02 -7.299999999997197619e-03
44.3 -3.767000000000031434e-02 -1.916000000000011028e-01 -5.459999999999709530e-02
44.4 -8.387000000000011113e-02 -1.512000000000028876e-01 -8.459999999999823217e-02
44.5 -1.309599999999999653e-01 -4.470000000000240448e-02 1.224000000000025068e-01
44.6 -1.835100000000000620e-01 -1.393000000000021998e-01 6.550000000000011369e-02
44.7 9.048999999999995936e-02 -2.021000000000015007e-01 5.300000000001858780e-03
44.8 -2.817999999999987182e-02 -2.072000000000002728e-01 1.111000000000004206e-01
44.9 -5.536000000000029786e-02 -1.509999999999998010e-01 -3.169999999999717488e-02
45 -6.000000000039307224e-05 -1.588000000000029388e-01 3.320000000000078444e-02
45.1 -3.509999999999990905e-02 -9.240000000000136993e-02 6.110000000000326281e-02
45.2 -4.874000000000044963e-02 -3.550000000000252953e-02 5.400000000000204636e-02
45.3 -4.652000000000011681e-02 -1.122000000000014097e-01 -5.699999999999860734e-02
45.4 8.219999999999672013e-03 -1.040000000000027569e-01 -7.709999999999794795e-02
45.5 -7.866999999999979565e-02 -1.750000000000007105e-01 8.130000000000237037e-02
45.6 -4.251999999999966917e-02 -6.240000000000023306e-02 2.990000000000136993e-02
45.7 -1.136400000000001853e-01 -8.810000000000073328e-02 4.080000000000083560e-02
45.8 -8.450000000000024158e-02 -9.660000000000223963e-02 9.880000000000066507e-02
45.9 5.996999999999985675e-02 -1.314000000000028479e-01 -5.969999999999942020e-02
46 -2.766999999999963933e-02 -1.844999999999998863e-01 1.240000000000023306e-01
46.1 -9.210999999999991417e-02 -2.600000000001045919e-03 -3.529999999999944293e-02
46.2 6.057000000000023476e-02 -2.429000000000023363e-01 2.070000000000149498e-02
46.3 1.598800000000002441e-01 -2.398000000000024556e-01 4.680000000000106297e-02
46.4 1.992999999999955918e-02 -1.461000000000005627e-01 2.800000000000579803e-03
46.5 -5.111000000000043286e-02 -1.057000000000023476e-01 4.530000000000100613e-02
46.6 -6.965999999999983316e-02 -5.460000000000064801e-02 3.060000000000329123e-02
46.7 -3.627000000000002444e-02 -1.361000000000025523e-01 -1.709999999999922693e-02
46.8 4.780000000000228511e-03 -1.136000000000016996e-01 -1.379999999999981242e-02
46.9 -6.615000000000037517e-02 -1.112999999999999545e-01 -7.620000000000004547e-02
47 -3.490000000000215152e-03 -1.927000000000020918e-01 -3.459999999999752163e-02
47.1 9.987000000000012534e-02 -1.846000000000032060e-01 -5.969999999999942020e-02
47.2 -5.977000000000032287e-02 -2.224000000000003752e-01 9.000000000000341061e-03
47.3 1.638000000000001677e-01 -3.227000000000010971e-01 1.000000000000014211e-01
47.4 -6.510000000000459863e-03 -3.519000000000005457e-01 7.360000000000255227e-02
47.5 -4.919000000000028905e-02 -1.842000000000005855e-01 2.439999999999997726e-02
47.6 -1.818999999999970640e-02 -1.681000000000025807e-01 -5.079999999999884608e-02
47.7 -1.351599999999999469e-01 -6.630000000000180194e-02 -1.109999999999899956e-02
47.8 -2.278999999999964388e-02 -1.886000000000009891e-01 -3.289999999999793090e-02
47.9 8.490000000000019753e-02 -1.385000000000005116e-01 -9.219999999999828333e-02
48 -2.918000000000020577e-02 -5.600000000000093792e-02 -2.169999999999916440e-02
48.1 -5.452999999999974534e-02 -1.134000000000021657e-01 -4.109999999999658371e-02
48.2 -1.928299999999998349e-01 -1.365000000000016200e-01 1.880000000000237037e-02
48.3 5.159000000000002473e-02 -2.171000000000020691e-01 -2.629999999999910187e-02
48.4 -7.399999999999984368e-02 -1.834000000000024500e-01 -9.409999999999740794e-02
48.5 1.099199999999997956e-01 -8.870000000000288765e-02 -7.599999999999695888e-02
48.6 7.847000000000026176e-02 -1.884000000000014552e-01 8.510000000000061959e-02
48.7 1.047500000000001208e-01 -3.566000000000002501e-01 2.980000000000160298e-02
48.8 -1.006999999999980133e-02 -3.199000000000005173e-01 7.010000000000005116e-02
48.9 -1.339000000000023505e-02 -1.115000000000030411e-01 1.340000000000003411e-01
49 -1.579899999999998528e-01 -8.360000000000056275e-02 6.810000000000115961e-02
49.1 1.630000000000020322e-02 -1.635000000000026432e-01 3.160000000000096065e-02
49.2 2.210999999999962995e-02 -3.428000000000004377e-01 5.220000000000268869e-02
49.3 1.239099999999995205e-01 -3.047000000000004150e-01 -2.699999999997260147e-03
49.4 4.436000000000017707e-02 -1.613000000000006651e-01 -3.919999999999745910e-02
49.5 -4.194000000000031037e-02 -2.011000000000002785e-01 8.060000000000044906e-02
49.6 -6.740000000000012648e-02 -1.773000000000024556e-01 1.335000000000015064e-01
49.7 2.092000000000000526e-01 -3.535000000000003695e-01 5.990000000000250679e-02
49.8 2.701200000000003598e-01 -2.355000000000018190e-01 6.859999999999999432e-02
49.9 2.497199999999999420e-01 -2.478000000000015746e-01 1.480000000000103455e-02
50 1.864299999999996515e-01 -2.758000000000002672e-01 -5.459999999999709530e-02
50.1 -1.104700000000002902e-01 -2.445000000000021600e-01 9.120000000000061391e-02
50.2 -6.610000000000226805e-03 -6.440000000000267733e-02 9.740000000000037517e-02
50.3 -5.346000000000028507e-02 -1.942000000000021487e-01 -1.399999999996737188e-03
50.4 -7.779999999999986926e-02 -1.211000000000019838e-01 -2.239999999999753300e-02
50.5 4.154000000000035442e-02 -1.552000000000006708e-01 1.320000000000121076e-02
50.6 7.990000000000030411e-02 -1.219000000000001194e-01 -6.599999999998829026e-03
50.7 -2.092999999999989313e-02 -3.063000000000002387e-01 5.230000000000245564e-02
50.8 1.373999999999995225e-01 -1.295000000000001705e-01 6.750000000000255795e-02
50.9 1.510699999999998155e-01 -3.668000000000013472e-01 6.400000000002847855e-03
51 3.948999999999980304e-02 -2.460000000000022169e-01 7.770000000000010232e-02
51.1 2.369999999999983231e-02 -1.067000000000000171e-01 1.570000000000248974e-02
51.2 9.389000000000002899e-02 -1.925000000000025580e-01 -5.679999999999907345e-02
51.3 2.891899999999996140e-01 -3.071000000000019270e-01 -1.128999999999997783e-01
51.4 1.509000000000000341e-01 -2.647000000000012676e-01 -7.379999999999853344e-02
51.5 4.492500000000001492e-01 -3.829000000000029047e-01 3.430000000000177351e-02
51.6 4.121699999999997033e-01 -3.332000000000014950e-01 -1.349999999999980105e-01
51.7 3.206899999999999196e-01 -3.485000000000013642e-01 -9.629999999999938609e-02
51.8 1.528900000000001924e-01 -3.432000000000030582e-01 8.560000000000300702e-02
51.9 1.016799999999999926e-01 -2.819000000000002615e-01 9.510000000000218279e-02
52 4.053500000000003212e-01 -3.917000000000001592e-01 2.570000000000050022e-02
52.1 1.887099999999994893e-01 -2.177000000000006708e-01 9.000000000014551915e-04
52.2 6.614999999999948699e-02 -2.748000000000025977e-01 4.820000000000135287e-02
52.3 1.945399999999999352e-01 -3.251000000000026091e-01 -3.719999999999856755e-02
52.4 2.144300000000001205e-01 -2.358000000000011198e-01 1.137000000000014666e-01
52.5 1.008199999999996876e-01 -3.025000000000019895e-01 -7.399999999996964561e-03
52.6 1.562900000000002620e-01 -3.256000000000014438e-01 2.280000000000015348e-02
52.7 2.260099999999996001e-01 -3.014000000000010004e-01 5.810000000000314913e-02
52.8 -2.230000000000043059e-02 -1.135000000000019327e-01 -6.699999999998595968e-03
52.9 4.464999999999985647e-02 -1.877000000000030866e-01 1.050000000000004263e-01
53 -1.380600000000002936e-01 -1.700000000000017053e-01 4.310000000000258069e-02
53.1 6.999999999999673150e-03 -1.133000000000023988e-01 5.460000000000064801e-02
53.2 9.485999999999972232e-02 -1.225000000000022737e-01 -2.289999999999992042e-02
53.3 -1.179800000000001958e-01 -1.836000000000019838e-01 5.760000000000076170e-02
53.4 -1.207000000000046924e-02 -2.370000000000018758e-01 -1.829999999999998295e-02
53.5 9.170000000000033680e-02 -2.384000000000021657e-01 -2.939999999999898250e-02
53.6 2.334000000000013841e-02 -1.884000000000014552e-01 -1.929999999999765237e-02
53.7 6.499999999999950262e-03 -2.282000000000010687e-01 -6.029999999999802185e-02
53.8 3.990999999999989001e-02 -2.095000000000020179e-01 9.480000000000288196e-02
53.9 -1.463999999999998636e-02 -1.530000000000022453e-01 2.890000000000014779e-02
54 1.307799999999996743e-01 -1.969000000000029615e-01 -2.469999999999927809e-02
54.1 2.892000000000027882e-02 -1.646000000000000796e-01 8.410000000000295017e-02
54.2 5.015999999999998238e-02 -1.535000000000010800e-01 -6.489999999999795932e-02
54.3 -9.649000000000018673e-02 -3.018000000000000682e-01 -2.459999999999951115e-02
54.4 6.953000000000031378e-02 -3.810000000000002274e-02 3.000000000000113687e-03
54.5 -8.234999999999992326e-02 -2.069000000000009720e-01 3.880000000000194404e-02
54.6 -6.186000000000024812e-02 -1.735000000000006537e-01 9.870000000000089813e-02
54.7 1.662900000000000489e-01 -2.935000000000016485e-01 1.850000000000306954e-02
54.8 1.780200000000000671e-01 -2.579000000000029047e-01 1.800000000002910383e-03
54.9 8.082000000000011397e-02 -2.340000000000017621e-01 1.570000000000248974e-02
55 1.291799999999998505e-01 -1.519000000000012562e-01 6.240000000000023306e-02
55.1 5.909000000000030894e-02 -2.386000000000016996e-01 1.070000000000348450e-02
55.2 -1.111500000000003041e-01 -7.469999999999998863e-02 3.360000000000340492e-02
55.3 7.839999999999847091e-03 -8.230000000000003979e-02 5.950000000000343903e-02
55.4 1.788999999999996149e-01 -1.809000000000011710e-01 4.250000000000042633e-02
55.5 8.720000000000283080e-03 -2.353000000000022851e-01 -2.059999999999817533e-02
55.6 6.442999999999976524e-02 -1.812000000000004718e-01 -6.549999999999656097e-02
55.7 -4.682000000000030582e-02 -3.819999999999978968e-02 3.480000000000060822e-02
55.8 -5.010000000000403020e-03 -7.640000000000313207e-02 1.279000000000003467e-01
55.9 -2.236700000000002575e-01 -1.000000000001222134e-03 -9.189999999999898250e-02
56 1.266199999999999548e-01 -2.083000000000012619e-01 8.730000000000259774e-02
56.1 1.401700000000003499e-01 -2.042000000000001592e-01 -7.199999999997430677e-03
56.2 -4.978000000000015746e-02 -1.726000000000027512e-01 9.900000000001796252e-03
56.3 -1.211999999999999744e-01 -1.745000000000018758e-01 6.880000000000308091e-02
56.4 -8.980000000000210036e-03 -1.260000000000012221e-01 2.960000000000206910e-02
56.5 9.405000000000018900e-02 -2.128000000000014325e-01 1.352000000000010971e-01
56.6 6.303999999999998494e-02 -1.725000000000029843e-01 -7.279999999999731131e-02
56.7 7.209000000000020947e-02 -1.128999999999997783e-01 6.110000000000326281e-02
56.8 7.322000000000006281e-02 -2.203000000000017167e-01 8.300000000001972467e-03
56.9 -7.288000000000049994e-02 -1.528000000000027114e-01 1.103000000000022851e-01
57 -7.950999999999996959e-02 -3.070000000000305818e-02 -3.799999999999670308e-02
57.1 -3.418000000000009919e-02 -1.639000000000017110e-01 -2.739999999999653824e-02
57.2 5.729000000000006310e-02 -2.235000000000013642e-01 -1.519999999999654960e-02
57.3 -8.095000000000052154e-02 -1.495000000000032969e-01 2.110000000000056275e-02
57.4 -4.488000000000003098e-02 -1.062000000000011823e-01 5.000000000002557954e-03
57.5 1.026899999999999480e-01 -1.192000000000028592e-01 -1.479999999999748184e-02
57.6 3.523000000000031662e-02 -1.387999999999998124e-01 5.630000000000023874e-02
57.7 -2.235000000000031406e-02 -2.364000000000032742e-01 -1.159999999999783427e-02
57.8 -1.420099999999999696e-01 -2.265000000000014779e-01 -1.049999999999684519e-02
57.9 1.296799999999995734e-01 -1.358000000000032514e-01 3.690000000000281943e-02
58 -5.001999999999995339e-02 -1.008000000000031093e-01 1.068000000000033367e-01
58.1 5.841999999999991644e-02 -2.098000000000013188e-01 4.200000000000869704e-03
58.2 1.200399999999994805e-01 -1.310999999999999943e-01 -1.079999999999969873e-02
58.3 7.580999999999971095e-02 -1.976000000000013301e-01 -6.699999999998595968e-03
58.4 -9.809999999999874376e-03 -1.645000000000003126e-01 -4.999999999999715783e-02
58.5 -1.651999999999986812e-02 -1.841000000000008185e-01 1.111000000000004206e-01
58.6 -9.811999999999976296e-02 -1.219999999999998863e-02 -8.109999999999928377e-02
58.7 3.456999999999954554e-02 -1.356999999999999318e-01 9.150000000000346745e-02
58.8 1.464199999999999946e-01 -1.958000000000019725e-01 -3.529999999999944293e-02
58.9 7.885000000000008669e-02 -7.880000000000109139e-02 2.760000000000317755e-02
59 2.188000000000034362e-02 -9.510000000000218279e-02 7.000000000000028422e-02
59.1 -6.078999999999989967e-02 7.199999999997430677e-03 -9.849999999999781153e-02
59.2 1.994999999999969020e-02 -2.044000000000032458e-01 8.100000000002438583e-03
59.3 -2.664000000000044110e-02 -2.371000000000016428e-01 3.070000000000305818e-02
59.4 1.493599999999997152e-01 -1.375000000000028422e-01 3.730000000000188720e-02
59.5 6.768400000000003303e-01 -5.141000000000026660e-01 -2.919999999999944862e-02
59.6 6.809500000000001663e-01 -6.697000000000024045e-01 -1.176999999999992497e-01
59.7 7.196100000000003050e-01 -4.278000000000012903e-01 -1.327999999999995850e-01
59.8 8.447100000000000719e-01 -7.141000000000019554e-01 -9.899999999999664624e-02
59.9 5.097100000000001074e-01 -5.112000000000023192e-01 -1.606999999999985107e-01
60 3.910299999999997667e-01 -2.651000000000003354e-01 -2.649999999999863576e-02
60.1 2.866400000000002279e-01 -4.005000000000009663e-01 -2.799999999997027089e-03
60.2 1.787400000000003431e-01 -3.018000000000000682e-01 -7.629999999999981242e-02
60.3 1.368099999999996541e-01 -3.600000000000029843e-01 -2.419999999999689066e-02
60.4 -1.412300000000001887e-01 -1.399000000000008015e-01 9.900000000001796252e-03
60.5 -1.146000000000046981e-02 -2.637999999999998124e-01 7.270000000000109708e-02
60.6 1.078500000000000014e-01 -2.914000000000029900e-01 2.081000000000017280e-01
60.7 2.249499999999997613e-01 -2.655000000000029559e-01 -7.859999999999800480e-02
60.8 2.713299999999998491e-01 -2.205000000000012506e-01 -5.879999999999796501e-02
60.9 4.230099999999996641e-01 -4.592000000000027171e-01 -1.000999999999976353e-01
61 3.138199999999997658e-01 -3.162000000000020350e-01 5.920000000000058549e-02
61.1 1.105000000000000426e-01 -3.286000000000015575e-01 1.257000000000019213e-01
61.2 2.952599999999998559e-01 -2.118000000000002103e-01 1.301000000000023249e-01
61.3 6.226000000000002643e-01 -5.705000000000026716e-01 -5.299999999999727152e-02
61.4 5.242100000000000648e-01 -2.706000000000017280e-01 -1.089999999999946567e-02
61.5 3.711000000000019838e-02 -2.471000000000032060e-01 6.560000000000343334e-02
61.6 3.589000000000019952e-02 -2.545000000000001705e-01 3.720000000000212026e-02
61.7 8.546000000000031349e-02 -3.256000000000014438e-01 -2.749999999999985789e-02
61.8 -5.745000000000022311e-02 -1.077000000000012392e-01 2.570000000000050022e-02
61.9 -5.966999999999966775e-02 -1.268000000000029104e-01 -2.479999999999904503e-02
62 -6.824000000000030042e-02 -1.512000000000028876e-01 5.900000000000460432e-03
62.1 2.247999999999983345e-02 -1.101000000000027512e-01 4.970000000000140972e-02
62.2 -1.827899999999997860e-01 -8.710000000000306386e-02 -5.349999999999965894e-02
62.3 -1.579600000000001003e-01 -1.233000000000004093e-01 7.180000000000319460e-02
62.4 4.716999999999949011e-02 -1.935999999999999943e-01 5.260000000000175646e-02
62.5 5.724000000000017963e-02 -2.459000000000024500e-01 4.210000000000135856e-02
62.6 8.664999999999967173e-02 -2.408000000000001251e-01 2.700000000000102318e-02
62.7 1.387099999999996669e-01 -2.561999999999997613e-01 -6.739999999999923830e-02
62.8 1.675100000000000477e-01 -2.408999999999998920e-01 2.670000000000172236e-02
62.9 1.334799999999995990e-01 -2.878000000000007219e-01 -4.379999999999739657e-02
63 1.490999999999953474e-02 -2.378000000000000114e-01 -2.199999999999846523e-02
63.1 3.826000000000018275e-02 -2.073999999999998067e-01 -3.999999999999914735e-02
63.2 1.532999999999962171e-02 -9.190000000000253522e-02 -9.259999999999735110e-02
63.3 5.914000000000019241e-02 -2.657000000000024897e-01 5.550000000000210321e-02
63.4 -8.189000000000046242e-02 -7.590000000000074465e-02 -3.289999999999793090e-02
63.5 -6.597999999999970555e-02 -9.030000000000271143e-02 3.550000000000252953e-02
63.6 -2.263000000000037204e-02 -1.116000000000028081e-01 -1.379999999999981242e-02
63.7 -1.318200000000002703e-01 -9.990000000000165414e-02 7.340000000000301839e-02
63.8 -1.128000000000017877e-02 -2.625000000000028422e-01 1.230000000000330829e-02
63.9 -1.360299999999998732e-01 -1.430000000000219984e-02 3.610000000000113118e-02
64 -3.029999999999866134e-03 -1.975000000000015632e-01 1.310999999999999943e-01
64.1 9.232999999999957907e-02 -1.453000000000024272e-01 -1.589999999999847091e-02
64.2 3.659999999999996589e-03 -9.430000000000049454e-02 -3.099999999999880629e-03
64.3 -1.757999999999970697e-02 -2.451000000000007617e-01 -1.108999999999973340e-01
64.4 -3.387000000000028876e-02 -3.960000000000007958e-02 7.600000000000051159e-03
64.5 -1.841000000000025949e-02 -1.712000000000024613e-01 -1.179999999999736815e-02
64.6 -1.160000000000049880e-02 -2.020000000000266027e-02 7.800000000003137757e-03
64.7 -1.842800000000002214e-01 -8.600000000000207478e-02 -6.019999999999825491e-02
64.8 -4.692999999999969418e-02 -9.500000000000241585e-02 -7.299999999999684519e-02
64.9 -5.759999999999987352e-02 -2.029000000000031889e-01 1.153000000000012903e-01
65 -2.690999999999998948e-02 -1.295999999999999375e-01 3.290000000000148361e-02
65.1 6.219999999999981100e-02 -1.928000000000018588e-01 2.490000000000236469e-02
65.2 2.173299999999995791e-01 -1.016000000000012449e-01 1.091000000000015291e-01
65.3 -3.800999999999987722e-02 -1.685000000000016485e-01 9.660000000000223963e-02
65.4 -3.673999999999999488e-02 -6.670000000000086970e-02 3.030000000000043769e-02
65.5 1.374699999999995370e-01 -2.792000000000030013e-01 -2.659999999999840270e-02
65.6 1.629499999999994841e-01 -3.628999999999997783e-01 -8.469999999999799911e-02
65.7 4.457800000000000651e-01 -3.454000000000014836e-01 -9.219999999999828333e-02
65.8 3.310500000000002885e-01 -2.963000000000022283e-01 -8.789999999999764668e-02
65.9 8.629999999999959925e-02 -1.918000000000006366e-01 1.970000000000027285e-02
66 -1.994000000000006878e-02 -1.466000000000029502e-01 7.400000000000517275e-03
66.1 1.724999999999976552e-02 -1.298000000000030241e-01 -2.709999999999723741e-02
66.2 -1.131999999999999673e-01 -8.920000000000172236e-02 4.150000000000275691e-02
66.3 -6.599000000000021515e-02 -8.680000000000021032e-02 6.500000000002614797e-03
66.4 4.030000000000200089e-03 -1.539000000000001478e-01 8.900000000000574119e-03
66.5 -1.797700000000004295e-01 -7.680000000000219984e-02 5.660000000000309228e-02
66.6 -1.338999999999996859e-01 -4.429999999999978400e-02 2.900000000000346745e-03
66.7 9.419999999999539853e-03 -2.098000000000013188e-01 -1.959999999999695319e-02
66.8 6.967999999999996419e-02 -2.942999999999997840e-01 -3.759999999999763531e-02
66.9 -7.985000000000042064e-02 -1.600000000000001421e-01 4.030000000000200089e-02
67 1.049299999999995237e-01 -3.228000000000008640e-01 -6.999999999999673150e-02
67.1 1.599699999999995015e-01 -3.013000000000012335e-01 -5.849999999999866418e-02
67.2 -1.874000000000020094e-02 -2.887000000000021771e-01 9.260000000000090381e-02
67.3 4.343599999999998573e-01 -3.669000000000011141e-01 -4.219999999999757279e-02
67.4 3.274400000000001754e-01 -3.673000000000001819e-01 4.980000000000117666e-02
67.5 1.848499999999999588e-01 -2.554000000000016257e-01 -3.379999999999938609e-02
67.6 6.465999999999993975e-02 -2.134999999999998010e-01 2.190000000000225100e-02
67.7 3.068000000000026262e-02 -2.667999999999999261e-01 4.110000000000013642e-02
67.8 -7.453000000000020719e-02 -1.953000000000031378e-01 6.120000000000302975e-02
67.9 -1.291700000000002291e-01 -5.350000000000321165e-02 1.086000000000026944e-01
68 -1.313199999999996592e-01 -1.417999999999999261e-01 -5.039999999999977831e-02
68.1 1.530999999999949068e-02 -1.110000000000006537e-01 -3.019999999999711804e-02
68.2 -1.039099999999999469e-01 -1.375000000000028422e-01 -1.179999999999736815e-02
68.3 -4.142000000000045645e-02 -2.085000000000007958e-01 1.245000000000011653e-01
68.4 4.960999999999948784e-02 -1.674000000000006594e-01 -6.709999999999993747e-02
68.5 -1.771500000000001407e-01 -1.097999999999998977e-01 8.190000000000097202e-02
68.6 8.352999999999966008e-02 -1.539000000000001478e-01 -4.599999999999937472e-02
68.7 6.520000000000081286e-03 -1.468000000000024841e-01 -9.799999999998476596e-03
68.8 -9.112999999999971124e-02 -1.063000000000009493e-01 8.880000000000265459e-02
68.9 -1.852000000000000313e-01 -1.223000000000027399e-01 8.750000000000213163e-02
69 2.515000000000000568e-02 -2.831000000000010175e-01 2.430000000000021032e-02
69.1 -9.128000000000024983e-02 2.489999999999881197e-02 -4.619999999999890861e-02
69.2 1.635000000000008669e-02 -1.841000000000008185e-01 -1.319999999999765805e-02
69.3 4.424999999999990052e-02 -1.833000000000026830e-01 -5.939999999999656666e-02
69.4 -1.006600000000004158e-01 -7.629999999999981242e-02 9.650000000000247269e-02
69.5 -9.607999999999972118e-02 -1.657000000000010687e-01 -4.409999999999669740e-02
69.6 9.523999999999954724e-02 -2.443000000000026262e-01 -1.809999999999689635e-02
69.7 -8.924999999999982947e-02 -8.980000000000032401e-02 -8.429999999999893134e-02
69.8 1.679000000000030468e-02 -1.108000000000011198e-01 -4.099999999999681677e-02
69.9 2.554999999999996163e-02 -1.783000000000001251e-01 -3.099999999999880629e-03
70 -2.197000000000048914e-02 -1.726000000000027512e-01 2.400000000000090949e-02
70.1 -8.415999999999979053e-02 -1.644000000000005457e-01 3.090000000000259206e-02
70.2 -1.403699999999998838e-01 -6.620000000000203499e-02 7.200000000000983391e-03
70.3 -8.298000000000005372e-02 -1.252000000000030866e-01 1.520000000000010232e-02
70.4 -1.724699999999996791e-01 -2.230000000000131877e-02 2.900000000000346745e-03
70.5 6.789000000000022794e-02 -1.069000000000031037e-01 -1.789999999999736247e-02
70.6 -7.730000000000458726e-03 -2.184000000000025921e-01 3.950000000000031264e-02
70.7 -4.708999999999985420e-02 -1.852000000000018076e-01 -4.749999999999943157e-02
70.8 -2.071000000000022823e-02 -2.530000000000143245e-02 -4.369999999999762963e-02
70.9 2.766000000000001791e-02 -3.032000000000003581e-01 1.054000000000030468e-01
71 1.991899999999997561e-01 -3.634000000000021657e-01 1.080000000000325144e-02
71.1 1.609800000000003450e-01 -2.944000000000031037e-01 3.460000000000107434e-02
71.2 7.869999999999954809e-02 -9.850000000000136424e-02 -1.659999999999683951e-02
71.3 4.669999999999951967e-02 -2.255000000000002558e-01 8.810000000000073328e-02
71.4 1.461800000000001987e-01 -2.399000000000022226e-01 3.230000000000288196e-02
71.5 -5.349000000000003752e-02 -1.463000000000000966e-01 3.049999999999997158e-02
71.6 -9.079999999999976978e-03 -1.375000000000028422e-01 2.330000000000254090e-02
71.7 3.322999999999964871e-02 -2.614000000000018531e-01 1.720000000000254659e-02
71.8 -3.218999999999994088e-02 -2.153000000000027114e-01 1.044000000000018247e-01
71.9 -3.115999999999985448e-02 -1.111000000000004206e-01 1.590000000000202363e-02
72 -3.563999999999989399e-02 -1.310000000000002274e-01 -3.059999999999973852e-02
72.1 2.083000000000012619e-02 -2.232000000000020634e-01 2.620000000000288765e-02
72.2 7.484999999999963904e-02 -2.325000000000017053e-01 4.910000000000280806e-02
72.3 5.600000000000004974e-02 -1.991000000000013870e-01 8.470000000000155183e-02
72.4 -2.402000000000015234e-02 -1.436000000000028365e-01 4.560000000000030695e-02
72.5 -1.096900000000005093e-01 -1.008000000000031093e-01 1.031000000000013017e-01
72.6 -3.171999999999997044e-02 -1.840000000000010516e-01 2.150000000000318323e-02
72.7 -1.029700000000000060e-01 -2.910000000000323439e-02 4.700000000000059686e-02
72.8 -3.106000000000008754e-02 -9.740000000000037517e-02 -9.499999999999175770e-03
72.9 -7.518000000000046867e-02 -1.311999999999997613e-01 -8.899999999997021405e-03
73 -9.839000000000019952e-02 -5.990000000000250679e-02 -2.349999999999852207e-02
73.1 -4.372000000000042519e-02 -1.005000000000002558e-01 -3.119999999999834017e-02
73.2 -1.756799999999998363e-01 -3.020000000000067075e-02 5.660000000000309228e-02
73.3 -1.230200000000003513e-01 -1.318000000000019156e-01 -3.729999999999833449e-02
73.4 -4.258000000000006224e-02 -7.790000000000318892e-02 1.678000000000032799e-01
73.5 2.979999999999982663e-02 -6.960000000000121645e-02 -6.149999999999877787e-02
73.6 1.700999999999996959e-02 -1.700000000000017053e-01 5.270000000000152340e-02
73.7 -1.055000000000001492e-01 -1.387999999999998124e-01 2.270000000000038654e-02
73.8 -4.215000000000035385e-02 -1.329000000000029047e-01 1.300000000000522959e-03
73.9 -8.293000000000017025e-02 -1.300000000000167688e-02 -3.779999999999716920e-02
74 -1.800000000000245848e-03 -3.340000000000031832e-02 -5.509999999999948272e-02
74.1 -1.542900000000004823e-01 -1.584000000000003183e-01 5.710000000000192699e-02
74.2 -1.764999999999972147e-02 -7.410000000000138698e-02 5.310000000000059117e-02
74.3 -9.342999999999967997e-02 -8.520000000000038654e-02 -8.669999999999689066e-02
74.4 7.659999999999556053e-03 -1.147000000000026887e-01 5.550000000000210321e-02
74.5 -2.287999999999978940e-02 -2.439999999999997726e-01 7.600000000000051159e-02
74.6 -1.412000000000013245e-02 -1.336000000000012733e-01 1.020000000000109708e-02
74.7 5.886000000000013443e-02 -9.080000000000154614e-02 -9.019999999999939178e-02
74.8 -4.091999999999984539e-02 -3.292999999999999261e-01 -5.299999999998306066e-03
74.9 -7.732999999999989882e-02 -1.910000000000167120e-02 -1.433999999999997499e-01
75 -9.520000000000017337e-02 -1.471000000000017849e-01 -3.039999999999665192e-02
75.1 2.450299999999998590e-01 -3.576000000000014722e-01 4.730000000000345040e-02
75.2 2.967999999999992866e-02 -2.047000000000025466e-01 -3.579999999999827764e-02
75.3 1.508599999999997721e-01 -2.838000000000029388e-01 4.550000000000054001e-02
75.4 1.942899999999996297e-01 -2.865999999999999659e-01 7.670000000000243290e-02
75.5 3.035000000000032117e-02 -1.833000000000026830e-01 2.450000000000329692e-02
75.6 7.352999999999987324e-02 -2.926999999999999602e-01 -1.579999999999870397e-02
75.7 -6.217999999999967997e-02 -1.973000000000020293e-01 1.710000000000277964e-02
75.8 -4.439999999999777458e-03 -1.178000000000025693e-01 6.380000000000052296e-02
75.9 1.449400000000000688e-01 -2.561999999999997613e-01 1.850000000000306954e-02
76 3.049999999999997158e-02 -8.300000000000196110e-02 -1.629999999999753868e-02
76.1 -7.493999999999978456e-02 -1.881000000000021544e-01 -4.019999999999868123e-02
76.2 7.606000000000001648e-02 -1.672000000000011255e-01 3.550000000000252953e-02
76.3 6.346000000000007191e-02 -1.370000000000004547e-01 -4.299999999999926104e-02
76.4 -4.584999999999972431e-02 -1.395000000000017337e-01 -9.909999999999996589e-02
76.5 1.043599999999997863e-01 -2.825000000000024158e-01 6.840000000000046043e-02
76.6 1.325899999999995416e-01 -1.750000000000007105e-01 1.199000000000012278e-01
76.7 -1.863600000000005252e-01 -1.145000000000031548e-01 -2.549999999999741362e-02
76.8 -2.773999999999965382e-02 -1.405000000000029559e-01 6.780000000000185878e-02
76.9 1.257999999999999119e-01 -2.675000000000018474e-01 -1.178999999999987836e-01
77 1.177299999999998903e-01 -1.806000000000018701e-01 7.160000000000010800e-02
77.1 1.449400000000000688e-01 -2.579000000000029047e-01 1.744000000000021089e-01
77.2 3.756199999999996209e-01 -5.055000000000013927e-01 -1.919999999999788542e-02
77.3 1.034800000000002385e-01 -2.012000000000000455e-01 -1.035999999999965837e-01
77.4 1.133199999999998653e-01 -1.943000000000019156e-01 4.480000000000217142e-02
77.5 2.916999999999969617e-02 -2.310000000000016485e-01 3.180000000000049454e-02
77.6 2.510000000000012221e-02 -2.142000000000017224e-01 7.050000000000267164e-02
77.7 -5.482999999999993435e-02 -2.040000000000006253e-01 3.380000000000293880e-02
77.8 1.269400000000002748e-01 -3.399000000000000909e-01 1.387000000000000455e-01
77.9 5.144999999999999574e-02 -3.190000000000026148e-01 1.023000000000031662e-01
78 8.140000000000036096e-02 -1.890000000000000568e-01 -2.849999999999752731e-02
78.1 3.645999999999993690e-02 -2.899000000000029331e-01 6.750000000000255795e-02
78.2 1.650000000000000355e-01 -2.886000000000024102e-01 3.000000000000113687e-03
78.3 1.233399999999997831e-01 -2.489000000000025636e-01 4.070000000000106866e-02
78.4 2.689999999999947988e-02 -2.386000000000016996e-01 -8.089999999999974989e-02
78.5 -1.689699999999998425e-01 -1.788000000000025125e-01 9.210000000000206910e-02
78.6 -3.467000000000020066e-02 -1.640000000000085834e-02 -1.399999999999934630e-02
78.7 6.109999999999615738e-03 -1.397000000000012676e-01 -5.519999999999924967e-02
78.8 -5.130000000000300986e-03 -1.788000000000025125e-01 1.000000000000156319e-02
78.9 -4.669999999999951967e-03 -5.570000000000163709e-02 -7.759999999999678266e-02
79 -9.172000000000046782e-02 -1.986000000000025523e-01 6.180000000000163141e-02
79.1 7.529999999999947846e-02 -2.782000000000017792e-01 -2.299999999998192379e-03
79.2 7.796999999999965070e-02 -2.064000000000021373e-01 6.630000000000180194e-02
79.3 -9.004000000000011994e-02 -6.730000000000302407e-02 5.680000000000262617e-02
79.4 4.464000000000023505e-02 -7.880000000000109139e-02 7.070000000000220552e-02
79.5 1.916599999999997195e-01 -2.596000000000024954e-01 4.370000000000118234e-02
79.6 7.510999999999956600e-02 -2.498000000000004661e-01 1.670000000000015916e-02
79.7 2.455899999999999750e-01 -1.970000000000027285e-01 2.160000000000295017e-02
79.8 1.284599999999995745e-01 -3.437000000000018929e-01 5.600000000001159606e-03
79.9 -5.736999999999969901e-02 -1.653000000000020009e-01 7.280000000000086402e-02
80 -8.748999999999984567e-02 -1.213000000000015177e-01 6.940000000000168257e-02
80.1 -2.895999999999965269e-02 -1.034000000000006025e-01 7.640000000000313207e-02
80.2 -4.685999999999967969e-02 -2.309000000000018815e-01 3.310000000000101750e-02
80.3 -7.687000000000043798e-02 1.959999999999695319e-02 -1.241999999999983118e-01
80.4 -6.984999999999974563e-02 -9.640000000000270575e-02 8.960000000000079012e-02
80.5 -9.701999999999966207e-02 -1.145000000000031548e-01 5.290000000000105729e-02
80.6 -2.425999999999994827e-02 -1.619000000000028194e-01 3.210000000000334808e-02
80.7 -6.247000000000024755e-02 -1.270000000000024443e-01 6.200000000000116529e-02
80.8 -1.198000000000032372e-02 -6.450000000000244427e-02 -6.169999999999831175e-02
80.9 -5.098000000000002530e-02 -1.978000000000008640e-01 -1.129999999999853344e-02
81 5.238000000000031520e-02 -1.818000000000026262e-01 -3.699999999999903366e-02
81.1 -1.664000000000003254e-01 9.199999999999874944e-03 5.540000000000233626e-02
81.2 -1.145000000000004903e-01 -1.451000000000028933e-01 9.299999999999997158e-02
81.3 -7.179999999999964189e-03 -2.189000000000014268e-01 -3.919999999999745910e-02
81.4 -1.709000000000049369e-02 -1.544000000000025352e-01 -1.208999999999988972e-01
81.5 1.799000000000017252e-02 -1.552000000000006708e-01 3.880000000000194404e-02
81.6 1.500000000000056843e-03 -2.372000000000014097e-01 3.880000000000194404e-02
81.7 8.957000000000014950e-02 -2.648000000000010346e-01 2.190000000000225100e-02
81.8 -1.030300000000003990e-01 -5.980000000000273985e-02 2.280000000000015348e-02
81.9 -1.304699999999998639e-01 -8.430000000000248406e-02 -6.309999999999860165e-02
82 -1.285899999999999821e-01 -1.428000000000011482e-01 -1.539999999999963620e-02
82.1 1.316999999999968196e-02 -1.373000000000033083e-01 5.890000000000128466e-02
82.2 -9.405000000000018900e-02 -1.442000000000014381e-01 -1.769999999999782858e-02
82.3 3.421999999999947306e-02 -1.095000000000005969e-01 2.870000000000061391e-02
82.4 8.532999999999990592e-02 -3.336000000000005627e-01 4.750000000000298428e-02
82.5 5.672999999999994714e-02 -1.549000000000013699e-01 -3.329999999999699867e-02
82.6 -1.002900000000002123e-01 -1.206000000000031491e-01 1.240000000000307523e-02
82.7 -3.399000000000018673e-02 -1.576000000000021828e-01 6.430000000000291038e-02
82.8 -4.210000000000047038e-02 -1.932000000000009265e-01 6.360000000000098908e-02
82.9 4.072999999999993292e-02 -8.560000000000300702e-02 1.018000000000007788e-01
83 -2.080000000000037375e-02 -7.750000000000056843e-02 -1.759999999999806164e-02
83.1 3.047999999999984055e-02 -1.187000000000004718e-01 -8.659999999999712372e-02
83.2 1.686899999999997846e-01 -2.314000000000007162e-01 -1.608999999999980446e-01
83.3 2.006199999999997985e-01 -2.636000000000002785e-01 1.700000000003143441e-03
83.4 -7.099999999997663735e-04 -1.289000000000015689e-01 9.500000000002728484e-03
83.5 2.665000000000006253e-02 -2.264000000000017110e-01 2.800000000000579803e-03
83.6 1.503699999999996706e-01 -3.003000000000000114e-01 -5.389999999999872671e-02
83.7 1.105999999999998096e-01 -1.036999999999999034e-01 -5.699999999997373834e-03
83.8 1.898099999999995902e-01 -2.842000000000020066e-01 -2.849999999999752731e-02
83.9 1.147999999999997911e-01 -2.345000000000005969e-01 3.630000000000066507e-02
84 -1.041699999999998738e-01 -1.126000000000004775e-01 -3.629999999999711235e-02
84.1 -1.199599999999998445e-01 -1.140000000000007674e-01 -2.539999999999764668e-02
84.2 -8.816999999999985960e-02 -1.773000000000024556e-01 -6.259999999999976694e-02
84.3 2.907399999999995543e-01 -3.018999999999998352e-01 1.800000000002910383e-03
84.4 7.017999999999968708e-02 -2.864000000000004320e-01 3.300000000000125056e-02
84.5 3.118799999999994910e-01 -2.083000000000012619e-01 -6.719999999999970441e-02
84.6 2.928100000000002368e-01 -2.250000000000014211e-01 7.050000000000267164e-02
84.7 8.120999999999956032e-02 -2.856000000000022965e-01 -3.999999999999914735e-02
84.8 2.637599999999995504e-01 -1.831000000000031491e-01 -9.999999999976694198e-04
84.9 2.529500000000002302e-01 -3.258000000000009777e-01 -2.819999999999822649e-02
85 4.228199999999997516e-01 -3.516000000000012449e-01 -1.131999999999990791e-01
85.1 5.372000000000003439e-01 -4.872000000000014097e-01 -1.446999999999967201e-01
85.2 4.381500000000002615e-01 -3.404000000000024784e-01 -9.429999999999694182e-02
85.3 6.888600000000000279e-01 -5.513000000000012335e-01 -1.049999999999968736e-01
85.4 6.713100000000000733e-01 -4.747000000000021203e-01 -2.359999999999828901e-02
85.5 5.958399999999999253e-01 -5.543000000000013472e-01 -1.779999999999759552e-02
85.6 4.564300000000001134e-01 -4.270000000000031548e-01 4.800000000000181899e-02
85.7 5.295800000000001617e-01 -4.952000000000005286e-01 -1.255999999999986017e-01
85.8 2.910399999999997434e-01 -3.890000000000028990e-01 -1.129999999999853344e-02
85.9 3.230800000000000338e-01 -3.151000000000010459e-01 6.560000000000343334e-02
86 4.291799999999996729e-01 -3.959000000000010289e-01 -3.669999999999973284e-02
86.1 3.635500000000000398e-01 -3.284000000000020236e-01 1.690000000000324576e-02
86.2 1.676799999999998292e-01 -4.026000000000031775e-01 2.810000000000201226e-02
86.3 7.789000000000001478e-02 -2.460000000000022169e-01 -7.119999999999748752e-02
86.4 1.635799999999996146e-01 -3.405000000000022453e-01 3.000000000000113687e-02
86.5 1.148999999999995580e-01 -2.901000000000024670e-01 1.067000000000000171e-01
86.6 2.220100000000000406e-01 -3.121000000000009322e-01 9.130000000000038085e-02
86.7 1.028999999999999915e-01 -1.570000000000000284e-01 -5.509999999999948272e-02
86.8 7.228000000000012193e-02 -3.088000000000015177e-01 3.030000000000043769e-02
86.9 -3.312000000000026034e-02 4.099999999999681677e-02 -1.980000000000003979e-02
87 6.899000000000032884e-02 -2.011000000000002785e-01 6.760000000000232490e-02
87.1 2.004399999999995075e-01 -2.890000000000014779e-01 3.150000000000119371e-02
87.2 2.857599999999997920e-01 -2.469999999999998863e-01 2.420000000000044338e-02
87.3 2.612399999999999167e-01 -1.768999999999998352e-01 2.500000000001278977e-03
87.4 -5.944000000000038142e-02 -1.687000000000011823e-01 9.540000000000148361e-02
87.5 9.354999999999957794e-02 -2.258000000000031093e-01 -8.699999999997487521e-03
87.6 -6.242000000000036408e-02 -1.625000000000014211e-01 1.184000000000011710e-01
87.7 1.903600000000000847e-01 -2.564000000000028479e-01 -2.449999999999974420e-02
87.8 4.957999999999973539e-02 -3.073000000000014609e-01 5.130000000000123350e-02
87.9 1.630000000000020322e-02 -1.680000000000028137e-01 2.150000000000318323e-02
88 -8.709999999999773479e-03 -6.680000000000063665e-02 -4.789999999999849933e-02
88.1 -1.190499999999996561e-01 -7.950000000000301270e-02 2.650000000000218847e-02
88.2 -6.057999999999985619e-02 -1.980000000000003979e-01 -3.989999999999938041e-02
88.3 2.770000000000027995e-02 -1.742000000000025750e-01 9.800000000002029310e-03
88.4 -1.925000000000043343e-02 -1.355000000000003979e-01 -3.499999999998948397e-03
88.5 -1.116799999999997794e-01 -1.790000000000091518e-02 6.000000000000227374e-03
88.6 -5.154999999999976268e-02 -1.354000000000006310e-01 1.400000000000289901e-02
88.7 -1.968000000000014182e-02 -2.647000000000012676e-01 2.100000000002211209e-03
88.8 1.428999999999991388e-02 -1.656000000000013017e-01 -4.559999999999675424e-02
88.9 -7.790000000000052438e-02 -5.210000000000292175e-02 -3.819999999999978968e-02
89 1.236399999999999721e-01 -3.191000000000023817e-01 1.800000000002910383e-03
89.1 1.356999999999963791e-02 -1.955000000000026716e-01 -3.999999999997783107e-03
89.2 -1.633399999999998187e-01 -7.770000000000010232e-02 1.206000000000031491e-01
89.3 -1.458800000000000097e-01 -1.996999999999999886e-01 2.220000000000155183e-02
89.4 -4.058000000000028251e-02 -1.157000000000003581e-01 -5.209999999999936904e-02
89.5 -7.946999999999970754e-02 -1.179000000000023363e-01 4.790000000000205205e-02
89.6 4.317999999999955207e-02 -2.778000000000027114e-01 3.520000000000322871e-02
89.7 8.251000000000008328e-02 -2.039000000000008583e-01 1.740000000000208047e-02
89.8 1.793300000000002115e-01 -2.759000000000000341e-01 -7.909999999999683951e-02
89.9 -7.376000000000004775e-02 -7.200000000000272848e-02 1.000000000000156319e-02
90 1.008500000000003283e-01 -1.689000000000007162e-01 -7.199999999997430677e-03
90.1 -1.268000000000046867e-02 -2.427000000000028024e-01 -5.399999999999849365e-02
90.2 5.703999999999975756e-02 -2.345000000000005969e-01 3.380000000000293880e-02
90.3 4.969999999999963336e-02 -1.698000000000021714e-01 1.710000000000277964e-02
90.4 -1.671700000000004849e-01 -1.328000000000031378e-01 8.290000000000219416e-02
90.5 7.071999999999967201e-02 -1.102000000000025182e-01 -5.439999999999756142e-02
90.6 2.095000000000002416e-02 -1.383000000000009777e-01 1.420000000000243290e-02
90.7 -1.541500000000004533e-01 -4.230000000000089244e-02 1.790000000000091518e-02
90.8 -7.448999999999994515e-02 -1.931000000000011596e-01 1.330000000000097771e-02
90.9 1.114000000000014978e-02 -1.673000000000008924e-01 2.890000000000014779e-02
91 8.506000000000035755e-02 -1.173999999999999488e-01 -9.599999999998942712e-03
91.1 2.665499999999996206e-01 -3.901000000000003354e-01 1.023000000000031662e-01
91.2 1.994100000000003092e-01 -2.883000000000031093e-01 1.073000000000021714e-01
91.3 6.179000000000023363e-02 -2.110000000000020748e-01 -6.599999999998829026e-03
91.4 -2.545000000000019469e-02 -3.580000000000183036e-02 -3.329999999999699867e-02
91.5 6.111000000000021970e-02 -1.610000000000013642e-01 -4.779999999999873239e-02
91.6 -3.713000000000032941e-02 -4.570000000000007390e-02 2.410000000000067644e-02
91.7 -4.581000000000035044e-02 -1.430000000000219984e-02 9.170000000000300133e-02
91.8 -1.656999999999975159e-02 -6.790000000000162572e-02 -2.279999999999660076e-02
91.9 -2.822000000000013387e-02 -1.528000000000027114e-01 1.011000000000024102e-01
92 4.896999999999973596e-02 -1.767000000000003013e-01 7.720000000000126761e-02
92.1 -8.000999999999969248e-02 -3.005000000000030980e-01 -1.869999999999905071e-02
92.2 -3.500000000000014211e-02 -1.070000000000028706e-01 -2.599999999999980105e-02
92.3 1.381699999999996820e-01 -9.480000000000288196e-02 5.850000000000221689e-02
92.4 2.620000000000022311e-02 -2.895000000000003126e-01 6.370000000000075602e-02
92.5 -6.043000000000020577e-02 -1.661000000000001364e-01 6.200000000000116529e-02
92.6 -1.242099999999997095e-01 -1.322000000000009834e-01 -1.086999999999989086e-01
92.7 -8.230999999999966121e-02 -1.095000000000005969e-01 4.790000000000205205e-02
92.8 -7.234000000000051500e-02 -2.558000000000006935e-01 -6.489999999999795932e-02
92.9 3.568000000000015604e-02 -1.116000000000028081e-01 3.670000000000328555e-02
93 -8.400000000001739409e-04 -1.032000000000010687e-01 -2.739999999999653824e-02
93.1 1.293899999999998940e-01 -1.863000000000027967e-01 2.250000000000085265e-02
93.2 1.353699999999999903e-01 -2.387000000000014666e-01 4.110000000000013642e-02
93.3 6.229999999999957794e-02 -3.125000000000000000e-01 4.400000000000403588e-03
93.4 1.673099999999996257e-01 -4.861000000000004206e-01 1.451000000000028933e-01
93.5 2.540999999999993264e-02 -1.396000000000015007e-01 1.718000000000010630e-01
93.6 1.253200000000003200e-01 -2.053000000000011482e-01 -7.369999999999876650e-02
93.7 -2.008999999999971919e-02 -1.239000000000025636e-01 7.990000000000208047e-02
93.8 -1.009200000000003428e-01 -1.431000000000004491e-01 2.410000000000067644e-02
93.9 -4.910999999999976495e-02 -1.234999999999999432e-01 5.950000000000343903e-02
94 -8.734000000000019526e-02 -1.444000000000009720e-01 5.540000000000233626e-02
94.1 -8.746000000000009322e-02 -6.350000000000122213e-02 1.690000000000324576e-02
94.2 1.711499999999999133e-01 -1.900000000000012790e-01 -7.089999999999818669e-02
94.3 -4.476000000000013301e-02 -1.067999999999997840e-01 3.280000000000171667e-02
94.4 1.459900000000002862e-01 -2.225000000000001421e-01 4.870000000000018758e-02
94.5 -4.612000000000016087e-02 -1.454000000000021942e-01 6.870000000000331397e-02
94.6 -4.180000000000028137e-02 -1.277000000000008129e-01 1.880000000000237037e-02
94.7 1.727600000000002467e-01 -2.276000000000024670e-01 1.380000000000016769e-01
94.8 3.422499999999999432e-01 -2.855000000000025295e-01 4.350000000000164846e-02
94.9 2.404200000000003001e-01 -2.629000000000019099e-01 7.310000000000016485e-02
95 1.334900000000001086e-01 -1.963000000000008072e-01 -1.426999999999978286e-01
95.1 2.052199999999997360e-01 -2.182000000000030582e-01 -7.549999999999812417e-02
95.2 2.503200000000003200e-01 -2.591999999999998749e-01 -3.229999999999932925e-02
95.3 2.284899999999998599e-01 -2.152000000000029445e-01 4.430000000000333671e-02
95.4 1.617699999999997473e-01 -3.350000000000008527e-01 6.650000000000133582e-02
95.5 5.896999999999952280e-02 -1.236000000000032628e-01 6.810000000000115961e-02
95.6 1.982499999999998153e-01 -2.161000000000008470e-01 -7.379999999999853344e-02
95.7 -4.780000000000050875e-02 -7.740000000000080149e-02 -2.679999999999793658e-02
95.8 -3.736000000000050392e-02 -2.077000000000026603e-01 6.840000000000046043e-02
95.9 2.597300000000002385e-01 -2.476000000000020407e-01 -1.099999999999923261e-02
96 3.515399999999999636e-01 -3.275000000000005684e-01 -4.259999999999664055e-02
96.1 4.891499999999995296e-01 -4.121000000000023533e-01 -5.079999999999884608e-02
96.2 3.273099999999997678e-01 -3.198000000000007503e-01 -2.879999999999682814e-02
96.3 2.286399999999995103e-01 -2.020000000000017337e-01 -5.089999999999861302e-02
96.4 8.497000000000021203e-02 -1.557000000000030582e-01 -2.599999999999980105e-02
96.5 -1.741700000000001580e-01 -1.956000000000024386e-01 -8.319999999999794227e-02
96.6 -1.436500000000000554e-01 -1.090000000000017621e-01 9.600000000002495426e-03
96.7 -6.306999999999973738e-02 -7.270000000000109708e-02 -5.759999999999720899e-02
96.8 8.507999999999960039e-02 -9.750000000000014211e-02 4.870000000000018758e-02
96.9 -5.463000000000040046e-02 -9.770000000000322871e-02 1.204000000000000625e-01
97 5.062000000000033140e-02 -2.275000000000027001e-01 -7.019999999999981810e-02
97.1 7.768999999999959272e-02 -2.152000000000029445e-01 -3.369999999999961915e-02
97.2 -5.161999999999977717e-02 -1.474000000000010857e-01 5.760000000000076170e-02
97.3 1.835100000000000620e-01 -4.172000000000011255e-01 7.330000000000325144e-02
97.4 -8.352000000000003865e-02 -5.460000000000064801e-02 -2.339999999999875513e-02
97.5 -9.832999999999980645e-02 -2.840000000000131308e-02 -1.269999999999882334e-02
97.6 8.409999999999584475e-03 -1.463000000000000966e-01 -4.199999999999803890e-02
97.7 -4.964999999999974989e-02 -1.515000000000021885e-01 -3.539999999999920988e-02
97.8 -3.438000000000052125e-02 -7.280000000000086402e-02 5.670000000000285922e-02
97.9 1.339000000000023505e-02 -1.419000000000032458e-01 8.270000000000266027e-02
98 -1.998999999999995225e-02 -2.336000000000026944e-01 -3.689999999999926672e-02
98.1 -7.099000000000010857e-02 4.309999999999902798e-02 -6.119999999999947704e-02
98.2 -8.330999999999999517e-02 -1.938000000000030809e-01 1.514000000000024215e-01
98.3 -7.844000000000050932e-02 -1.498000000000025977e-01 1.107000000000013529e-01
98.4 -6.008999999999975472e-02 -1.377000000000023761e-01 5.260000000000175646e-02
98.5 1.676599999999996982e-01 -2.596000000000024954e-01 -1.224999999999987210e-01
98.6 3.065699999999997871e-01 -3.643000000000000682e-01 -6.919999999999859597e-02
98.7 1.860999999999997101e-01 -2.174000000000013699e-01 -8.459999999999823217e-02
98.8 1.746699999999998809e-01 -2.717000000000027171e-01 -1.829999999999998295e-02
98.9 -2.930000000000099192e-03 -1.028000000000020009e-01 1.296000000000034902e-01
99 -7.608000000000014751e-02 -1.987000000000023192e-01 6.640000000000156888e-02
99.1 -4.863999999999979451e-02 -2.041000000000003922e-01 3.370000000000317186e-02
99.2 1.052799999999995961e-01 -1.685000000000016485e-01 7.340000000000301839e-02
99.3 -8.682000000000034134e-02 -1.138000000000012335e-01 2.820000000000177920e-02
99.4 -4.872999999999994003e-02 -1.573000000000028820e-01 1.206000000000031491e-01
99.5 1.440500000000000114e-01 -3.851000000000013301e-01 5.990000000000250679e-02
99.6 -7.950000000000123634e-03 -2.051000000000016144e-01 -1.769999999999782858e-02
99.7 -3.521999999999980702e-02 -1.789000000000022794e-01 6.020000000000180762e-02
99.8 -1.017900000000002692e-01 -1.663000000000032230e-01 1.504000000000011994e-01
99.9 -6.371000000000037744e-02 -2.045000000000030127e-01 5.000000000023874236e-04
100 3.636999999999979138e-02 -1.772000000000026887e-01 1.900000000002677325e-03
100.1 -2.801999999999971180e-02 -2.130000000000009663e-01 1.180000000000092086e-02
100.2 -1.864400000000001612e-01 -6.020000000000180762e-02 7.970000000000254659e-02
100.3 -2.969000000000043826e-02 -6.409999999999982379e-02 -4.869999999999663487e-02
100.4 -2.721999999999979991e-02 -1.781000000000005912e-01 2.800000000000579803e-03
100.5 -1.715499999999998693e-01 -1.684000000000018815e-01 2.740000000000009095e-02
100.6 -7.432999999999978513e-02 -1.457000000000014950e-01 -7.849999999999823785e-02
100.7 8.983999999999969788e-02 -1.638000000000019440e-01 1.650000000000062528e-02
100.8 4.241000000000028081e-02 -1.352000000000010971e-01 2.000000000002444267e-03
100.9 1.652399999999998315e-01 -1.984000000000030184e-01 -1.001999999999974023e-01
101 -5.778000000000016456e-02 -1.965000000000003411e-01 6.400000000002847855e-03
101.1 5.957999999999952223e-02 -9.170000000000300133e-02 -2.949999999999874944e-02
101.2 -2.017000000000024329e-02 -1.043000000000020577e-01 3.600000000000136424e-02
101.3 -4.628000000000032088e-02 -7.260000000000133014e-02 3.049999999999997158e-02
101.4 -4.720999999999975216e-02 -1.078000000000010061e-01 6.770000000000209184e-02
101.5 -7.033000000000022567e-02 -8.110000000000283649e-02 -2.749999999999985789e-02
101.6 -6.109999999999971010e-02 -2.740000000000009095e-02 -3.200000000000002842e-02
101.7 -8.387000000000011113e-02 -1.356000000000001648e-01 3.550000000000252953e-02
101.8 -2.393400000000003303e-01 -1.134000000000021657e-01 1.020000000000109708e-02
101.9 1.839999999999619718e-03 -1.609000000000015973e-01 -2.779999999999915872e-02
102 9.548999999999985278e-02 -1.734000000000008868e-01 -2.319999999999922125e-02
102.1 2.274700000000002831e-01 -3.150000000000012790e-01 -3.609999999999757847e-02
102.2 -9.241999999999972459e-02 -1.191000000000030923e-01 -4.299999999997083933e-03
102.3 2.540999999999993264e-02 -2.112000000000016087e-01 -2.359999999999828901e-02
102.4 -1.137899999999998357e-01 -1.270000000000024443e-01 -6.799999999998362910e-03
102.5 -1.524000000000036437e-02 -1.646000000000000796e-01 -1.579999999999870397e-02
102.6 -9.492999999999973681e-02 -1.285000000000025011e-01 7.580000000000097771e-02
102.7 -6.242999999999998550e-02 -3.150000000000119371e-02 3.000000000000113687e-03
102.8 -8.258999999999971919e-02 -1.670000000000015916e-02 -4.969999999999785700e-02
102.9 -3.108999999999983999e-02 -3.130000000000165983e-02 1.202000000000005286e-01
103 -3.464000000000044821e-02 -1.474000000000010857e-01 -3.739999999999810143e-02
103.1 5.370000000000008100e-02 -2.833000000000005514e-01 2.900000000000346745e-02
103.2 2.181999999999995055e-02 -1.124000000000009436e-01 2.980000000000160298e-02
103.3 5.044000000000004036e-02 -1.807000000000016371e-01 1.029000000000017678e-01
103.4 -1.109999999999988773e-02 -1.287000000000020350e-01 1.040000000000063096e-02
103.5 1.097999999999998977e-02 -7.220000000000226237e-02 2.360000000000184173e-02
103.6 1.145699999999996166e-01 -2.665000000000006253e-01 9.580000000000055138e-02
103.7 1.614899999999996894e-01 -3.285000000000017906e-01 -6.319999999999836859e-02
103.8 4.478000000000026404e-02 -2.534000000000027342e-01 5.400000000000204636e-02
103.9 -1.759999999999983800e-03 -1.193000000000026262e-01 5.000000000002557954e-03
104 5.999999999999960920e-02 -1.606000000000022965e-01 -2.179999999999893134e-02
104.1 -2.077400000000002578e-01 -2.899999999999991473e-02 1.210000000000022169e-01
104.2 -4.161999999999999034e-02 -7.190000000000296154e-02 -2.669999999999816964e-02
104.3 1.131799999999998363e-01 -2.299000000000006594e-01 4.870000000000018758e-02
104.4 8.835999999999977206e-02 -1.169000000000011141e-01 4.360000000000141540e-02
104.5 6.573999999999990962e-02 -2.145000000000010232e-01 -6.359999999999743636e-02
104.6 -2.373000000000047294e-02 -7.550000000000167688e-02 4.580000000000339355e-02
104.7 -2.789000000000019241e-02 -1.239000000000025636e-01 5.290000000000105729e-02
104.8 -1.715600000000003789e-01 -1.556000000000032912e-01 -1.269999999999882334e-02
104.9 1.379999999999981242e-02 -1.453000000000024272e-01 2.120000000000032969e-02
105 1.315600000000003433e-01 -2.225999999999999091e-01 8.750000000000213163e-02
105.1 1.038699999999996848e-01 -2.463000000000015177e-01 -4.089999999999704983e-02
105.2 6.470000000000197815e-03 -1.185000000000009379e-01 4.230000000000089244e-02
105.3 -3.235999999999972232e-02 -1.697000000000024045e-01 -1.689999999999969305e-02
105.4 -1.085000000000047038e-02 -1.698000000000021714e-01 -1.039999999999992042e-01
105.5 1.777899999999998926e-01 -2.344000000000008299e-01 3.900000000001568878e-03
105.6 1.714500000000001023e-01 -1.779000000000010573e-01 1.280000000000214300e-02
105.7 -1.128999999999997783e-01 -7.920000000000015916e-02 -2.999999999996560973e-03
105.8 5.182999999999982066e-02 -1.665000000000027569e-01 -9.299999999999641886e-03
105.9 -4.152000000000022339e-02 -1.814000000000000057e-01 -2.709999999999723741e-02
106 -1.696999999999970754e-02 -1.792000000000015802e-01 9.800000000002029310e-03
106.1 -1.670300000000004559e-01 -6.960000000000121645e-02 -6.959999999999766374e-02
106.2 7.111000000000000654e-02 -2.068000000000012051e-01 2.220000000000155183e-02
106.3 7.579999999999920135e-03 -1.996999999999999886e-01 6.510000000000104592e-02
106.4 1.701100000000002055e-01 -3.704999999999998295e-01 3.000000000000113687e-03
106.5 -3.716000000000008185e-02 -1.171000000000006480e-01 -2.619999999999933493e-02
106.6 -8.427999999999968850e-02 -2.950000000000017053e-01 1.180000000000021032e-01
106.7 1.699999999999590727e-03 -1.339000000000005741e-01 1.000000000000156319e-02
106.8 1.623999999999981014e-02 -2.751000000000018986e-01 9.350000000000235900e-02
106.9 9.623000000000025977e-02 -2.901000000000024670e-01 7.690000000000196678e-02
107 1.648699999999996280e-01 -2.646000000000015007e-01 4.530000000000100613e-02
107.1 -8.620000000000516138e-03 -9.920000000000328555e-02 1.850000000000306954e-02
107.2 2.721400000000002706e-01 -3.113000000000027967e-01 -1.209999999999666898e-02
107.3 3.126999999999995339e-01 -3.719000000000001194e-01 2.130000000000009663e-02
107.4 1.767300000000000537e-01 -2.682000000000002160e-01 -5.839999999999889724e-02
107.5 3.681000000000000938e-02 -2.036000000000015575e-01 6.000000000000227374e-03
107.6 -2.163000000000003809e-02 -8.560000000000300702e-02 1.347000000000022624e-01
107.7 3.770999999999968821e-02 -1.012000000000021771e-01 8.450000000000201794e-02
107.8 1.411299999999995336e-01 -2.513000000000005230e-01 2.430000000000021032e-02
107.9 1.536799999999995947e-01 -3.364000000000011426e-01 6.750000000000255795e-02
108 2.333999999999996078e-01 -2.553000000000018588e-01 1.670000000000015916e-02
108.1 1.092500000000002913e-01 -2.846000000000010743e-01 7.390000000000185310e-02
108.2 2.635199999999997544e-01 -3.250000000000028422e-01 7.690000000000196678e-02
108.3 1.728800000000001447e-01 -2.334000000000031605e-01 6.370000000000075602e-02
108.4 4.605300000000003280e-01 -2.202000000000019497e-01 -2.909999999999968168e-02
108.5 5.175000000000018474e-02 -2.285000000000003695e-01 1.010000000000133014e-02
108.6 -1.289100000000003021e-01 -1.978000000000008640e-01 -8.699999999997487521e-03
108.7 1.194999999999994955e-01 -1.181000000000018701e-01 1.070000000000348450e-02
108.8 -2.690999999999998948e-02 -9.149999999999991473e-02 7.670000000000243290e-02
108.9 7.305999999999990280e-02 -1.684000000000018815e-01 5.500000000001392664e-03
109 -2.060000000000172804e-03 -1.409000000000020236e-01 6.410000000000337650e-02
109.1 1.760500000000000398e-01 -2.019000000000019668e-01 4.200000000000159162e-02
109.2 1.568800000000001305e-01 -3.103000000000015746e-01 -1.179999999999736815e-02
109.3 8.478000000000029956e-02 -2.541000000000011028e-01 -3.799999999998249223e-03
109.4 -1.296499999999998209e-01 -1.090000000000017621e-01 -6.409999999999982379e-02
109.5 -6.127000000000037971e-02 -2.040000000000006253e-01 -4.549999999999698730e-02
109.6 1.135900000000003018e-01 -1.508000000000002672e-01 2.950000000000230216e-02
109.7 9.452999999999978087e-02 -1.124000000000009436e-01 -5.799999999997140776e-03
109.8 5.844999999999966889e-02 -1.779000000000010573e-01 -3.659999999999996589e-02
109.9 -6.496999999999975017e-02 -1.719000000000008299e-01 3.830000000000310934e-02
110 -8.562000000000047351e-02 -1.734000000000008868e-01 4.170000000000229079e-02
110.1 -1.737200000000003186e-01 -1.005000000000002558e-01 2.780000000000271143e-02
110.2 6.064000000000024926e-02 -2.349000000000032173e-01 -6.279999999999930083e-02
110.3 7.326000000000032486e-02 -2.096000000000017849e-01 3.880000000000194404e-02
110.4 2.250999999999958590e-02 -1.833000000000026830e-01 1.460000000000150067e-02
110.5 -1.480399999999999494e-01 3.369999999999961915e-02 3.280000000000171667e-02
110.6 -8.384000000000035868e-02 -8.210000000000050591e-02 -4.799999999999826628e-02
110.7 2.559999999999984510e-02 -1.933000000000006935e-01 -2.199999999998425437e-03
110.8 -3.967000000000009408e-02 -2.175000000000011369e-01 7.260000000000133014e-02
110.9 3.315999999999963421e-02 -1.599000000000003752e-01 4.920000000000257501e-02
111 4.882999999999970697e-02 -1.521000000000007901e-01 -1.749999999999829470e-02
111.1 -1.085799999999998988e-01 -1.610000000000013642e-01 -2.629999999999910187e-02
111.2 -2.231999999999967343e-02 -1.538000000000003809e-01 -3.429999999999822080e-02
111.3 -9.555000000000024585e-02 -2.187000000000018929e-01 9.980000000000188720e-02
111.4 1.922100000000002140e-01 -1.155000000000008242e-01 -4.999999999988347099e-04
111.5 -1.100999999999974222e-02 -8.270000000000266027e-02 5.400000000000204636e-02
111.6 2.599999999999269562e-04 -6.580000000000296723e-02 1.219999999999998863e-02
111.7 1.456699999999999662e-01 -2.144000000000012562e-01 -3.999999999997783107e-03
111.8 1.901599999999996626e-01 -3.195000000000014495e-01 -7.999999999981355359e-04
111.9 -7.397999999999971266e-02 -7.980000000000231353e-02 6.210000000000093223e-02
112 -6.951999999999980417e-02 -1.036000000000001364e-01 -2.329999999999898819e-02
112.1 -6.322999999999989740e-02 -7.270000000000109708e-02 5.010000000000047748e-02
112.2 -6.240999999999985448e-02 -5.010000000000047748e-02 4.600000000000292744e-02
112.3 -7.432000000000016371e-02 -2.055000000000006821e-01 -2.509999999999834586e-02
112.4 8.668999999999993378e-02 -1.231000000000008754e-01 3.940000000000054570e-02
112.5 2.642999999999950944e-02 -1.619000000000028194e-01 1.910000000000167120e-02
112.6 -7.288000000000049994e-02 -1.686000000000014154e-01 -5.269999999999797069e-02
112.7 -8.738000000000045731e-02 -9.850000000000136424e-02 4.500000000000170530e-02
112.8 -1.414999999999988489e-02 -7.929999999999992610e-02 6.600000000002381739e-03
112.9 9.555000000000024585e-02 -2.776000000000031775e-01 2.810000000000201226e-02
113 1.982999999999996987e-01 -3.536999999999999034e-01 -9.509999999999863007e-02
113.1 1.525099999999994793e-01 -2.373000000000011767e-01 -2.329999999999898819e-02
113.2 4.340000000000010516e-02 -2.400000000000019895e-01 6.000000000021543656e-04
113.3 2.470000000000016627e-02 -4.191000000000002501e-01 1.666000000000025238e-01
113.4 2.029999999999976268e-02 -1.402999999999998693e-01 4.430000000000333671e-02
113.5 6.689999999999862723e-03 -1.962000000000010402e-01 -2.859999999999729425e-02
113.6 -1.560999999999967969e-02 -1.712000000000024613e-01 8.760000000000189857e-02
113.7 7.979999999999964899e-02 -1.101000000000027512e-01 3.770000000000095497e-02
113.8 -1.433000000000017593e-02 -1.062000000000011823e-01 -2.909999999999968168e-02
113.9 -5.808000000000035357e-02 -9.940000000000281943e-02 4.470000000000240448e-02
114 -1.016399999999997306e-01 -9.270000000000067075e-02 9.780000000000299565e-02
114.1 1.373999999999995225e-01 -1.295999999999999375e-01 1.090000000000301839e-02
114.2 6.031000000000030781e-02 -3.921000000000027796e-01 1.257000000000019213e-01
114.3 8.162999999999964729e-02 -3.193000000000019156e-01 9.020000000000294449e-02
114.4 3.875000000000028422e-02 -1.871000000000009322e-01 1.102000000000025182e-01
114.5 -1.879299999999997084e-01 -2.073999999999998067e-01 3.720000000000212026e-02
114.6 -1.203200000000004266e-01 -1.524000000000000909e-01 1.330000000000097771e-02
114.7 3.219099999999999184e-01 -3.727000000000018076e-01 -1.115999999999992554e-01
114.8 7.662000000000013245e-02 -2.359000000000008868e-01 -2.079999999999770921e-02
114.9 -1.703999999999998849e-01 -1.504000000000011994e-01 8.430000000000248406e-02
115 6.665000000000009805e-02 -2.161000000000008470e-01 -1.589999999999847091e-02
115.1 -2.976000000000045276e-02 -1.010000000000026432e-01 5.400000000001625722e-03
115.2 6.362999999999985334e-02 -1.313000000000030809e-01 5.300000000001858780e-03
115.3 -1.707499999999999574e-01 -4.310000000000258069e-02 -1.689999999999969305e-02
115.4 6.506999999999951712e-02 -1.468000000000024841e-01 -3.719999999999856755e-02
115.5 -9.654000000000007020e-02 -1.025000000000027001e-01 -6.199999999999761258e-03
115.6 1.052900000000001057e-01 -1.082999999999998408e-01 2.160000000000295017e-02
115.7 4.401999999999972601e-02 -1.942000000000021487e-01 1.590000000000202363e-02
115.8 7.068999999999991957e-02 -1.768999999999998352e-01 -1.089999999999946567e-02
115.9 -8.309000000000033026e-02 -9.920000000000328555e-02 3.820000000000334239e-02
116 1.370999999999966690e-02 -2.408000000000001251e-01 2.290000000000347313e-02
116.1 4.272000000000009123e-02 -1.393000000000021998e-01 1.340000000000074465e-02
116.2 -3.019999999999978257e-02 -2.248000000000018872e-01 8.300000000001972467e-03
116.3 -1.259000000000032315e-02 -2.752000000000016655e-01 -9.599999999998942712e-03
116.4 -6.890000000000018332e-02 -1.215000000000010516e-01 3.280000000000171667e-02
116.5 6.245000000000011653e-02 -1.730000000000018190e-01 4.620000000000246132e-02
116.6 1.339000000000023505e-02 -1.987000000000023192e-01 2.300000000000324007e-02
116.7 -7.430000000000269722e-03 -9.740000000000037517e-02 -2.759999999999962483e-02
116.8 2.411000000000029786e-02 -1.654000000000017678e-01 4.000000000026204816e-04
116.9 -7.389000000000045532e-02 -1.713000000000022283e-01 3.340000000000031832e-02
117 -8.550000000000501643e-03 -2.139999999999986358e-02 -4.869999999999663487e-02
117.1 -9.933000000000014040e-02 -1.609000000000015973e-01 8.560000000000300702e-02
117.2 -1.235600000000003362e-01 3.199999999999647571e-03 -6.749999999999900524e-02
117.3 1.144000000000033879e-02 -1.228000000000015746e-01 3.300000000000125056e-02
117.4 -1.480899999999998329e-01 -1.900000000000190425e-02 1.530000000000342197e-02
117.5 -6.378000000000039194e-02 2.769999999999939178e-02 -4.119999999999990337e-02
117.6 -3.692000000000028592e-02 -2.131000000000007333e-01 -2.639999999999886882e-02
117.7 -1.598399999999999821e-01 -1.289000000000015689e-01 -1.509999999999678266e-02
117.8 1.876999999999995339e-01 -2.107000000000027740e-01 7.950000000000301270e-02
117.9 1.842199999999998283e-01 -2.242000000000032855e-01 7.930000000000347882e-02
118 3.291899999999996496e-01 -2.373000000000011767e-01 2.450000000000329692e-02
118.1 2.865399999999995728e-01 -3.497000000000021203e-01 -6.929999999999836291e-02
118.2 2.670500000000002316e-01 -2.079000000000021942e-01 -8.089999999999974989e-02
118.3 1.186299999999995691e-01 -2.262000000000021771e-01 7.490000000000307523e-02
118.4 5.448999999999948329e-02 -8.430000000000248406e-02 2.750000000000341061e-02
118.5 1.609100000000003305e-01 -3.899000000000008015e-01 -1.859999999999928377e-02
118.6 -7.360000000000255227e-03 -1.729000000000020520e-01 1.410000000000266596e-02
118.7 -5.623999999999984567e-02 -2.373000000000011767e-01 -2.919999999999944862e-02
118.8 -1.581999999999998963e-01 -9.090000000000131308e-02 -1.949999999999718625e-02
118.9 -5.958000000000041041e-02 -7.090000000000173941e-02 -9.599999999998942712e-03
119 -6.224000000000007304e-02 -1.151000000000017565e-01 4.190000000000182467e-02
119.1 5.705000000000026716e-02 -3.013000000000012335e-01 2.130000000000009663e-02
119.2 6.330999999999953332e-02 -1.979000000000006310e-01 -2.449999999999974420e-02
119.3 -4.384999999999994458e-02 -2.164999999999999147e-01 -2.909999999999968168e-02
119.4 -9.323999999999976751e-02 -2.188000000000016598e-01 5.820000000000291607e-02
119.5 4.366000000000003212e-02 -1.036000000000001364e-01 5.010000000000047748e-02
119.6 -3.530000000000477201e-03 -1.611000000000011312e-01 -1.829999999999998295e-02
119.7 -1.387900000000001910e-01 -1.151000000000017565e-01 1.004000000000004889e-01
119.8 5.150999999999950063e-02 -1.859999999999999432e-01 4.800000000000181899e-02
119.9 1.970999999999989427e-02 -1.088000000000022283e-01 2.000000000002444267e-03
120 6.228000000000033509e-02 -2.370000000000018758e-01 -8.959999999999723741e-02
120.1 3.296999999999972175e-02 -1.775000000000019895e-01 5.620000000000047180e-02
120.2 1.651499999999996859e-01 -1.331000000000024386e-01 4.500000000000170530e-03
120.3 4.218000000000010630e-02 -1.157000000000003581e-01 -2.699999999997260147e-03
120.4 -4.269999999999996021e-02 -7.110000000000127329e-02 1.074000000000019384e-01
120.5 1.005000000000002558e-01 -2.642000000000024329e-01 -8.899999999997021405e-03
120.6 -1.779400000000004312e-01 -1.338000000000008072e-01 6.310000000000215437e-02
120.7 3.230999999999983885e-02 -1.664000000000029900e-01 2.820000000000177920e-02
120.8 3.856999999999999318e-02 -2.349000000000032173e-01 1.305000000000013927e-01
120.9 2.493299999999996075e-01 -4.319000000000023931e-01 -6.599999999998829026e-03
121 5.304000000000019810e-02 -1.232000000000006423e-01 -3.799999999999670308e-02
121.1 -2.784999999999993037e-02 -1.546000000000020691e-01 4.269999999999996021e-02
121.2 5.600000000001159606e-04 -1.763000000000012335e-01 -6.199999999999761258e-02
121.3 -6.707000000000018503e-02 1.999999999998891553e-03 7.070000000000220552e-02
121.4 -1.846699999999996678e-01 -1.138000000000012335e-01 1.980000000000003979e-02
121.5 7.202000000000019497e-02 -2.489000000000025636e-01 -3.949999999999675993e-02
121.6 -2.127000000000034419e-02 -1.390000000000028990e-01 8.200000000002205525e-03
121.7 -3.641999999999967486e-02 -1.840000000000330260e-02 5.560000000000187015e-02
121.8 -1.386999999999982691e-02 -7.830000000000225668e-02 -4.179999999999850502e-02
121.9 3.899000000000008015e-02 -2.462000000000017508e-01 -2.899999999996794031e-03
122 -2.604999999999968452e-02 -1.221000000000032060e-01 9.080000000000154614e-02
122.1 2.024000000000025778e-02 -1.825000000000009948e-01 -3.499999999998948397e-03
122.2 -2.831999999999990081e-02 -2.078000000000024272e-01 -3.869999999999862439e-02
122.3 9.461999999999992639e-02 -1.918000000000006366e-01 6.400000000000005684e-02
122.4 2.654300000000002768e-01 -2.733000000000025409e-01 -6.299999999999883471e-02
122.5 1.351999999999975444e-02 -1.292000000000008697e-01 1.700000000003143441e-03
122.6 -7.028000000000034220e-02 -7.030000000000313776e-02 1.264000000000002899e-01
122.7 -1.346300000000004715e-01 -1.557000000000030582e-01 -3.209999999999979536e-02
122.8 1.640000000000085834e-03 -1.521000000000007901e-01 8.280000000000242721e-02
122.9 9.832000000000018503e-02 -4.058000000000028251e-01 3.920000000000101181e-02
123 1.593599999999995021e-01 -2.672000000000025466e-01 -3.019999999999711804e-02
123.1 2.845000000000030838e-02 -1.619000000000028194e-01 -1.185999999999971521e-01
123.2 1.950899999999995416e-01 -3.969000000000022510e-01 4.000000000000270006e-02
123.3 6.108599999999997365e-01 -6.507000000000005002e-01 -1.183999999999976183e-01
123.4 3.425799999999998846e-01 -3.188000000000030809e-01 3.500000000002501110e-03
123.5 4.743100000000000094e-01 -4.795000000000015916e-01 3.040000000000020464e-02
123.6 3.712799999999996103e-01 -3.443000000000004945e-01 -3.329999999999699867e-02
123.7 4.220800000000002328e-01 -2.359000000000008868e-01 -6.999999999983685939e-04
123.8 4.159300000000003550e-01 -3.352000000000003865e-01 -1.172999999999966292e-01
123.9 3.367800000000000793e-01 -3.641000000000005343e-01 -8.189999999999741931e-02
124 3.188899999999996737e-01 -3.026000000000017565e-01 -6.589999999999918145e-02
124.1 2.928100000000002368e-01 -2.247000000000021203e-01 -1.147999999999989029e-01
124.2 1.815400000000000347e-01 -2.830000000000012506e-01 1.185000000000009379e-01
124.3 1.536900000000001043e-01 -4.692000000000007276e-01 2.670000000000172236e-02
124.4 7.062999999999952649e-02 -2.689000000000021373e-01 -7.399999999996964561e-03
124.5 -4.645999999999972374e-02 -1.758000000000023988e-01 3.900000000001568878e-03
124.6 1.732599999999999696e-01 -2.632000000000012108e-01 -3.839999999999932356e-02
124.7 5.682999999999971408e-02 -1.867000000000018645e-01 -5.999999999986016519e-04
124.8 1.088100000000000733e-01 -2.113000000000013756e-01 3.060000000000329123e-02
124.9 1.869899999999997675e-01 -2.959000000000031605e-01 -3.499999999998948397e-03
125 2.797700000000000742e-01 -3.314000000000021373e-01 2.430000000000021032e-02
125.1 4.296699999999997743e-01 -3.868000000000009209e-01 -3.019999999999711804e-02
125.2 4.845300000000003493e-01 -4.292000000000015802e-01 -1.299999999999812417e-02
125.3 6.913700000000000401e-01 -4.695999999999997954e-01 -8.559999999999945430e-02
125.4 3.712599999999994793e-01 -3.517000000000010118e-01 9.190000000000253522e-02
125.5 3.971200000000001396e-01 -4.259000000000021657e-01 -3.929999999999722604e-02
125.6 2.845300000000001717e-01 -1.979000000000006310e-01 -9.119999999999706120e-02
125.7 2.796199999999995356e-01 -3.307999999999999829e-01 -2.069999999999794227e-02
125.8 5.689000000000010715e-02 -1.841000000000008185e-01 -8.099999999998885869e-03
125.9 1.953300000000002257e-01 -2.347000000000001307e-01 -5.099999999999837996e-02
126 1.154900000000003146e-01 -2.702000000000026603e-01 -8.999999999979024778e-04
126.1 1.161899999999995714e-01 -2.050000000000018474e-01 -7.769999999999654960e-02
126.2 2.538700000000000401e-01 -2.763000000000026546e-01 8.340000000000102887e-02
126.3 1.817000000000001947e-01 -3.027000000000015234e-01 8.500000000001506351e-03
126.4 1.555799999999996075e-01 -2.335000000000029274e-01 9.800000000002029310e-03
126.5 2.036899999999999267e-01 -2.823000000000028820e-01 3.310000000000101750e-02
126.6 -8.320000000000327134e-03 -1.797000000000004150e-01 3.680000000000305249e-02
126.7 1.627400000000003288e-01 -1.910000000000025011e-01 -3.749999999999786837e-02
126.8 -1.214000000000048374e-02 -5.360000000000297860e-02 6.480000000000174509e-02
126.9 -2.585999999999977206e-02 -1.292000000000008697e-01 2.800000000000224532e-02
127 -2.653000000000016456e-02 -1.725000000000029843e-01 4.580000000000339355e-02
127.1 -1.517000000000034987e-02 4.319999999999879492e-02 -3.209999999999979536e-02
127.2 -3.120999999999973795e-02 -1.461000000000005627e-01 4.160000000000252385e-02
127.3 5.874000000000023647e-02 -3.371000000000030639e-01 6.630000000000180194e-02
127.4 7.993000000000005656e-02 -2.143000000000014893e-01 -6.309999999999860165e-02
127.5 4.856999999999978002e-02 -2.891000000000012449e-01 2.180000000000248406e-02
127.6 1.311000000000017707e-02 -2.268000000000007788e-01 2.800000000000224532e-02
127.7 -9.285999999999994259e-02 -1.295999999999999375e-01 -4.009999999999891429e-02
127.8 1.044599999999995532e-01 -1.749000000000009436e-01 -4.589999999999960778e-02
127.9 4.835999999999973653e-02 -2.343000000000010630e-01 4.990000000000094360e-02
128 1.797399999999997888e-01 -3.510000000000026432e-01 3.190000000000026148e-02
128.1 9.799000000000024357e-02 -3.041000000000018133e-01 1.940000000000097202e-02
128.2 3.174399999999995003e-01 -3.183000000000006935e-01 -9.499999999999175770e-03
128.3 3.198400000000001242e-01 -3.117000000000018645e-01 -1.199999999997203304e-03
128.4 3.781999999999996476e-01 -3.367000000000004434e-01 4.030000000000200089e-02
128.5 1.966399999999994819e-01 -2.965000000000017621e-01 -2.809999999999845954e-02
128.6 9.905999999999970385e-02 -2.080000000000019611e-01 1.990000000000335945e-02
128.7 -8.987000000000033850e-02 -6.450000000000244427e-02 -1.509999999999678266e-02
128.8 -1.791999999999998039e-01 -7.620000000000004547e-02 -1.114999999999994884e-01
128.9 6.299999999999528200e-03 -1.851000000000020407e-01 2.650000000000218847e-02
129 -3.795000000000037232e-02 -1.240000000000023306e-01 4.570000000000007390e-02
129.1 -4.748999999999981014e-02 -2.849000000000003752e-01 1.320000000000121076e-02
129.2 -9.719000000000033168e-02 -1.807000000000016371e-01 -4.709999999999681108e-02
129.3 2.960000000000029274e-02 -1.318000000000019156e-01 8.160000000000167120e-02
129.4 -1.207300000000000040e-01 -1.682000000000023476e-01 2.970000000000183604e-02
129.5 -3.153999999999967940e-02 -6.470000000000197815e-02 4.140000000000298996e-02
129.6 1.226799999999999002e-01 -2.782000000000017792e-01 -7.139999999999702140e-02
129.7 4.640000000000199520e-03 -2.892000000000010118e-01 3.070000000000305818e-02
129.8 1.813000000000002387e-01 -2.667999999999999261e-01 6.080000000000040927e-02
129.9 5.935000000000023590e-02 -2.275000000000027001e-01 8.620000000000160867e-02
130 7.394000000000033879e-02 -1.265999999999998238e-01 -8.919999999999816964e-02
130.1 1.995599999999999596e-01 -1.910000000000025011e-01 1.500000000000056843e-03
130.2 -1.008500000000003283e-01 -1.339000000000005741e-01 5.710000000000192699e-02
130.3 3.503999999999951598e-02 -1.711000000000026944e-01 -1.515999999999984027e-01
130.4 -2.312000000000047351e-02 -8.110000000000283649e-02 -4.239999999999710667e-02
130.5 -1.179100000000001813e-01 -2.822000000000031150e-01 1.136000000000016996e-01
130.6 -8.387999999999973255e-02 -3.444000000000002615e-01 1.134000000000021657e-01
130.7 1.452299999999997482e-01 -1.954000000000029047e-01 7.550000000000167688e-02
130.8 8.969999999999700435e-03 -2.150000000000318323e-02 7.840000000000202363e-02
130.9 -3.784000000000009578e-02 -4.429999999999978400e-02 7.030000000000313776e-02
131 -2.091900000000004312e-01 5.649999999999977263e-02 -6.059999999999732267e-02
131.1 -6.888000000000005230e-02 -7.890000000000085834e-02 -1.131999999999990791e-01
131.2 5.814999999999947988e-02 -2.025000000000005684e-01 1.031000000000013017e-01
131.3 -1.058900000000004837e-01 -7.260000000000133014e-02 1.176000000000030354e-01
131.4 -7.256999999999980133e-02 -1.074000000000019384e-01 -2.729999999999677129e-02
131.5 1.266000000000033765e-02 -8.120000000000260343e-02 6.660000000000110276e-02
131.6 -9.565000000000001279e-02 -1.842000000000005855e-01 8.700000000000329692e-02
131.7 -1.696900000000001185e-01 -1.274000000000015120e-01 4.290000000000304681e-02
131.8 -1.301199999999997914e-01 -1.404000000000031889e-01 -2.699999999997260147e-03
131.9 -8.199000000000022936e-02 -1.210000000000022169e-02 9.690000000000154046e-02
132 -2.672000000000007702e-02 -8.660000000000067644e-02 -2.989999999999781721e-02
132.1 -8.051999999999992497e-02 2.099999999999724309e-02 9.980000000000188720e-02
132.2 1.427300000000002456e-01 -1.680000000000028137e-01 -2.519999999999811280e-02
132.3 -1.194399999999999906e-01 -2.127000000000016655e-01 -2.599999999999980105e-02
132.4 -1.474099999999998190e-01 -1.397000000000012676e-01 6.300000000000238742e-02
132.5 -9.374000000000037858e-02 -1.574000000000026489e-01 7.230000000000202931e-02
132.6 1.517000000000034987e-02 -2.950000000000017053e-01 -3.479999999999705551e-02
132.7 1.424799999999999400e-01 -3.047000000000004150e-01 -2.279999999999660076e-02
132.8 1.169999999999999929e-01 -2.664000000000008583e-01 6.230000000000046612e-02
132.9 -1.573000000000046583e-02 -1.345000000000027285e-01 3.340000000000031832e-02
133 -6.029999999999979821e-03 -2.343000000000010630e-01 -1.869999999999905071e-02
133.1 1.121499999999997499e-01 -2.142000000000017224e-01 -8.079999999999998295e-02
133.2 -3.962000000000021060e-02 -2.177000000000006708e-01 1.542000000000030013e-01
133.3 9.262999999999976808e-02 -3.101000000000020407e-01 1.383000000000009777e-01
133.4 -9.177000000000035129e-02 -1.223000000000027399e-01 -7.159999999999655529e-02
133.5 -1.668500000000001648e-01 -5.420000000000158025e-02 4.910000000000280806e-02
133.6 -1.611500000000001265e-01 -2.111000000000018417e-01 3.900000000001568878e-03
133.7 6.109000000000008868e-02 -7.690000000000196678e-02 1.300000000000167688e-02
133.8 -1.888000000000022993e-02 -1.371000000000002217e-01 5.980000000000273985e-02
133.9 -7.265999999999994685e-02 -1.185000000000009379e-01 -4.409999999999669740e-02
134 -1.260000000000260911e-03 -1.229000000000013415e-01 8.540000000000347313e-02
134.1 -6.437000000000026034e-02 -8.110000000000283649e-02 -3.019999999999711804e-02
134.2 -1.691599999999997550e-01 -1.238000000000027967e-01 8.200000000002205525e-03
134.3 -5.529000000000028336e-02 -1.808000000000014040e-01 -7.049999999999911893e-02
134.4 -4.149000000000047095e-02 -1.180000000000021032e-01 6.000000000000227374e-03
134.5 -7.613000000000003098e-02 -1.455000000000019611e-01 5.570000000000163709e-02
134.6 -7.451999999999969759e-02 -1.698000000000021714e-01 -5.499999999997839950e-03
134.7 -1.234599999999996811e-01 -2.174000000000013699e-01 -1.799999999999357669e-03
134.8 -1.089400000000004809e-01 -6.580000000000296723e-02 1.710000000000277964e-02
134.9 -7.397999999999971266e-02 -1.912000000000020350e-01 8.200000000002205525e-03
135 1.185000000000000497e-01 -7.650000000000289901e-02 -6.869999999999976126e-02
135.1 1.184899999999995401e-01 -9.960000000000235332e-02 -6.229999999999691340e-02
135.2 1.464799999999994995e-01 -3.181000000000011596e-01 2.340000000000230784e-02
135.3 1.012300000000001532e-01 -1.999000000000030752e-01 4.020000000000223395e-02
135.4 -1.961000000000012733e-02 -1.790000000000020464e-01 8.800000000000096634e-02
135.5 2.218799999999996331e-01 -2.753000000000014325e-01 -4.409999999999669740e-02
135.6 2.865700000000002134e-01 -1.506000000000007333e-01 1.829999999999998295e-02
135.7 4.428400000000003445e-01 -3.910000000000017906e-01 -2.369999999999805596e-02
135.8 4.718099999999996186e-01 -3.619000000000021089e-01 -2.959999999999851639e-02
135.9 2.670799999999999841e-01 -3.486000000000011312e-01 -1.093999999999972772e-01
136 8.145000000000024443e-02 -1.844999999999998863e-01 -2.409999999999712372e-02
136.1 -3.470000000000084128e-03 -5.189999999999983515e-02 -3.099999999999880629e-03
136.2 1.252699999999995484e-01 -1.297000000000032571e-01 2.140000000000341629e-02
136.3 -2.214000000000027057e-02 -5.780000000000029559e-02 2.900000000000346745e-03
136.4 -1.000000000000333955e-03 -2.139999999999986358e-02 -9.599999999999653255e-02
136.5 -7.608999999999976893e-02 -1.480000000000032401e-01 -7.369999999999876650e-02
136.6 1.878700000000002035e-01 -1.221000000000032060e-01 2.570000000000050022e-02
136.7 4.176999999999964075e-02 -1.962000000000010402e-01 5.850000000000221689e-02
136.8 -2.970000000000361240e-03 -1.271000000000022112e-01 -1.319999999999765805e-02
136.9 -5.158000000000040330e-02 -1.130000000000030980e-01 -4.299999999997083933e-03
137 2.236999999999955691e-02 -1.834000000000024500e-01 4.580000000000339355e-02
137.1 1.971899999999999764e-01 -2.887000000000021771e-01 -3.799999999998249223e-03
137.2 3.298600000000000421e-01 -4.614000000000011426e-01 9.800000000000252953e-02
137.3 2.405999999999997030e-01 -2.750000000000021316e-01 -5.559999999999831743e-02
137.4 6.949999999999967315e-02 -8.120000000000260343e-02 -1.779999999999759552e-02
137.5 5.417000000000005144e-02 -1.640000000000014779e-01 -9.139999999999659508e-02
137.6 -4.410999999999987153e-02 -1.241000000000020975e-01 2.550000000000096634e-02
137.7 -6.784000000000034447e-02 -1.793000000000013472e-01 1.710000000000277964e-02
137.8 -6.606999999999985107e-02 -8.440000000000225100e-02 -4.499999999996617817e-03
137.9 -8.427000000000006708e-02 -2.519000000000026773e-01 8.070000000000021600e-02
138 -1.710000000000011511e-02 -3.270000000000194973e-02 -3.739999999999810143e-02
138.1 1.364799999999997127e-01 -4.240000000000065938e-02 -4.789999999999849933e-02
138.2 7.819999999999716067e-03 -1.125000000000007105e-01 -4.559999999999675424e-02
138.3 -2.915000000000045333e-02 -1.486000000000018417e-01 -3.499999999998948397e-03
138.4 -1.190100000000002822e-01 -1.067999999999997840e-01 4.180000000000205773e-02
138.5 -2.683000000000035357e-02 -2.374000000000009436e-01 -1.749999999999829470e-02
138.6 1.340300000000000935e-01 -1.829000000000000625e-01 5.570000000000163709e-02
138.7 6.135999999999963705e-02 -1.689000000000007162e-01 6.060000000000087539e-02
138.8 -3.971999999999997755e-02 -7.490000000000307523e-02 3.640000000000043201e-02
138.9 -1.054500000000002657e-01 -1.463000000000000966e-01 1.441000000000016712e-01
139 3.142100000000001003e-01 -3.790000000000013358e-01 -1.639999999999730562e-02
139.1 2.246499999999995723e-01 -2.003000000000021430e-01 -1.001999999999974023e-01
139.2 6.768999999999980588e-02 -3.566000000000002501e-01 6.200000000003313971e-03
139.3 -9.179999999999743920e-03 -1.371999999999999886e-01 9.090000000000131308e-02
139.4 6.233000000000021856e-02 -2.212000000000031719e-01 5.180000000000006821e-02
139.5 -2.238999999999968793e-02 -1.977000000000010971e-01 -2.529999999999787974e-02
139.6 1.485999999999965127e-02 -1.265000000000000568e-01 2.190000000000225100e-02
139.7 -5.049999999999776890e-03 -1.686000000000014154e-01 -3.579999999999827764e-02
139.8 2.531000000000016570e-02 -8.110000000000283649e-02 -7.999999999981355359e-04
139.9 -1.429000000000000270e-01 -4.330000000000211458e-02 1.041000000000025238e-01
140 1.944000000000034589e-02 -8.670000000000044338e-02 -4.420000000000001705e-02
140.1 2.496000000000009322e-02 -2.344000000000008299e-01 -1.999999999998891553e-03
140.2 4.448999999999969646e-02 -1.698000000000021714e-01 -5.299999999998306066e-03
140.3 -1.200499999999999901e-01 -1.278000000000005798e-01 -4.249999999999687361e-02
140.4 -6.836000000000019838e-02 -2.263000000000019440e-01 4.970000000000140972e-02
140.5 5.551999999999956970e-02 -2.970000000000183604e-02 -3.369999999999961915e-02
140.6 3.615999999999974790e-02 -2.093000000000024841e-01 7.800000000003137757e-03
140.7 1.638399999999995416e-01 -3.096000000000032060e-01 -9.009999999999962483e-02
140.8 2.086399999999999366e-01 -3.158000000000029672e-01 8.440000000000225100e-02
140.9 1.737299999999999400e-01 -2.756000000000007333e-01 4.040000000000176783e-02
141 2.347299999999998832e-01 -3.460000000000000853e-01 -2.239999999999753300e-02
141.1 3.826999999999980417e-02 -2.075000000000031264e-01 -1.769999999999782858e-02
141.2 -7.850000000000001421e-02 -1.712000000000024613e-01 4.600000000000292744e-02
141.3 1.273000000000035214e-02 -3.309000000000033026e-01 8.980000000000032401e-02
141.4 -1.214899999999996538e-01 -1.209000000000024500e-01 4.550000000000054001e-02
141.5 -3.516000000000030212e-02 -7.870000000000132445e-02 -6.199999999999761258e-03
141.6 -8.190000000000008384e-02 -4.269999999999996021e-02 7.240000000000179625e-02
141.7 -2.653000000000016456e-02 -5.870000000000175078e-02 1.570000000000248974e-02
141.8 1.036399999999995103e-01 -2.543000000000006366e-01 -1.229999999999975557e-02
141.9 7.744000000000017536e-02 -2.164999999999999147e-01 5.560000000000187015e-02
142 2.096799999999996444e-01 -2.679000000000009152e-01 1.158000000000001251e-01
142.1 2.269800000000001816e-01 -4.131000000000000227e-01 6.050000000000110845e-02
142.2 2.760499999999996845e-01 -3.887000000000000455e-01 2.280000000000015348e-02
142.3 3.756300000000001305e-01 -3.936000000000028365e-01 1.760000000000161435e-02
142.4 1.865300000000003067e-01 -1.631000000000000227e-01 -4.389999999999716351e-02
142.5 3.847999999999984766e-02 -1.798000000000001819e-01 3.210000000000334808e-02
142.6 1.085599999999997678e-01 -2.371000000000016428e-01 2.690000000000125624e-02
142.7 -1.029400000000002535e-01 -1.965000000000003411e-01 -2.549999999999741362e-02
142.8 -5.011999999999972033e-02 -1.109000000000008868e-01 1.590000000000202363e-02
142.9 5.867000000000022197e-02 -2.159000000000013131e-01 1.102000000000025182e-01
143 2.157400000000002649e-01 -3.906000000000027228e-01 2.350000000000207478e-02
143.1 1.818699999999999761e-01 -1.971000000000024954e-01 1.046000000000013586e-01
143.2 1.783399999999994989e-01 -3.249000000000030752e-01 -1.539999999999963620e-02
143.3 -8.053000000000043457e-02 -1.686000000000014154e-01 1.720000000000254659e-02
143.4 -3.589999999999982094e-02 -8.000000000000184741e-02 -3.769999999999740226e-02
143.5 1.003600000000002268e-01 -1.856000000000008754e-01 -3.109999999999857323e-02
143.6 6.006999999999962370e-02 -2.188000000000016598e-01 -4.669999999999774332e-02
143.7 -3.146000000000004349e-02 -9.120000000000061391e-02 9.180000000000276827e-02
143.8 1.189999999999979963e-02 -8.580000000000254090e-02 -7.099999999997663735e-03
143.9 -1.588000000000011624e-02 -9.080000000000154614e-02 -7.169999999999987494e-02
144 1.327100000000003277e-01 -1.768000000000000682e-01 1.829999999999998295e-02
144.1 9.851999999999971891e-02 -2.599000000000017963e-01 3.780000000000072191e-02
144.2 1.353299999999997283e-01 -3.868000000000009209e-01 5.000000000000071054e-02
144.3 1.651999999999995694e-01 -1.978000000000008640e-01 2.780000000000271143e-02
144.4 3.156099999999995021e-01 -2.849000000000003752e-01 -1.289999999999835723e-02
144.5 2.916400000000001214e-01 -1.280000000000001137e-01 -3.469999999999728857e-02
144.6 1.153899999999996595e-01 -1.715000000000017621e-01 -4.869999999999663487e-02
144.7 1.354999999999950688e-02 -1.660000000000003695e-01 3.200000000000002842e-02
144.8 5.846000000000017849e-02 -1.941000000000023817e-01 3.210000000000334808e-02
144.9 -4.753000000000007219e-02 -3.640000000000043201e-02 4.800000000000181899e-02
145 6.116000000000010317e-02 -1.192000000000028592e-01 6.300000000003080913e-03
145.1 -2.790000000000070202e-03 -1.454000000000021942e-01 8.160000000000167120e-02
145.2 -6.385000000000040643e-02 -1.410000000000017906e-01 1.450000000000173372e-02
145.3 5.880000000000329408e-03 -1.325000000000002842e-01 1.470000000000020179e-01
145.4 8.481999999999967343e-02 -2.149000000000000909e-01 6.540000000000034674e-02
145.5 -3.910000000000302123e-03 -2.010000000000005116e-01 -1.299999999999812417e-02
145.6 7.800999999999991275e-02 -1.584000000000003183e-01 5.700000000000926548e-03
145.7 8.640000000000025437e-02 -1.741000000000028081e-01 -2.689999999999770353e-02
145.8 -6.122000000000049624e-02 -1.175000000000032685e-01 1.070000000000348450e-02
145.9 7.230999999999987438e-02 -1.141000000000005343e-01 -1.274999999999977263e-01
146 1.297499999999995879e-01 -1.867000000000018645e-01 1.810000000000044906e-02
146.1 1.856999999999953133e-02 -9.440000000000026148e-02 1.030000000000086402e-02
146.2 7.638999999999995794e-02 -2.515999999999998238e-01 4.820000000000135287e-02
146.3 9.862999999999999545e-02 -1.078000000000010061e-01 7.580000000000097771e-02
146.4 4.725999999999963563e-02 -2.646000000000015007e-01 8.150000000000190425e-02
146.5 2.091099999999999071e-01 -2.746000000000030639e-01 3.600000000002268052e-03
146.6 -3.293999999999996930e-02 -1.917000000000008697e-01 2.150000000000318323e-02
146.7 -3.481999999999985107e-02 -1.359000000000030184e-01 8.820000000000050022e-02
146.8 8.127999999999957481e-02 -1.204000000000000625e-01 4.050000000000153477e-02
146.9 -1.215000000000001634e-01 -1.195000000000021600e-01 6.740000000000279101e-02
147 2.014500000000003510e-01 -2.306000000000025807e-01 1.740000000000208047e-02
147.1 4.453999999999957993e-02 -2.090000000000031832e-01 2.640000000000242153e-02
147.2 2.580200000000001381e-01 -4.347000000000029729e-01 4.840000000000088676e-02
147.3 -1.984999999999992326e-02 -2.078000000000024272e-01 -1.479999999999748184e-02
147.4 -4.644000000000048090e-02 -8.270000000000266027e-02 -8.479999999999776605e-02
147.5 -4.382000000000019213e-02 -1.918000000000006366e-01 2.340000000000230784e-02
147.6 -5.768000000000039762e-02 -6.590000000000273417e-02 -1.259999999999905640e-02
147.7 -1.538200000000005119e-01 -1.110000000000006537e-01 9.470000000000311502e-02
147.8 -1.587600000000000122e-01 -1.238000000000027967e-01 -4.589999999999960778e-02
147.9 1.410700000000000287e-01 -2.293000000000020577e-01 -1.469999999999771489e-02
148 1.106800000000003337e-01 -1.714000000000019952e-01 -8.899999999999863576e-02
148.1 4.035999999999972943e-02 -2.061000000000028365e-01 -1.409999999999911324e-02
148.2 -5.876000000000036749e-02 -7.790000000000318892e-02 -4.329999999999856186e-02
148.3 -6.280000000000285354e-03 -2.589000000000005741e-01 3.730000000000188720e-02
148.4 -4.204999999999969873e-02 -3.368999999999999773e-01 1.389000000000031321e-01
148.5 1.751899999999997348e-01 -2.522000000000019782e-01 1.630000000000109139e-02
148.6 -1.132200000000000983e-01 -1.593000000000017735e-01 2.800000000000579803e-03
148.7 -9.163999999999994373e-02 -1.430000000000006821e-01 7.120000000000104023e-02
148.8 -1.456000000000035044e-02 -2.498000000000004661e-01 6.750000000000255795e-02
148.9 -6.512000000000028876e-02 -1.797000000000004150e-01 2.700000000000812861e-03
149 1.881800000000000139e-01 -2.071000000000005059e-01 -2.839999999999776037e-02
149.1 -5.337000000000013955e-02 -2.105000000000032401e-01 -6.629999999999824922e-02
149.2 1.656000000000013017e-02 -1.003000000000007219e-01 -3.059999999999973852e-02
149.3 -9.567000000000014381e-02 -4.890000000000327418e-02 7.000000000000028422e-02
149.4 3.821999999999992070e-02 -8.640000000000114255e-02 -1.179999999999736815e-02
149.5 3.408999999999995367e-02 -1.311999999999997613e-01 -5.629999999999668603e-02
149.6 -5.390000000000227942e-03 -6.110000000000326281e-02 -4.999999999999715783e-02
149.7 -1.061899999999997846e-01 -2.975000000000029843e-01 1.142000000000003013e-01
149.8 -8.928000000000047010e-02 -3.590000000000159730e-02 6.000000000000227374e-02
149.9 1.500599999999998602e-01 -2.145000000000010232e-01 3.070000000000305818e-02
150 -3.289999999999793090e-03 -2.954000000000007731e-01 -1.579999999999870397e-02
150.1 1.218099999999999739e-01 -1.814999999999997726e-01 1.188000000000002387e-01
150.2 2.633999999999998565e-01 -4.530000000000029559e-01 7.600000000000051159e-02
150.3 4.005700000000000927e-01 -2.825000000000024158e-01 4.150000000000275691e-02
150.4 5.439999999999995950e-01 -6.173000000000001819e-01 -1.094999999999970441e-01
150.5 3.319499999999999673e-01 -3.628999999999997783e-01 -1.919999999999788542e-02
150.6 2.773700000000003385e-01 -4.224000000000032173e-01 -5.699999999997373834e-03
150.7 -4.206000000000020833e-02 -1.064000000000007162e-01 -2.209999999999823217e-02
150.8 -2.244000000000045958e-02 -1.393000000000021998e-01 2.690000000000125624e-02
150.9 2.735500000000001819e-01 -3.729000000000013415e-01 3.480000000000060822e-02
151 9.618999999999999773e-02 -2.981000000000015859e-01 -1.059999999999661213e-02
151.1 1.405000000000011795e-02 -2.218000000000017735e-01 -5.499999999997839950e-03
151.2 -5.693000000000036920e-02 -1.170000000000115392e-02 1.250000000000284217e-02
151.3 -2.503999999999972914e-02 -6.120000000000302975e-02 -5.179999999999651550e-02
151.4 -1.510800000000003251e-01 -1.422000000000025466e-01 -1.949999999999718625e-02
151.5 2.505999999999986017e-02 -2.094000000000022510e-01 -5.449999999999732836e-02
151.6 -2.334800000000001319e-01 -1.109000000000008868e-01 6.380000000000052296e-02
151.7 -9.128000000000024983e-02 -1.268000000000029104e-01 -3.200000000000002842e-02
151.8 -2.650000000000041211e-03 -9.390000000000142677e-02 1.200000000000756017e-03
151.9 -1.023300000000002541e-01 -9.000000000000341061e-03 9.000000000000341061e-03
152 -8.563000000000009493e-02 -1.407000000000024897e-01 7.760000000000033538e-02
152.1 2.708399999999997476e-01 -3.261000000000002785e-01 2.350000000000207478e-02
152.2 3.260899999999997689e-01 -1.256000000000021544e-01 -2.239999999999753300e-02
152.3 3.212799999999997880e-01 -3.612999999999999545e-01 -4.569999999999652118e-02
152.4 2.337600000000001899e-01 -3.313000000000023704e-01 -2.859999999999729425e-02
152.5 6.956000000000006622e-02 -4.036000000000008470e-01 8.900000000000574119e-03
152.6 1.517499999999998295e-01 -1.787000000000027455e-01 -2.559999999999718057e-02
152.7 2.583200000000003271e-01 -2.948000000000021714e-01 1.550000000000295586e-02
152.8 5.744699999999998141e-01 -4.725000000000001421e-01 -1.168999999999975614e-01
152.9 4.664799999999997837e-01 -4.805000000000028137e-01 -1.417999999999999261e-01
153 2.419799999999998619e-01 -2.138000000000026546e-01 9.500000000002728484e-03
153.1 3.610299999999995180e-01 -3.418000000000027683e-01 5.810000000000314913e-02
153.2 2.324099999999997834e-01 -2.451000000000007617e-01 5.730000000000146088e-02
153.3 1.867200000000002191e-01 -2.852000000000032287e-01 -4.279999999999972715e-02
153.4 -1.601000000000052381e-02 -1.355000000000003979e-01 -7.379999999999853344e-02
153.5 -3.472000000000008413e-02 -1.554999999999999716e-01 -5.619999999999691909e-02
153.6 8.190999999999970527e-02 -1.577000000000019497e-01 1.190000000000068781e-02
153.7 9.699999999999597833e-03 -2.046000000000027796e-01 3.290000000000148361e-02
153.8 -5.388999999999999346e-02 -1.305000000000013927e-01 9.020000000000294449e-02
153.9 1.504500000000001947e-01 -1.399000000000008015e-01 1.313000000000030809e-01
154 3.393199999999998440e-01 -2.722000000000015518e-01 -2.609999999999956799e-02
154.1 1.207199999999994944e-01 -1.492000000000004434e-01 -3.309999999999746478e-02
154.2 1.373899999999999011e-01 -3.737000000000030298e-01 8.380000000000009663e-02
154.3 2.263299999999999201e-01 -2.777000000000029445e-01 1.340000000000074465e-02
154.4 2.055400000000000560e-01 -3.689999999999997726e-01 -3.399999999999891998e-02
154.5 5.032999999999976382e-02 -1.734000000000008868e-01 1.010000000000026432e-01
154.6 -1.440999999999981185e-02 -1.387999999999998124e-01 4.500000000000170530e-03
154.7 -1.804999999999967741e-02 -1.811000000000007049e-01 2.120000000000032969e-02
154.8 5.879000000000011994e-02 -1.178000000000025693e-01 2.320000000000277396e-02
154.9 -6.714999999999982094e-02 -1.223000000000027399e-01 9.700000000002262368e-03
155 4.061999999999965638e-02 -2.325000000000017053e-01 4.360000000000141540e-02
155.1 -9.893999999999980588e-02 -1.462000000000003297e-01 5.660000000000309228e-02
155.2 -4.129999999999967031e-02 -1.425000000000018474e-01 -2.839999999999776037e-02
155.3 -6.230000000000046612e-02 -1.544000000000025352e-01 2.050000000000196110e-02
155.4 -1.408300000000002328e-01 -1.516000000000019554e-01 -2.239999999999753300e-02
155.5 -2.664000000000044110e-02 -2.579000000000029047e-01 3.220000000000311502e-02
155.6 1.295200000000003016e-01 -2.236000000000011312e-01 -3.999999999990677679e-04
155.7 1.375999999999955037e-02 -1.492000000000004434e-01 9.600000000002495426e-03
155.8 1.755399999999998073e-01 -3.223000000000020293e-01 1.096000000000003638e-01
155.9 2.332000000000000739e-01 -4.435000000000002274e-01 4.390000000000071623e-02
156 1.031899999999996709e-01 -2.406000000000005912e-01 4.570000000000007390e-02
156.1 1.172899999999996723e-01 -1.331000000000024386e-01 7.330000000000325144e-02
156.2 1.249700000000002476e-01 -3.445999999999997954e-01 7.730000000000103455e-02
156.3 2.246199999999998198e-01 -3.188000000000030809e-01 7.480000000000330829e-02
156.4 2.377399999999996183e-01 -2.595000000000027285e-01 1.100000000000278533e-02
156.5 1.039500000000002089e-01 -1.274000000000015120e-01 1.910000000000167120e-02
156.6 -1.736000000000004206e-02 -1.610000000000013642e-01 1.570000000000248974e-02
156.7 -6.913000000000035783e-02 -7.810000000000272280e-02 -3.609999999999757847e-02
156.8 4.004000000000029758e-02 -1.373000000000033083e-01 -4.569999999999652118e-02
156.9 -1.185299999999998022e-01 -1.425000000000018474e-01 -1.379999999999981242e-02
157 -8.004000000000033310e-02 -1.993000000000009209e-01 8.490000000000108571e-02
157.1 1.715999999999962000e-02 -1.810000000000009379e-01 5.830000000000268301e-02
157.2 8.840000000000181046e-03 -2.859000000000015973e-01 6.340000000000145519e-02
157.3 2.076999999999999957e-01 -3.469000000000015405e-01 -6.429999999999935767e-02
157.4 1.647100000000003561e-01 -1.660000000000003695e-01 1.430000000000219984e-02
157.5 8.219999999999672013e-03 -1.843000000000003524e-01 6.780000000000185878e-02
157.6 -1.451000000000046697e-02 -1.075000000000017053e-01 -9.919999999999973284e-02
157.7 -1.019899999999998030e-01 -7.070000000000220552e-02 1.600000000000179057e-02
157.8 6.947999999999954213e-02 -2.140000000000021885e-01 -4.269999999999996021e-02
157.9 -1.785100000000001685e-01 1.500000000000056843e-03 -3.869999999999862439e-02
158 -9.959999999999968878e-02 -6.220000000000069917e-02 2.439999999999997726e-02
158.1 -4.586000000000023391e-02 -1.612000000000008981e-01 4.200000000000159162e-02
158.2 -5.684999999999984510e-02 -2.146000000000007901e-01 4.680000000000106297e-02
158.3 3.493999999999974904e-02 -2.256999999999997897e-01 -3.999999999997783107e-03
158.4 -1.211500000000000909e-01 -8.800000000000096634e-02 3.760000000000118803e-02
158.5 -8.621999999999996334e-02 -1.157000000000003581e-01 -2.489999999999881197e-02
158.6 1.527599999999997848e-01 -1.714000000000019952e-01 6.050000000000110845e-02
158.7 -3.438000000000052125e-02 -1.976000000000013301e-01 -6.999999999999673150e-02
158.8 7.796000000000002927e-02 -2.376000000000004775e-01 -1.079999999999969873e-02
158.9 3.299399999999996780e-01 -4.249000000000009436e-01 -5.199999999999960210e-02
159 1.767799999999999372e-01 -2.381000000000028649e-01 9.170000000000300133e-02
159.1 1.790000000000002700e-02 -3.163000000000018019e-01 -7.169999999999987494e-02
159.2 3.089999999999992752e-02 -3.351000000000006196e-01 3.610000000000113118e-02
159.3 -1.075100000000004385e-01 -1.267000000000031434e-01 1.485000000000020748e-01
159.4 -2.510999999999974364e-02 -3.002000000000002444e-01 1.445000000000007390e-01
159.5 -3.255000000000052296e-02 -1.643000000000007788e-01 1.760000000000161435e-02
159.6 1.928000000000018588e-02 -7.290000000000063096e-02 -2.659999999999840270e-02
159.7 -1.873599999999999710e-01 -7.929999999999992610e-02 -1.939999999999741931e-02
159.8 -3.066000000000013159e-02 -2.063000000000023704e-01 1.110000000000255227e-02
159.9 1.323400000000001242e-01 -2.423000000000001819e-01 2.180000000000248406e-02
160 6.698000000000003951e-02 -2.280000000000015348e-01 -5.069999999999907914e-02
160.1 1.110899999999999110e-01 -1.837000000000017508e-01 2.880000000000038085e-02
160.2 -1.557899999999996510e-01 -1.771000000000029218e-01 -1.049999999999684519e-02
160.3 -1.308100000000003149e-01 -1.146000000000029218e-01 1.510000000000033538e-02
160.4 2.803000000000022141e-02 -1.582000000000007844e-01 -1.719999999999899387e-02
160.5 -1.090999999999997527e-02 -1.905999999999998806e-01 -5.419999999999802753e-02
160.6 2.416299999999997894e-01 -3.002000000000002444e-01 -5.139999999999744773e-02
160.7 1.267199999999997218e-01 -1.852000000000018076e-01 -5.599999999999738520e-02
160.8 1.522199999999997999e-01 -1.224000000000025068e-01 -9.999999999976694198e-04
160.9 1.028299999999999770e-01 -3.358000000000025409e-01 1.391000000000026660e-01
161 4.023999999999983146e-02 -3.776000000000010459e-01 7.300000000000039790e-02
161.1 -6.057000000000023476e-02 -1.172000000000004150e-01 1.720000000000005969e-01
161.2 -1.241399999999996950e-01 -5.290000000000105729e-02 1.590000000000202363e-02
161.3 7.455999999999995964e-02 -1.369000000000006878e-01 4.610000000000269438e-02
161.4 -9.231999999999995765e-02 -1.038000000000032230e-01 5.760000000000076170e-02
161.5 1.903999999999950177e-02 -2.611000000000025523e-01 3.940000000000054570e-02
161.6 -1.370999999999966690e-02 -2.341000000000015291e-01 2.020000000000266027e-02
161.7 1.211500000000000909e-01 -3.246999999999999886e-01 -7.229999999999847660e-02
161.8 3.308400000000002450e-01 -4.143000000000007788e-01 6.910000000000238174e-02
161.9 2.938400000000003232e-01 -1.863000000000027967e-01 9.000000000000341061e-03
162 1.709199999999997388e-01 -2.907000000000010687e-01 5.320000000000035811e-02
162.1 1.097700000000001452e-01 -3.580000000000005400e-01 4.020000000000223395e-02
162.2 -5.930000000000212879e-03 -2.282000000000010687e-01 -4.759999999999919851e-02
162.3 -6.012000000000039535e-02 -3.380000000000293880e-02 -9.189999999999898250e-02
162.4 9.050000000000224532e-03 -1.527000000000029445e-01 3.620000000000089813e-02
162.5 2.142499999999998295e-01 -2.175000000000011369e-01 5.560000000000187015e-02
162.6 6.797999999999948528e-02 -1.196000000000019270e-01 2.250000000000085265e-02
162.7 -5.130000000000034532e-02 -1.731000000000015859e-01 -1.589999999999847091e-02
162.8 -1.475400000000002265e-01 -1.216000000000008185e-01 1.116000000000028081e-01
162.9 -3.514000000000017110e-02 -8.580000000000254090e-02 6.210000000000093223e-02
163 -1.062099999999999156e-01 -1.383000000000009777e-01 8.070000000000021600e-02
163.1 3.667999999999960181e-02 -5.450000000000088107e-02 1.470000000000126761e-02
163.2 -1.330100000000005167e-01 -7.420000000000115392e-02 -6.779999999999830607e-02
163.3 1.876999999999995339e-02 -2.045000000000030127e-01 1.123000000000011767e-01
163.4 9.806000000000025807e-02 -1.689000000000007162e-01 8.000000000016882495e-04
163.5 -1.283599999999998076e-01 -6.760000000000232490e-02 9.520000000000194973e-02
163.6 -2.920999999999995822e-02 -2.376000000000004775e-01 -2.119999999999677698e-02
163.7 -2.920000000000033680e-02 -6.110000000000326281e-02 2.250000000000085265e-02
163.8 -2.346200000000004948e-01 -9.050000000000224532e-02 -1.239999999999952252e-02
163.9 5.259999999999820375e-03 -2.051000000000016144e-01 5.620000000000047180e-02
164 -5.548999999999981725e-02 -1.485000000000020748e-01 6.350000000000122213e-02
164.1 -9.703000000000017167e-02 -5.180000000000006821e-02 1.130000000000208615e-02
164.2 -1.431399999999998229e-01 -6.620000000000203499e-02 -3.819999999999978968e-02
164.3 -1.536699999999999733e-01 -8.960000000000079012e-02 1.850000000000306954e-02
164.4 1.651000000000024670e-02 -2.332000000000000739e-01 6.790000000000162572e-02
164.5 9.574999999999977973e-02 -3.225000000000015632e-01 2.700000000000812861e-03
164.6 2.523499999999998522e-01 -2.727000000000003865e-01 2.810000000000201226e-02
164.7 2.086199999999998056e-01 -4.195000000000028706e-01 6.450000000000244427e-02
164.8 1.318000000000001393e-01 -1.381000000000014438e-01 -5.349999999999965894e-02
164.9 9.426000000000023249e-02 -2.837000000000031719e-01 1.650000000000062528e-02
165 1.974700000000000344e-01 -2.993000000000023419e-01 8.590000000000230784e-02
165.1 3.570000000000028706e-02 -3.243000000000009209e-01 -1.999999999998891553e-03
165.2 3.008699999999997488e-01 -2.586000000000012733e-01 -3.810000000000002274e-02
165.3 1.404899999999997817e-01 -2.195999999999997954e-01 9.010000000000317755e-02
165.4 6.712000000000006850e-02 -8.880000000000265459e-02 -1.280999999999998806e-01
165.5 4.459999999999997300e-02 -1.410000000000266596e-02 1.089000000000019952e-01
165.6 -1.996000000000019980e-02 -1.246000000000009322e-01 -3.799999999998249223e-03
165.7 1.063999999999998280e-01 -1.264000000000002899e-01 7.990000000000208047e-02
165.8 -8.029999999999759552e-03 -2.655000000000029559e-01 1.680000000000347882e-02
165.9 4.396999999999984254e-02 -1.661999999999999034e-01 -4.689999999999727720e-02
166 7.854999999999989768e-02 -2.317000000000000171e-01 1.330000000000097771e-02
166.1 -4.410000000000025011e-02 -1.732000000000013529e-01 6.870000000000331397e-02
166.2 -2.899000000000029331e-02 -1.564000000000014268e-01 5.580000000000140403e-02
166.3 6.680000000000241300e-03 -1.765000000000007674e-01 -1.532999999999979934e-01
166.4 -1.669700000000000628e-01 -8.770000000000166551e-02 1.480000000000103455e-02
166.5 -2.368199999999998084e-01 -7.680000000000219984e-02 -7.459999999999666898e-02
166.6 -1.536800000000004829e-01 -2.630000000000265459e-02 6.530000000000057980e-02
166.7 -6.003999999999987125e-02 -1.234999999999999432e-01 4.720000000000013074e-02
166.8 -3.134999999999976694e-02 -7.450000000000045475e-02 -3.779999999999716920e-02
166.9 -1.479499999999998039e-01 -8.820000000000050022e-02 -3.289999999999793090e-02
167 -3.187000000000050903e-02 -1.006000000000000227e-01 1.640000000000085834e-02
167.1 2.262999999999948386e-02 -1.278000000000005798e-01 8.510000000000061959e-02
167.2 1.145999999999958163e-02 -1.167000000000015802e-01 1.800000000002910383e-03
167.3 -1.452499999999998792e-01 4.699999999999704414e-03 -8.199999999998652811e-03
167.4 -1.852400000000002933e-01 -7.910000000000039222e-02 4.170000000000229079e-02
167.5 -1.088100000000000733e-01 -1.295000000000001705e-01 3.160000000000096065e-02
167.6 -3.320000000000433715e-03 -9.470000000000311502e-02 -9.889999999999687930e-02
167.7 -3.512000000000004007e-02 -1.387000000000000455e-01 2.460000000000306386e-02
167.8 -8.849999999999980105e-02 -8.060000000000044906e-02 7.090000000000173941e-02
167.9 -1.371099999999998431e-01 -1.539000000000001478e-01 6.010000000000204068e-02
168 -4.464000000000023505e-02 -3.060000000000329123e-02 -3.200000000000002842e-02
168.1 -1.004599999999999937e-01 -3.650000000000019895e-02 2.110000000000056275e-02
168.2 5.013000000000022993e-02 -1.782000000000003581e-01 -1.399999999996737188e-03
168.3 -3.751999999999977575e-02 -1.448000000000000398e-01 1.231000000000008754e-01
168.4 -1.258499999999997954e-01 -1.462000000000003297e-01 6.090000000000017621e-02
168.5 -8.143000000000011340e-02 -3.209999999999979536e-02 -3.499999999999658939e-02
168.6 8.244999999999969020e-02 -7.620000000000004547e-02 -1.064999999999969305e-01
168.7 -3.547000000000011255e-02 -2.326000000000014722e-01 6.610000000000226805e-02
168.8 -4.518000000000021998e-02 -1.934000000000004604e-01 1.185000000000009379e-01
168.9 -3.699999999999992184e-02 -1.640000000000085834e-02 8.770000000000166551e-02
169 5.139999999999922409e-03 -8.560000000000300702e-02 1.240000000000307523e-02
169.1 4.917999999999977945e-02 -1.654000000000017678e-01 -5.509999999999948272e-02
169.2 6.126999999999949154e-02 -2.225999999999999091e-01 3.780000000000072191e-02
169.3 9.316999999999975302e-02 -1.617000000000032855e-01 1.900000000002677325e-03
169.4 3.083200000000001495e-01 -3.847000000000022624e-01 7.790000000000318892e-02
169.5 2.420900000000001384e-01 -4.326000000000007617e-01 6.480000000000174509e-02
169.6 4.212600000000001899e-01 -3.013000000000012335e-01 -2.409999999999712372e-02
169.7 2.307100000000001927e-01 -4.756000000000000227e-01 8.770000000000166551e-02
169.8 3.913799999999998391e-01 -4.270000000000031548e-01 -1.129999999999853344e-02
169.9 2.701799999999998647e-01 -2.264000000000017110e-01 -3.599999999998715339e-03
170 1.929499999999997328e-01 -3.018999999999998352e-01 -6.309999999999860165e-02
170.1 3.583600000000002339e-01 -3.694000000000023931e-01 -6.299999999999883471e-02
170.2 4.951099999999994949e-01 -3.475000000000001421e-01 -8.689999999999997726e-02
170.3 4.363599999999996371e-01 -3.532000000000010687e-01 -8.309999999999817533e-02
170.4 4.211299999999997823e-01 -5.409000000000006025e-01 -7.929999999999992610e-02
170.5 4.685600000000000875e-01 -4.261000000000016996e-01 -1.689999999999969305e-02
170.6 5.116499999999994941e-01 -6.009000000000028763e-01 -1.387999999999998124e-01
170.7 1.884699999999996933e-01 -2.578000000000031378e-01 -5.449999999999732836e-02
170.8 1.206699999999996109e-01 -1.973000000000020293e-01 -3.649999999999664624e-02
170.9 5.140000000000011227e-02 -2.606999999999999318e-01 -4.539999999999722036e-02
171 -1.942999999999983629e-02 -5.370000000000274554e-02 -9.699999999998709654e-03
171.1 9.007999999999949381e-02 -1.686000000000014154e-01 -6.939999999999812985e-02
171.2 4.504000000000019099e-02 -2.877000000000009550e-01 1.210000000000022169e-02
171.3 -4.664000000000001478e-02 -8.890000000000242153e-02 2.710000000000079012e-02
171.4 8.797000000000032571e-02 -1.470000000000020179e-01 6.200000000003313971e-03
171.5 -1.252000000000030866e-02 -1.447000000000002728e-01 -4.069999999999751594e-02
171.6 6.749999999999989342e-02 -2.139000000000024215e-01 1.026000000000024670e-01
171.7 1.474500000000000810e-01 -2.818000000000004945e-01 2.400000000001512035e-03
171.8 -1.081000000000020833e-02 -3.203000000000031378e-01 7.840000000000202363e-02
171.9 -1.402499999999999858e-01 -1.223000000000027399e-01 -7.899999999999351985e-03
172 1.454000000000021942e-02 -1.633000000000031093e-01 8.920000000000172236e-02
172.1 -6.024999999999991473e-02 -2.206000000000010175e-01 -5.499999999997839950e-03
172.2 6.728000000000022851e-02 -1.001000000000011880e-01 2.530000000000143245e-02
172.3 -9.350000000000413536e-03 -7.560000000000144382e-02 -6.679999999999708393e-02
172.4 -3.887000000000018218e-02 -2.095000000000020179e-01 5.370000000000274554e-02
172.5 6.249999999999644729e-03 -7.100000000000150635e-02 4.100000000000036948e-02
172.6 7.394000000000033879e-02 -2.200000000000024158e-01 -2.599999999997493205e-03
172.7 -1.589799999999996771e-01 -1.920999999999999375e-01 -5.739999999999767510e-02
172.8 -1.058000000000003382e-02 -1.773000000000024556e-01 8.000000000016882495e-04
172.9 -1.643200000000000216e-01 -9.030000000000271143e-02 3.700000000000258638e-02
173 1.390500000000001180e-01 -1.108000000000011198e-01 -2.069999999999794227e-02
173.1 1.262900000000000134e-01 -2.325000000000017053e-01 -4.719999999999657803e-02
173.2 1.124099999999996768e-01 -3.140999999999998238e-01 -2.199999999998425437e-03
173.3 3.325599999999999667e-01 -3.209000000000017394e-01 -1.399999999996737188e-03
173.4 3.659999999999996589e-03 -2.541000000000011028e-01 -6.489999999999795932e-02
173.5 9.656999999999982265e-02 -2.248000000000018872e-01 1.150000000000162004e-02
173.6 6.294999999999983942e-02 -1.768999999999998352e-01 8.360000000000056275e-02
173.7 -1.260700000000003485e-01 -1.926000000000023249e-01 6.410000000000337650e-02
173.8 6.004999999999949267e-02 -9.310000000000329123e-02 3.600000000000136424e-02
173.9 2.300000000001745093e-04 -2.399000000000022226e-01 2.830000000000154614e-02
174 -1.776999999999997470e-01 -2.436000000000007049e-01 7.500000000000284217e-03
174.1 3.742999999999963023e-02 -1.645000000000003126e-01 2.850000000000108002e-02
174.2 3.680000000000127613e-03 -3.513000000000019440e-01 2.190000000000225100e-02
174.3 1.337200000000002831e-01 -1.946000000000012164e-01 1.013000000000019440e-01
174.4 2.572000000000000952e-01 -2.222000000000008413e-01 6.410000000000337650e-02
174.5 1.069699999999995654e-01 -1.591000000000022396e-01 2.250000000000085265e-02
174.6 2.483300000000001617e-01 -2.601000000000013301e-01 7.430000000000092086e-02
174.7 1.972499999999994813e-01 -2.835999999999998522e-01 -3.599999999999781153e-02
174.8 -2.003999999999983572e-02 -1.638000000000019440e-01 3.160000000000096065e-02
174.9 7.563999999999992951e-02 -2.350000000000029843e-01 -4.439999999999955094e-02
175 6.257999999999963592e-02 -3.136000000000009891e-01 1.187000000000004718e-01
175.1 9.893000000000018446e-02 -1.545000000000023022e-01 -2.679999999999793658e-02
175.2 1.008999999999993236e-02 -5.560000000000187015e-02 5.930000000000035243e-02
175.3 4.209999999999958220e-02 -1.468000000000024841e-01 1.036000000000001364e-01
175.4 3.021999999999991360e-02 -2.213000000000029388e-01 1.081000000000003070e-01
175.5 5.316000000000009607e-02 -9.040000000000247837e-02 -5.529999999999901661e-02
175.6 1.094699999999999562e-01 -1.594000000000015405e-01 -5.649999999999977263e-02
175.7 5.090000000000038938e-03 -1.458000000000012619e-01 8.000000000016882495e-04
175.8 -2.824000000000026489e-02 -1.402999999999998693e-01 5.440000000000111413e-02
175.9 -1.731999999999978002e-02 1.500000000000056843e-03 2.900000000000346745e-03
176 9.430000000000049454e-03 -5.690000000000239311e-02 3.850000000000264322e-02
176.1 6.829000000000018389e-02 -2.232000000000020634e-01 5.450000000000088107e-02
176.2 -1.180000000000003268e-02 -3.069000000000023931e-01 7.620000000000004547e-02
176.3 -3.376000000000001222e-02 -1.475000000000008527e-01 7.460000000000022169e-02
176.4 -6.156000000000005912e-02 -1.350000000000051159e-02 6.460000000000221121e-02
176.5 7.129000000000029758e-02 -2.123000000000025977e-01 -7.959999999999922693e-02
176.6 -7.220000000000048601e-02 -1.489000000000011426e-01 4.000000000001335820e-03
176.7 -1.633300000000001972e-01 -6.430000000000291038e-02 -9.259999999999735110e-02
176.8 5.353999999999992099e-02 -2.491000000000020975e-01 -1.139999999999830038e-02
176.9 5.670000000000019469e-02 -2.662000000000013245e-01 -2.399999999997959321e-03
177 -9.928000000000025693e-02 -9.540000000000148361e-02 8.550000000000324007e-02
177.1 -3.495999999999988006e-02 -1.617000000000032855e-01 1.360000000000027853e-02
177.2 -2.515000000000000568e-02 -8.490000000000108571e-02 -5.819999999999936335e-02
177.3 -9.846000000000021402e-02 -5.189999999999983515e-02 7.230000000000202931e-02
177.4 -5.719999999999991758e-02 -8.150000000000190425e-02 2.520000000000166551e-02
177.5 -4.366999999999965354e-02 -1.498000000000025977e-01 4.980000000000117666e-02
177.6 2.245000000000008100e-02 -1.713000000000022283e-01 1.570000000000248974e-02
177.7 1.048999999999988830e-02 -8.480000000000131877e-02 -7.949999999999945999e-02
177.8 -1.374999999999992895e-02 -2.414000000000022794e-01 6.850000000000022737e-02
177.9 6.229999999999513705e-03 -5.440000000000111413e-02 3.800000000001801936e-03
178 3.421999999999947306e-02 -1.150000000000019895e-01 3.610000000000113118e-02
178.1 -1.410000000000000142e-02 5.809999999999959641e-02 2.300000000001745093e-03
178.2 3.760999999999992127e-02 -8.890000000000242153e-02 -1.569999999999893703e-02
178.3 -7.247999999999965581e-02 -1.505000000000009663e-01 6.200000000000116529e-02
178.4 1.888999999999985135e-02 -2.670000000000030127e-01 -2.379999999999782290e-02
178.5 -2.303000000000032799e-02 -8.700000000000329692e-02 5.800000000000338218e-02
178.6 7.662000000000013245e-02 -2.307000000000023476e-01 -6.699999999998595968e-03
178.7 1.275100000000000122e-01 -1.762000000000014666e-01 6.690000000000040359e-02
178.8 2.836999999999978428e-02 -2.163000000000003809e-01 1.344000000000029615e-01
178.9 -3.448999999999990962e-02 -3.800000000001801936e-03 8.920000000000172236e-02
179 -9.281000000000005912e-02 -1.726000000000027512e-01 2.070000000000149498e-02
179.1 8.910999999999980048e-02 -1.913000000000018019e-01 4.730000000000345040e-02
179.2 -9.100999999999981327e-02 -1.762000000000014666e-01 -3.799999999998249223e-03
179.3 -1.262499999999997513e-01 -5.940000000000011937e-02 5.010000000000047748e-02
179.4 -1.722600000000005238e-01 -1.387999999999998124e-01 3.180000000000049454e-02
179.5 -9.665999999999996817e-02 9.199999999999874944e-03 2.060000000000172804e-02
179.6 -7.489999999999774616e-03 -1.059000000000018815e-01 1.790000000000091518e-02
179.7 7.686999999999954980e-02 -2.288000000000032230e-01 -5.519999999999924967e-02
179.8 1.688200000000001921e-01 -1.686000000000014154e-01 1.790000000000091518e-02
179.9 -9.500000000000063949e-03 -3.560000000000229647e-02 1.490000000000080149e-02
180 1.603399999999997050e-01 -1.907000000000032003e-01 2.630000000000265459e-02
180.1 4.201000000000032486e-02 -2.245000000000025864e-01 9.900000000000019895e-02
180.2 -7.526000000000010459e-02 -1.411000000000015575e-01 -2.459999999999951115e-02
180.3 -1.297300000000003450e-01 -9.560000000000101750e-02 9.390000000000142677e-02
180.4 -9.482000000000034845e-02 -1.192000000000028592e-01 -1.769999999999782858e-02
180.5 -8.734000000000019526e-02 -9.180000000000276827e-02 -6.250000000000000000e-02
180.6 6.419999999999959073e-02 -1.373000000000033083e-01 8.130000000000237037e-02
180.7 2.408999999999998920e-01 -3.743000000000016314e-01 1.770000000000138130e-02
180.8 1.742799999999995464e-01 -3.355000000000032401e-01 2.230000000000131877e-02
180.9 2.662999999999993150e-02 -9.870000000000089813e-02 -4.109999999999658371e-02
181 2.216300000000002157e-01 -3.920000000000030127e-01 8.470000000000155183e-02
181.1 3.995600000000001373e-01 -2.916000000000025238e-01 4.640000000000199520e-02
181.2 3.837399999999995259e-01 -3.083000000000026830e-01 4.290000000000304681e-02
181.3 4.077599999999996783e-01 -4.314999999999997726e-01 2.410000000000067644e-02
181.4 3.871099999999998431e-01 -4.523000000000010346e-01 4.300000000000636646e-03
181.5 2.629299999999998860e-01 -2.339000000000019952e-01 1.227000000000018076e-01
181.6 3.148699999999999832e-01 -3.056000000000018701e-01 1.470000000000126761e-02
181.7 2.424799999999995848e-01 -2.493000000000016314e-01 6.260000000000331966e-02
181.8 1.435699999999995313e-01 -1.870000000000011653e-01 6.080000000000040927e-02
181.9 2.800000000000579803e-04 -2.946000000000026375e-01 1.419000000000032458e-01
182 -9.060000000000023590e-02 -2.275000000000027001e-01 8.350000000000079581e-02
182.1 9.710999999999980759e-02 -2.508000000000016882e-01 7.670000000000243290e-02
182.2 2.959100000000001174e-01 -3.481000000000022965e-01 1.031000000000013017e-01
182.3 4.717799999999998661e-01 -3.656000000000005912e-01 -4.439999999999955094e-02
182.4 4.408700000000003172e-01 -3.497000000000021203e-01 -1.289999999999977831e-01
182.5 1.149300000000001987e-01 -1.427000000000013813e-01 5.430000000000134719e-02
182.6 -6.988000000000038625e-02 -1.964000000000005741e-01 1.060000000000016485e-02
182.7 1.755899999999996908e-01 -1.176000000000030354e-01 -1.929999999999765237e-02
182.8 3.644999999999996021e-01 -3.140000000000000568e-01 -8.759999999999834586e-02
182.9 3.154699999999994731e-01 -3.011000000000016996e-01 -1.126999999999966917e-01
183 4.187700000000003087e-01 -3.725000000000022737e-01 -6.839999999999690772e-02
183.1 2.913899999999998158e-01 -2.884000000000028763e-01 8.890000000000242153e-02
183.2 1.011800000000002697e-01 -2.331000000000003070e-01 -9.999999999976694198e-04
183.3 8.628999999999997783e-02 -2.765000000000021885e-01 7.500000000000284217e-03
183.4 4.249999999999864997e-03 -1.498000000000025977e-01 -5.099999999998772182e-03
183.5 3.481000000000022965e-02 -9.960000000000235332e-02 -4.389999999999716351e-02
183.6 -7.256999999999980133e-02 -1.874000000000002331e-01 -9.999999999998010480e-03
183.7 -4.309000000000029473e-02 1.999999999998891553e-03 2.010000000000289333e-02
183.8 1.798999999999999488e-01 -1.873000000000004661e-01 1.800000000000068212e-02
183.9 7.233000000000000540e-02 -2.950000000000017053e-01 1.191000000000030923e-01
184 1.448000000000000398e-01 -2.260000000000026432e-01 -4.099999999999681677e-02
184.1 -1.987000000000005429e-02 -1.350000000000051159e-02 1.730000000000231353e-02
184.2 -4.631000000000007333e-02 -4.400000000000048317e-02 5.980000000000273985e-02
184.3 -1.337599999999996569e-01 -8.070000000000021600e-02 3.260000000000218279e-02
184.4 -5.641000000000051529e-02 -9.560000000000101750e-02 3.470000000000084128e-02
184.5 1.108700000000002461e-01 -2.456000000000031491e-01 -5.329999999999657234e-02
184.6 -7.760000000000033538e-02 -8.710000000000306386e-02 4.240000000000065938e-02
184.7 -8.178999999999980730e-02 -1.301000000000023249e-01 9.390000000000142677e-02
184.8 8.741999999999983118e-02 -3.410000000000010800e-01 -3.329999999999699867e-02
184.9 1.245399999999996510e-01 -2.748000000000025977e-01 1.120000000000231921e-02
185 -1.045800000000003394e-01 -1.748000000000011767e-01 -1.859999999999928377e-02
185.1 -4.536000000000051102e-02 -1.521000000000007901e-01 -2.839999999999776037e-02
185.2 -1.447999999999982634e-02 -6.740000000000279101e-02 4.920000000000257501e-02
185.3 -1.055000000000001492e-01 4.919999999999902229e-02 -1.576999999999983970e-01
185.4 -2.090999999999976211e-02 -7.960000000000277964e-02 -3.869999999999862439e-02
185.5 -1.721900000000005093e-01 -8.330000000000126192e-02 3.740000000000165414e-02
185.6 1.132099999999995887e-01 -2.720000000000020179e-01 8.500000000001506351e-03
185.7 1.499999999996504130e-04 -1.854000000000013415e-01 4.930000000000234195e-02
185.8 -9.348000000000045162e-02 -1.230000000000011084e-01 2.730000000000032401e-02
185.9 -1.576599999999999113e-01 -5.060000000000286491e-02 1.970000000000027285e-02
186 -2.805999999999997385e-02 -6.470000000000197815e-02 -5.329999999999657234e-02
186.1 1.663000000000014467e-02 -1.432000000000002160e-01 1.000000000033196557e-04
186.2 -1.854800000000000892e-01 -2.212000000000031719e-01 9.700000000002262368e-03
186.3 -1.154299999999999216e-01 -1.020000000000003126e-01 -3.009999999999735110e-02
186.4 -3.255000000000052296e-02 -1.689000000000007162e-01 4.460000000000263753e-02
186.5 1.985999999999954468e-02 -3.110000000000212594e-02 9.300000000003194600e-03
186.6 -4.867000000000043514e-02 -1.456000000000017280e-01 1.115000000000030411e-01
186.7 -1.250400000000002620e-01 -7.400000000000517275e-03 1.680000000000347882e-02
186.8 -5.993000000000048288e-02 -4.900000000000304112e-02 3.030000000000043769e-02
186.9 2.379999999999959925e-02 -8.820000000000050022e-02 -4.719999999999657803e-02
187 -3.784000000000009578e-02 -9.370000000000189289e-02 -1.109999999999899956e-02
187.1 -5.169999999999674856e-03 -1.335000000000015064e-01 -5.989999999999895408e-02
187.2 1.342200000000000060e-01 -9.210000000000206910e-02 4.490000000000193836e-02
187.3 1.478900000000002990e-01 -2.771000000000007901e-01 2.030000000000242721e-02
187.4 -1.712899999999999423e-01 -1.006000000000000227e-01 7.170000000000342766e-02
187.5 -7.566999999999968196e-02 -9.170000000000300133e-02 1.200000000000756017e-03
187.6 -5.553000000000007930e-02 -1.300000000000025580e-01 2.230000000000131877e-02
187.7 -7.343999999999972772e-02 -6.510000000000104592e-02 2.020000000000266027e-02
187.8 -1.581299999999998818e-01 -5.150000000000076739e-02 1.276000000000010459e-01
187.9 4.567000000000032145e-02 -2.918000000000020577e-01 6.720000000000325713e-02
188 1.783500000000000085e-01 -2.865999999999999659e-01 -2.989999999999781721e-02
188.1 1.288000000000000256e-01 -1.257000000000019213e-01 3.700000000000258638e-02
188.2 -1.475200000000000955e-01 -5.270000000000152340e-02 7.510000000000260911e-02
188.3 1.733000000000028962e-02 -1.661999999999999034e-01 3.600000000002268052e-03
188.4 1.069800000000000750e-01 -1.244000000000013983e-01 -6.849999999999667466e-02
188.5 -8.879999999999999005e-02 -8.590000000000230784e-02 5.670000000000285922e-02
188.6 -5.048000000000030241e-02 -3.490999999999999659e-01 7.760000000000033538e-02
188.7 -7.296999999999975728e-02 -1.425000000000018474e-01 4.269999999999996021e-02
188.8 2.446900000000002962e-01 -2.725000000000008527e-01 3.410000000000223963e-02
188.9 1.819899999999998741e-01 -2.968000000000010630e-01 3.470000000000084128e-02
189 8.563000000000009493e-02 -1.691000000000002501e-01 2.500000000000213163e-02
189.1 -1.935500000000001108e-01 -1.360000000000027853e-01 -8.599999999997720579e-03
189.2 -9.637000000000028876e-02 -7.240000000000179625e-02 4.800000000003024070e-03
189.3 -3.727999999999997982e-02 -1.047000000000011255e-01 7.820000000000248974e-02
189.4 3.319999999999545537e-03 -1.432999999999999829e-01 -3.529999999999944293e-02
189.5 3.571999999999952990e-02 -1.238000000000027967e-01 6.470000000000197815e-02
189.6 2.290299999999998448e-01 -1.917000000000008697e-01 -1.639999999999730562e-02
189.7 -4.755000000000020322e-02 -2.524000000000015120e-01 -2.399999999997959321e-03
189.8 4.910999999999976495e-02 -1.289000000000015689e-01 -1.869999999999905071e-02
189.9 -9.156000000000030781e-02 -1.791000000000018133e-01 -2.619999999999933493e-02
190 2.308000000000021146e-02 -1.519000000000012562e-01 4.500000000000170530e-02
190.1 -2.404999999999990479e-02 -5.339999999999989200e-02 -4.219999999999757279e-02
190.2 -1.045300000000004559e-01 -1.356000000000001648e-01 1.790000000000091518e-02
190.3 -6.932000000000027029e-02 -1.829999999999998295e-01 1.019000000000005457e-01
190.4 -6.808000000000014040e-02 -1.567000000000007276e-01 -3.829999999999955662e-02
190.5 1.158999999999998920e-02 -1.485000000000020748e-01 7.100000000001216449e-03
190.6 7.620999999999966690e-02 -1.070000000000028706e-01 6.710000000000349019e-02
190.7 -4.480000000000039506e-03 -2.966000000000015291e-01 -2.429999999999665761e-02
190.8 -2.651999999999965496e-02 -1.356999999999999318e-01 5.290000000000105729e-02
190.9 -5.620000000000047180e-02 -1.217000000000005855e-01 7.900000000000062528e-02
191 1.098400000000001597e-01 -1.901000000000010459e-01 8.100000000002438583e-03
191.1 5.419000000000018247e-02 8.999999999996788347e-03 -7.859999999999800480e-02
191.2 4.279000000000010573e-02 -8.999999999999985789e-02 4.580000000000339355e-02
191.3 6.811999999999951427e-02 -6.740000000000279101e-02 -8.419999999999916440e-02
191.4 -6.395999999999979480e-02 -1.054000000000030468e-01 -6.499999999999772626e-02
191.5 4.523999999999972488e-02 -1.688000000000009493e-01 7.900000000002904699e-03
191.6 1.890000000000000568e-01 -1.680000000000028137e-01 3.810000000000002274e-02
191.7 2.740999999999971237e-02 -1.630000000000002558e-01 3.330000000000055138e-02
191.8 -2.570000000000050022e-02 -1.715000000000017621e-01 -1.029999999999731131e-02
191.9 -5.954000000000014836e-02 -1.460000000000007958e-01 -3.569999999999851070e-02
192 -2.655799999999999272e-01 -4.920000000000257501e-02 -1.339999999999719194e-02
192.1 -3.197999999999989740e-02 -1.050000000000004263e-01 3.940000000000054570e-02
192.2 3.751000000000015433e-02 -1.360000000000027853e-01 -1.088999999999984425e-01
192.3 5.044000000000004036e-02 -1.264000000000002899e-01 -3.969999999999984652e-02
192.4 -3.071000000000001506e-02 -2.282000000000010687e-01 1.600000000000179057e-02
192.5 2.594000000000002970e-01 -2.814000000000014268e-01 -1.095999999999968111e-01
192.6 3.530100000000002680e-01 -3.368999999999999773e-01 -6.109999999999971010e-02
192.7 4.701100000000000279e-01 -4.485000000000027853e-01 -1.159999999999783427e-02
192.8 5.067800000000000082e-01 -5.450000000000017053e-01 -1.043999999999982720e-01
192.9 2.116100000000002979e-01 -3.368999999999999773e-01 -6.649999999999778311e-02
193 3.000199999999999534e-01 -4.603999999999999204e-01 -6.159999999999854481e-02
193.1 1.043000000000002814e-01 -1.801000000000030354e-01 5.680000000000262617e-02
193.2 2.446999999999999176e-01 -3.581000000000003070e-01 -1.279999999999859028e-02
193.3 3.097599999999998133e-01 -2.951000000000014722e-01 -1.068999999999995509e-01
193.4 1.748300000000000409e-01 -1.381000000000014438e-01 7.410000000000138698e-02
193.5 -7.819000000000020378e-02 -1.896000000000022112e-01 5.630000000000023874e-02
193.6 1.349900000000001654e-01 -1.565000000000011937e-01 -7.899999999999351985e-03
193.7 -1.693300000000004246e-01 -1.053000000000032799e-01 5.420000000000158025e-02
193.8 -2.580999999999988859e-02 -2.390000000000114255e-02 -1.389999999999957936e-02
193.9 9.250000000000024869e-02 -1.935999999999999943e-01 -5.359999999999942588e-02
194 1.196099999999997721e-01 -1.021000000000000796e-01 -3.999999999999914735e-02
194.1 -8.741999999999983118e-02 -1.316000000000023817e-01 7.700000000000173372e-02
194.2 -1.947999999999971976e-02 -6.300000000000238742e-02 2.680000000000148930e-02
194.3 8.969999999999966889e-02 -2.561999999999997613e-01 1.160000000000138698e-02
194.4 9.039999999999714930e-03 -2.576000000000000512e-01 6.680000000000063665e-02
194.5 1.103399999999998826e-01 -2.375000000000007105e-01 3.640000000000043201e-02
194.6 2.547199999999998354e-01 -2.281000000000013017e-01 9.230000000000160298e-02
194.7 9.346000000000032060e-02 -2.366000000000028081e-01 2.890000000000014779e-02
194.8 -6.554000000000037573e-02 -1.987000000000023192e-01 7.120000000000104023e-02
194.9 1.162700000000000955e-01 -3.381000000000007333e-01 -1.599999999999823785e-03
195 1.175800000000002399e-01 -2.311000000000014154e-01 -4.099999999997550049e-03
195.1 2.426699999999994972e-01 -3.366000000000006764e-01 -2.279999999999660076e-02
195.2 2.349699999999996791e-01 -2.691000000000016712e-01 6.000000000000227374e-02
195.3 7.828000000000034930e-02 -2.820999999999997954e-01 7.650000000000289901e-02
195.4 2.357399999999998386e-01 -3.020000000000031548e-01 -2.509999999999834586e-02
195.5 1.101999999999998536e-01 -2.479000000000013415e-01 7.950000000000301270e-02
195.6 -5.315000000000047464e-02 -1.339000000000005741e-01 -7.819999999999893703e-02
195.7 1.189000000000017820e-02 -2.199000000000026489e-01 1.092000000000012960e-01
195.8 -1.610399999999998499e-01 -1.249000000000002331e-01 8.920000000000172236e-02
195.9 -2.090000000000014069e-02 -5.390000000000227942e-02 2.760000000000317755e-02
196 -9.757999999999977803e-02 -1.758000000000023988e-01 2.770000000000294449e-02
196.1 1.092899999999996652e-01 -2.396000000000029218e-01 1.960000000000050591e-02
196.2 1.692599999999995219e-01 -1.655000000000015348e-01 9.170000000000300133e-02
196.3 -3.188000000000013046e-02 1.219999999999998863e-02 -8.099999999999951683e-02
196.4 6.193000000000026262e-02 -1.493000000000002103e-01 1.478000000000001535e-01
196.5 2.294000000000018247e-02 -2.685000000000030695e-01 1.810000000000044906e-02
196.6 4.831999999999947448e-02 -6.820000000000092655e-02 4.130000000000322302e-02
196.7 7.233999999999962682e-02 -1.523000000000003240e-01 -9.899999999998243538e-03
196.8 3.519999999999967599e-02 -8.800000000000807177e-03 8.840000000000003411e-02
196.9 1.419800000000002171e-01 -2.338000000000022283e-01 -1.049999999999968736e-01
197 1.098999999999961119e-02 -1.901000000000010459e-01 -2.509999999999834586e-02
197.1 -3.591000000000033054e-02 -2.252000000000009550e-01 -1.277999999999970271e-01
197.2 -9.752000000000027313e-02 -2.520000000000166551e-02 -7.759999999999678266e-02
197.3 -1.735699999999997800e-01 -1.560000000000023590e-01 3.070000000000305818e-02
197.4 -1.583500000000004349e-01 -7.550000000000167688e-02 4.870000000000018758e-02
197.5 -2.030099999999999127e-01 -6.240000000000023306e-02 1.018000000000007788e-01
197.6 6.207000000000029161e-02 -1.247000000000006992e-01 5.370000000000274554e-02
197.7 -1.128000000000000114e-01 -1.036000000000001364e-01 1.710000000000277964e-02
197.8 -1.066799999999998860e-01 -1.916000000000011028e-01 3.770000000000095497e-02
197.9 2.939000000000024926e-02 -2.773000000000003240e-01 -8.739999999999881197e-02
198 1.762100000000001998e-01 -3.311000000000028365e-01 -3.019999999999711804e-02
198.1 3.140299999999998093e-01 -3.974000000000010857e-01 -2.199999999998425437e-03
198.2 4.424000000000027910e-02 -2.244000000000028194e-01 7.840000000000202363e-02
198.3 1.201699999999998880e-01 -2.789999999999999147e-01 -4.649999999999820943e-02
198.4 8.675999999999994827e-02 -2.188000000000016598e-01 -4.569999999999652118e-02
198.5 7.648000000000010346e-02 -2.454000000000000625e-01 -6.019999999999825491e-02
198.6 1.940000000000008384e-02 -2.036000000000015575e-01 -1.789999999999736247e-02
198.7 -4.067000000000042803e-02 -2.048000000000023135e-01 6.859999999999999432e-02
198.8 -6.090999999999979764e-02 -1.333000000000019725e-01 -4.229999999999733973e-02
198.9 1.551400000000002777e-01 -3.082000000000029161e-01 3.900000000001568878e-03
199 2.024299999999996658e-01 -3.377000000000016655e-01 1.652000000000022339e-01
199.1 1.507399999999998741e-01 -2.947000000000024045e-01 1.011000000000024102e-01
199.2 -9.729999999999972005e-02 -7.370000000000231921e-02 -1.259999999999905640e-02
199.3 -6.127000000000037971e-02 -1.504000000000011994e-01 -8.999999999996788347e-03
199.4 1.421700000000001296e-01 -2.664000000000008583e-01 -4.559999999999675424e-02
199.5 1.139200000000002433e-01 -2.693000000000012051e-01 6.350000000000122213e-02
199.6 -4.787000000000052324e-02 -1.517000000000017224e-01 7.870000000000132445e-02
199.7 1.169500000000001094e-01 -1.340000000000003411e-01 7.300000000000750333e-03
199.8 3.285400000000002763e-01 -2.788000000000003809e-01 -2.069999999999794227e-02
199.9 -7.321000000000044139e-02 -1.474000000000010857e-01 4.770000000000251816e-02
200 -5.503999999999997783e-02 -8.900000000000218847e-02 9.660000000000223963e-02
200.1 5.405999999999977490e-02 -1.925000000000025580e-01 1.003000000000007219e-01
200.2 -1.406600000000004513e-01 -1.496000000000030639e-01 -6.599999999998829026e-03
200.3 -3.946999999999967201e-02 -2.111000000000018417e-01 9.070000000000177920e-02
200.4 2.168999999999954298e-02 -1.759000000000021657e-01 1.360000000000027853e-02
200.5 1.332300000000001816e-01 -1.466000000000029502e-01 -2.809999999999845954e-02
200.6 3.821999999999992070e-02 -2.417000000000015802e-01 4.150000000000275691e-02
200.7 8.089999999999974989e-02 -2.508000000000016882e-01 6.900000000001682565e-03
200.8 2.365699999999995029e-01 -3.527000000000022339e-01 2.200000000001978151e-03
200.9 3.301999999999960522e-02 -2.756000000000007333e-01 1.073000000000021714e-01
201 1.517000000000034987e-02 -1.934000000000004604e-01 1.239000000000025636e-01
201.1 1.986900000000000333e-01 -1.382000000000012108e-01 5.770000000000052864e-02
201.2 2.181899999999998840e-01 -2.902000000000022339e-01 -5.479999999999662919e-02
201.3 3.248999999999995225e-01 -2.301999999999999602e-01 -2.989999999999781721e-02
201.4 5.196000000000022823e-02 -2.840000000000024727e-01 1.329000000000029047e-01
201.5 1.095399999999999707e-01 -4.329999999999998295e-01 5.540000000000233626e-02
201.6 -2.949000000000001620e-02 -1.889000000000002899e-01 2.910000000000323439e-02
201.7 6.974999999999997868e-02 -2.224000000000003752e-01 1.870000000000260343e-02
201.8 3.059099999999999042e-01 -3.328000000000024272e-01 -2.229999999999776605e-02
201.9 8.560000000000034248e-02 -1.588000000000029388e-01 5.290000000000105729e-02
202 2.083500000000002572e-01 -2.720000000000020179e-01 3.540000000000276259e-02
202.1 1.250499999999998835e-01 -2.443000000000026262e-01 8.220000000000027285e-02
202.2 1.133999999999968367e-02 -8.740000000000236469e-02 1.029000000000017678e-01
202.3 5.091999999999963222e-02 -3.551000000000001933e-01 1.650000000000062528e-02
202.4 1.342999999999960892e-02 -2.606999999999999318e-01 -5.979999999999918714e-02
202.5 -8.358000000000043173e-02 -1.591000000000022396e-01 -1.739999999999852776e-02
202.6 1.759100000000000108e-01 -2.057000000000002160e-01 6.180000000000163141e-02
202.7 1.052499999999998437e-01 -1.702000000000012392e-01 -1.229999999999975557e-02
202.8 -1.093799999999998107e-01 -9.500000000000241585e-02 -5.299999999999727152e-02
202.9 -1.059000000000001052e-01 -5.130000000000123350e-02 -2.199999999998425437e-03
203 7.730000000000014637e-02 -2.197000000000031150e-01 7.360000000000255227e-02
203.1 1.985299999999998732e-01 -2.849000000000003752e-01 8.900000000000574119e-03
203.2 -3.678000000000025693e-02 -9.560000000000101750e-02 7.100000000001216449e-03
203.3 7.484999999999963904e-02 -1.177000000000028024e-01 2.250000000000085265e-02
203.4 2.522999999999964160e-02 -1.890999999999998238e-01 -3.200000000000002842e-02
203.5 -1.905000000000001137e-02 -7.620000000000004547e-02 1.434000000000033026e-01
203.6 -2.526000000000028223e-02 -1.260000000000012221e-01 8.870000000000288765e-02
203.7 -5.156000000000027228e-02 -9.650000000000247269e-02 -1.025999999999989143e-01
203.8 -2.022999999999974818e-02 -1.848000000000027399e-01 -5.079999999999884608e-02
203.9 -2.282999999999990592e-02 -2.824000000000026489e-01 4.990000000000094360e-02
204 -8.640999999999987580e-02 -2.105000000000032401e-01 -5.819999999999936335e-02
204.1 4.554999999999953531e-02 -1.734000000000008868e-01 -1.999999999998891553e-03
204.2 -5.984000000000033737e-02 -1.461000000000005627e-01 2.720000000000055707e-02
204.3 1.084699999999996223e-01 -2.608000000000032514e-01 -1.379999999999981242e-02
204.4 -2.339000000000002188e-02 -7.750000000000056843e-02 -5.129999999999768079e-02
204.5 9.093000000000017735e-02 -1.429000000000009152e-01 4.770000000000251816e-02
204.6 4.755000000000020322e-02 -2.053000000000011482e-01 1.344000000000029615e-01
204.7 1.129999999999853344e-03 -1.679000000000030468e-01 2.920000000000300133e-02
204.8 3.949999999999675993e-03 -3.612999999999999545e-01 2.560000000000073328e-02
204.9 3.772000000000019782e-02 -1.240000000000023306e-01 -1.129999999999853344e-02
205 5.570999999999948216e-02 -1.725000000000029843e-01 5.220000000000268869e-02
205.1 2.866999999999997328e-02 -2.475000000000022737e-01 -6.689999999999685087e-02
205.2 -2.639000000000013557e-02 -1.939000000000028479e-01 -3.699999999998482281e-03
205.3 -4.660000000000330544e-03 -1.872000000000006992e-01 -8.179999999999765237e-02
205.4 -3.983000000000025409e-02 -1.928000000000018588e-01 2.700000000000102318e-02
205.5 -1.118000000000041183e-02 -1.271000000000022112e-01 -9.429999999999694182e-02
205.6 3.739999999999632507e-03 -5.940000000000011937e-02 3.580000000000183036e-02
205.7 1.757000000000008555e-02 -1.823000000000014609e-01 -1.053999999999994941e-01
205.8 -8.469999999999977547e-03 -1.630000000000002558e-01 -2.139999999999986358e-02
205.9 -5.116999999999993776e-02 -6.270000000000308660e-02 7.890000000000085834e-02
206 1.591500000000003467e-01 -2.952000000000012392e-01 5.560000000000187015e-02
206.1 1.491100000000002979e-01 -3.819000000000016826e-01 6.770000000000209184e-02
206.2 8.004999999999995453e-02 -1.765000000000007674e-01 -2.279999999999660076e-02
206.3 1.103499999999995040e-01 -2.418000000000013472e-01 -5.499999999997839950e-03
206.4 1.845699999999999008e-01 -3.323999999999998067e-01 -1.054999999999992610e-01
206.5 1.358800000000002228e-01 -2.408000000000001251e-01 -1.349999999999695888e-02
206.6 -1.501700000000001367e-01 -8.670000000000044338e-02 1.161000000000029786e-01
206.7 4.427999999999965297e-02 -7.230000000000202931e-02 -3.999999999999914735e-02
206.8 -8.223999999999964672e-02 -1.759000000000021657e-01 1.500000000000056843e-02
206.9 1.670000000000015916e-02 -2.405000000000008242e-01 2.260000000000061959e-02
207 2.341999999999977433e-02 -2.301000000000001933e-01 1.204000000000000625e-01
207.1 -4.210000000000047038e-02 -1.490000000000009095e-01 -4.459999999999908482e-02
207.2 1.821000000000001506e-01 -1.764000000000010004e-01 -9.099999999996555289e-03
207.3 2.117199999999996862e-01 -2.664000000000008583e-01 2.430000000000021032e-02
207.4 1.346800000000003550e-01 -1.826000000000007617e-01 8.270000000000266027e-02
207.5 1.966999999999998749e-01 -3.109000000000001762e-01 1.112000000000001876e-01
207.6 6.820000000000003837e-02 -2.858000000000018304e-01 -1.309999999999789111e-02
207.7 3.794999999999948415e-02 -2.667999999999999261e-01 -1.869999999999905071e-02
207.8 -6.489000000000011426e-02 -1.009000000000028763e-01 -1.329999999999742499e-02
207.9 7.394000000000033879e-02 -1.751000000000004775e-01 -5.899999999999749889e-02
208 5.544999999999955520e-02 -1.748000000000011767e-01 -4.889999999999972147e-02
208.1 9.522000000000030440e-02 -3.037000000000027455e-01 -2.529999999999787974e-02
208.2 2.094399999999998485e-01 -3.948000000000000398e-01 -7.299999999997197619e-03
208.3 1.915199999999996905e-01 -2.815000000000011937e-01 -1.370000000000004547e-02
208.4 9.285000000000032117e-02 -1.356999999999999318e-01 1.002000000000009550e-01
208.5 3.960000000000007958e-02 -2.626000000000026091e-01 1.790000000000091518e-02
208.6 8.262999999999998124e-02 -1.650000000000027001e-01 1.116000000000028081e-01
208.7 -4.251000000000004775e-02 -1.423000000000023135e-01 7.300000000000039790e-02
208.8 1.255899999999998684e-01 -2.194000000000002615e-01 7.050000000000267164e-02
208.9 4.442199999999996152e-01 -3.445000000000000284e-01 -5.389999999999872671e-02
209 2.347000000000001307e-01 -2.508000000000016882e-01 -4.039999999999821512e-02
209.1 1.290300000000002001e-01 -1.328000000000031378e-01 -3.739999999999810143e-02
209.2 1.817999999999999616e-01 -2.575000000000002842e-01 1.310000000000144382e-02
209.3 6.597999999999970555e-02 -2.067000000000014381e-01 4.010000000000246700e-02
209.4 -3.338999999999980872e-02 -1.154000000000010573e-01 4.200000000000869704e-03
209.5 6.038999999999994373e-02 -1.261000000000009891e-01 3.930000000000077875e-02
209.6 3.385400000000000631e-01 -1.683000000000021146e-01 -3.319999999999723173e-02
209.7 4.019500000000002515e-01 -2.888000000000019440e-01 1.020000000000109708e-02
209.8 5.441099999999998715e-01 -4.145000000000003126e-01 -1.380999999999978911e-01
209.9 3.240400000000001057e-01 -1.859000000000001762e-01 -1.440999999999981185e-01
210 9.102999999999994429e-02 -2.202000000000019497e-01 -9.399999999999408828e-03
210.1 2.477400000000002933e-01 -2.763000000000026546e-01 -9.689999999999798774e-02
210.2 1.050000000000217426e-03 -1.173000000000001819e-01 -1.999999999995338840e-04
210.3 1.203700000000003101e-01 -1.871000000000009322e-01 -2.009999999999934062e-02
210.4 -3.814000000000028479e-02 -1.635000000000026432e-01 -8.699999999997487521e-03
210.5 -2.528000000000041325e-02 -9.290000000000020464e-02 6.720000000000325713e-02
210.6 -1.016200000000004877e-01 -1.122000000000014097e-01 2.480000000000259774e-02
210.7 -6.807000000000051898e-02 -1.189999999999997726e-01 3.000000000028535396e-04
210.8 5.811999999999972744e-02 -1.130000000000030980e-01 5.640000000000000568e-02
210.9 6.717999999999957339e-02 -3.948999999999998067e-01 1.130000000000208615e-02
211 2.626799999999995805e-01 -2.656000000000027228e-01 -2.099999999998658495e-03
211.1 1.272200000000003328e-01 -3.200000000000002842e-01 5.870000000000175078e-02
211.2 5.251200000000002532e-01 -3.758000000000016882e-01 -1.382999999999974250e-01
211.3 5.506200000000003314e-01 -4.606000000000030070e-01 -5.209999999999936904e-02
211.4 4.232300000000002171e-01 -6.033000000000008356e-01 2.880000000000038085e-02
211.5 4.323699999999996990e-01 -4.545000000000030127e-01 -2.779999999999915872e-02
211.6 1.538100000000000023e-01 -3.485000000000013642e-01 5.900000000000105160e-02
211.7 1.675300000000001788e-01 -3.641000000000005343e-01 3.200000000003200284e-03
211.8 -2.503000000000010772e-02 -1.452000000000026603e-01 1.366000000000013870e-01
211.9 2.365699999999995029e-01 -2.952000000000012392e-01 1.210000000000022169e-02
212 8.891000000000026660e-02 -1.136000000000016996e-01 1.210000000000022169e-02
212.1 1.966299999999998604e-01 -2.578000000000031378e-01 2.280000000000015348e-02
212.2 1.305899999999997618e-01 -2.506000000000021544e-01 2.830000000000154614e-02
212.3 1.777299999999994995e-01 -2.878000000000007219e-01 -3.619999999999734541e-02
212.4 2.692699999999996763e-01 -3.892000000000024329e-01 -9.689999999999798774e-02
212.5 3.725300000000002498e-01 -2.701000000000028933e-01 -1.361999999999987665e-01
212.6 1.723999999999996646e-01 -1.834000000000024500e-01 -8.409999999999939746e-02
212.7 1.951999999999998181e-02 -2.310000000000016485e-01 -3.069999999999950546e-02
212.8 -4.872000000000031861e-02 -5.250000000000198952e-02 7.600000000000051159e-02
212.9 -2.378999999999997783e-02 -9.270000000000067075e-02 1.554000000000002046e-01
213 1.798599999999996868e-01 -3.097000000000029729e-01 -8.169999999999788542e-02
213.1 1.352999999999999758e-01 -3.588000000000022283e-01 1.182000000000016371e-01
213.2 -9.339999999999903935e-03 -2.865999999999999659e-01 1.011000000000024102e-01
213.3 1.181099999999997152e-01 -1.966999999999998749e-01 2.920000000000300133e-02
213.4 9.659999999999957510e-02 -1.078000000000010061e-01 6.880000000000308091e-02
213.5 5.935999999999985732e-02 -1.710000000000029274e-01 4.470000000000240448e-02
213.6 2.555100000000001259e-01 -2.484000000000001762e-01 -1.126999999999966917e-01
213.7 3.521299999999998320e-01 -2.727000000000003865e-01 -1.546999999999982833e-01
213.8 3.205799999999996430e-01 -3.191000000000023817e-01 -1.448000000000000398e-01
213.9 1.893000000000002458e-01 -2.558000000000006935e-01 3.000000000000113687e-03
214 1.052799999999995961e-01 -1.425000000000018474e-01 2.120000000000032969e-02
214.1 1.357200000000000628e-01 -2.603000000000008640e-01 1.030000000000086402e-02
214.2 6.552999999999986613e-02 -2.529000000000003467e-01 1.570000000000000284e-01
214.3 -1.082700000000000884e-01 -1.955000000000026716e-01 1.010000000000026432e-01
214.4 -5.102999999999990877e-02 -1.487000000000016087e-01 1.081000000000003070e-01
214.5 -1.224999999999987210e-02 -2.060000000000030695e-01 -3.369999999999961915e-02
214.6 1.182000000000016371e-02 -1.279000000000003467e-01 3.460000000000107434e-02
214.7 6.280000000000285354e-03 -1.485000000000020748e-01 3.180000000000049454e-02
214.8 -1.181600000000004869e-01 -1.641000000000012449e-01 1.329000000000029047e-01
214.9 -2.672999999999969845e-02 -3.140000000000142677e-02 -6.219999999999714646e-02
215 -3.479999999999972005e-02 -1.474000000000010857e-01 8.110000000000283649e-02
215.1 -5.989000000000022084e-02 -1.316000000000023817e-01 8.600000000001273293e-03
215.2 -2.104100000000004300e-01 -7.760000000000033538e-02 -1.719999999999899387e-02
215.3 4.377000000000030866e-02 -2.070000000000149498e-02 6.750000000000255795e-02
215.4 1.099800000000001887e-01 -1.316000000000023817e-01 -5.099999999999837996e-02
215.5 -7.362000000000001876e-02 -2.249000000000016541e-01 4.340000000000188152e-02
215.6 -3.335000000000043485e-02 -2.305000000000028137e-01 -1.689999999999969305e-02
215.7 8.699000000000012278e-02 -2.002000000000023761e-01 4.680000000000106297e-02
215.8 4.575999999999957879e-02 -2.337000000000024613e-01 -2.590000000000003411e-02
215.9 4.572000000000020492e-02 -1.636000000000024102e-01 3.930000000000077875e-02
216 9.292999999999995708e-02 -2.018000000000021998e-01 2.800000000000579803e-03
216.1 2.792999999999956628e-02 -3.708000000000026830e-01 1.009000000000028763e-01
216.2 -1.050000000000217426e-03 -2.286000000000001364e-01 6.900000000000261480e-02
216.3 1.987999999999967571e-02 -2.271000000000000796e-01 -2.689999999999770353e-02
216.4 -1.680500000000000327e-01 -1.417000000000001592e-01 4.790000000000205205e-02
216.5 -2.263999999999999346e-01 -6.330000000000168825e-02 5.200000000000315481e-02
216.6 -3.802000000000038682e-02 -1.128000000000000114e-01 -4.619999999999890861e-02
216.7 -4.302000000000028024e-02 -1.326999999999998181e-01 1.339000000000005741e-01
216.8 3.476000000000034618e-02 -1.478999999999999204e-01 6.290000000000262048e-02
216.9 8.277999999999963165e-02 -1.381000000000014438e-01 -3.479999999999705551e-02
217 1.631799999999996587e-01 -2.482000000000006423e-01 5.000000000002557954e-03
217.1 1.507600000000000051e-01 -2.722000000000015518e-01 3.570000000000206342e-02
217.2 2.097299999999995279e-01 -3.059000000000011710e-01 6.000000000000227374e-02
217.3 2.507200000000002760e-01 -3.068000000000026262e-01 5.150000000000076739e-02
217.4 3.299599999999998090e-01 -2.596000000000024954e-01 -1.969999999999672013e-02
217.5 2.832299999999996487e-01 -3.966000000000029502e-01 6.160000000000209752e-02
217.6 3.776900000000003033e-01 -3.008000000000023988e-01 -1.169999999999760121e-02
217.7 5.803799999999998960e-01 -4.811000000000014154e-01 -5.359999999999942588e-02
217.8 3.747600000000002041e-01 -3.823000000000007503e-01 -8.699999999999974420e-02
217.9 2.270399999999996865e-01 -3.460000000000000853e-01 -6.219999999999714646e-02
218 2.018800000000000594e-01 -2.978000000000022851e-01 -5.159999999999698161e-02
218.1 9.435999999999999943e-02 -1.998000000000033083e-01 1.600000000003376499e-03
218.2 -1.111300000000001731e-01 -2.567000000000021487e-01 -1.980000000000003979e-02
218.3 1.245599999999997820e-01 -2.881999999999997897e-01 1.930000000000120508e-02
218.4 -7.462000000000035271e-02 -1.197000000000016939e-01 4.180000000000205773e-02
218.5 -6.026000000000042434e-02 -8.079999999999998295e-02 -1.163999999999987267e-01
218.6 4.109999999999836007e-03 -4.400000000000048317e-02 -9.859999999999757847e-02
218.7 1.082599999999995788e-01 -2.571000000000012164e-01 1.803000000000025693e-01
218.8 2.694299999999998363e-01 -2.659000000000020236e-01 -2.539999999999764668e-02
218.9 1.182400000000001228e-01 -3.010000000000019327e-01 6.060000000000087539e-02
219 7.796000000000002927e-02 -2.713999999999998636e-01 4.180000000000205773e-02
219.1 9.640000000000004121e-02 -1.785000000000032117e-01 5.600000000001159606e-03
219.2 7.092000000000009408e-02 -3.179000000000016257e-01 1.325000000000002842e-01
219.3 -9.107000000000020634e-02 -2.905000000000015348e-01 5.010000000000047748e-02
219.4 8.526999999999951285e-02 -2.898000000000031662e-01 2.439999999999997726e-02
219.5 1.521900000000000475e-01 -2.645000000000017337e-01 1.340000000000074465e-02
219.6 1.050699999999995526e-01 -1.463000000000000966e-01 4.269999999999996021e-02
219.7 1.065100000000001046e-01 -2.404000000000010573e-01 7.510000000000260911e-02
219.8 9.705000000000030269e-02 -1.920000000000001705e-01 1.059000000000018815e-01
219.9 3.009199999999996322e-01 -2.751000000000018986e-01 -3.419999999999845386e-02
220 1.302300000000000679e-01 -2.446000000000019270e-01 5.010000000000047748e-02
220.1 1.574000000000008725e-02 -1.659000000000006025e-01 1.102000000000025182e-01
220.2 -4.743999999999992667e-02 -1.955000000000026716e-01 8.360000000000056275e-02
220.3 5.539999999999967173e-02 -1.554999999999999716e-01 -9.559999999999746478e-02
220.4 -2.798000000000033793e-02 -1.734000000000008868e-01 -1.939999999999741931e-02
220.5 2.386999999999961375e-02 -1.829999999999998295e-01 1.490000000000080149e-02
220.6 -6.923000000000012477e-02 -2.682999999999999829e-01 8.010000000000161435e-02
220.7 -3.969999999999984652e-02 -2.201000000000021828e-01 5.800000000000693490e-03
220.8 -5.442999999999997840e-02 -1.399000000000008015e-01 1.950000000000073896e-02
220.9 2.140999999999948500e-02 -9.490000000000264890e-02 -1.799999999999357669e-03
221 -7.401999999999997470e-02 -6.520000000000081286e-02 5.620000000000047180e-02
221.1 -9.764999999999979252e-02 -1.859000000000001762e-01 -7.569999999999765805e-02
221.2 -1.361800000000004118e-01 -8.910000000000195541e-02 1.190000000000068781e-02
221.3 -9.403000000000005798e-02 -6.280000000000285354e-02 -4.439999999999955094e-02
221.4 3.169000000000021799e-02 -2.690000000000019043e-01 6.720000000000325713e-02
221.5 2.377899999999995018e-01 -3.697000000000016939e-01 3.500000000000014211e-02
221.6 4.079800000000002314e-01 -3.937000000000026034e-01 -6.029999999999802185e-02
221.7 4.555600000000001870e-01 -4.383000000000016882e-01 -8.699999999997487521e-03
221.8 3.734500000000000597e-01 -1.549000000000013699e-01 -1.119999999999876650e-02
221.9 3.160400000000000986e-01 -4.786000000000001364e-01 9.280000000000043769e-02
222 3.562300000000000466e-01 -2.644000000000019668e-01 -7.789999999999963620e-02
222.1 8.490999999999981895e-02 -2.472000000000029729e-01 6.680000000000063665e-02
222.2 -1.867999999999980787e-02 -2.042000000000001592e-01 3.220000000000311502e-02
222.3 -5.785999999999980048e-02 -1.054000000000030468e-01 3.310000000000101750e-02
222.4 9.199999999998098588e-04 -1.927000000000020918e-01 -4.089999999999704983e-02
222.5 8.948000000000000398e-02 -3.420000000000023022e-01 5.850000000000221689e-02
222.6 8.751999999999959812e-02 -3.223000000000020293e-01 5.310000000000059117e-02
222.7 9.184999999999998721e-02 -2.296000000000013586e-01 4.800000000000181899e-02
222.8 5.813000000000023704e-02 -2.705000000000019611e-01 -2.169999999999916440e-02
222.9 -5.166000000000003922e-02 -9.759999999999990905e-02 8.000000000016882495e-04
223 -3.256999999999976581e-02 -8.920000000000172236e-02 5.560000000000187015e-02
223.1 -1.210000000000004405e-01 -3.270000000000194973e-02 5.200000000000315481e-02
223.2 1.153699999999995285e-01 -1.230000000000011084e-01 -5.199999999999960210e-02
223.3 1.068800000000003081e-01 -7.100000000000150635e-02 -8.409999999999939746e-02
223.4 -3.898000000000045873e-02 -2.972999999999998977e-01 2.550000000000096634e-02
223.5 -9.712000000000031719e-02 -8.750000000000213163e-02 -7.249999999999801048e-02
223.6 -9.016999999999963933e-02 -1.569000000000002615e-01 -2.789999999999892566e-02
223.7 1.381800000000001916e-01 -1.187000000000004718e-01 -4.889999999999972147e-02
223.8 1.456999999999997186e-02 -1.595000000000013074e-01 6.420000000000314344e-02
223.9 1.731999999999978002e-02 -1.592000000000020066e-01 1.600000000003376499e-03
224 1.836599999999997124e-01 -4.364000000000025636e-01 5.430000000000134719e-02
224.1 2.566600000000001103e-01 -1.941000000000023817e-01 -1.419999999999994600e-01
224.2 3.683699999999996422e-01 -3.966000000000029502e-01 6.620000000000203499e-02
224.3 9.209999999999496367e-03 -2.794000000000025352e-01 -9.999999999976694198e-04
224.4 -3.130000000000521254e-03 -1.247000000000006992e-01 -2.099999999999724309e-02
224.5 1.560499999999995779e-01 -2.810000000000023590e-01 2.060000000000172804e-02
224.6 3.391099999999998005e-01 -3.189000000000028479e-01 -1.929999999999765237e-02
224.7 4.645500000000000185e-01 -3.797000000000032571e-01 -1.564999999999976410e-01
224.8 4.805500000000000327e-01 -4.981000000000008754e-01 -1.417999999999999261e-01
224.9 6.621300000000003294e-01 -5.195000000000007390e-01 -1.329999999999991189e-01
225 5.165899999999998826e-01 -5.335999999999998522e-01 -1.177999999999990166e-01
225.1 4.679000000000002046e-01 -3.772000000000019782e-01 -1.818999999999988404e-01
225.2 5.192300000000003024e-01 -4.539000000000008583e-01 -6.489999999999795932e-02
225.3 2.636599999999997834e-01 -3.744000000000013983e-01 2.240000000000108571e-02
225.4 1.699000000000001620e-01 -2.134000000000000341e-01 -8.439999999999869829e-02
225.5 -9.620000000000050733e-02 -8.140000000000213731e-02 -1.249999999999928946e-02
225.6 -1.163699999999998624e-01 -5.799999999999982947e-02 1.750000000000184741e-02
225.7 -1.389599999999999724e-01 -3.400000000000247269e-02 8.230000000000003979e-02
225.8 3.591999999999995197e-02 -3.600000000000136424e-02 7.320000000000348450e-02
225.9 -5.487999999999981782e-02 -8.470000000000155183e-02 -1.769999999999782858e-02
226 -8.630000000000048743e-02 -1.564000000000014268e-01 -3.869999999999862439e-02
226.1 3.076999999999951996e-02 -1.580000000000012506e-01 -8.749999999999857891e-02
226.2 -2.066400000000001569e-01 -1.791000000000018133e-01 -5.799999999999982947e-02
226.3 4.682000000000030582e-02 -8.530000000000015348e-02 -7.949999999999945999e-02
226.4 1.734099999999996200e-01 -1.792000000000015802e-01 -5.079999999999884608e-02
226.5 2.423299999999999343e-01 -3.087000000000017508e-01 -4.139999999999943725e-02
226.6 4.660900000000003374e-01 -2.591000000000001080e-01 -6.419999999999959073e-02
226.7 7.471300000000002939e-01 -7.610000000000027853e-01 -5.609999999999715214e-02
226.8 5.615199999999997971e-01 -6.917000000000008697e-01 -5.489999999999994884e-02
226.9 6.638599999999996726e-01 -5.268000000000014893e-01 -4.339999999999832880e-02
227 7.289099999999999469e-01 -9.051000000000009038e-01 -9.149999999999991473e-02
227.1 9.577299999999997482e-01 -7.179999999999999716e-01 -6.669999999999731699e-02
227.2 7.518000000000002458e-01 -6.775000000000019895e-01 -1.577999999999981640e-01
227.3 6.909000000000000696e-01 -5.409000000000006025e-01 -1.261999999999972033e-01
227.4 5.897899999999998144e-01 -4.141000000000012449e-01 -1.512999999999991019e-01
227.5 4.056100000000002481e-01 -4.218000000000010630e-01 -2.809999999999845954e-02
227.6 4.770000000000003126e-01 -5.194000000000009720e-01 3.520000000000322871e-02
227.7 5.728499999999998593e-01 -4.359000000000001762e-01 -4.889999999999972147e-02
227.8 4.485999999999998877e-01 -4.578000000000024272e-01 2.430000000000021032e-02
227.9 4.266199999999997772e-01 -4.294000000000011141e-01 -8.499999999997953637e-03
228 5.569999999999994955e-01 -4.972000000000029729e-01 -4.719999999999657803e-02
228.1 4.969799999999997553e-01 -3.310000000000030695e-01 -4.069999999999751594e-02
228.2 3.443599999999999994e-01 -4.166000000000025238e-01 -5.739999999999767510e-02
228.3 9.114000000000022084e-02 -2.601000000000013301e-01 -3.039999999999665192e-02
228.4 1.628000000000007219e-02 -1.619000000000028194e-01 -9.699999999998709654e-03
228.5 1.110999999999950916e-02 -1.916000000000011028e-01 -2.009999999999934062e-02
228.6 3.674999999999961631e-02 -2.011000000000002785e-01 7.900000000002904699e-03
228.7 8.073999999999958987e-02 -1.766000000000005343e-01 9.100000000000108002e-03
228.8 -2.550999999999969958e-02 -2.264000000000017110e-01 7.320000000000348450e-02
228.9 -6.967000000000034277e-02 4.499999999999815259e-02 5.920000000000058549e-02
229 6.273000000000017451e-02 -2.396000000000029218e-01 -9.199999999999874944e-02
229.1 6.733999999999973340e-02 -2.281000000000013017e-01 -5.929999999999679972e-02
229.2 7.170999999999949637e-02 -1.717000000000012960e-01 6.280000000000285354e-02
229.3 1.848200000000002063e-01 -3.252000000000023761e-01 3.550000000000252953e-02
229.4 2.765800000000000480e-01 -2.560000000000002274e-01 4.610000000000269438e-02
229.5 3.143700000000002603e-01 -2.620000000000004547e-01 -3.389999999999915303e-02
229.6 1.202600000000000335e-01 -3.352000000000003865e-01 -9.499999999999175770e-03
229.7 2.093199999999999505e-01 -2.611000000000025523e-01 -1.029999999999731131e-02
229.8 1.801300000000001234e-01 -2.792000000000030013e-01 -6.399999999999295142e-03
229.9 2.365800000000000125e-01 -3.686000000000007049e-01 -5.439999999999756142e-02
230 -8.971000000000017849e-02 -2.280000000000015348e-01 -2.149999999999963052e-02
230.1 -3.657999999999983487e-02 -1.676999999999999602e-01 2.690000000000125624e-02
230.2 5.410999999999965837e-02 -2.182000000000030582e-01 2.540000000000119940e-02
230.3 -9.450000000000180478e-03 -1.774000000000022226e-01 -1.679999999999992610e-02
230.4 -1.091199999999998838e-01 -1.531000000000020123e-01 -1.999999999995338840e-04
230.5 -2.950000000000230216e-03 -1.440000000000019043e-01 7.220000000000226237e-02
230.6 1.297899999999998499e-01 -2.520000000000024443e-01 3.670000000000328555e-02
230.7 7.286999999999999034e-02 -1.036999999999999034e-01 2.380000000000137561e-02
230.8 9.178999999999959414e-02 -2.572000000000009834e-01 1.384000000000007446e-01
230.9 -5.458000000000051699e-02 -1.366000000000013870e-01 5.350000000000321165e-02
231 -7.394999999999996021e-02 -1.529000000000024784e-01 -1.699999999999945999e-02
231.1 -6.711000000000044707e-02 -1.087000000000024613e-01 1.000000000033196557e-04
231.2 -7.587999999999972545e-02 -1.040000000000027569e-01 3.049999999999997158e-02
231.3 -3.973000000000048715e-02 -2.100000000000008527e-01 -1.479999999999748184e-02
231.4 -8.610000000000006537e-02 -1.800000000000032685e-01 4.400000000000403588e-03
231.5 -8.333999999999974762e-02 -2.884000000000028763e-01 2.720000000000055707e-02
231.6 5.020000000000024443e-02 -1.956000000000024386e-01 3.700000000000258638e-02
231.7 -1.137999999999994571e-02 -2.500000000000213163e-02 3.100000000003433342e-03
231.8 8.394000000000012562e-02 -2.147000000000005571e-01 3.160000000000096065e-02
231.9 -2.775000000000016342e-02 -1.781000000000005912e-01 5.120000000000146656e-02
232 -4.084999999999983089e-02 -1.522000000000005571e-01 -1.157999999999965723e-01
232.1 2.438700000000002532e-01 -4.359999999999999432e-01 2.850000000000108002e-02
232.2 1.779500000000000526e-01 -1.991000000000013870e-01 3.000000000000113687e-03
232.3 2.306400000000001782e-01 -2.674000000000020805e-01 3.220000000000311502e-02
232.4 1.762800000000002143e-01 -2.915000000000027569e-01 2.630000000000265459e-02
232.5 4.661600000000003519e-01 -5.670000000000001705e-01 3.510000000000346176e-02
232.6 1.296699999999999520e-01 -1.270000000000024443e-01 -7.259999999999777742e-02
232.7 5.848000000000030951e-02 -2.996000000000016428e-01 -3.039999999999665192e-02
232.8 -2.760000000000317755e-03 -9.200000000000230216e-02 6.850000000000022737e-02
232.9 1.407699999999998397e-01 -3.047000000000004150e-01 1.660000000000039222e-02
233 -2.756999999999987239e-02 -9.260000000000090381e-02 4.170000000000229079e-02
233.1 -1.547400000000003217e-01 -2.236000000000011312e-01 -4.759999999999919851e-02
233.2 -8.248999999999995225e-02 -2.050000000000196110e-02 -3.189999999999670877e-02
233.3 5.269999999999974705e-02 -1.150000000000019895e-01 1.178000000000025693e-01
233.4 1.584099999999999397e-01 -2.948000000000021714e-01 -2.539999999999764668e-02
233.5 1.015899999999998471e-01 -2.770000000000010232e-01 -4.969999999999785700e-02
233.6 7.649999999999934630e-03 -1.193000000000026262e-01 3.310000000000101750e-02
233.7 -1.068199999999999150e-01 -2.050000000000018474e-01 9.100000000000108002e-03
233.8 4.703999999999997073e-02 -1.554000000000002046e-01 -4.519999999999768647e-02
233.9 -5.010000000000403020e-03 -1.634000000000028763e-01 6.070000000000064233e-02
234 9.335000000000004405e-02 -2.388000000000012335e-01 1.096000000000003638e-01
234.1 1.393100000000000449e-01 -3.077000000000005286e-01 -4.179999999999850502e-02
234.2 2.385900000000003018e-01 -2.369000000000021089e-01 8.180000000000120508e-02
234.3 4.757800000000003138e-01 -4.305000000000021032e-01 -1.909999999999811848e-02
234.4 1.939500000000000668e-01 -4.074000000000026489e-01 1.273000000000017451e-01
234.5 2.122099999999997877e-01 -2.370000000000018758e-01 -2.579999999999671445e-02
234.6 1.887799999999995038e-01 -2.239000000000004320e-01 -8.389999999999986358e-02
234.7 3.997399999999995401e-01 -4.199000000000019384e-01 -1.408999999999984709e-01
234.8 2.428699999999999193e-01 -2.298000000000008924e-01 -9.929999999999949978e-02
234.9 1.230899999999994776e-01 -1.707000000000000739e-01 -7.299999999997197619e-03
235 1.700999999999996959e-01 -3.384999999999998010e-01 1.079000000000007731e-01
235.1 2.812000000000001165e-01 -3.564000000000007162e-01 1.620000000000132445e-02
235.2 4.155400000000000205e-01 -4.006000000000007333e-01 3.130000000000165983e-02
235.3 -2.533999999999991815e-02 -3.129000000000026205e-01 3.880000000000194404e-02
235.4 1.834899999999999309e-01 -2.066000000000016712e-01 3.630000000000066507e-02
235.5 6.463999999999980872e-02 -2.702000000000026603e-01 8.700000000000329692e-02
235.6 4.164000000000012136e-02 -2.471000000000032060e-01 2.270000000000038654e-02
235.7 2.005000000000034532e-02 -2.322000000000024045e-01 2.280000000000015348e-02
235.8 1.567999999999969418e-02 -1.346000000000024954e-01 1.280000000000214300e-02
235.9 -1.062200000000004252e-01 -1.457000000000014950e-01 4.600000000003490186e-03
236 1.471299999999997610e-01 -2.090000000000031832e-01 -7.009999999999649845e-02
236.1 3.155399999999994876e-01 -4.281000000000005912e-01 -8.859999999999956799e-02
236.2 2.489400000000001612e-01 -4.097000000000008413e-01 2.270000000000038654e-02
236.3 3.155099999999997351e-01 -3.397000000000005571e-01 2.220000000000155183e-02
236.4 2.841899999999997206e-01 -3.729000000000013415e-01 6.490000000000151203e-02
236.5 2.993100000000001870e-01 -2.063000000000023704e-01 -2.849999999999752731e-02
236.6 4.838999999999948898e-02 -2.100000000000008527e-01 8.150000000000190425e-02
236.7 5.222000000000015518e-02 -1.986000000000025523e-01 1.189000000000000057e-01
236.8 8.424000000000031463e-02 -3.487000000000008981e-01 -3.479999999999705551e-02
236.9 2.514899999999995472e-01 -2.903000000000020009e-01 -3.879999999999839133e-02
237 1.294800000000000395e-01 -2.645000000000017337e-01 -9.469999999999956231e-02
237.1 -4.886000000000034760e-02 -1.920000000000001705e-01 1.940000000000097202e-02
237.2 -1.368200000000001637e-01 -1.118000000000023419e-01 7.680000000000219984e-02
237.3 -2.897000000000016229e-02 -1.812000000000004718e-01 7.120000000000104023e-02
237.4 1.920799999999998064e-01 -2.362999999999999545e-01 -3.799999999998249223e-03
237.5 3.495699999999999363e-01 -3.670000000000008811e-01 2.480000000000259774e-02
237.6 8.610000000000006537e-03 -1.798000000000001819e-01 4.110000000000013642e-02
237.7 2.179799999999998406e-01 -3.017000000000003013e-01 9.490000000000264890e-02
237.8 2.345100000000002183e-01 -3.806000000000011596e-01 7.300000000000039790e-02
237.9 2.407000000000003581e-02 -1.197000000000016939e-01 3.210000000000334808e-02
238 -9.707000000000043372e-02 -2.279000000000017678e-01 6.099999999999994316e-03
238.1 6.747999999999976239e-02 -2.286000000000001364e-01 3.560000000000229647e-02
238.2 3.864000000000000767e-02 -1.587000000000031719e-01 4.190000000000182467e-02
238.3 -7.498000000000004661e-02 -1.011000000000024102e-01 5.340000000000344471e-02
238.4 -3.830000000000044480e-02 -1.356999999999999318e-01 -8.609999999999828901e-02
238.5 7.104999999999961346e-02 -1.155000000000008242e-01 -2.269999999999683382e-02
238.6 7.399999999999629097e-03 -2.309000000000018815e-01 5.700000000000926548e-03
238.7 1.038899999999998158e-01 -2.280000000000015348e-01 2.870000000000061391e-02
238.8 1.208400000000002805e-01 -3.653000000000012903e-01 6.190000000000139835e-02
238.9 9.987999999999974676e-02 -1.226000000000020407e-01 8.600000000000207478e-02
239 1.550999999999991275e-02 -2.108000000000025409e-01 1.091000000000015291e-01
239.1 -1.796600000000001529e-01 -1.204999999999998295e-01 -8.299999999998419753e-03
239.2 2.589999999999648139e-03 -1.380000000000016769e-01 7.380000000000208615e-02
239.3 -3.488000000000024414e-02 3.429999999999822080e-02 -1.107999999999975671e-01
239.4 6.125999999999987011e-02 -9.759999999999990905e-02 -7.349999999999923261e-02
239.5 8.214999999999950120e-02 -1.867000000000018645e-01 -2.139999999999986358e-02
239.6 8.607999999999993435e-02 -2.271000000000000796e-01 4.420000000000001705e-02
239.7 -4.654999999999986926e-02 -6.620000000000203499e-02 6.610000000000226805e-02
239.8 7.029999999999958504e-02 -1.828000000000002956e-01 -5.699999999999860734e-02
239.9 6.726000000000009749e-02 -3.060000000000009379e-01 -3.449999999999775468e-02
240 -2.112300000000004729e-01 -6.830000000000069349e-02 5.030000000000001137e-02
240.1 4.861999999999966349e-02 -3.068000000000026262e-01 7.800000000003137757e-03
240.2 -9.300000000003194600e-04 -1.512000000000028876e-01 1.300000000000167688e-02
240.3 -1.717999999999975103e-02 -1.879000000000026205e-01 8.830000000000026716e-02
240.4 -6.949999999999789679e-03 -1.010000000000026432e-01 -7.079999999999841975e-02
240.5 2.893999999999952166e-02 -2.227000000000032287e-01 -4.199999999999803890e-02
240.6 -8.870000000000022311e-02 8.999999999979024778e-04 -1.219999999999998863e-02
240.7 5.377999999999971692e-02 -2.250000000000014211e-01 -7.459999999999666898e-02
240.8 -2.029800000000001603e-01 -3.600000000002268052e-03 1.730000000000231353e-02
240.9 2.229999999999954241e-02 -2.505000000000023874e-01 1.250000000000284217e-02
241 1.818999999999970640e-02 -2.480000000000011084e-01 -7.099999999997663735e-03
241.1 2.115999999999997883e-01 -2.765000000000021885e-01 6.540000000000034674e-02
241.2 -5.895000000000027995e-02 -7.300000000000039790e-02 -1.449999999999818101e-02
241.3 1.129999999999853344e-03 -8.880000000000265459e-02 2.660000000000195541e-02
241.4 2.236099999999998644e-01 -3.697000000000016939e-01 7.350000000000278533e-02
241.5 1.811999999999995836e-01 -2.469999999999998863e-01 7.010000000000005116e-02
241.6 2.169600000000002638e-01 -2.667999999999999261e-01 -1.719999999999899387e-02
241.7 -1.438000000000005940e-02 -8.520000000000038654e-02 -2.299999999998192379e-03
241.8 3.045000000000008811e-02 -2.001000000000026091e-01 1.490000000000080149e-02
241.9 -2.861000000000046839e-02 -1.706000000000003070e-01 3.280000000000171667e-02
242 1.905999999999963279e-02 -2.233000000000018304e-01 2.200000000000201794e-02
242.1 -1.332199999999996720e-01 -4.980000000000117666e-02 1.031000000000013017e-01
242.2 4.059999999999952536e-02 -1.439000000000021373e-01 -5.949999999999988631e-02
242.3 -8.284999999999964615e-02 -2.114000000000011426e-01 6.200000000000116529e-02
242.4 -1.287700000000002731e-01 -2.497000000000006992e-01 7.650000000000289901e-02
242.5 5.583999999999988972e-02 -1.488000000000013756e-01 -7.129999999999725446e-02
242.6 -2.116000000000006764e-02 -7.520000000000237605e-02 -5.839999999999889724e-02
242.7 -1.138200000000004763e-01 -9.759999999999990905e-02 1.770000000000138130e-02
242.8 -1.996000000000019980e-02 -1.811000000000007049e-01 -7.949999999999945999e-02
242.9 -1.254100000000004655e-01 -1.047000000000011255e-01 1.320000000000121076e-02
243 -4.054000000000002046e-02 -1.496000000000030639e-01 6.180000000000163141e-02
243.1 1.627599999999995717e-01 -1.705000000000005400e-01 4.440000000000310365e-02
243.2 -1.524000000000036437e-02 -2.147000000000005571e-01 -5.640000000000000568e-02
243.3 5.161999999999977717e-02 -1.607000000000020634e-01 -4.359999999999786269e-02
243.4 2.976000000000000867e-01 -3.062000000000004718e-01 -2.719999999999700435e-02
243.5 1.758999999999995012e-01 -2.713000000000000966e-01 4.000000000000270006e-02
243.6 1.678899999999998727e-01 -1.214000000000012847e-01 -1.299999999999812417e-02
243.7 1.711200000000001609e-01 -2.542000000000008697e-01 -1.309999999999789111e-02
243.8 3.176999999999985391e-02 -1.581000000000010175e-01 -1.349999999999695888e-02
243.9 -1.912000000000002586e-02 -1.682000000000023476e-01 -8.469999999999799911e-02
244 -7.505999999999968253e-02 -1.249000000000002331e-01 6.870000000000331397e-02
244.1 -4.881000000000046413e-02 -1.279000000000003467e-01 -9.099999999996555289e-03
244.2 1.912099999999998801e-01 -1.753999999999997783e-01 -2.889999999999659508e-02
244.3 -5.435000000000034248e-02 -1.339000000000005741e-01 3.700000000002034994e-03
244.4 7.791999999999976723e-02 -2.055000000000006821e-01 1.910000000000167120e-02
244.5 4.150000000000009237e-02 -1.503000000000014325e-01 1.530000000000342197e-02
244.6 6.555999999999961858e-02 -2.413000000000025125e-01 1.780000000000114824e-02
244.7 -1.184999999999991616e-02 -1.519000000000012562e-01 -3.209999999999979536e-02
244.8 -3.073999999999976751e-02 -4.760000000000275122e-02 3.730000000000188720e-02
244.9 -5.506999999999973028e-02 -2.022000000000012676e-01 -4.299999999997083933e-03
245 -3.319999999999989626e-02 -1.398000000000010346e-01 -4.099999999997550049e-03
245.1 -3.600000000000491696e-03 -1.719000000000008299e-01 1.152000000000015234e-01
245.2 -2.848999999999968225e-02 -1.859000000000001762e-01 1.180000000000021032e-01
245.3 -4.133000000000031093e-02 -1.218000000000003524e-01 1.470000000000126761e-02
245.4 -8.736999999999994770e-02 -1.151000000000017565e-01 2.970000000000183604e-02
245.5 -5.274000000000000909e-02 -1.343000000000031946e-01 6.099999999999994316e-03
245.6 -3.608999999999973340e-02 -2.362999999999999545e-01 7.800000000003137757e-03
245.7 -1.288900000000001711e-01 -1.585000000000000853e-01 3.049999999999997158e-02
245.8 4.025999999999996248e-02 -1.397000000000012676e-01 7.000000000001449507e-03
245.9 2.072599999999997777e-01 -2.138000000000026546e-01 -9.799999999999897682e-02
246 -7.314000000000042689e-02 -3.013000000000012335e-01 -9.699999999998709654e-03
246.1 1.218899999999996098e-01 -8.900000000000218847e-02 -1.099999999997436362e-03
246.2 -6.745000000000000995e-02 -1.986000000000025523e-01 3.400000000000247269e-02
246.3 -9.599999999999830891e-03 -2.790000000000247837e-02 1.740000000000208047e-02
246.4 -7.390000000000007674e-03 -1.285000000000025011e-01 8.000000000016882495e-04
246.5 -2.479000000000031179e-02 -1.376000000000026091e-01 -2.919999999999944862e-02
246.6 -4.176999999999964075e-02 -7.410000000000138698e-02 -6.339999999999790248e-02
246.7 -4.321000000000019270e-02 2.419999999999689066e-02 -5.519999999999924967e-02
246.8 2.921999999999957964e-02 -1.072000000000024045e-01 4.390000000000071623e-02
246.9 -4.957999999999973539e-02 -1.055000000000028137e-01 -7.799999999999585043e-03
247 7.899999999999973710e-02 -2.018000000000021998e-01 1.350000000000051159e-02
247.1 8.990000000000009095e-02 -1.587000000000031719e-01 4.570000000000007390e-02
247.2 1.261299999999998533e-01 -1.324000000000005173e-01 -3.329999999999699867e-02
247.3 1.089299999999999713e-01 -2.872000000000021203e-01 5.940000000000011937e-02
247.4 -1.065999999999966974e-02 -1.848000000000027399e-01 8.700000000001040235e-03
247.5 -2.159999999999939746e-03 -2.995000000000018758e-01 2.230000000000131877e-02
247.6 1.471400000000002706e-01 -3.309000000000033026e-01 -2.729999999999677129e-02
247.7 1.121499999999997499e-01 -2.632000000000012108e-01 6.370000000000075602e-02
247.8 -2.334999999999975984e-02 5.499999999997839950e-03 -6.519999999999726015e-02
247.9 6.576999999999966207e-02 -1.720000000000005969e-01 5.260000000000175646e-02
248 -5.210999999999987864e-02 -2.134000000000000341e-01 3.980000000000316618e-02
248.1 5.630000000000023874e-03 -1.414000000000008583e-01 -1.980000000000003979e-02
248.2 -1.364400000000003388e-01 -1.417999999999999261e-01 -7.289999999999707825e-02
248.3 7.001999999999952706e-02 -2.552000000000020918e-01 -4.999999999999715783e-02
248.4 -3.617000000000025750e-02 -1.310999999999999943e-01 -3.229999999999932925e-02
248.5 -1.166200000000001680e-01 -1.229000000000013415e-01 -7.929999999999992610e-02
248.6 -8.767000000000013671e-02 -1.145000000000031548e-01 4.620000000000246132e-02
248.7 -1.121699999999998809e-01 -3.680000000000305249e-02 2.350000000000207478e-02
248.8 9.422999999999959186e-02 -2.208000000000005514e-01 -1.086999999999989086e-01
248.9 -1.744099999999999540e-01 -8.350000000000079581e-02 1.260000000000260911e-02
249 -4.010000000000069065e-03 -1.319000000000016826e-01 -8.999999999979024778e-04
249.1 -1.928000000000018588e-02 -4.879999999999995453e-02 -9.859999999999757847e-02
249.2 -4.858000000000028962e-02 -2.095000000000020179e-01 1.279000000000003467e-01
249.3 2.059299999999995023e-01 -2.197000000000031150e-01 9.290000000000020464e-02
249.4 2.707800000000002427e-01 -2.899000000000029331e-01 -1.059999999999661213e-02
249.5 -9.800000000000252953e-03 -2.022000000000012676e-01 -3.299999999999769784e-02
249.6 -4.940000000000388525e-03 -2.047000000000025466e-01 -4.859999999999686793e-02
249.7 4.305000000000003268e-02 2.099999999999724309e-02 -6.899999999998129852e-03
249.8 1.599899999999996325e-01 -3.132000000000019213e-01 -3.819999999999978968e-02
249.9 9.363999999999972346e-02 -1.870000000000011653e-01 -5.699999999999860734e-02
250 1.546399999999996666e-01 -2.282000000000010687e-01 3.120000000000189289e-02
250.1 3.458199999999997942e-01 -2.966000000000015291e-01 -8.379999999999654392e-02
250.2 5.840000000000067359e-03 -1.118000000000023419e-01 6.700000000002148681e-03
250.3 7.523000000000035214e-02 -3.378000000000014325e-01 7.650000000000289901e-02
250.4 3.047000000000021913e-02 -2.044000000000032458e-01 7.540000000000190994e-02
250.5 3.280999999999956174e-02 -1.846000000000032060e-01 9.000000000014551915e-04
250.6 -3.805999999999976069e-02 -7.430000000000092086e-02 1.450000000000173372e-02
250.7 1.948699999999998766e-01 -2.400000000000019895e-01 3.130000000000165983e-02
250.8 -2.376999999999984681e-02 -1.904000000000003467e-01 -9.599999999998942712e-03
250.9 9.750000000000014211e-02 -2.191000000000009607e-01 5.940000000000011937e-02
251 2.750799999999999912e-01 -3.368000000000002103e-01 -1.539999999999963620e-02
251.1 3.237399999999999167e-01 -4.249000000000009436e-01 1.429000000000009152e-01
251.2 2.539499999999996760e-01 -3.718000000000003524e-01 3.250000000000241585e-02
251.3 6.201699999999998880e-01 -3.167000000000008697e-01 -1.624999999999978684e-01
251.4 6.729199999999995185e-01 -4.327000000000005286e-01 -1.316999999999985960e-01
251.5 6.193099999999995831e-01 -7.616000000000013870e-01 -1.864999999999987779e-01
251.6 7.868800000000000239e-01 -6.816000000000030923e-01 -3.949999999999675993e-02
251.7 5.962100000000001288e-01 -3.111000000000032628e-01 -1.279999999999859028e-02
251.8 2.559800000000000963e-01 -3.104000000000013415e-01 3.960000000000007958e-02
251.9 2.864500000000003155e-01 -2.758000000000002672e-01 -2.189999999999869829e-02
252 2.186899999999996069e-01 -4.629000000000011994e-01 -3.489999999999682245e-02
252.1 2.904799999999996274e-01 -3.315000000000019043e-01 1.500000000000056843e-02
252.2 1.667199999999997573e-01 -1.872000000000006992e-01 3.100000000003433342e-03
252.3 1.008899999999997021e-01 -1.810000000000009379e-01 2.010000000000289333e-02
252.4 -1.292999999999988603e-02 -1.442000000000014381e-01 -1.449999999999818101e-02
252.5 4.169000000000000483e-02 -2.162000000000006139e-01 2.380000000000137561e-02
252.6 -9.801999999999999602e-02 -1.890000000000000568e-01 5.130000000000123350e-02
252.7 -1.031899999999996709e-01 -2.400000000000090949e-02 -1.689999999999969305e-02
252.8 1.022999999999996135e-02 -1.895000000000024443e-01 8.180000000000120508e-02
252.9 3.634000000000003894e-02 -1.508000000000002672e-01 2.390000000000114255e-02
253 -4.211000000000009180e-02 -9.170000000000300133e-02 1.388000000000033651e-01
253.1 3.484999999999960352e-02 -1.517000000000017224e-01 4.700000000000059686e-02
253.2 -7.005000000000016769e-02 -1.127000000000002444e-01 -2.199999999998425437e-03
253.3 -1.136999999999996902e-01 -2.144000000000012562e-01 4.290000000000304681e-02
253.4 -1.157099999999999795e-01 -2.016000000000026660e-01 9.420000000000072760e-02
253.5 6.590000000000095781e-03 -5.250000000000198952e-02 -9.209999999999851639e-02
253.6 6.492999999999948813e-02 -2.586000000000012733e-01 2.620000000000288765e-02
253.7 -1.534700000000004394e-01 -2.782000000000017792e-01 1.046000000000013586e-01
253.8 -1.314400000000004454e-01 -1.663000000000032230e-01 2.730000000000032401e-02
253.9 -1.506800000000003692e-01 -1.661000000000001364e-01 3.180000000000049454e-02
254 2.088200000000002277e-01 -4.024000000000000909e-01 7.630000000000336513e-02
254.1 1.242000000000000881e-01 -4.076000000000021828e-01 1.097000000000001307e-01
254.2 1.526800000000001489e-01 -2.323000000000021714e-01 9.990000000000165414e-02
254.3 2.379800000000003024e-01 -2.307000000000023476e-01 2.300000000000324007e-02
254.4 3.625899999999999679e-01 -3.379000000000011994e-01 1.200000000000045475e-02
254.5 2.255300000000000082e-01 -3.275000000000005684e-01 8.600000000001273293e-03
254.6 4.009999999999998010e-01 -4.936000000000007049e-01 -5.999999999986016519e-04
254.7 4.382500000000000284e-01 -3.840000000000003411e-01 -1.282999999999994145e-01
254.8 2.637700000000000600e-01 -4.838000000000022283e-01 1.560000000000272280e-02
254.9 4.249200000000001864e-01 -4.096000000000010743e-01 8.160000000000167120e-02
255 3.464499999999999247e-01 -3.588000000000022283e-01 2.410000000000067644e-02
255.1 4.249700000000000699e-01 -4.537000000000013245e-01 -7.459999999999666898e-02
255.2 3.599499999999995481e-01 -4.280000000000008242e-01 -4.209999999999780584e-02
255.3 2.802800000000003067e-01 -3.737000000000030298e-01 3.810000000000002274e-02
255.4 -3.497000000000038966e-02 -6.550000000000011369e-02 6.710000000000349019e-02
255.5 -9.297999999999984055e-02 -1.734000000000008868e-01 1.294000000000004036e-01
255.6 -2.604999999999968452e-02 -1.274000000000015120e-01 1.585000000000000853e-01
255.7 6.494999999999961915e-02 -2.525000000000012790e-01 6.760000000000232490e-02
255.8 4.289999999999949409e-02 -3.089000000000012847e-01 -7.699999999999818101e-03
255.9 9.382000000000001450e-02 -2.347999999999998977e-01 6.800000000000139266e-02
256 1.118800000000002015e-01 -2.933000000000021146e-01 -1.139999999999830038e-02
256.1 1.168500000000003425e-01 -2.694000000000009720e-01 8.630000000000137561e-02
256.2 3.999999999999559464e-03 -1.320000000000014495e-01 5.870000000000175078e-02
256.3 8.990000000000009095e-02 -8.320000000000149498e-02 -4.209999999999780584e-02
256.4 -7.308999999999965524e-02 -1.534000000000013131e-01 -6.539999999999679403e-02
256.5 -3.394000000000030326e-02 -7.040000000000290470e-02 -1.449999999999818101e-02
256.6 -2.249000000000034305e-02 -3.052000000000028024e-01 2.740000000000009095e-02
256.7 -1.011999999999968480e-02 -2.617000000000011539e-01 4.080000000000083560e-02
256.8 -1.487600000000002254e-01 -1.360000000000027853e-02 2.800000000000224532e-02
256.9 -9.421000000000034902e-02 -3.540000000000276259e-02 -5.449999999999732836e-02
257 -9.719999999999995310e-02 1.500000000000056843e-03 3.000000000028535396e-04
257.1 -6.775999999999982037e-02 -2.078000000000024272e-01 6.060000000000087539e-02
257.2 -9.912999999999971834e-02 -1.248000000000004661e-01 1.080000000000325144e-02
257.3 -1.347300000000002385e-01 -1.019000000000005457e-01 -6.109999999999971010e-02
257.4 -1.122300000000002740e-01 -7.750000000000056843e-02 -1.429999999999864713e-02
257.5 -9.890000000000398472e-03 -1.048000000000008924e-01 9.630000000000293880e-02
257.6 6.658999999999970498e-02 -1.020000000000003126e-01 -9.919999999999973284e-02
257.7 5.794999999999994600e-02 1.889999999999858460e-02 8.650000000000090949e-02
257.8 -1.229300000000002058e-01 -1.162000000000027455e-01 -2.489999999999881197e-02
257.9 8.200000000000429168e-04 -4.840000000000088676e-02 -6.349999999999766942e-02
258 -1.256800000000000139e-01 -2.149000000000000909e-01 -2.849999999999752731e-02
258.1 3.822999999999954213e-02 -1.516000000000019554e-01 6.280000000000285354e-02
258.2 -7.403000000000048431e-02 9.369999999999834017e-02 -1.120999999999980901e-01
258.3 -3.589000000000019952e-02 -9.250000000000113687e-02 -5.829999999999913030e-02
258.4 -6.308999999999986841e-02 -1.282000000000032003e-01 2.800000000000579803e-03
258.5 1.364900000000002223e-01 -1.425000000000018474e-01 -9.729999999999705551e-02
258.6 1.466399999999996595e-01 -1.859999999999999432e-01 1.450000000000173372e-02
258.7 -2.578000000000013614e-02 -5.360000000000297860e-02 -1.899999999999124611e-03
258.8 5.997999999999947818e-02 -2.446000000000019270e-01 -1.199999999997203304e-03
258.9 8.891000000000026660e-02 -1.547000000000018360e-01 1.464000000000034163e-01
259 2.053199999999995029e-01 -2.606999999999999318e-01 8.860000000000312070e-02
259.1 1.504399999999996851e-01 -2.027000000000001023e-01 1.381000000000014438e-01
259.2 3.221499999999997144e-01 -4.173000000000008924e-01 6.070000000000064233e-02
259.3 2.123999999999997002e-01 -2.304000000000030468e-01 1.351000000000013301e-01
259.4 1.000000000000333955e-03 -2.313000000000009493e-01 -1.042999999999985050e-01
259.5 2.351999999999954127e-02 -1.160000000000032117e-01 1.205000000000033822e-01
259.6 -1.079699999999998994e-01 -1.250000000000000000e-01 8.060000000000044906e-02
259.7 -2.102000000000003865e-02 -1.219000000000001194e-01 4.460000000000263753e-02
259.8 -1.302300000000000679e-01 -1.079000000000007731e-01 -3.729999999999833449e-02
259.9 -8.581000000000038597e-02 -1.692999999999997840e-01 1.066000000000002501e-01
260 -6.674000000000024357e-02 -1.340000000000003411e-01 -9.069999999999822649e-02
260.1 9.210999999999991417e-02 -2.445000000000021600e-01 2.010000000000289333e-02
260.2 4.060399999999999565e-01 -4.007000000000005002e-01 -9.359999999999857323e-02
260.3 1.029999999999997584e-01 -2.380000000000030980e-01 2.010000000000289333e-02
260.4 -1.780999999999988148e-02 -8.090000000000330260e-02 -5.599999999997606892e-03
260.5 5.243000000000019867e-02 -2.198000000000028820e-01 -5.779999999999674287e-02
260.6 7.740999999999953474e-02 -1.644000000000005457e-01 -1.309999999999789111e-02
260.7 2.006999999999958817e-02 -8.910000000000195541e-02 -1.980000000000003979e-02
260.8 -3.333000000000030383e-02 -2.113000000000013756e-01 1.270000000000237605e-02
260.9 1.566099999999996939e-01 -2.263000000000019440e-01 5.100000000000193268e-02
261 2.163100000000000023e-01 -2.337000000000024613e-01 -7.999999999999118927e-03
261.1 1.510400000000000631e-01 -2.378000000000000114e-01 2.730000000000032401e-02
261.2 -2.498000000000022425e-02 -1.731000000000015859e-01 -1.629999999999753868e-02
261.3 5.374999999999996447e-02 -1.320000000000014495e-01 -3.509999999999990905e-02
261.4 2.366900000000002890e-01 -2.825000000000024158e-01 0.000000000000000000e+00
261.5 2.077700000000000102e-01 -1.646000000000000796e-01 -1.271999999999984254e-01
261.6 1.971400000000000929e-01 -3.770000000000024443e-01 -4.459999999999908482e-02
261.7 1.806200000000002248e-01 -2.503000000000028535e-01 -5.659999999999953957e-02
261.8 -1.600000000001600142e-04 -1.503000000000014325e-01 -3.209999999999979536e-02
261.9 3.399000000000018673e-02 -1.031000000000013017e-01 -2.279999999999660076e-02
262 1.843799999999999883e-01 -1.838000000000015177e-01 -1.014999999999979252e-01
262.1 -1.571100000000003050e-01 -1.618000000000030525e-01 3.710000000000235332e-02
262.2 -6.916000000000011028e-02 -2.338000000000022283e-01 7.190000000000296154e-02
262.3 3.059999999999618581e-03 -9.290000000000020464e-02 -9.319999999999950546e-02
262.4 -2.693000000000012051e-02 -8.730000000000259774e-02 -1.599999999999823785e-02
262.5 3.650000000000019895e-02 -1.619000000000028194e-01 -8.189999999999741931e-02
262.6 -8.982000000000045503e-02 -2.030000000000029559e-01 -6.849999999999667466e-02
262.7 5.417999999999967287e-02 -8.570000000000277396e-02 5.200000000002091838e-03
262.8 2.102000000000003865e-02 -2.106000000000030070e-01 4.160000000000252385e-02
262.9 6.619999999999848228e-03 -2.017000000000024329e-01 -3.099999999999880629e-02
263 1.266000000000033765e-02 -9.690000000000154046e-02 3.130000000000165983e-02
263.1 -8.610000000000006537e-03 -2.735000000000020748e-01 -6.029999999999802185e-02
263.2 9.794999999999998153e-02 -2.636000000000002785e-01 4.650000000000176215e-02
263.3 3.907899999999999707e-01 -4.017000000000017224e-01 -5.339999999999989200e-02
263.4 4.903800000000000381e-01 -3.448000000000028820e-01 -1.145999999999993690e-01
263.5 3.936700000000001864e-01 -3.941000000000016712e-01 -1.817999999999990735e-01
263.6 8.204000000000002402e-01 -7.301999999999999602e-01 -8.809999999999718057e-02
263.7 7.932499999999995666e-01 -8.432000000000030582e-01 -1.772999999999989029e-01
263.8 8.258400000000003516e-01 -8.344000000000022510e-01 -1.643999999999969930e-01
263.9 7.645499999999998408e-01 -7.829000000000014836e-01 -6.719999999999970441e-02
264 8.677799999999997738e-01 -7.750000000000021316e-01 -1.375999999999990564e-01
264.1 9.828200000000002490e-01 -1.046300000000002228e+00 -6.009999999999848797e-02
264.2 9.258800000000002584e-01 -1.071800000000003195e+00 -1.226999999999982549e-01
264.3 8.310399999999997789e-01 -9.401000000000010459e-01 -9.649999999999891998e-02
264.4 6.674299999999995237e-01 -6.916000000000011028e-01 -1.453999999999986414e-01
264.5 7.719599999999999795e-01 -6.313000000000030809e-01 -1.955999999999988859e-01
264.6 7.616100000000001202e-01 -7.630000000000016769e-01 -1.250999999999997669e-01
264.7 9.956699999999996109e-01 -1.130600000000001160e+00 -6.439999999999912461e-02
264.8 8.611899999999996780e-01 -1.002600000000001046e+00 -1.464999999999996305e-01
264.9 6.562099999999997380e-01 -4.076000000000021828e-01 -1.647999999999996135e-01
265 7.128100000000001657e-01 -4.903000000000012903e-01 -1.094999999999970441e-01
265.1 4.695200000000001594e-01 -1.460000000000007958e-01 -2.419999999999973284e-01
265.2 4.152399999999998315e-01 -4.136000000000024102e-01 -1.649999999999707256e-02
265.3 1.446300000000002584e-01 -4.085000000000000853e-01 1.248000000000004661e-01
265.4 4.614999999999991331e-02 -1.850000000000022737e-01 9.110000000000084697e-02
265.5 1.001000000000029644e-02 -1.478000000000001535e-01 -1.130999999999993122e-01
265.6 1.143299999999998207e-01 -2.728999999999999204e-01 -8.699999999997487521e-03
265.7 2.078999999999986414e-02 -1.451000000000028933e-01 4.740000000000321734e-02
265.8 1.053100000000002368e-01 -1.763000000000012335e-01 7.990000000000208047e-02
265.9 -2.411999999999991928e-02 -1.352000000000010971e-01 -1.379999999999981242e-02
266 -1.792999999999977945e-02 -9.690000000000154046e-02 4.100000000001102762e-03
266.1 -6.041000000000007475e-02 -1.020000000000003126e-01 6.840000000000046043e-02
266.2 -6.599999999999983658e-02 -7.530000000000214300e-02 4.640000000000199520e-02
266.3 9.647999999999967713e-02 -2.244000000000028194e-01 8.600000000001273293e-03
266.4 2.098500000000003141e-01 -3.149000000000015120e-01 5.480000000000018190e-02
266.5 2.242699999999997473e-01 -2.315000000000004832e-01 -3.949999999999675993e-02
266.6 3.399999999999998579e-01 -2.671000000000027796e-01 2.190000000000225100e-02
266.7 3.095600000000002794e-01 -4.821000000000026375e-01 6.760000000000232490e-02
266.8 2.216599999999999682e-01 -2.872000000000021203e-01 6.100000000000349587e-02
266.9 2.218599999999995021e-01 -2.434000000000011710e-01 -1.071999999999988518e-01
267 2.861199999999994859e-01 -3.752000000000030866e-01 4.020000000000223395e-02
267.1 1.437299999999996913e-01 -2.972000000000001307e-01 -4.759999999999919851e-02
267.2 1.157399999999997320e-01 -3.033000000000001251e-01 4.290000000000304681e-02
267.3 5.231999999999992212e-02 -7.900000000000062528e-02 -3.279999999999816396e-02
267.4 6.648000000000031662e-02 -1.945000000000014495e-01 1.829999999999998295e-02
267.5 1.557100000000000151e-01 -3.157000000000032003e-01 -2.539999999999764668e-02
267.6 -1.220800000000004104e-01 -1.250999999999997669e-01 -2.379999999999782290e-02
267.7 -1.182000000000016371e-02 -1.528000000000027114e-01 8.640000000000114255e-02
267.8 -1.391000000000000014e-01 -1.888000000000005230e-01 4.240000000000065938e-02
267.9 3.106999999999970896e-02 -2.395000000000031548e-01 -3.859999999999885745e-02
268 1.890999999999998238e-02 -2.527000000000008129e-01 4.600000000003490186e-03
268.1 -9.230000000000515570e-03 -1.254000000000026205e-01 7.660000000000266596e-02
268.2 -1.502200000000000202e-01 -8.040000000000091518e-02 -4.399999999996850875e-03
268.3 -1.686899999999997846e-01 -8.890000000000242153e-02 1.067000000000000171e-01
268.4 -5.956999999999990081e-02 -1.833000000000026830e-01 8.540000000000347313e-02
268.5 -1.970000000000027285e-02 -1.504000000000011994e-01 7.469999999999998863e-02
268.6 9.935999999999989285e-02 -2.481000000000008754e-01 5.600000000001159606e-03
268.7 -5.919999999999969731e-02 -7.390000000000185310e-02 1.600000000000179057e-02
268.8 -7.277000000000022339e-02 -8.430000000000248406e-02 -7.069999999999865281e-02
268.9 -9.389999999999787406e-03 -1.831000000000031491e-01 9.300000000003194600e-03
269 1.789999999999736247e-03 -1.783000000000001251e-01 -6.909999999999882903e-02
269.1 1.929999999999765237e-03 -1.523000000000003240e-01 5.620000000000047180e-02
269.2 -1.510899999999999466e-01 -1.336000000000012733e-01 7.740000000000080149e-02
269.3 -4.659999999999975273e-02 -1.882000000000019213e-01 -5.139999999999744773e-02
269.4 -9.520000000000194973e-03 -2.402000000000015234e-01 7.720000000000126761e-02
269.5 -4.260999999999981469e-02 -1.956000000000024386e-01 4.900000000002791012e-03
269.6 -1.071499999999998565e-01 -2.381000000000028649e-01 -1.779999999999759552e-02
269.7 -7.021000000000032770e-02 -1.980000000000003979e-02 1.190000000000068781e-02
269.8 -3.816000000000041581e-02 -1.189000000000000057e-01 6.770000000000209184e-02
269.9 -7.873999999999981014e-02 -1.959000000000017394e-01 2.430000000000021032e-02
270 -4.488999999999965240e-02 -1.631000000000000227e-01 3.110000000000212594e-02
270.1 -5.281000000000002359e-02 -1.956000000000024386e-01 6.620000000000203499e-02
270.2 5.326999999999948443e-02 -2.950000000000017053e-01 -1.099999999999923261e-02
270.3 1.934500000000003439e-01 -3.543000000000020577e-01 5.960000000000320597e-02
270.4 3.946000000000005059e-02 -2.366000000000028081e-01 4.220000000000112550e-02
270.5 1.236899999999998556e-01 -3.122000000000006992e-01 1.760000000000019327e-01
270.6 2.884299999999999642e-01 -2.903000000000020009e-01 -6.769999999999853912e-02
270.7 2.501800000000002910e-01 -3.003999999999997783e-01 -2.469999999999927809e-02
270.8 1.332999999999984198e-02 -4.800000000000181899e-02 7.340000000000301839e-02
270.9 5.082999999999948670e-02 -1.322000000000009834e-01 7.100000000001216449e-03
271 6.627999999999989456e-02 -1.924000000000027910e-01 6.820000000000092655e-02
271.1 -2.360000000000006537e-02 -1.478000000000001535e-01 -5.769999999999697593e-02
271.2 1.346999999999987097e-02 -1.726000000000027512e-01 -3.099999999999880629e-03
271.3 5.001000000000033197e-02 -2.667000000000001592e-01 8.689999999999997726e-02
271.4 5.187999999999970413e-02 -2.380000000000030980e-01 1.268000000000029104e-01
271.5 7.170000000000342766e-03 -3.740000000000165414e-02 7.940000000000324576e-02
271.6 -5.304999999999981952e-02 -1.945000000000014495e-01 3.440000000000154046e-02
271.7 -4.839999999999733404e-03 -2.274000000000029331e-01 2.040000000000219416e-02
271.8 5.650000000000154898e-03 2.379999999999782290e-02 -1.107999999999975671e-01
271.9 -2.496000000000009322e-02 -1.526000000000031775e-01 -4.709999999999681108e-02
272 -2.461000000000002075e-02 -1.699000000000019384e-01 -1.779999999999759552e-02
272.1 1.582099999999995177e-01 -2.991000000000028081e-01 1.105000000000018190e-01
272.2 2.980299999999997951e-01 -3.510000000000026432e-01 -1.099999999999994316e-01
272.3 1.624900000000000233e-01 -3.279000000000031889e-01 2.080000000000126192e-02
272.4 1.547200000000001907e-01 -2.304000000000030468e-01 -5.449999999999732836e-02
272.5 1.289299999999995450e-01 -1.604000000000027626e-01 -2.969999999999828333e-02
272.6 -2.720000000000055707e-03 6.999999999997896794e-03 -8.889999999999886882e-02
272.7 -6.800000000000050449e-02 -9.120000000000061391e-02 -3.879999999999839133e-02
272.8 4.178000000000015035e-02 -5.870000000000175078e-02 -5.459999999999709530e-02
272.9 4.178000000000015035e-02 -1.785000000000032117e-01 6.900000000001682565e-03
273 1.121999999999978570e-02 -1.682000000000023476e-01 8.950000000000102318e-02
273.1 4.896999999999973596e-02 -1.608000000000018304e-01 2.360000000000184173e-02
273.2 -5.118000000000044736e-02 4.539999999999722036e-02 1.100000000000029843e-01
273.3 -1.949000000000022936e-02 -1.902000000000008129e-01 4.840000000000088676e-02
273.4 -4.546000000000027796e-02 -9.520000000000194973e-02 -9.499999999999175770e-03
273.5 2.348000000000016740e-02 -1.867000000000018645e-01 4.000000000001335820e-03
273.6 -1.119700000000003470e-01 -1.045000000000015916e-01 3.300000000000125056e-02
273.7 -9.000000000000341061e-03 -1.615999999999999659e-01 -6.999999999997896794e-03
273.8 -6.571000000000015717e-02 -8.330000000000126192e-02 3.890000000000171099e-02
273.9 -2.012999999999998124e-02 -1.764000000000010004e-01 -6.079999999999685656e-02
274 7.158999999999959840e-02 -2.380000000000030980e-01 -2.579999999999671445e-02
274.1 -1.204400000000003246e-01 -1.763000000000012335e-01 4.160000000000252385e-02
274.2 1.980999999999966121e-02 -2.454000000000000625e-01 1.130000000000030980e-01
274.3 2.845999999999992980e-02 -1.341000000000001080e-01 -3.839999999999932356e-02
274.4 5.818000000000012051e-02 -1.812000000000004718e-01 1.050000000000039790e-02
274.5 -3.885000000000005116e-02 -2.160000000000010800e-01 2.490000000000236469e-02
274.6 3.389999999999995239e-01 -4.024000000000000909e-01 -1.449999999999818101e-02
274.7 2.791199999999998127e-01 -3.618000000000023419e-01 2.570000000000050022e-02
274.8 1.380400000000001626e-01 -2.793000000000027683e-01 -3.369999999999961915e-02
274.9 -3.153999999999967940e-02 -1.913000000000018019e-01 8.630000000000137561e-02
275 1.163899999999999935e-01 -2.181000000000032912e-01 8.400000000000318323e-02
275.1 -1.118899999999998229e-01 -1.417000000000001592e-01 1.780000000000114824e-02
275.2 5.699999999999949551e-02 -2.425000000000032685e-01 5.220000000000268869e-02
275.3 7.305999999999990280e-02 -2.281000000000013017e-01 5.810000000000314913e-02
275.4 1.574999999999997513e-01 -2.742000000000004434e-01 9.400000000000119371e-02
275.5 5.414999999999992042e-02 -4.141000000000012449e-01 5.190000000000338787e-02
275.6 5.203000000000024272e-02 -2.059000000000033026e-01 4.380000000000094929e-02
275.7 2.282700000000001950e-01 -3.658999999999998920e-01 -7.999999999999829470e-02
275.8 6.383999999999989683e-02 -1.398000000000010346e-01 -2.699999999999747047e-02
275.9 6.920999999999999375e-02 -1.902000000000008129e-01 1.471000000000017849e-01
276 1.399299999999996658e-01 -1.829999999999998295e-01 3.550000000000252953e-02
276.1 -9.129999999999860449e-03 -1.847000000000029729e-01 -2.069999999999794227e-02
276.2 -8.692000000000010829e-02 -1.200000000000009948e-01 2.340000000000230784e-02
276.3 -4.140999999999994685e-02 -1.611000000000011312e-01 3.600000000000136424e-02
276.4 -2.442000000000010829e-02 -1.545000000000023022e-01 1.023000000000031662e-01
276.5 1.559900000000000730e-01 -8.650000000000090949e-02 1.200000000000756017e-03
276.6 2.829899999999998528e-01 -2.496000000000009322e-01 -6.399999999999295142e-03
276.7 -1.013000000000019440e-02 -1.704000000000007731e-01 -4.229999999999733973e-02
276.8 -8.755000000000023874e-02 -1.440000000000019043e-01 -1.769999999999782858e-02
276.9 9.105000000000007532e-02 -3.768000000000029104e-01 -1.419999999999888018e-02
277 8.647999999999989029e-02 -1.760000000000019327e-01 -4.809999999999803322e-02
277.1 -1.892000000000049198e-02 -1.207000000000029161e-01 2.840000000000131308e-02
277.2 1.467900000000001981e-01 -1.988000000000020862e-01 -8.239999999999980673e-02
277.3 -4.464999999999985647e-02 -1.436000000000028365e-01 6.560000000000343334e-02
277.4 3.330900000000003303e-01 -3.434000000000025921e-01 -3.299999999999769784e-02
277.5 3.772399999999995757e-01 -2.117000000000004434e-01 -3.329999999999699867e-02
277.6 3.145600000000001728e-01 -3.026000000000017565e-01 -3.159999999999740794e-02
277.7 1.855799999999998562e-01 -2.146000000000007901e-01 7.230000000000202931e-02
277.8 -2.369999999999983231e-02 -2.291000000000025238e-01 5.000000000000071054e-02
277.9 -2.728000000000019298e-02 -4.000000000026204816e-04 1.355000000000003979e-01
278 8.185999999999982180e-02 -2.324000000000019384e-01 6.430000000000291038e-02
278.1 -4.250000000000042633e-02 -8.610000000000184173e-02 -3.549999999999897682e-02
278.2 -1.397500000000002629e-01 -6.300000000000238742e-02 -7.099999999997663735e-03
278.3 4.865000000000030411e-02 -1.520000000000010232e-01 2.140000000000341629e-02
278.4 7.200000000000006395e-02 -2.483000000000004093e-01 3.170000000000072760e-02
278.5 9.867999999999987892e-02 -2.558000000000006935e-01 -6.579999999999941451e-02
278.6 3.465999999999969106e-02 -1.196000000000019270e-01 4.070000000000106866e-02
278.7 -6.843000000000021288e-02 -7.130000000000080718e-02 9.100000000000108002e-03
278.8 -4.997000000000006992e-02 -1.447000000000002728e-01 -5.069999999999907914e-02
278.9 -8.239999999999980673e-02 -1.121000000000016428e-01 -2.419999999999689066e-02
279 1.468000000000024841e-02 -1.264000000000002899e-01 2.340000000000230784e-02
279.1 8.513999999999999346e-02 -2.230000000000025295e-01 8.020000000000138130e-02
279.2 -1.668200000000004124e-01 -1.685000000000016485e-01 -5.299999999999727152e-02
279.3 -5.010000000000047748e-02 -1.089000000000019952e-01 -5.439999999999756142e-02
279.4 2.601000000000031065e-02 -2.148000000000003240e-01 -8.129999999999881766e-02
279.5 1.294599999999999085e-01 -3.158000000000029672e-01 1.125000000000007105e-01
279.6 1.321700000000003428e-01 -2.176000000000009038e-01 6.500000000000127898e-02
279.7 1.878799999999998249e-01 -2.740000000000009095e-01 -5.909999999999726583e-02
279.8 1.061300000000002797e-01 -2.113000000000013756e-01 -4.389999999999716351e-02
279.9 1.574200000000001154e-01 -2.027999999999998693e-01 -2.689999999999770353e-02
280 4.844600000000003348e-01 -2.615000000000016200e-01 3.659999999999996589e-02
280.1 1.564100000000001600e-01 -2.047000000000025466e-01 1.510000000000033538e-02
280.2 -4.584999999999972431e-02 -1.644000000000005457e-01 8.810000000000073328e-02
280.3 -1.599000000000039279e-02 -1.780000000000008242e-01 1.589000000000027057e-01
280.4 -2.381999999999973028e-02 -1.925000000000025580e-01 -3.159999999999740794e-02
280.5 -5.069999999999907914e-03 -2.063000000000023704e-01 1.542000000000030013e-01
280.6 -1.311400000000002564e-01 -1.114000000000032742e-01 -3.839999999999932356e-02
280.7 3.309999999999924114e-03 -8.280000000000242721e-02 4.090000000000060254e-02
280.8 -5.783000000000004803e-02 -1.594000000000015405e-01 3.510000000000346176e-02
280.9 7.610999999999989996e-02 -1.683000000000021146e-01 3.880000000000194404e-02
281 1.902000000000025892e-02 -1.185000000000009379e-01 3.090000000000259206e-02
281.1 -2.509000000000050079e-02 -1.753000000000000114e-01 -4.379999999999739657e-02
281.2 -1.459000000000010289e-02 -2.012000000000000455e-01 -2.639999999999886882e-02
281.3 -1.032700000000001950e-01 -3.060000000000329123e-02 3.780000000000072191e-02
281.4 -2.571000000000012164e-02 -1.201000000000007617e-01 7.030000000000313776e-02
281.5 -8.588000000000040046e-02 -3.659999999999996589e-02 1.163000000000025125e-01
281.6 1.552499999999996660e-01 -1.431000000000004491e-01 -7.209999999999894271e-02
281.7 4.366999999999965354e-02 -1.226000000000020407e-01 1.201000000000007617e-01
281.8 1.681200000000000472e-01 -2.896999999999998465e-01 5.830000000000268301e-02
281.9 9.990999999999949921e-02 -2.252000000000009550e-01 -2.419999999999689066e-02
282 -1.548000000000016030e-02 -1.648000000000031662e-01 1.500000000000056843e-02
282.1 -3.458999999999967656e-02 -2.925000000000004263e-01 1.187000000000004718e-01
282.2 -3.779000000000021231e-02 -1.225000000000022737e-01 -9.599999999998942712e-03
282.3 3.699999999999992184e-02 -2.609000000000030184e-01 -6.699999999998595968e-03
282.4 5.320000000000213447e-03 -7.180000000000319460e-02 -3.200000000000002842e-02
282.5 -3.328000000000042036e-02 -1.853000000000015746e-01 1.024000000000029331e-01
282.6 7.460000000000022169e-02 -1.722999999999998977e-01 2.470000000000283080e-02
282.7 1.630000000000002558e-01 -2.783000000000015461e-01 -5.640000000000000568e-02
282.8 1.329000000000002402e-01 -1.999000000000030752e-01 3.930000000000077875e-02
282.9 1.339899999999998315e-01 -1.883000000000016882e-01 9.300000000003194600e-03
283 2.089699999999998781e-01 -3.307000000000002160e-01 1.661000000000001364e-01
283.1 5.651000000000028223e-02 -9.830000000000183036e-02 6.230000000000046612e-02
283.2 1.164899999999997604e-01 -2.618000000000009209e-01 3.990000000000293312e-02
283.3 -1.684000000000018815e-02 -3.425000000000011369e-01 3.820000000000334239e-02
283.4 -7.885999999999970811e-02 -4.269999999999996021e-02 -5.799999999997140776e-03
283.5 -1.076100000000002055e-01 -5.220000000000268869e-02 -2.529999999999787974e-02
283.6 -8.556000000000008043e-02 -1.276000000000010459e-01 5.360000000000297860e-02
283.7 7.357999999999975671e-02 -1.046000000000013586e-01 5.430000000000134719e-02
283.8 -2.220000000000332818e-03 -1.720000000000005969e-01 -5.989999999999895408e-02
283.9 1.501000000000018986e-02 -2.337000000000024613e-01 2.340000000000230784e-02
284 2.872999999999947818e-02 -1.847000000000029729e-01 1.310000000000144382e-02
284.1 3.737999999999974676e-02 -2.332000000000000739e-01 4.920000000000257501e-02
284.2 5.028999999999950177e-02 -3.063000000000002387e-01 2.310000000000300702e-02
284.3 1.165700000000002845e-01 -1.940000000000026148e-01 8.460000000000178488e-02
284.4 9.557999999999999829e-02 -2.199000000000026489e-01 -3.049999999999997158e-02
284.5 6.900999999999957168e-02 -2.417000000000015802e-01 8.510000000000061959e-02
284.6 -3.746999999999989228e-02 -2.270000000000003126e-01 3.370000000000317186e-02
284.7 4.812999999999956202e-02 -2.224000000000003752e-01 -2.159999999999939746e-02
284.8 2.855000000000007532e-02 -2.853000000000029956e-01 1.382000000000012108e-01
284.9 1.658499999999998309e-01 -2.292000000000022908e-01 1.031000000000013017e-01
285 -2.702999999999988745e-02 -1.468000000000024841e-01 1.044000000000018247e-01
285.1 6.447000000000002728e-02 -3.328000000000024272e-01 1.050000000000039790e-02
285.2 -2.868000000000048288e-02 -1.387999999999998124e-01 4.120000000000345608e-02
285.3 4.657999999999962171e-02 -2.062000000000026034e-01 6.720000000000325713e-02
285.4 -5.255999999999971806e-02 -1.326999999999998181e-01 3.160000000000096065e-02
285.5 1.659999999999950404e-02 1.309999999999789111e-02 -7.089999999999818669e-02
285.6 -4.340000000000010516e-03 -1.414000000000008583e-01 5.740000000000122782e-02
285.7 1.152999999999995140e-01 -3.056000000000018701e-01 8.090000000000330260e-02
285.8 6.540000000000034674e-02 -1.932000000000009265e-01 7.490000000000307523e-02
285.9 -3.309999999999924114e-03 -8.970000000000055707e-02 -8.799999999997254463e-03
286 -2.400999999999964274e-02 -2.430000000000021032e-02 4.970000000000140972e-02
286.1 5.858999999999969788e-02 -1.628000000000007219e-01 -9.739999999999682245e-02
286.2 1.588999999999973767e-02 -5.070000000000263185e-02 8.130000000000237037e-02
286.3 -1.362899999999998002e-01 -1.548000000000016030e-01 5.630000000000023874e-02
286.4 3.960000000000007958e-02 -5.090000000000216573e-02 5.180000000000006821e-02
286.5 -2.786000000000043997e-02 -6.310000000000215437e-02 -9.839999999999804459e-02
286.6 -9.016999999999963933e-02 -9.800000000002029310e-03 -6.799999999998362910e-03
286.7 -1.689600000000002211e-01 -1.252000000000030866e-01 -3.659999999999996589e-02
286.8 1.949000000000022936e-02 -1.387999999999998124e-01 2.700000000000102318e-02
286.9 5.313999999999996504e-02 -1.374000000000030752e-01 2.190000000000225100e-02
287 7.470999999999961005e-02 -2.146000000000007901e-01 -2.299999999999968736e-02
287.1 9.980999999999973227e-02 -1.175000000000032685e-01 6.800000000001915623e-03
287.2 9.569000000000027484e-02 -2.380000000000030980e-01 -1.989999999999980673e-02
287.3 1.017700000000001381e-01 -1.760000000000019327e-01 6.350000000000122213e-02
287.4 1.080100000000001614e-01 -2.464000000000012847e-01 3.550000000000252953e-02
287.5 2.756999999999987239e-02 -2.095000000000020179e-01 6.400000000002847855e-03
287.6 6.459999999999688214e-03 -1.339000000000005741e-01 5.760000000000076170e-02
287.7 -5.586000000000002075e-02 -2.238000000000006651e-01 1.140000000000007674e-01
287.8 -1.800000000000245848e-03 -6.869999999999976126e-02 5.610000000000070486e-02
287.9 -1.116000000000028081e-02 -1.480000000000032401e-01 3.230000000000288196e-02
288 -6.702999999999992298e-02 -1.600999999999999091e-01 -4.089999999999704983e-02
288.1 8.467000000000002302e-02 -1.947000000000009834e-01 -5.039999999999977831e-02
288.2 -9.430000000000049454e-02 -1.949000000000005173e-01 -3.199999999999647571e-03
288.3 -1.017000000000045645e-02 -2.621000000000002217e-01 6.560000000000343334e-02
288.4 -1.375500000000000611e-01 -1.991000000000013870e-01 1.150000000000019895e-01
288.5 1.311999999999997613e-01 -1.965000000000003411e-01 -3.939999999999699298e-02
288.6 2.967999999999992866e-02 -1.373000000000033083e-01 4.430000000000333671e-02
288.7 6.235999999999997101e-02 -1.430000000000006821e-01 7.860000000000155751e-02
288.8 2.081699999999999662e-01 -2.026000000000003354e-01 -1.719999999999899387e-02
288.9 7.387000000000032429e-02 -3.303000000000011482e-01 -4.299999999999926104e-02
289 1.909999999999634213e-03 -1.898000000000017451e-01 -5.039999999999977831e-02
289.1 -1.362500000000004263e-01 -1.050000000000004263e-01 1.020000000000109708e-02
289.2 -2.449999999999974420e-02 -7.130000000000080718e-02 -6.299999999999883471e-02
289.3 -1.597999999999988319e-02 -5.980000000000273985e-02 4.330000000000211458e-02
289.4 -1.954700000000002547e-01 -1.379000000000019099e-01 1.880000000000237037e-02
289.5 -5.487999999999981782e-02 -1.742000000000025750e-01 4.800000000003024070e-03
289.6 1.580699999999994887e-01 -2.181000000000032912e-01 2.100000000000079581e-02
289.7 1.646999999999998465e-01 -1.753000000000000114e-01 2.840000000000131308e-02
289.8 1.193999999999997286e-01 -1.697000000000024045e-01 -7.079999999999841975e-02
289.9 6.512999999999991019e-02 -1.127000000000002444e-01 3.510000000000346176e-02
290 -3.976000000000023960e-02 -1.040000000000027569e-01 -3.779999999999716920e-02
290.1 -8.647999999999989029e-02 -2.449000000000012278e-01 1.574000000000026489e-01
290.2 -8.582000000000000739e-02 -2.191000000000009607e-01 6.550000000000011369e-02
290.3 -4.156000000000048544e-02 -1.556000000000032912e-01 1.410000000000266596e-02
290.4 -3.748000000000040188e-02 -1.290000000000013358e-01 -7.099999999997663735e-03
290.5 -1.640399999999999636e-01 -2.680000000000006821e-01 1.631000000000000227e-01
290.6 1.706599999999998118e-01 -3.125999999999997669e-01 7.570000000000121076e-02
290.7 9.021999999999952280e-02 -2.073999999999998067e-01 -2.999999999993008259e-04
290.8 6.540000000000212310e-03 -1.471000000000017849e-01 3.610000000000113118e-02
290.9 -1.336100000000000065e-01 -5.990000000000250679e-02 -1.629999999999753868e-02
291 -9.689999999999976410e-03 -2.012999999999998124e-01 1.001000000000011880e-01
291.1 7.609999999999672582e-03 -4.220000000000112550e-02 -5.899999999996907718e-03
291.2 3.803999999999962967e-02 -1.737999999999999545e-01 -3.879999999999839133e-02
291.3 7.957999999999998408e-02 -2.091000000000029502e-01 1.125000000000007105e-01
291.4 9.285000000000032117e-02 -1.835000000000022169e-01 9.250000000000113687e-02
291.5 8.333999999999974762e-02 -2.543000000000006366e-01 -5.909999999999726583e-02
291.6 1.418099999999995475e-01 -2.670000000000030127e-01 -4.219999999999757279e-02
291.7 1.783999999999963393e-02 -1.267000000000031434e-01 9.000000000014551915e-04
291.8 3.685000000000027143e-02 -1.269000000000026773e-01 9.530000000000171667e-02
291.9 -1.123099999999999099e-01 -1.550000000000011369e-01 5.570000000000163709e-02
292 -6.590999999999969106e-02 -9.220000000000183604e-02 -3.519999999999967599e-02
292.1 -1.062300000000000466e-01 -1.808000000000014040e-01 2.550000000000096634e-02
292.2 3.360999999999947363e-02 -6.890000000000284786e-02 4.370000000000118234e-02
292.3 6.599000000000021515e-02 -5.560000000000187015e-02 1.610000000000155751e-02
292.4 3.910000000000302123e-03 -3.006000000000028649e-01 1.046000000000013586e-01
292.5 6.350000000000299849e-03 -1.396000000000015007e-01 5.070000000000263185e-02
292.6 1.621999999999967912e-02 -1.666000000000025238e-01 3.370000000000317186e-02
292.7 4.668000000000027683e-02 -1.448999999999998067e-01 1.210000000000022169e-02
292.8 1.283799999999999386e-01 -1.964000000000005741e-01 1.110000000000255227e-02
292.9 9.469999999999956231e-02 -1.664000000000029900e-01 -2.359999999999828901e-02
293 -1.285899999999999821e-01 -1.402000000000001023e-01 -5.749999999999744205e-02
293.1 8.117000000000018645e-02 -1.643000000000007788e-01 -1.056999999999987949e-01
293.2 1.018600000000002836e-01 -1.158999999999998920e-01 -8.579999999999898819e-02
293.3 -6.446000000000040586e-02 -1.750000000000007105e-01 3.670000000000328555e-02
293.4 3.143000000000029104e-02 -1.561000000000021259e-01 3.020000000000067075e-02
293.5 4.743000000000030525e-02 -2.448000000000014609e-01 5.560000000000187015e-02
293.6 2.356499999999996930e-01 -3.695000000000021600e-01 -3.099999999999880629e-03
293.7 1.371799999999998576e-01 -2.806000000000032912e-01 -3.669999999999973284e-02
293.8 1.840799999999997993e-01 -3.368000000000002103e-01 2.220000000000155183e-02
293.9 1.240199999999997971e-01 -3.633000000000023988e-01 5.870000000000175078e-02
294 2.842000000000002302e-01 -3.140000000000000568e-01 -4.399999999996850875e-03
294.1 2.540800000000000836e-01 -2.666000000000003922e-01 -3.289999999999793090e-02
294.2 4.086899999999999977e-01 -3.582000000000000739e-01 -9.819999999999851070e-02
294.3 3.198400000000001242e-01 -2.508000000000016882e-01 4.690000000000082991e-02
294.4 1.117099999999995319e-01 -2.514000000000002899e-01 1.700000000003143441e-03
294.5 1.166000000000000369e-02 -2.131000000000007333e-01 -2.399999999999735678e-02
294.6 -1.154999999999972715e-02 -2.102000000000003865e-01 9.780000000000299565e-02
294.7 1.369100000000003092e-01 -1.465000000000031832e-01 -5.499999999997839950e-03
294.8 3.091299999999996828e-01 -2.555000000000013927e-01 -7.729999999999748184e-02
294.9 3.277799999999997382e-01 -3.946000000000005059e-01 -1.199999999997203304e-03
295 3.172800000000002285e-01 -2.271000000000000796e-01 -1.158999999999998920e-01
295.1 1.152199999999998781e-01 -2.591999999999998749e-01 3.230000000000288196e-02
295.2 1.570299999999997809e-01 -2.457000000000029161e-01 7.210000000000249543e-02
295.3 1.925699999999999079e-01 -1.695000000000028706e-01 -5.259999999999820375e-02
295.4 2.134400000000002962e-01 -3.264000000000031321e-01 6.040000000000134150e-02
295.5 1.081700000000003214e-01 -1.966999999999998749e-01 -5.929999999999679972e-02
295.6 3.097099999999999298e-01 -3.231999999999999318e-01 7.770000000000010232e-02
295.7 2.955499999999995353e-01 -4.290000000000020464e-01 6.210000000000093223e-02
295.8 1.155499999999998195e-01 -3.470000000000013074e-01 -6.699999999998595968e-03
295.9 -1.193000000000044025e-02 -6.790000000000162572e-02 -5.889999999999773195e-02
296 -2.579599999999997451e-01 -5.180000000000006821e-02 -5.999999999996674660e-03
296.1 -7.997000000000031861e-02 -1.105000000000018190e-01 5.480000000000018190e-02
296.2 -8.140000000000036096e-03 -1.056000000000025807e-01 -7.599999999996498445e-03
296.3 -2.801999999999971180e-02 -2.033000000000022567e-01 -9.739999999999682245e-02
296.4 -1.430499999999996774e-01 -4.620000000000246132e-02 -9.829999999999827764e-02
296.5 -1.856700000000000017e-01 -9.790000000000276259e-02 8.860000000000312070e-02
296.6 -4.903000000000012903e-02 -1.566000000000009607e-01 -7.229999999999847660e-02
296.7 1.251199999999998980e-01 -2.715000000000031832e-01 7.070000000000220552e-02
296.8 -1.034800000000002385e-01 -1.548000000000016030e-01 8.300000000000196110e-02
296.9 5.748999999999959698e-02 -1.564000000000014268e-01 6.660000000000110276e-02
297 1.592399999999996041e-01 -3.271000000000015007e-01 -2.709999999999723741e-02
297.1 -8.095000000000052154e-02 -4.890000000000327418e-02 -3.099999999999880629e-03
297.2 -3.657999999999983487e-02 -1.040000000000027569e-01 2.410000000000067644e-02
297.3 1.609400000000000830e-01 -3.406000000000020123e-01 -9.689999999999798774e-02
297.4 2.848999999999968225e-02 -1.910000000000025011e-01 1.270000000000237605e-02
297.5 -4.617000000000004434e-02 -1.408000000000022567e-01 -5.699999999997373834e-03
297.6 -8.476999999999978996e-02 -1.640000000000014779e-01 6.170000000000186446e-02
297.7 -6.184999999999973852e-02 -1.395000000000017337e-01 6.440000000000267733e-02
297.8 1.949999999999985079e-02 -2.478000000000015746e-01 -1.189999999999713509e-02
297.9 -3.221000000000007191e-02 -1.031000000000013017e-01 1.545000000000023022e-01
298 -2.876999999999974023e-02 -3.420000000000200657e-02 -2.799999999999869260e-02
298.1 -1.085300000000000153e-01 -6.570000000000320028e-02 -6.979999999999719762e-02
298.2 -1.071900000000001185e-01 -1.265000000000000568e-01 8.040000000000091518e-02
298.3 -5.569999999999986073e-02 -5.960000000000320597e-02 4.400000000000403588e-03
298.4 -2.228399999999997050e-01 -3.800000000000025580e-02 3.230000000000288196e-02
298.5 -2.517000000000013671e-02 -1.947000000000009834e-01 4.600000000000292744e-02
298.6 -5.215999999999976211e-02 -1.273000000000017451e-01 -2.099999999998658495e-03
298.7 3.099999999999969447e-02 -7.480000000000330829e-02 -6.349999999999766942e-02
298.8 -5.297000000000018360e-02 -9.480000000000288196e-02 1.650000000000062528e-02
298.9 1.629999999999576232e-03 -1.314000000000028479e-01 2.340000000000230784e-02
299 2.717999999999953786e-02 -2.170000000000023022e-01 9.900000000001796252e-03
299.1 2.174999999999993605e-02 -2.282000000000010687e-01 1.152000000000015234e-01
299.2 -5.889999999999950830e-03 -2.921000000000013586e-01 1.120000000000231921e-02
299.3 1.920700000000001850e-01 -3.060000000000009379e-01 8.670000000000044338e-02
299.4 8.567999999999997840e-02 -1.182000000000016371e-01 6.800000000001915623e-03
299.5 3.782999999999958618e-02 -9.960000000000235332e-02 7.090000000000173941e-02
299.6 5.750999999999972800e-02 -2.339000000000019952e-01 1.600000000003376499e-03
299.7 5.647999999999964160e-02 -1.287000000000020350e-01 3.900000000001568878e-03
299.8 1.404699999999996507e-01 -2.536000000000022681e-01 -5.599999999997606892e-03
299.9 9.048000000000033793e-02 -1.030000000000015348e-01 -2.459999999999951115e-02
300 1.012699999999995271e-01 -2.789000000000001478e-01 5.760000000000076170e-02
300.1 8.213999999999987978e-02 -1.768000000000000682e-01 6.310000000000215437e-02
300.2 -9.440999999999988290e-02 -3.600000000002268052e-03 -2.719999999999700435e-02
300.3 -1.742699999999999250e-01 -6.110000000000326281e-02 -4.319999999999879492e-02
300.4 -1.034600000000001074e-01 -1.414000000000008583e-01 -6.059999999999732267e-02
300.5 1.900999999999974932e-02 -1.258000000000016882e-01 3.140000000000142677e-02
300.6 -2.585999999999977206e-02 1.179999999999736815e-02 -4.849999999999710099e-02
300.7 6.714000000000019952e-02 -1.761000000000016996e-01 7.230000000000202931e-02
300.8 7.350000000000012079e-02 -1.796000000000006480e-01 9.270000000000067075e-02
300.9 7.319999999999993179e-03 -1.710000000000029274e-01 -8.389999999999986358e-02
301 -2.705999999999963990e-02 -1.844999999999998863e-01 -1.029999999999979821e-01
301.1 -8.483999999999980446e-02 -1.602000000000032287e-01 7.400000000000162004e-02
301.2 6.207000000000029161e-02 -1.094000000000008299e-01 -3.669999999999973284e-02
301.3 -4.492999999999991445e-02 -2.292000000000022908e-01 4.090000000000060254e-02
301.4 -6.134000000000039421e-02 -5.690000000000239311e-02 -4.420000000000001705e-02
301.5 -1.745000000000018758e-02 -1.882000000000019213e-01 -2.649999999999863576e-02
301.6 5.738999999999983004e-02 -2.624000000000030752e-01 -2.179999999999893134e-02
301.7 2.522000000000002018e-02 -1.512000000000028876e-01 2.930000000000276827e-02
301.8 1.928000000000018588e-02 -3.314000000000021373e-01 1.233000000000004093e-01
301.9 1.317399999999997462e-01 -2.839000000000027057e-01 3.350000000000008527e-02
302 -9.112000000000008981e-02 -1.493000000000002103e-01 1.069000000000031037e-01
302.1 1.714899999999994762e-01 -2.717000000000027171e-01 -1.539999999999999147e-01
302.2 -1.425900000000002166e-01 -1.715000000000017621e-01 -9.729999999999705551e-02
302.3 -2.871000000000023533e-02 -2.900000000000346745e-03 5.040000000000333102e-02
302.4 -1.034600000000001074e-01 -7.680000000000219984e-02 2.940000000000253522e-02
302.5 -8.698000000000050136e-02 -1.369000000000006878e-01 -5.339999999999989200e-02
302.6 6.269999999999953388e-02 -2.700000000000031264e-01 5.130000000000123350e-02
302.7 1.837999999999961886e-02 -2.313000000000009493e-01 2.320000000000277396e-02
302.8 -9.651000000000031775e-02 -9.609999999999985221e-02 8.040000000000091518e-02
302.9 -8.936999999999972744e-02 -1.376000000000026091e-01 -7.699999999999818101e-03
303 5.403000000000002245e-02 -3.980000000000316618e-02 -8.359999999999701004e-02
303.1 -7.993000000000005656e-02 -3.410000000000223963e-02 -1.439999999999841407e-02
303.2 -4.288000000000025125e-02 -3.610000000000113118e-02 -1.699999999999945999e-02
303.3 -1.209899999999999309e-01 -1.519000000000012562e-01 2.960000000000206910e-02
303.4 -1.291999999999999815e-01 -6.510000000000104592e-02 9.360000000000212594e-02
303.5 7.291000000000025238e-02 -1.211000000000019838e-01 -3.269999999999839702e-02
303.6 1.067799999999996530e-01 -2.559000000000004604e-01 3.390000000000270575e-02
303.7 5.245000000000032969e-02 -2.118999999999999773e-01 2.860000000000084697e-02
303.8 2.981000000000033623e-02 -6.409999999999982379e-02 1.980000000000003979e-02
303.9 -5.889999999999950830e-03 -5.550000000000210321e-02 -1.299999999999812417e-02
304 -6.135000000000001563e-02 -1.966000000000001080e-01 5.840000000000244995e-02
304.1 2.017999999999986471e-02 -1.832000000000029161e-01 2.240000000000108571e-02
304.2 8.058999999999993946e-02 -1.483000000000025409e-01 -5.469999999999686224e-02
304.3 1.244600000000000151e-01 -2.217000000000020066e-01 1.040000000000027569e-01
304.4 -8.739999999999970015e-02 -1.758000000000023988e-01 -5.899999999996907718e-03
304.5 -5.391999999999974591e-02 -1.397000000000012676e-01 5.000000000000071054e-02
304.6 5.645999999999951058e-02 -1.146000000000029218e-01 1.194000000000023931e-01
304.7 -1.672999999999991161e-02 -2.838000000000029388e-01 1.330000000000097771e-02
304.8 1.131999999999955264e-02 -2.463000000000015177e-01 6.510000000000104592e-02
304.9 -2.860000000000084697e-03 -1.097000000000001307e-01 -1.999999999995338840e-04
305 7.287999999999961176e-02 -1.142000000000003013e-01 2.040000000000219416e-02
305.1 4.469999999999973994e-02 -2.598000000000020293e-01 3.760000000000118803e-02
305.2 2.812999999999998835e-02 -3.077000000000005286e-01 1.660000000000039222e-02
305.3 2.576999999999962654e-02 -2.100000000000008527e-01 2.850000000000108002e-02
305.4 5.748999999999959698e-02 -2.122000000000028308e-01 1.520000000000010232e-02
305.5 1.875499999999998835e-01 -2.124000000000023647e-01 8.170000000000143814e-02
305.6 1.598600000000001131e-01 -2.981000000000015859e-01 4.250000000000042633e-02
305.7 1.396399999999999864e-01 -2.279000000000017678e-01 3.500000000000014211e-02
305.8 1.223099999999996967e-01 -2.695000000000007390e-01 8.720000000000283080e-02
305.9 -2.214000000000027057e-02 -1.415000000000006253e-01 9.700000000000130740e-02
306 8.451999999999948443e-02 -1.432000000000002160e-01 4.269999999999996021e-02
306.1 -8.431999999999995055e-02 -1.495000000000032969e-01 -3.079999999999927240e-02
306.2 -1.098800000000004218e-01 -3.370000000000317186e-02 3.500000000002501110e-03
306.3 2.545999999999981611e-02 -9.540000000000148361e-02 9.400000000000119371e-02
306.4 -1.564999999999994174e-02 -5.720000000000169393e-02 -4.749999999999943157e-02
306.5 -3.819999999999978968e-02 -1.315000000000026148e-01 5.800000000000693490e-03
306.6 -6.010999999999988574e-02 -4.910000000000280806e-02 -8.149999999999835154e-02
306.7 -3.415000000000034674e-02 -7.970000000000254659e-02 3.220000000000311502e-02
306.8 2.245999999999970242e-02 -1.656000000000013017e-01 -1.329999999999742499e-02
306.9 -3.312000000000026034e-02 -1.224000000000025068e-01 3.210000000000334808e-02
307 -1.127099999999998658e-01 -1.866000000000020975e-01 1.810000000000044906e-02
307.1 -8.419000000000043116e-02 -2.643000000000021998e-01 1.246000000000009322e-01
307.2 -5.304999999999981952e-02 -1.669000000000018247e-01 -3.029999999999688498e-02
307.3 -4.190999999999966974e-02 -1.066000000000002501e-01 1.130000000000208615e-02
307.4 -9.930000000000038796e-02 -1.141000000000005343e-01 2.840000000000131308e-02
307.5 1.797999999999966292e-02 -2.024000000000008015e-01 1.780000000000114824e-02
307.6 7.240000000000001990e-02 -3.046000000000006480e-01 8.420000000000271712e-02
307.7 1.142700000000003158e-01 -2.263000000000019440e-01 -5.999999999986016519e-04
307.8 3.728999999999960124e-02 -2.686000000000028365e-01 4.620000000000246132e-02
307.9 -1.675199999999996692e-01 -1.398000000000010346e-01 -5.499999999997839950e-03
308 4.110000000000013642e-02 -1.112999999999999545e-01 2.390000000000114255e-02
308.1 1.288499999999999091e-01 -2.825000000000024158e-01 -4.599999999999937472e-03
308.2 -4.187999999999991729e-02 -2.423999999999999488e-01 9.320000000000305818e-02
308.3 -2.407000000000003581e-02 -2.219000000000015405e-01 4.110000000000013642e-02
308.4 4.804999999999992610e-02 -2.222000000000008413e-01 -4.599999999999937472e-02
308.5 5.137999999999998124e-02 -2.148000000000003240e-01 -6.329999999999813554e-02
308.6 1.231900000000001327e-01 -1.149000000000022226e-01 2.640000000000242153e-02
308.7 -3.835000000000032827e-02 -8.650000000000090949e-02 1.048000000000008924e-01
308.8 -4.495000000000004547e-02 -2.111000000000018417e-01 5.580000000000140403e-02
308.9 9.302000000000010260e-02 -3.178000000000018588e-01 -6.999999999997896794e-03
309 -8.628999999999997783e-02 -9.050000000000224532e-02 2.770000000000294449e-02
309.1 4.302000000000028024e-02 -2.054000000000009152e-01 6.280000000000285354e-02
309.2 -2.557999999999971408e-02 -1.822000000000016939e-01 2.810000000000201226e-02
309.3 -5.001000000000033197e-02 -4.860000000000042064e-02 1.234000000000001762e-01
309.4 -1.956499999999996575e-01 -1.024000000000029331e-01 1.650000000000062528e-02
309.5 -3.932999999999964302e-02 -1.557000000000030582e-01 3.600000000002268052e-03
309.6 -7.840000000000024727e-02 -1.128999999999997783e-01 -1.469999999999771489e-02
309.7 -8.314999999999983515e-02 -1.460000000000007958e-01 5.290000000000105729e-02
309.8 -6.768999999999980588e-02 -2.105000000000032401e-01 7.570000000000121076e-02
309.9 1.140999999999969816e-02 -1.493999999999999773e-01 7.700000000003370815e-03
310 -1.376499999999998280e-01 -5.900000000000105160e-02 1.131000000000028649e-01
310.1 -5.635999999999974364e-02 -1.046000000000013586e-01 1.528000000000027114e-01
310.2 -2.883999999999975472e-02 -5.980000000000273985e-02 -1.069999999999993179e-02
310.3 2.714999999999978542e-02 -1.618000000000030525e-01 5.030000000000001137e-02
310.4 -4.135000000000044196e-02 -1.694000000000031037e-01 2.270000000000038654e-02
310.5 -2.167300000000000892e-01 -5.060000000000286491e-02 6.310000000000215437e-02
310.6 9.687999999999963308e-02 -5.540000000000233626e-02 -9.179999999999921556e-02
310.7 9.389999999999787406e-03 -1.953000000000031378e-01 -1.699999999999945999e-02
310.8 3.033999999999981156e-02 -2.008000000000009777e-01 -1.899999999999835154e-02
310.9 2.881700000000000372e-01 -3.026000000000017565e-01 -6.259999999999976694e-02
311 1.896100000000000563e-01 -1.968000000000031946e-01 2.360000000000184173e-02
311.1 1.952999999999960323e-02 -1.478000000000001535e-01 -2.499999999999857891e-02
311.2 1.340999999999947789e-02 -2.225999999999999091e-01 6.470000000000197815e-02
311.3 1.694599999999999440e-01 -2.194000000000002615e-01 -7.099999999997663735e-03
311.4 9.215999999999979764e-02 -3.102000000000018076e-01 1.930000000000120508e-02
311.5 -1.255500000000004945e-01 -1.882000000000019213e-01 1.646000000000000796e-01
311.6 -2.828000000000052694e-02 -7.230000000000202931e-02 6.410000000000337650e-02
311.7 -4.657000000000000028e-02 -1.282000000000032003e-01 -8.899999999997021405e-03
311.8 -4.478999999999988546e-02 -2.113000000000013756e-01 1.093000000000010630e-01
311.9 1.699999999999590727e-03 -1.231000000000008754e-01 7.520000000000237605e-02
312 -7.376000000000004775e-02 -1.167000000000015802e-01 7.090000000000173941e-02
312.1 4.770999999999947505e-02 -1.373000000000033083e-01 -1.709999999999922693e-02
312.2 -5.295999999999967400e-02 -1.002000000000009550e-01 -2.209999999999823217e-02
312.3 -6.149999999999877787e-03 -1.018000000000007788e-01 4.390000000000071623e-02
312.4 -1.056299999999996686e-01 -1.077000000000012392e-01 3.650000000000019895e-02
312.5 7.502999999999993008e-02 -1.879000000000026205e-01 3.000000000028535396e-04
312.6 -2.184100000000004371e-01 -1.718000000000010630e-01 -6.709999999999993747e-02
312.7 -5.698000000000025267e-02 -2.276000000000024670e-01 9.600000000002495426e-03
312.8 3.280000000000171667e-03 -2.383000000000023988e-01 1.990000000000335945e-02
312.9 1.761999999999996902e-02 -2.170000000000023022e-01 1.200000000000045475e-02
313 6.052000000000035129e-02 -1.102000000000025182e-01 -6.269999999999953388e-02
313.1 -5.647000000000002018e-02 -1.987000000000023192e-01 -1.649999999999707256e-02
313.2 -7.430000000000003268e-02 -1.021000000000000796e-01 3.049999999999997158e-02
313.3 -1.540200000000000458e-01 -4.710000000000036380e-02 -5.999999999986016519e-04
313.4 -6.679000000000012705e-02 -1.703000000000010061e-01 5.190000000000338787e-02
313.5 6.179999999999630234e-03 -1.218000000000003524e-01 3.980000000000316618e-02
313.6 -1.735100000000002751e-01 -4.370000000000118234e-02 8.860000000000312070e-02
313.7 -1.641000000000047976e-02 -7.980000000000231353e-02 5.010000000000047748e-02
313.8 -5.111000000000043286e-02 -1.329000000000029047e-01 2.650000000000218847e-02
313.9 -2.608000000000032514e-02 -9.940000000000281943e-02 -2.019999999999910756e-02
314 -8.309000000000033026e-02 -1.646999999999998465e-01 -1.067000000000000171e-01
314.1 -3.826000000000018275e-02 -1.183000000000014040e-01 1.610000000000155751e-02
314.2 1.288900000000001711e-01 -4.218000000000010630e-01 3.659999999999996589e-02
314.3 3.275000000000005684e-02 -2.004000000000019099e-01 -4.509999999999791953e-02
314.4 -4.039999999999999147e-02 -1.495000000000032969e-01 -6.299999999999883471e-02
314.5 3.772000000000019782e-02 -3.440000000000154046e-02 -8.719999999999927809e-02
314.6 -1.529199999999999449e-01 -2.141000000000019554e-01 2.170000000000271712e-02
314.7 -8.638000000000012335e-02 -2.570000000000050022e-02 1.350000000000051159e-02
314.8 -6.897999999999981924e-02 -1.089000000000019952e-01 -1.719999999999899387e-02
314.9 -1.651400000000000645e-01 -1.690000000000004832e-01 -5.169999999999674856e-02
315 4.408000000000011909e-02 -2.439999999999997726e-01 -9.569999999999723173e-02
315.1 -8.921000000000045560e-02 -1.473000000000013188e-01 2.460000000000306386e-02
315.2 -1.014699999999999491e-01 -1.067000000000000171e-01 2.230000000000131877e-02
315.3 -7.579999999999920135e-03 -2.506000000000021544e-01 3.090000000000259206e-02
315.4 1.450199999999997047e-01 -3.099000000000025068e-01 -4.269999999999996021e-02
315.5 2.134099999999996555e-01 -2.049000000000020805e-01 -1.529999999999986926e-02
315.6 1.893099999999998673e-01 -1.121000000000016428e-01 3.500000000002501110e-03
315.7 -5.018999999999973483e-02 -1.690000000000004832e-01 4.730000000000345040e-02
315.8 -6.803000000000025693e-02 -1.019000000000005457e-01 -3.099999999999880629e-02
315.9 -3.052999999999972403e-02 -9.870000000000089813e-02 -7.279999999999731131e-02
316 -6.242000000000036408e-02 1.949999999999718625e-02 1.199000000000012278e-01
316.1 -1.824099999999999611e-01 -3.290000000000148361e-02 -4.049999999999798206e-02
316.2 1.410000000000000142e-02 -6.580000000000296723e-02 -6.269999999999953388e-02
316.3 1.273499999999998522e-01 -3.050000000000032685e-01 1.650000000000062528e-02
316.4 9.999999999621422830e-06 -1.441000000000016712e-01 2.760000000000317755e-02
316.5 3.889999999999993463e-02 -8.510000000000061959e-02 -2.569999999999694751e-02
316.6 6.437000000000026034e-02 -2.849000000000003752e-01 7.650000000000289901e-02
316.7 2.220500000000003027e-01 -3.325000000000031264e-01 -1.149999999999806732e-02
316.8 1.081199999999995498e-01 -2.739000000000011426e-01 1.186000000000007049e-01
316.9 1.912199999999995015e-01 -2.644000000000019668e-01 1.572000000000031150e-01
317 2.635499999999995069e-01 -4.067000000000007276e-01 4.810000000000158593e-02
317.1 4.040999999999996817e-01 -3.519000000000005457e-01 3.230000000000288196e-02
317.2 1.000899999999997902e-01 -2.396000000000029218e-01 6.650000000000133582e-02
317.3 -3.007999999999988461e-02 -1.478000000000001535e-01 1.840000000000330260e-02
317.4 3.885000000000005116e-02 -1.623000000000018872e-01 2.730000000000032401e-02
317.5 -4.999000000000020094e-02 -3.690000000000281943e-02 -1.779999999999759552e-02
317.6 7.045999999999974506e-02 -2.633000000000009777e-01 2.310000000000300702e-02
317.7 2.212100000000001288e-01 -3.841999999999998749e-01 6.180000000000163141e-02
317.8 6.329999999999991189e-02 -1.447000000000002728e-01 -1.109999999999899956e-02
317.9 -6.088999999999966661e-02 -6.270000000000308660e-02 2.260000000000061959e-02
318 -5.785999999999980048e-02 -6.230000000000046612e-02 3.420000000000200657e-02
318.1 -7.983000000000028962e-02 -2.274000000000029331e-01 9.100000000000108002e-03
318.2 7.312999999999991729e-02 -1.401000000000003354e-01 -4.129999999999967031e-02
318.3 5.989999999999717772e-03 -2.545999999999999375e-01 5.030000000000001137e-02
318.4 1.653999999999999915e-02 -1.653000000000020009e-01 3.480000000000060822e-02
318.5 6.620999999999988006e-02 -2.490000000000236469e-02 3.460000000000107434e-02
318.6 1.696000000000008612e-02 -1.360000000000027853e-01 -4.839999999999733404e-02
318.7 4.413999999999962398e-02 -1.124000000000009436e-01 -2.439999999999997726e-02
318.8 -8.891000000000026660e-02 -1.026000000000024670e-01 6.160000000000209752e-02
318.9 9.495999999999948926e-02 -2.941000000000002501e-01 1.100000000000278533e-02
319 2.003500000000002501e-01 -1.759000000000021657e-01 -1.004999999999967031e-01
319.1 1.454000000000021942e-02 -1.602000000000032287e-01 6.590000000000273417e-02
319.2 -1.028700000000002390e-01 -9.510000000000218279e-02 4.190000000000182467e-02
319.3 -1.202899999999997860e-01 -1.099000000000032173e-01 6.740000000000279101e-02
319.4 -3.711999999999981981e-02 -7.150000000000034106e-02 2.060000000000172804e-02
319.5 7.589999999999541558e-03 -5.760000000000076170e-02 -3.549999999999897682e-02
319.6 -2.402999999999977376e-02 -1.753000000000000114e-01 5.900000000000460432e-03
319.7 -1.236399999999999721e-01 -1.432999999999999829e-01 3.190000000000026148e-02
319.8 -5.278000000000027114e-02 -1.507000000000005002e-01 3.320000000000078444e-02
319.9 -1.259600000000000719e-01 -1.903000000000005798e-01 -8.619999999999805596e-02
320 2.820000000000000284e-02 -2.740000000000009095e-01 2.770000000000294449e-02
320.1 4.598999999999975330e-02 -1.233000000000004093e-01 1.400000000000289901e-02
320.2 8.692999999999972971e-02 -2.063000000000023704e-01 3.740000000000165414e-02
320.3 3.265500000000001180e-01 -4.347000000000029729e-01 -3.859999999999885745e-02
320.4 5.240400000000002834e-01 -4.213000000000022283e-01 -1.044999999999980389e-01
320.5 5.016999999999995907e-01 -3.460999999999998522e-01 -5.749999999999744205e-02
320.6 4.832999999999998408e-02 -1.368000000000009209e-01 4.590000000000316049e-02
320.7 2.956000000000003070e-02 -1.160000000000138698e-02 5.200000000002091838e-03
320.8 1.722000000000001307e-02 -2.359000000000008868e-01 2.830000000000154614e-02
320.9 3.232999999999996987e-02 -1.285000000000025011e-01 -9.239999999999781721e-02
321 1.293400000000000105e-01 -2.266000000000012449e-01 3.410000000000223963e-02
321.1 1.864400000000001612e-01 -1.048000000000008924e-01 -1.089999999999982094e-01
321.2 3.064000000000000057e-02 -2.311000000000014154e-01 4.690000000000082991e-02
321.3 1.119199999999995754e-01 -1.844000000000001194e-01 1.199000000000012278e-01
321.4 -5.778000000000016456e-02 -7.580000000000097771e-02 3.970000000000339924e-02
321.5 -8.408000000000015461e-02 -1.890999999999998238e-01 -7.729999999999748184e-02
321.6 -6.787999999999971834e-02 -1.031000000000013017e-01 -3.699999999998482281e-03
321.7 4.370000000000029416e-02 -1.566000000000009607e-01 -1.589999999999847091e-02
321.8 -2.031000000000027228e-02 -7.280000000000086402e-02 4.680000000000106297e-02
321.9 1.944999999999996732e-02 -2.099000000000010857e-01 -6.919999999999859597e-02
322 -6.174000000000035016e-02 -2.148000000000003240e-01 -2.299999999998192379e-03
322.1 2.871000000000023533e-02 -2.079000000000021942e-01 -1.159999999999783427e-02
322.2 1.500000000000056843e-03 -1.636000000000024102e-01 8.100000000002438583e-03
322.3 -5.482999999999993435e-02 -9.770000000000322871e-02 -1.206999999999993634e-01
322.4 -1.080199999999997829e-01 -6.940000000000168257e-02 -3.299999999999414513e-03
322.5 -6.695999999999990848e-02 -1.310000000000002274e-01 4.860000000000042064e-02
322.6 -8.422000000000018360e-02 -1.897000000000019782e-01 7.400000000000517275e-03
322.7 -6.090000000000017621e-02 -6.540000000000034674e-02 -1.342999999999996419e-01
322.8 7.889999999999730562e-03 -1.424000000000020805e-01 2.930000000000276827e-02
322.9 7.953999999999972204e-02 -1.262000000000007560e-01 8.100000000002438583e-03
323 9.281000000000005912e-02 -3.487000000000008981e-01 5.050000000000309797e-02
323.1 -5.283000000000015461e-02 -1.222000000000029729e-01 7.970000000000254659e-02
323.2 -3.828999999999993520e-02 -1.041000000000025238e-01 -1.529999999999986926e-02
323.3 -1.399499999999997968e-01 -6.320000000000192131e-02 -3.499999999998948397e-03
323.4 -8.659999999999978826e-02 -1.185000000000009379e-01 1.100000000000278533e-02
323.5 -1.569500000000001450e-01 -5.230000000000245564e-02 9.080000000000154614e-02
323.6 -5.890000000000039648e-02 -2.155000000000022453e-01 6.750000000000255795e-02
323.7 -3.411999999999970612e-02 -9.160000000000323439e-02 1.820000000000021600e-02
323.8 -4.072000000000031150e-02 -1.504000000000011994e-01 -7.759999999999678266e-02
323.9 -4.789999999999849933e-03 -1.249000000000002331e-01 -4.869999999999663487e-02
324 1.844000000000001194e-02 -2.137000000000028876e-01 6.520000000000081286e-02
324.1 7.397999999999971266e-02 -2.398000000000024556e-01 -9.119999999999706120e-02
324.2 1.696200000000001040e-01 -3.558000000000021146e-01 4.400000000000403588e-03
324.3 6.487999999999960465e-02 -1.714000000000019952e-01 1.110000000000255227e-02
324.4 1.802000000000001378e-01 -2.233000000000018304e-01 -2.109999999999701004e-02
324.5 3.998900000000000787e-01 -4.056000000000032912e-01 -5.719999999999814122e-02
324.6 5.106999999999999318e-01 -5.073000000000007503e-01 -1.080999999999967542e-01
324.7 4.988299999999998846e-01 -3.645000000000031548e-01 -1.270999999999986585e-01
324.8 5.289599999999996527e-01 -4.677000000000006708e-01 -9.459999999999979536e-02
324.9 3.631900000000003459e-01 -4.039000000000001478e-01 -1.014999999999979252e-01
325 2.610299999999998732e-01 -3.350000000000008527e-01 -4.089999999999704983e-02
325.1 -5.909000000000030894e-02 -1.448000000000000398e-01 7.810000000000272280e-02
325.2 3.197999999999989740e-02 -1.400000000000005684e-01 6.080000000000040927e-02
325.3 -3.399000000000018673e-02 -1.911000000000022681e-01 -5.429999999999779448e-02
325.4 -9.586999999999967770e-02 -4.490000000000193836e-02 -4.609999999999914166e-02
325.5 -1.128400000000002734e-01 -1.105000000000018190e-01 5.560000000000187015e-02
325.6 -1.330600000000004002e-01 -1.864000000000025636e-01 -6.129999999999924398e-02
325.7 -1.059600000000004982e-01 -1.588000000000029388e-01 -5.199999999998539124e-03
325.8 -8.901999999999965496e-02 -1.134000000000021657e-01 -5.409999999999826059e-02
325.9 -1.481900000000004880e-01 -1.067000000000000171e-01 4.940000000000210889e-02
326 -3.000000000001890044e-04 -1.077000000000012392e-01 3.680000000000305249e-02
326.1 -8.105999999999990990e-02 -1.015000000000014779e-01 8.630000000000137561e-02
326.2 3.800000000000025580e-02 -2.332000000000000739e-01 -5.299999999999727152e-02
326.3 -6.040000000000489422e-03 -2.256000000000000227e-01 -6.799999999998362910e-03
326.4 -7.504000000000043968e-02 -2.012999999999998124e-01 7.630000000000336513e-02
326.5 -8.018999999999998352e-02 -1.432000000000002160e-01 -1.909999999999811848e-02
326.6 5.452000000000012392e-02 -2.911000000000001364e-01 7.060000000000243858e-02
326.7 3.136000000000027654e-02 -2.534000000000027342e-01 8.740000000000236469e-02
326.8 -6.500000000000039080e-02 -2.152000000000029445e-01 -5.579999999999785132e-02
326.9 9.553000000000011482e-02 -2.979000000000020520e-01 -5.889999999999773195e-02
327 3.217900000000000205e-01 -3.005000000000030980e-01 -2.809999999999845954e-02
327.1 2.231699999999996464e-01 -2.762000000000028876e-01 -7.399999999999806732e-02
327.2 2.122799999999998022e-01 -2.350000000000029843e-01 -3.649999999999664624e-02
327.3 2.215999999999951342e-02 -2.341000000000015291e-01 -1.069999999999993179e-01
327.4 -1.060000000000016485e-02 -3.088000000000015177e-01 1.092000000000012960e-01
327.5 -7.453999999999982862e-02 -1.635000000000026432e-01 7.580000000000097771e-02
327.6 1.077199999999995939e-01 -2.401000000000017565e-01 -1.599999999999823785e-02
327.7 -1.909999999999989484e-02 -1.557000000000030582e-01 5.660000000000309228e-02
327.8 8.259999999999934062e-03 -1.560000000000023590e-01 -2.599999999999980105e-02
327.9 2.166300000000003223e-01 -1.225000000000022737e-01 -3.289999999999793090e-02
328 1.054399999999997561e-01 -2.724000000000010857e-01 3.870000000000217710e-02
328.1 1.173999999999999488e-01 -1.663000000000032230e-01 -5.139999999999744773e-02
328.2 1.181999999999998607e-01 -1.655000000000015348e-01 -1.459999999999794795e-02
328.3 4.172599999999997422e-01 -5.185000000000030695e-01 1.810000000000044906e-02
328.4 5.746599999999997266e-01 -4.372000000000006992e-01 -1.043999999999982720e-01
328.5 4.680900000000001171e-01 -4.517000000000024329e-01 -6.139999999999901092e-02
328.6 5.358599999999995589e-01 -4.068000000000004945e-01 -6.719999999999970441e-02
328.7 3.667199999999999349e-01 -3.986000000000018417e-01 -7.969999999999899387e-02
328.8 3.567599999999995219e-01 -4.187000000000011823e-01 1.350000000000051159e-02
328.9 2.416200000000001680e-01 -3.261000000000002785e-01 -1.159999999999783427e-02
329 2.518399999999996197e-01 -4.006000000000007333e-01 5.400000000001625722e-03
329.1 4.877099999999998658e-01 -5.541000000000018133e-01 -1.083999999999996078e-01
329.2 3.825300000000000367e-01 -3.151000000000010459e-01 7.170000000000342766e-02
329.3 2.952699999999994773e-01 -2.010000000000005116e-01 -9.519999999999839702e-02
329.4 3.023499999999996746e-01 -3.575000000000017053e-01 -7.959999999999922693e-02
329.5 7.172999999999962739e-02 -3.830000000000026716e-01 -3.299999999999769784e-02
329.6 1.945499999999995566e-01 -2.222000000000008413e-01 -5.969999999999942020e-02
329.7 1.449199999999999378e-01 -2.117000000000004434e-01 9.300000000003194600e-03
329.8 5.142999999999986471e-02 -1.861000000000032628e-01 -1.529999999999986926e-02
329.9 3.630000000000244142e-03 -1.861000000000032628e-01 7.290000000000063096e-02
330 3.659999999999996589e-03 -1.590000000000024727e-01 6.000000000000227374e-03
330.1 -4.502999999999968139e-02 -2.055000000000006821e-01 -7.519999999999882334e-02
330.2 -8.818999999999999062e-02 -6.590000000000273417e-02 3.270000000000194973e-02
330.3 -1.460499999999997911e-01 -2.790000000000247837e-02 1.000000000033196557e-04
330.4 -1.352400000000004709e-01 -1.316000000000023817e-01 5.470000000000041496e-02
330.5 -6.003000000000024983e-02 -1.248000000000004661e-01 2.190000000000225100e-02
330.6 4.072000000000031150e-02 -1.234000000000001762e-01 2.470000000000283080e-02
330.7 -4.302999999999990166e-02 -1.142000000000003013e-01 1.880000000000237037e-02
330.8 -1.125899999999999679e-01 -1.014000000000017110e-01 9.400000000002961542e-03
330.9 -1.241900000000004667e-01 7.999999999999118927e-03 -5.689999999999884039e-02
331 1.371599999999997266e-01 -2.295000000000015916e-01 2.600000000001045919e-03
331.1 8.783999999999991815e-02 -1.993000000000009209e-01 -2.599999999997493205e-03
331.2 7.577999999999995850e-02 -2.204000000000014836e-01 7.050000000000267164e-02
331.3 2.953599999999996228e-01 -3.839000000000005741e-01 -8.259999999999934062e-02
331.4 4.010299999999995535e-01 -3.826999999999998181e-01 2.439999999999997726e-02
331.5 2.149599999999995958e-01 -3.706000000000031491e-01 1.020000000000109708e-02
331.6 1.330000000000000071e-01 -3.262999999999998124e-01 1.422000000000025466e-01
331.7 1.578999999999997073e-01 -2.896999999999998465e-01 -2.269999999999683382e-02
331.8 -1.162099999999997024e-01 -2.274000000000029331e-01 -1.799999999999357669e-03
331.9 -3.098000000000045162e-02 -2.726000000000006196e-01 4.030000000000200089e-02
332 -4.110000000000013642e-02 -1.252000000000030866e-01 -3.519999999999967599e-02
332.1 3.709999999999880060e-03 -2.072000000000002728e-01 2.310000000000300702e-02
332.2 1.093000000000010630e-02 -2.164000000000001478e-01 9.090000000000131308e-02
332.3 3.355499999999995708e-01 -3.805000000000013927e-01 2.370000000000160867e-02
332.4 -1.219999999999998863e-01 -2.690000000000125624e-02 8.700000000001040235e-03
332.5 -9.464999999999967883e-02 -1.905999999999998806e-01 1.228000000000015746e-01
332.6 2.093999999999951456e-02 -3.428000000000004377e-01 9.290000000000020464e-02
332.7 4.337000000000035271e-02 -9.780000000000299565e-02 6.260000000000331966e-02
332.8 1.269000000000000128e-01 -2.372000000000014097e-01 -1.599999999999823785e-03
332.9 -3.587999999999968992e-02 -1.195000000000021600e-01 1.780000000000114824e-02
333 -2.679999999999971294e-02 -9.740000000000037517e-02 -2.879999999999682814e-02
333.1 6.946999999999992070e-02 -1.989000000000018531e-01 -6.879999999999952820e-02
333.2 -1.597999999999988319e-02 -1.254000000000026205e-01 -5.799999999997140776e-03
333.3 -4.448000000000007503e-02 -1.024000000000029331e-01 -4.469999999999885176e-02
333.4 -2.580000000000026716e-02 -1.077000000000012392e-01 -7.029999999999958504e-02
333.5 1.120000000000231921e-03 -1.739000000000032742e-01 2.480000000000259774e-02
333.6 1.121299999999996189e-01 -2.122000000000028308e-01 -2.819999999999822649e-02
333.7 6.079999999999952109e-02 -1.696000000000026375e-01 -3.079999999999927240e-02
333.8 4.086000000000034049e-02 -9.420000000000072760e-02 8.330000000000126192e-02
333.9 1.408300000000002328e-01 -1.148000000000024556e-01 -3.559999999999874376e-02
334 -3.631999999999990791e-02 -2.022000000000012676e-01 1.802000000000028024e-01
334.1 2.111999999999980560e-02 -1.390000000000028990e-01 -1.499999999999701572e-02
334.2 -7.458000000000009067e-02 -1.530000000000022453e-01 6.610000000000226805e-02
334.3 3.333999999999992525e-02 -2.082000000000014950e-01 1.180000000000092086e-02
334.4 6.275999999999992696e-02 -1.882000000000019213e-01 7.450000000000045475e-02
334.5 7.988000000000017309e-02 -2.173000000000016030e-01 -1.699999999999945999e-02
334.6 1.072600000000001330e-01 -2.954000000000007731e-01 -7.469999999999998863e-02
334.7 6.491000000000024528e-02 -1.821000000000019270e-01 6.340000000000145519e-02
334.8 -1.256200000000005090e-01 -7.319999999999993179e-02 1.612000000000008981e-01
334.9 1.078700000000001324e-01 -1.453000000000024272e-01 1.530000000000342197e-02
335 1.191199999999996706e-01 -2.921000000000013586e-01 2.300000000000324007e-02
335.1 1.404199999999997672e-01 -4.023000000000003240e-01 3.670000000000328555e-02
335.2 7.500999999999979906e-02 -2.533000000000029672e-01 7.460000000000022169e-02
335.3 3.261999999999964928e-02 -2.277000000000022339e-01 1.070000000000028706e-01
335.4 1.882999999999999119e-01 -2.679000000000009152e-01 4.200000000000869704e-03
335.5 4.746999999999967912e-02 -3.348000000000013188e-01 6.770000000000209184e-02
335.6 -4.220000000000023732e-02 -1.021000000000000796e-01 2.130000000000009663e-02
335.7 3.101999999999982549e-02 -1.736000000000004206e-01 -4.399999999996850875e-03
335.8 -5.858999999999969788e-02 -1.532000000000017792e-01 -4.899999999999238298e-03
335.9 -5.991999999999997328e-02 -1.643000000000007788e-01 -1.909999999999811848e-02
336 -1.119999999999965468e-02 -1.557000000000030582e-01 2.740000000000009095e-02
336.1 2.300000000001745093e-04 -7.929999999999992610e-02 -2.279999999999660076e-02
336.2 4.173999999999988830e-02 -1.613000000000006651e-01 9.430000000000049454e-02
336.3 -1.811999999999969191e-02 -1.538000000000003809e-01 1.730000000000018190e-01
336.4 6.649999999999955946e-02 -2.474000000000025068e-01 -1.989999999999980673e-02
336.5 8.364999999999955804e-02 -1.578000000000017167e-01 -5.469999999999686224e-02
336.6 1.022000000000033992e-02 -7.890000000000085834e-02 4.300000000000636646e-03
336.7 7.249000000000016541e-02 -1.560000000000272280e-02 8.240000000000335945e-02
336.8 -2.822000000000013387e-02 -1.426000000000016144e-01 5.040000000000333102e-02
336.9 -2.220000000000332818e-03 -6.770000000000209184e-02 8.900000000000218847e-02
337 -1.351999999999975444e-02 -1.195000000000021600e-01 6.330000000000168825e-02
337.1 3.265999999999991132e-02 -2.495000000000011653e-01 4.900000000002791012e-03
337.2 -1.287400000000005207e-01 -3.370000000000317186e-02 8.689999999999997726e-02
337.3 1.841999999999988091e-02 -1.315000000000026148e-01 -6.069999999999708962e-02
337.4 -7.359999999999988773e-02 -9.270000000000067075e-02 3.990000000000293312e-02
337.5 -2.498999999999984567e-02 -1.288000000000018019e-01 -6.819999999999737383e-02
337.6 -2.730999999999994543e-02 -1.206000000000031491e-01 -5.369999999999919282e-02
337.7 4.387000000000007560e-02 -1.385000000000005116e-01 -1.849999999999951683e-02
337.8 2.769999999999939178e-03 -1.164000000000022794e-01 2.660000000000195541e-02
337.9 -1.420500000000002316e-01 -1.142000000000003013e-01 5.300000000000082423e-02
338 -2.308999999999983288e-02 -1.440000000000019043e-01 1.310000000000002274e-01
338.1 2.651999999999965496e-02 -1.520000000000010232e-02 9.270000000000067075e-02
338.2 1.014499999999998181e-01 -1.398000000000010346e-01 -1.699999999999590727e-03
338.3 2.359400000000002606e-01 -3.390000000000021885e-01 4.490000000000193836e-02
338.4 2.040800000000002612e-01 -3.201000000000000512e-01 -8.899999999997021405e-03
338.5 4.601399999999999935e-01 -2.299000000000006594e-01 -4.999999999988347099e-04
338.6 5.648299999999997212e-01 -5.205000000000019611e-01 3.250000000000241585e-02
338.7 7.674599999999998090e-01 -7.783000000000015461e-01 1.700000000000301270e-02
338.8 9.172099999999998587e-01 -9.968000000000003524e-01 -1.494999999999997442e-01
338.9 8.024300000000001987e-01 -1.087200000000002831e+00 -9.789999999999920988e-02
339 8.377499999999997726e-01 -8.922000000000025466e-01 -3.449999999999775468e-02
339.1 8.721499999999995367e-01 -7.132000000000005002e-01 -1.220999999999996533e-01
339.2 3.845599999999995688e-01 -3.585000000000029274e-01 -9.239999999999781721e-02
339.3 -2.817699999999998539e-01 -1.791000000000018133e-01 3.842000000000034277e-01
339.4 -9.780300000000003990e-01 -2.648000000000010346e-01 1.293400000000001882e+00
339.5 -1.332460000000000200e+00 -1.877000000000030866e-01 1.689400000000002677e+00
339.6 -1.425100000000000477e+00 1.980000000000003979e-02 2.573100000000000165e+00
339.7 -1.201819999999999666e+00 4.051999999999971180e-01 3.659800000000000608e+00
339.8 -9.546900000000002606e-01 3.946999999999967201e-01 4.461899999999999977e+00
339.9 -4.194800000000000750e-01 1.593599999999998573e+00 5.387500000000002842e+00
340 -2.886500000000005173e-01 2.154599999999998516e+00 5.860300000000002285e+00
340.1 -9.316999999999975302e-02 2.405899999999999039e+00 6.221300000000002939e+00
340.2 4.682399999999997675e-01 2.576499999999999346e+00 6.130700000000000927e+00
340.3 1.086039999999999672e+00 3.027799999999999159e+00 6.599099999999999966e+00
340.4 2.178279999999999994e+00 3.529599999999998516e+00 6.896100000000000563e+00
340.5 3.278569999999999762e+00 3.495499999999999829e+00 7.424800000000001177e+00
340.6 4.416230000000000544e+00 3.619199999999999307e+00 7.328800000000001091e+00
340.7 5.081889999999999574e+00 3.474999999999997868e+00 7.593300000000002825e+00
340.8 5.487885000000000346e+00 3.412399999999998101e+00 7.130900000000000460e+00
340.9 6.022858999999999519e+00 3.140899999999998471e+00 7.276900000000001256e+00
341 6.430308499999999761e+00 3.035399999999999210e+00 7.118900000000000006e+00
341.1 6.558306499999999595e+00 3.030199999999997118e+00 6.830000000000001847e+00
341.2 6.269905999999999757e+00 3.068899999999999295e+00 6.949200000000001154e+00
341.3 6.262419999999999654e+00 2.989499999999999602e+00 7.073400000000003018e+00
341.4 6.133796000000000248e+00 3.207599999999999341e+00 6.904900000000001370e+00
341.5 6.334094999999999587e+00 3.068199999999997374e+00 6.814900000000001512e+00
341.6 6.364586599999999983e+00 3.080999999999999517e+00 6.848400000000001597e+00
341.7 6.118555999999999884e+00 3.082499999999999574e+00 6.950800000000000978e+00
341.8 6.120681000000000260e+00 3.197699999999997544e+00 6.968700000000001893e+00
341.9 6.101505999999999652e+00 3.195899999999998187e+00 6.835200000000000387e+00
342 6.355585999999999736e+00 3.099399999999999267e+00 6.865800000000000125e+00
342.1 6.407482199999999573e+00 3.134999999999998010e+00 6.874500000000001165e+00
342.2 6.384771500000000266e+00 3.078799999999997539e+00 6.706000000000003070e+00
342.3 6.514152900000000024e+00 3.006299999999999528e+00 6.747700000000001808e+00
342.4 6.367158299999999826e+00 3.129699999999999704e+00 6.820200000000003371e+00
342.5 6.143235999999999919e+00 3.200399999999998357e+00 6.764600000000001501e+00
342.6 6.238186999999999927e+00 3.080799999999999983e+00 7.113500000000001933e+00
342.7 6.258734999999999715e+00 3.066599999999997550e+00 6.696700000000003428e+00
342.8 6.340500999999999721e+00 2.958199999999997942e+00 6.967999999999999972e+00
342.9 6.405944199999999533e+00 2.991299999999998960e+00 6.858700000000002461e+00
343 6.411175899999999928e+00 3.038299999999999557e+00 6.610300000000002285e+00
343.1 6.260339000000000098e+00 3.216099999999997294e+00 6.988000000000003098e+00
343.2 6.249202999999999619e+00 3.091199999999997061e+00 6.743200000000001637e+00
343.3 6.397067199999999509e+00 3.013599999999996726e+00 6.749100000000002098e+00
343.4 6.295905999999999558e+00 3.101999999999996760e+00 6.807900000000000063e+00
343.5 6.270992999999999817e+00 3.056400000000000006e+00 6.888300000000000978e+00
343.6 6.494470800000000210e+00 3.003799999999998249e+00 7.175700000000002632e+00
343.7 6.388061500000000059e+00 3.032299999999999329e+00 6.997500000000002274e+00
343.8 6.185923999999999978e+00 3.085300000000000153e+00 6.852100000000000080e+00
343.9 6.330105999999999788e+00 3.049099999999999255e+00 6.895200000000002660e+00
344 6.399188800000000121e+00 2.999099999999998545e+00 6.937700000000003087e+00
344.1 6.394980699999999629e+00 3.045999999999999375e+00 6.797700000000002518e+00
344.2 6.320923999999999765e+00 3.150900000000000034e+00 6.727000000000000313e+00
344.3 6.375706199999999768e+00 3.069099999999998829e+00 6.936200000000003030e+00
344.4 6.442694699999999663e+00 2.964499999999997470e+00 6.978100000000001302e+00
344.5 6.261026000000000202e+00 3.115899999999999892e+00 6.659600000000001074e+00
344.6 6.225876999999999661e+00 3.166499999999999204e+00 6.822400000000001796e+00
344.7 6.173014999999999475e+00 3.169799999999998619e+00 6.941600000000001103e+00
344.8 6.337067000000000228e+00 3.003599999999998715e+00 6.779600000000002069e+00
344.9 6.175772000000000261e+00 3.150900000000000034e+00 6.764300000000002200e+00
345 6.220468999999999582e+00 3.108099999999996754e+00 6.814200000000003143e+00
345.1 6.451073300000000010e+00 3.060599999999997323e+00 7.016100000000001558e+00
345.2 6.502769400000000033e+00 2.862999999999999545e+00 6.830700000000000216e+00
345.3 6.479845000000000077e+00 2.958899999999999864e+00 6.616500000000002046e+00
345.4 6.390258199999999889e+00 2.941099999999998715e+00 6.819000000000002615e+00
345.5 6.667826999999999948e+00 2.886199999999998766e+00 6.829100000000000392e+00
345.6 6.190196999999999505e+00 3.310499999999997556e+00 6.962800000000001432e+00
345.7 6.288232999999999961e+00 3.105100000000000193e+00 6.988400000000002166e+00
345.8 6.343928000000000011e+00 3.052399999999998670e+00 7.061500000000002331e+00
345.9 6.212577999999999712e+00 3.051899999999999835e+00 6.745300000000000296e+00
346 6.325156999999999918e+00 3.132099999999997664e+00 6.919800000000002171e+00
346.1 6.310782999999999809e+00 3.023899999999997590e+00 6.913600000000002410e+00
346.2 6.234003999999999657e+00 3.090199999999999392e+00 6.706100000000002836e+00
346.3 6.350473000000000035e+00 3.037199999999998568e+00 6.787800000000000722e+00
346.4 6.147771999999999792e+00 3.244199999999999307e+00 6.861500000000003041e+00
346.5 6.241722000000000214e+00 3.069999999999996732e+00 6.801200000000001467e+00
346.6 6.316029999999999589e+00 2.954499999999999460e+00 6.694300000000001916e+00
346.7 6.339668999999999777e+00 3.093899999999997874e+00 6.975900000000002876e+00
346.8 6.287583999999999840e+00 3.168199999999998795e+00 6.920000000000001705e+00
346.9 6.212241999999999820e+00 3.063899999999996737e+00 6.748200000000000642e+00
347 6.292455000000000354e+00 3.106599999999996697e+00 7.031400000000001427e+00
347.1 6.355997000000000341e+00 2.974199999999999733e+00 7.056500000000003325e+00
347.2 6.240433999999999592e+00 3.026199999999999335e+00 6.812100000000000932e+00
347.3 6.293486999999999831e+00 3.088599999999999568e+00 6.822100000000002495e+00
347.4 6.178614999999999746e+00 3.200199999999998823e+00 6.672200000000000131e+00
347.5 6.173506999999999856e+00 3.134599999999998943e+00 6.966000000000001080e+00
347.6 6.290224999999999511e+00 3.194399999999998130e+00 7.027100000000000790e+00
347.7 6.204576999999999565e+00 3.185799999999996857e+00 6.938000000000002387e+00
347.8 6.257735999999999521e+00 3.132399999999996965e+00 6.893500000000003070e+00
347.9 6.234008000000000216e+00 3.137299999999999756e+00 6.832800000000002427e+00
348 6.042370000000000019e+00 3.105399999999999494e+00 7.045300000000001006e+00
348.1 6.160040999999999656e+00 3.211699999999996891e+00 6.986400000000003274e+00
348.2 6.234554000000000151e+00 3.071799999999999642e+00 6.954000000000000625e+00
348.3 6.452206900000000189e+00 3.049799999999997624e+00 6.930100000000003035e+00
348.4 6.406751299999999816e+00 3.032999999999997698e+00 6.920500000000000540e+00
348.5 6.334901999999999589e+00 3.060299999999998022e+00 6.739200000000000301e+00
348.6 6.338432000000000066e+00 3.053199999999996805e+00 6.858300000000003394e+00
348.7 6.329247999999999763e+00 3.054999999999999716e+00 7.043300000000002115e+00
348.8 6.255168999999999535e+00 3.102499999999999147e+00 6.697300000000002029e+00
348.9 6.039363999999999955e+00 3.088400000000000034e+00 6.744200000000002859e+00
349 6.212837999999999639e+00 3.251099999999997436e+00 6.799500000000001876e+00
349.1 6.262488999999999528e+00 3.119299999999999073e+00 6.598500000000001364e+00
349.2 6.210517000000000287e+00 3.174899999999997391e+00 6.838700000000002888e+00
349.3 6.378560000000000230e+00 3.091599999999999682e+00 6.907900000000001484e+00
349.4 6.283235999999999599e+00 3.201999999999998181e+00 6.837600000000001899e+00
349.5 6.335903000000000063e+00 3.034399999999997988e+00 7.068400000000000460e+00
349.6 6.288880999999999943e+00 3.055099999999999483e+00 6.865800000000000125e+00
349.7 6.395824199999999848e+00 3.086299999999997823e+00 7.036000000000001364e+00
349.8 6.224167999999999701e+00 3.197099999999998943e+00 6.879900000000002791e+00
349.9 6.224103999999999637e+00 3.212499999999998579e+00 6.951700000000002433e+00
350 6.336746999999999908e+00 3.009499999999999176e+00 7.059200000000000585e+00
350.1 6.222444999999999560e+00 3.083099999999998175e+00 6.837700000000001666e+00
350.2 6.184644999999999726e+00 3.128799999999998249e+00 7.108200000000000074e+00
350.3 6.377307799999999638e+00 3.036399999999996879e+00 6.823100000000000165e+00
350.4 6.402299499999999810e+00 3.050999999999998380e+00 7.070200000000003371e+00
350.5 6.461899250000000094e+00 2.920700000000000074e+00 6.979300000000002058e+00
350.6 6.496645199999999676e+00 3.017399999999998528e+00 6.870300000000000296e+00
350.7 6.529880300000000304e+00 2.975899999999999324e+00 6.862800000000000011e+00
350.8 6.471452649999999807e+00 3.059599999999999653e+00 6.888000000000001677e+00
350.9 6.242036999999999836e+00 3.130099999999998772e+00 6.959900000000001086e+00
351 6.194505999999999624e+00 3.133899999999997021e+00 6.818700000000003314e+00
351.1 6.475304500000000019e+00 3.013499999999996959e+00 7.052200000000002689e+00
351.2 6.171736000000000111e+00 3.134199999999999875e+00 6.933900000000001285e+00
351.3 6.222895999999999539e+00 3.179599999999997095e+00 6.766900000000003246e+00
351.4 6.277169999999999916e+00 3.097599999999999909e+00 6.884300000000003195e+00
351.5 6.353335999999999650e+00 3.018299999999999983e+00 7.012500000000002842e+00
351.6 6.419971300000000269e+00 3.022899999999999920e+00 7.044400000000003104e+00
351.7 6.161170999999999509e+00 3.113299999999998846e+00 6.826400000000003132e+00
351.8 6.418944800000000228e+00 2.959699999999997999e+00 6.950300000000002143e+00
351.9 6.479898999999999631e+00 3.019800000000000040e+00 6.878000000000000114e+00
352 6.252129000000000048e+00 3.145999999999997243e+00 6.825200000000002376e+00
352.1 6.382838399999999801e+00 3.037899999999996936e+00 6.756099999999999994e+00
352.2 6.455920390000000175e+00 2.989399999999999835e+00 6.677100000000002922e+00
352.3 6.340456999999999788e+00 3.092999999999999972e+00 6.625500000000002387e+00
352.4 6.296288999999999803e+00 3.109099999999997976e+00 6.819900000000000517e+00
352.5 6.398538900000000140e+00 3.025099999999998346e+00 6.871900000000000119e+00
352.6 6.400438999999999545e+00 2.983200000000000074e+00 7.141400000000000858e+00
352.7 6.401352199999999826e+00 3.045599999999996754e+00 6.933300000000002683e+00
352.8 6.490542800000000057e+00 3.005699999999997374e+00 6.860700000000001353e+00
352.9 6.369100999999999679e+00 3.132299999999997198e+00 6.928500000000003212e+00
353 6.357693999999999512e+00 2.963199999999996948e+00 6.866200000000002746e+00
353.1 6.322047999999999668e+00 3.029199999999999449e+00 6.919400000000003104e+00
353.2 6.210272999999999932e+00 3.228099999999997749e+00 6.913400000000002876e+00
353.3 6.167239999999999611e+00 3.105699999999998795e+00 6.913200000000003342e+00
353.4 6.534071100000000243e+00 2.983799999999998676e+00 6.750700000000001921e+00
353.5 6.499884400000000007e+00 2.880499999999997840e+00 6.830799999999999983e+00
353.6 6.254090999999999845e+00 3.181499999999999773e+00 6.937600000000003320e+00
353.7 6.482319900000000246e+00 3.059599999999999653e+00 6.806200000000000472e+00
353.8 6.377096400000000109e+00 3.026199999999999335e+00 6.738100000000002865e+00
353.9 6.356893000000000349e+00 3.120899999999998897e+00 6.783500000000000085e+00
354 6.205741999999999869e+00 3.095399999999997931e+00 6.922400000000003217e+00
354.1 6.257819999999999716e+00 3.052699999999997971e+00 6.991600000000001813e+00
354.2 6.254230999999999874e+00 3.115499999999997272e+00 6.905499999999999972e+00
354.3 6.252189999999999692e+00 3.136799999999997368e+00 7.027900000000002478e+00
354.4 6.409968499999999736e+00 3.051999999999999602e+00 6.886100000000002552e+00
354.5 6.330359999999999765e+00 3.088499999999999801e+00 6.916500000000002757e+00
354.6 6.177654999999999674e+00 3.141499999999997073e+00 6.758000000000002672e+00
354.7 6.359960000000000058e+00 2.988999999999997215e+00 6.712700000000001666e+00
354.8 6.329299999999999926e+00 3.034799999999997056e+00 6.757900000000002905e+00
354.9 6.276046000000000014e+00 3.128099999999999881e+00 6.840700000000001779e+00
355 6.256280999999999537e+00 3.104999999999996874e+00 6.807300000000001461e+00
355.1 6.248559000000000196e+00 3.004999999999999005e+00 6.820300000000003138e+00
355.2 6.339292999999999623e+00 3.060599999999997323e+00 6.943300000000000693e+00
355.3 6.201795999999999864e+00 3.157000000000000028e+00 6.796700000000001296e+00
355.4 6.492336400000000118e+00 2.906699999999997175e+00 6.853500000000000369e+00
355.5 6.400222300000000253e+00 3.104299999999998505e+00 6.832300000000000040e+00
355.6 6.355240999999999474e+00 3.053199999999996805e+00 6.922500000000002984e+00
355.7 6.220156000000000240e+00 3.169599999999999085e+00 6.903400000000001313e+00
355.8 6.353912000000000226e+00 3.014499999999998181e+00 7.040200000000002234e+00
355.9 6.384397700000000064e+00 3.107199999999998852e+00 6.853000000000001535e+00
356 6.287097000000000158e+00 3.065699999999999648e+00 6.868500000000000938e+00
356.1 6.287747999999999671e+00 3.000499999999998835e+00 7.010800000000003251e+00
356.2 6.320828999999999809e+00 3.171899999999997277e+00 6.804400000000001114e+00
356.3 6.234738000000000113e+00 3.124699999999997146e+00 6.837900000000001199e+00
356.4 6.286602999999999497e+00 3.046599999999997976e+00 7.090300000000002711e+00
356.5 6.182452999999999754e+00 3.160999999999997812e+00 6.959200000000002717e+00
356.6 6.096948999999999508e+00 3.228899999999999437e+00 6.765300000000003422e+00
356.7 6.303916000000000075e+00 3.030799999999999272e+00 7.013000000000001677e+00
356.8 6.169844999999999580e+00 3.188899999999996737e+00 6.823600000000002552e+00
356.9 6.356105000000000338e+00 3.151599999999998403e+00 6.845000000000002416e+00
357 6.370726200000000006e+00 3.017899999999997362e+00 7.004200000000000870e+00
357.1 6.143709999999999560e+00 3.030999999999998806e+00 6.986900000000002109e+00
357.2 6.165746999999999645e+00 2.998999999999998778e+00 6.859800000000003450e+00
357.3 6.327951999999999799e+00 3.073199999999999932e+00 7.005200000000002092e+00
357.4 6.419098400000000204e+00 2.992300000000000182e+00 7.004200000000000870e+00
357.5 6.316556999999999533e+00 3.080299999999997596e+00 7.052500000000001990e+00
357.6 6.263562000000000296e+00 3.223499999999997812e+00 6.860000000000002984e+00
357.7 6.311405999999999850e+00 3.059499999999999886e+00 6.953300000000002257e+00
357.8 6.273945999999999579e+00 3.167099999999997806e+00 6.579600000000002780e+00
357.9 6.170263000000000275e+00 3.145399999999998641e+00 6.807800000000000296e+00
358 6.333191000000000237e+00 3.093399999999999039e+00 6.777200000000000557e+00
358.1 6.227934999999999555e+00 3.091799999999999216e+00 6.774300000000000210e+00
358.2 6.320356000000000307e+00 3.019499999999997186e+00 6.817400000000002791e+00
358.3 6.401566700000000054e+00 3.020499999999998408e+00 6.773000000000003240e+00
358.4 6.481126299999999674e+00 2.928799999999998960e+00 6.836400000000001143e+00
358.5 6.278573999999999877e+00 2.974199999999999733e+00 6.977300000000003166e+00
358.6 6.267688999999999844e+00 3.011599999999997834e+00 7.016800000000003479e+00
358.7 6.285159000000000162e+00 2.986699999999999022e+00 6.983600000000002694e+00
358.8 6.325077000000000282e+00 2.922599999999999199e+00 6.964000000000002188e+00
358.9 6.356258999999999659e+00 3.035399999999999210e+00 7.123800000000002797e+00
359 6.492485600000000190e+00 3.007600000000000051e+00 6.977300000000003166e+00
359.1 6.222158999999999551e+00 3.097399999999996822e+00 6.973600000000001131e+00
359.2 6.262470999999999677e+00 3.131299999999999528e+00 6.891500000000000625e+00
359.3 6.519949200000000111e+00 3.072899999999997078e+00 6.870300000000000296e+00
359.4 6.379245499999999680e+00 3.076899999999998414e+00 6.610000000000002984e+00
359.5 6.381890099999999677e+00 3.027299999999996771e+00 6.882500000000000284e+00
359.6 6.119246999999999659e+00 3.242199999999996862e+00 6.761000000000002785e+00
359.7 6.458608680000000213e+00 2.961099999999998289e+00 6.892000000000003013e+00
359.8 6.621440999999999910e+00 2.939399999999999125e+00 6.799100000000002808e+00
359.9 6.401366699999999632e+00 2.987899999999999778e+00 6.757500000000000284e+00
360 6.238135999999999903e+00 2.947999999999996845e+00 6.938800000000000523e+00
360.1 6.335522000000000098e+00 3.092399999999997817e+00 6.927800000000001290e+00
360.2 6.128420999999999452e+00 3.146899999999998698e+00 6.796900000000000830e+00
360.3 6.222280999999999729e+00 3.144800000000000040e+00 7.013900000000003132e+00
360.4 6.314456999999999987e+00 3.116099999999999426e+00 6.854400000000001825e+00
360.5 6.243746999999999936e+00 3.133899999999997021e+00 6.938900000000000290e+00
360.6 6.251661000000000357e+00 3.101599999999997692e+00 6.735200000000002518e+00
360.7 6.207139999999999880e+00 3.041499999999999204e+00 6.931100000000000705e+00
360.8 6.325336000000000070e+00 3.038799999999998391e+00 6.936900000000001398e+00
360.9 6.167586000000000013e+00 3.230100000000000193e+00 6.764000000000002899e+00
361 6.125193000000000332e+00 3.215199999999999392e+00 6.745200000000000529e+00
361.1 6.391669699999999565e+00 3.016599999999996840e+00 6.893500000000003070e+00
361.2 6.350361999999999618e+00 3.174399999999998556e+00 6.717999999999999972e+00
361.3 6.210950999999999667e+00 3.138099999999997891e+00 6.759200000000003428e+00
361.4 6.438862900000000167e+00 2.995099999999997209e+00 6.857500000000001705e+00
361.5 6.576582000000000150e+00 2.915799999999997283e+00 6.978800000000003223e+00
361.6 6.302526999999999546e+00 3.131699999999998596e+00 6.814000000000000057e+00
361.7 6.126317000000000235e+00 3.117699999999999250e+00 6.916700000000002291e+00
361.8 6.341547999999999519e+00 3.044399999999999551e+00 6.834900000000001086e+00
361.9 6.254178999999999711e+00 3.079899999999998528e+00 6.750700000000001921e+00
362 6.289703999999999517e+00 3.090499999999998693e+00 7.019200000000001438e+00
362.1 6.238939000000000235e+00 3.154599999999998516e+00 6.752900000000000347e+00
362.2 6.393720000000000070e+00 3.146499999999999631e+00 6.841600000000003234e+00
362.3 6.252798000000000300e+00 3.051299999999997681e+00 6.884600000000002495e+00
362.4 6.427227199999999918e+00 3.032199999999999562e+00 6.823100000000000165e+00
362.5 6.233765000000000001e+00 3.098099999999998744e+00 6.716200000000000614e+00
362.6 6.329420999999999964e+00 3.151599999999998403e+00 6.620900000000002450e+00
362.7 6.527780499999999542e+00 3.077700000000000102e+00 6.893400000000003303e+00
362.8 6.451270899999999919e+00 2.961699999999996891e+00 6.843200000000003058e+00
362.9 6.391250600000000226e+00 2.990499999999997272e+00 6.969500000000000028e+00
363 6.322340999999999767e+00 2.981899999999999551e+00 6.809800000000002740e+00
363.1 6.412882200000000310e+00 2.918499999999998096e+00 6.765800000000002257e+00
363.2 6.393345199999999728e+00 2.955399999999997362e+00 7.023900000000001143e+00
363.3 6.253230000000000288e+00 3.060999999999999943e+00 6.986400000000003274e+00
363.4 6.293593999999999689e+00 3.036099999999997578e+00 7.019000000000001904e+00
363.5 6.378859900000000138e+00 3.101199999999998624e+00 7.187000000000001165e+00
363.6 6.375017999999999851e+00 3.003799999999998249e+00 6.871600000000000819e+00
363.7 6.280902000000000207e+00 3.167399999999997107e+00 6.634800000000002029e+00
363.8 6.228088999999999764e+00 3.122899999999997789e+00 6.779700000000001836e+00
363.9 6.167765000000000164e+00 3.099799999999998334e+00 7.080000000000001847e+00
364 6.374524300000000032e+00 3.032000000000000028e+00 7.020700000000001495e+00
364.1 6.296842999999999968e+00 3.215799999999997993e+00 6.819400000000001683e+00
364.2 6.476615599999999695e+00 2.993499999999997385e+00 6.921600000000001529e+00
364.3 6.547148499999999594e+00 2.969799999999999329e+00 6.951800000000002200e+00
364.4 6.422520600000000357e+00 2.984999999999999432e+00 6.861800000000002342e+00
364.5 6.212576000000000320e+00 3.146499999999999631e+00 6.940800000000002967e+00
364.6 6.330211000000000254e+00 3.082099999999996953e+00 6.883100000000002439e+00
364.7 6.337137999999999494e+00 3.117399999999999949e+00 6.821000000000001506e+00
364.8 6.152765999999999735e+00 3.186899999999997846e+00 6.770000000000003126e+00
364.9 6.280661000000000271e+00 3.046099999999999142e+00 6.757900000000002905e+00
365 6.426388000000000211e+00 3.071600000000000108e+00 6.943500000000000227e+00
365.1 6.491761999999999588e+00 2.974299999999999500e+00 6.859000000000001762e+00
365.2 6.522655300000000267e+00 3.078099999999999170e+00 6.586400000000001143e+00
365.3 6.310304999999999609e+00 3.055599999999998317e+00 6.679800000000000182e+00
365.4 6.271784999999999499e+00 3.074600000000000222e+00 6.866200000000002746e+00
365.5 6.305180000000000007e+00 3.055899999999997618e+00 6.783600000000003405e+00
365.6 6.210998000000000019e+00 3.176199999999997914e+00 6.749800000000000466e+00
365.7 6.358445999999999820e+00 3.014199999999998880e+00 7.142300000000002314e+00
365.8 6.300726000000000049e+00 3.103899999999999437e+00 6.848300000000001830e+00
365.9 6.413241000000000192e+00 2.953899999999997306e+00 6.704900000000002080e+00
366 6.503484000000000265e+00 2.931599999999999540e+00 6.944400000000001683e+00
366.1 6.194484000000000101e+00 3.147999999999999687e+00 7.002500000000001279e+00
366.2 6.095952999999999733e+00 3.251999999999998892e+00 6.878800000000001802e+00
366.3 6.127340999999999482e+00 3.101299999999998391e+00 6.763700000000000045e+00
366.4 6.269559000000000104e+00 3.046299999999998676e+00 6.783600000000003405e+00
366.5 6.324144999999999683e+00 3.085499999999999687e+00 7.020000000000003126e+00
366.6 6.373885900000000326e+00 3.033399999999996766e+00 6.773400000000002308e+00
366.7 6.396168900000000157e+00 3.087899999999997647e+00 6.749900000000000233e+00
366.8 6.210624000000000144e+00 3.050300000000000011e+00 7.039900000000002933e+00
366.9 6.414291900000000268e+00 3.017099999999999227e+00 6.822000000000002728e+00
367 6.471366619999999514e+00 3.095799999999996999e+00 6.771000000000000796e+00
367.1 6.289118000000000208e+00 3.071999999999999176e+00 6.852100000000000080e+00
367.2 6.059263999999999761e+00 3.175199999999996692e+00 6.920700000000000074e+00
367.3 6.315377999999999936e+00 3.060299999999998022e+00 7.003700000000002035e+00
367.4 6.305671999999999500e+00 3.005599999999997607e+00 6.960600000000003007e+00
367.5 6.444694799999999724e+00 3.004500000000000171e+00 6.933000000000003382e+00
367.6 6.428578499999999529e+00 2.942899999999998073e+00 7.101600000000001245e+00
367.7 6.221910000000000274e+00 3.024399999999999977e+00 7.030700000000003058e+00
367.8 6.238180999999999976e+00 3.134999999999998010e+00 7.039500000000000313e+00
367.9 6.421827300000000349e+00 2.974199999999999733e+00 7.082400000000003359e+00
368 6.318469999999999587e+00 3.033099999999997465e+00 6.910800000000001830e+00
368.1 6.260416000000000203e+00 3.052699999999997971e+00 6.929000000000002046e+00
368.2 6.375973000000000113e+00 3.140999999999998238e+00 6.857900000000000773e+00
368.3 6.257868999999999460e+00 3.075999999999996959e+00 6.901300000000002655e+00
368.4 6.279569999999999652e+00 3.063799999999996970e+00 6.698600000000002552e+00
368.5 6.363118000000000052e+00 3.038499999999999091e+00 6.979100000000002524e+00
368.6 6.469665970000000321e+00 2.999799999999996913e+00 6.969300000000000495e+00
368.7 6.582773999999999681e+00 2.974799999999998334e+00 6.830500000000000682e+00
368.8 6.480874000000000024e+00 2.913199999999999790e+00 7.004400000000000404e+00
368.9 6.423798699999999862e+00 3.066899999999996851e+00 6.842100000000002069e+00
369 6.231308000000000291e+00 3.087699999999998113e+00 7.039200000000001012e+00
369.1 6.251775000000000304e+00 3.011199999999998766e+00 7.036400000000000432e+00
369.2 6.377467099999999611e+00 3.020199999999999108e+00 6.790500000000001535e+00
369.3 6.511983400000000088e+00 3.066199999999998482e+00 6.714900000000000091e+00
369.4 6.459486570000000150e+00 2.916699999999998738e+00 6.898600000000001842e+00
369.5 6.298299000000000092e+00 3.055699999999998084e+00 6.930700000000001637e+00
369.6 6.347878999999999827e+00 3.035599999999998744e+00 6.994900000000001228e+00
369.7 6.362133000000000038e+00 3.041699999999998738e+00 6.813700000000000756e+00
369.8 6.463962314899999839e+00 2.873999999999998778e+00 6.789600000000000080e+00
369.9 6.380094399999999943e+00 2.978499999999996817e+00 6.823400000000003018e+00
370 6.473774849999999859e+00 3.036299999999997112e+00 6.728200000000001069e+00
370.1 6.353941999999999979e+00 3.133599999999997721e+00 6.897400000000001086e+00
370.2 6.275968999999999909e+00 3.151599999999998403e+00 6.810300000000001575e+00
370.3 6.221595999999999904e+00 3.132999999999999119e+00 6.888900000000003132e+00
370.4 6.391932299999999678e+00 3.067299999999999471e+00 6.760600000000000165e+00
370.5 6.435565999999999676e+00 2.923399999999997334e+00 6.728200000000001069e+00
370.6 6.490632100000000015e+00 2.992499999999999716e+00 6.757800000000003138e+00
370.7 6.614527999999999963e+00 2.924399999999998556e+00 6.849400000000002819e+00
370.8 6.400662999999999769e+00 3.021300000000000097e+00 6.972100000000001074e+00
370.9 6.314210000000000100e+00 3.073399999999999466e+00 7.029900000000001370e+00
371 6.248699000000000225e+00 3.126099999999997436e+00 7.038700000000002177e+00
371.1 6.183931999999999540e+00 3.097399999999996822e+00 6.697200000000002262e+00
371.2 6.420284399999999891e+00 3.006599999999998829e+00 6.738300000000002399e+00
371.3 6.503272799999999521e+00 2.944399999999998130e+00 7.051900000000003388e+00
371.4 6.254647999999999541e+00 3.050799999999998846e+00 6.974000000000000199e+00
371.5 6.221004999999999896e+00 3.104799999999997340e+00 6.904100000000003234e+00
371.6 6.169899000000000022e+00 3.262599999999999056e+00 6.846600000000002240e+00
371.7 6.097927000000000319e+00 3.097699999999999676e+00 6.830700000000000216e+00
371.8 6.209915999999999769e+00 3.181899999999998840e+00 6.802200000000002689e+00
371.9 6.137062000000000239e+00 3.104199999999998738e+00 6.966100000000000847e+00
372 6.205059000000000324e+00 3.079599999999999227e+00 6.965200000000002944e+00
372.1 6.345514999999999795e+00 3.079499999999999460e+00 6.925600000000002865e+00
372.2 6.472313250000000018e+00 2.964999999999999858e+00 6.781200000000001893e+00
372.3 6.511599200000000032e+00 2.945599999999998886e+00 6.788200000000003342e+00
372.4 6.436330800000000352e+00 2.985799999999997567e+00 6.813100000000002154e+00
372.5 6.407073299999999527e+00 2.985699999999997800e+00 7.031500000000001194e+00
372.6 6.116105000000000125e+00 3.050300000000000011e+00 6.926000000000001933e+00
372.7 6.417628800000000133e+00 3.006000000000000227e+00 6.995400000000000063e+00
372.8 6.387689499999999576e+00 2.941399999999998016e+00 7.127600000000001046e+00
372.9 6.240512999999999977e+00 3.136999999999996902e+00 7.001600000000003376e+00
373 6.308460000000000178e+00 3.016299999999997539e+00 6.881900000000001683e+00
373.1 6.322801000000000116e+00 3.037199999999998568e+00 6.832000000000000739e+00
373.2 6.340549000000000213e+00 3.020599999999998175e+00 6.808900000000001285e+00
373.3 6.294368999999999659e+00 3.020799999999997709e+00 7.022800000000000153e+00
373.4 6.185469000000000328e+00 3.078799999999997539e+00 7.097300000000000608e+00
373.5 6.130886999999999531e+00 3.094199999999997175e+00 7.192500000000002558e+00
373.6 6.118996000000000102e+00 3.094699999999999562e+00 7.306800000000002626e+00
373.7 6.060609999999999609e+00 3.175199999999996692e+00 7.039800000000003166e+00
373.8 6.305106000000000321e+00 3.063399999999997902e+00 7.070600000000002439e+00
373.9 6.139475000000000016e+00 3.078299999999998704e+00 7.164000000000001478e+00
374 6.295733000000000246e+00 3.163799999999998391e+00 6.906000000000002359e+00
374.1 6.240904999999999703e+00 3.168599999999997863e+00 6.830700000000000216e+00
374.2 6.308818999999999733e+00 3.005799999999997141e+00 6.865000000000001990e+00
374.3 6.302684000000000175e+00 3.110699999999997800e+00 6.950500000000001677e+00
374.4 6.335668000000000077e+00 3.078399999999998471e+00 7.012700000000002376e+00
374.5 6.322853999999999530e+00 3.146099999999997010e+00 6.862400000000000944e+00
374.6 6.366882399999999720e+00 3.015099999999996783e+00 6.809200000000000585e+00
374.7 6.234545999999999921e+00 3.053899999999998727e+00 6.850600000000000023e+00
374.8 6.585213999999999679e+00 2.981299999999997397e+00 6.815500000000000114e+00
374.9 6.440896999999999650e+00 2.988899999999997448e+00 7.072500000000001563e+00
375 6.323544000000000054e+00 2.976899999999996993e+00 6.908700000000003172e+00
375.1 6.329507999999999690e+00 3.088799999999999102e+00 6.813800000000000523e+00
375.2 6.270596999999999532e+00 3.138199999999997658e+00 7.154300000000002768e+00
375.3 6.116120999999999697e+00 3.073100000000000165e+00 7.040400000000001768e+00
375.4 6.197153000000000134e+00 3.106599999999996697e+00 7.272700000000000387e+00
375.5 6.230246000000000173e+00 3.040299999999998448e+00 6.919900000000001938e+00
375.6 6.206310999999999467e+00 3.085499999999999687e+00 7.004200000000000870e+00
375.7 6.156944000000000194e+00 3.156299999999998107e+00 6.793900000000000716e+00
375.8 6.488824199999999820e+00 3.066499999999997783e+00 6.743900000000000006e+00
375.9 6.362802000000000291e+00 3.183199999999999363e+00 6.748600000000003263e+00
376 6.312498999999999860e+00 3.068199999999997374e+00 6.836800000000000210e+00
376.1 6.352993999999999808e+00 2.970099999999998630e+00 6.841800000000002768e+00
376.2 6.325740999999999836e+00 3.050899999999998613e+00 6.879700000000003257e+00
376.3 6.363069999999999560e+00 3.216599999999999682e+00 6.684100000000000819e+00
376.4 6.225685999999999609e+00 3.174099999999999255e+00 7.075100000000002609e+00
376.5 6.546150599999999820e+00 2.939399999999999125e+00 6.957300000000000040e+00
376.6 6.600597999999999743e+00 2.981599999999996697e+00 7.059800000000002740e+00
376.7 6.320154999999999745e+00 2.968899999999997874e+00 6.902900000000002478e+00
376.8 6.411538900000000041e+00 2.984700000000000131e+00 6.876400000000000290e+00
376.9 6.433997800000000211e+00 3.013199999999997658e+00 6.987500000000000711e+00
377 6.482315199999999500e+00 3.023499999999998522e+00 6.773000000000003240e+00
377.1 6.307609000000000243e+00 3.086399999999997590e+00 6.901200000000002888e+00
377.2 6.176674000000000220e+00 3.118199999999998084e+00 7.007700000000003371e+00
377.3 6.386224499999999971e+00 2.984099999999997976e+00 6.771300000000000097e+00
377.4 6.514234599999999986e+00 2.818699999999999761e+00 6.918100000000002581e+00
377.5 6.294121999999999773e+00 2.956299999999998818e+00 7.088800000000002655e+00
377.6 6.176833000000000240e+00 3.065199999999997260e+00 6.706000000000003070e+00
377.7 6.222831000000000223e+00 3.209699999999997999e+00 6.934700000000002973e+00
377.8 6.217805000000000248e+00 3.021799999999998931e+00 6.914000000000001478e+00
377.9 6.345721000000000167e+00 3.046699999999997743e+00 7.035800000000001830e+00
378 6.301126000000000005e+00 3.021199999999996777e+00 6.646100000000000563e+00
378.1 6.515481000000000300e+00 2.938199999999998369e+00 6.823800000000002086e+00
378.2 6.468683770000000166e+00 2.981299999999997397e+00 6.840200000000002944e+00
378.3 6.443289299999999997e+00 2.994099999999999540e+00 6.836500000000000909e+00
378.4 6.323055000000000092e+00 3.038599999999998857e+00 6.794400000000003104e+00
378.5 6.397987399999999880e+00 2.932900000000000063e+00 6.989300000000000068e+00
378.6 6.608795999999999893e+00 3.010799999999999699e+00 6.892300000000002314e+00
378.7 6.599509999999999543e+00 2.889699999999997715e+00 6.838800000000002655e+00
378.8 6.400791199999999570e+00 2.962699999999998113e+00 6.950400000000001910e+00
378.9 6.334694999999999965e+00 3.181400000000000006e+00 6.955700000000000216e+00
379 6.317624999999999602e+00 3.123899999999999011e+00 6.982200000000002404e+00
379.1 6.231621999999999773e+00 3.084199999999999164e+00 6.912500000000001421e+00
379.2 6.300184999999999924e+00 3.080999999999999517e+00 6.924400000000002109e+00
379.3 6.324175999999999576e+00 3.012899999999998357e+00 6.827500000000000568e+00
379.4 6.124899000000000093e+00 3.157599999999998630e+00 6.944300000000001916e+00
379.5 6.232554000000000372e+00 3.126599999999999824e+00 6.712200000000002831e+00
379.6 6.531019099999999966e+00 2.925699999999999079e+00 6.819100000000002382e+00
379.7 6.445205399999999862e+00 2.937400000000000233e+00 7.177200000000002689e+00
379.8 6.445892100000000013e+00 3.050899999999998613e+00 6.826900000000001967e+00
379.9 6.294394999999999740e+00 3.052599999999998204e+00 6.893400000000003303e+00
380 6.263713000000000086e+00 3.076499999999999346e+00 6.951100000000000279e+00
380.1 6.168905999999999779e+00 3.114099999999996982e+00 6.691700000000000870e+00
380.2 6.243985000000000340e+00 3.073699999999998766e+00 6.889900000000000801e+00
380.3 6.233493000000000173e+00 3.077599999999996783e+00 6.815000000000001279e+00
380.4 6.509534200000000048e+00 2.883899999999997021e+00 6.980199999999999960e+00
380.5 6.420347299999999535e+00 3.032000000000000028e+00 7.028200000000001779e+00
380.6 6.119523000000000046e+00 3.029099999999999682e+00 7.015700000000002490e+00
380.7 6.298328999999999844e+00 3.017799999999997596e+00 7.246400000000001285e+00
380.8 6.205758999999999581e+00 3.088099999999997181e+00 6.749900000000000233e+00
380.9 6.473709109999999711e+00 3.022999999999999687e+00 6.802800000000001290e+00
381 6.346726000000000312e+00 2.961800000000000210e+00 6.762600000000002609e+00
381.1 6.373190400000000366e+00 3.101099999999998857e+00 6.689200000000003143e+00
381.2 6.599715999999999916e+00 2.958099999999998175e+00 6.758500000000001506e+00
381.3 6.545369799999999572e+00 2.946099999999997721e+00 6.921500000000001762e+00
381.4 6.437914099999999529e+00 2.932499999999997442e+00 6.793400000000001882e+00
381.5 6.673499999999999766e+00 2.861899999999998556e+00 6.698700000000002319e+00
381.6 6.448666499999999857e+00 2.974099999999999966e+00 7.004500000000000171e+00
381.7 6.503275300000000314e+00 3.002099999999998658e+00 6.844200000000000728e+00
381.8 6.413971499999999715e+00 3.130499999999997840e+00 6.829400000000003246e+00
381.9 6.210799999999999876e+00 3.141199999999997772e+00 6.945600000000002439e+00
382 6.432914499999999869e+00 3.031599999999997408e+00 6.721700000000002007e+00
382.1 6.511187899999999473e+00 2.835799999999998988e+00 6.761500000000001620e+00
382.2 6.444292700000000096e+00 3.007299999999997198e+00 6.982400000000001938e+00
382.3 6.292305999999999955e+00 3.069199999999998596e+00 6.756700000000002149e+00
382.4 6.438291800000000009e+00 3.041999999999998039e+00 6.876800000000002910e+00
382.5 6.308511000000000202e+00 3.126899999999999125e+00 6.793700000000001182e+00
382.6 6.270903999999999812e+00 3.180899999999997618e+00 6.915000000000002700e+00
382.7 6.353530000000000122e+00 3.032899999999997931e+00 6.809700000000002973e+00
382.8 6.311945999999999835e+00 3.035799999999998278e+00 6.809700000000002973e+00
382.9 6.364912600000000253e+00 3.011199999999998766e+00 6.880100000000002325e+00
383 6.389382900000000198e+00 3.044200000000000017e+00 7.048799999999999955e+00
383.1 6.280785999999999980e+00 3.096499999999998920e+00 6.915100000000002467e+00
383.2 6.368697400000000286e+00 3.020299999999998875e+00 6.870000000000000995e+00
383.3 6.153108999999999718e+00 3.206699999999997885e+00 6.842000000000002302e+00
383.4 6.279867000000000310e+00 3.093099999999999739e+00 6.762900000000001910e+00
383.5 6.312555999999999834e+00 3.050699999999999079e+00 6.813000000000002387e+00
383.6 6.326532000000000266e+00 3.053999999999998494e+00 6.889300000000002200e+00
383.7 6.357750000000000234e+00 3.011599999999997834e+00 6.854500000000001592e+00
383.8 6.390462799999999888e+00 2.964499999999997470e+00 6.920300000000001006e+00
383.9 6.333775000000000155e+00 3.035799999999998278e+00 6.903400000000001313e+00
384 6.339970000000000105e+00 3.082899999999998641e+00 6.938900000000000290e+00
384.1 6.511617399999999556e+00 2.897099999999998232e+00 6.824200000000001154e+00
384.2 6.397735199999999622e+00 3.082799999999998875e+00 6.978800000000003223e+00
384.3 6.469990539999999513e+00 3.078399999999998471e+00 6.795300000000001006e+00
384.4 6.254850000000000243e+00 3.204499999999999460e+00 6.846100000000003405e+00
384.5 6.206985999999999670e+00 3.047799999999998732e+00 7.206800000000001205e+00
384.6 6.329289000000000165e+00 2.992799999999999017e+00 7.031200000000001893e+00
384.7 6.306273000000000017e+00 3.073100000000000165e+00 6.952500000000000568e+00
384.8 6.353085000000000093e+00 3.061399999999999011e+00 6.864300000000000068e+00
384.9 6.414633699999999550e+00 3.084899999999997533e+00 7.043800000000000949e+00
385 6.160883000000000109e+00 3.211899999999999977e+00 6.919500000000002871e+00
385.1 6.289443000000000339e+00 3.041999999999998039e+00 6.880800000000000693e+00
385.2 6.307498999999999967e+00 2.950999999999996959e+00 6.924600000000001643e+00
385.3 6.253943999999999726e+00 3.082499999999999574e+00 6.928400000000003445e+00
385.4 6.298106999999999900e+00 3.070399999999999352e+00 7.035900000000001597e+00
385.5 6.263441999999999510e+00 3.110199999999998965e+00 7.009400000000002962e+00
385.6 6.525373300000000043e+00 2.948399999999999466e+00 7.035300000000002996e+00
385.7 6.334896999999999778e+00 2.995199999999996976e+00 6.987400000000000944e+00
385.8 6.399086500000000122e+00 3.023499999999998522e+00 7.021200000000000330e+00
385.9 6.220043999999999684e+00 3.052599999999998204e+00 6.724800000000001887e+00
386 6.191270000000000273e+00 3.096199999999999619e+00 7.064900000000001512e+00
386.1 6.288965000000000138e+00 3.114599999999999369e+00 6.918600000000001415e+00
386.2 6.381081100000000284e+00 3.053699999999999193e+00 6.770900000000001029e+00
386.3 6.338586000000000276e+00 3.074199999999997601e+00 6.923100000000001586e+00
386.4 6.121438999999999631e+00 3.045700000000000074e+00 6.989800000000002456e+00
386.5 6.291104999999999947e+00 2.981199999999997630e+00 6.926400000000001000e+00
386.6 6.246169000000000082e+00 3.090099999999999625e+00 6.808500000000002217e+00
386.7 6.164255999999999958e+00 3.150900000000000034e+00 6.787100000000002353e+00
386.8 6.215912999999999577e+00 3.151199999999999335e+00 6.782200000000003115e+00
386.9 6.201088999999999629e+00 3.141799999999999926e+00 6.742200000000000415e+00
387 6.274427000000000199e+00 3.119999999999997442e+00 6.947000000000002728e+00
387.1 6.222096999999999767e+00 3.031199999999998340e+00 7.001800000000002910e+00
387.2 6.183423999999999587e+00 3.101399999999998158e+00 7.006800000000001916e+00
387.3 6.249702000000000091e+00 3.134199999999999875e+00 6.912600000000001188e+00
387.4 6.226773999999999809e+00 3.022999999999999687e+00 6.873300000000000409e+00
387.5 6.337866000000000000e+00 3.153799999999996828e+00 6.774399999999999977e+00
387.6 6.289188000000000223e+00 3.292099999999997806e+00 6.895300000000002427e+00
387.7 6.368416599999999761e+00 3.060199999999998255e+00 7.121800000000000352e+00
387.8 6.312076999999999494e+00 2.983099999999996754e+00 7.003500000000002501e+00
387.9 6.285430999999999990e+00 3.167399999999997107e+00 6.940000000000001279e+00
388 6.259203999999999546e+00 3.047899999999998499e+00 6.786400000000000432e+00
388.1 6.250570999999999877e+00 3.065099999999997493e+00 6.736200000000000188e+00
388.2 6.335221999999999909e+00 3.117099999999997095e+00 6.693800000000003081e+00
388.3 6.385713100000000253e+00 2.998099999999997323e+00 6.790200000000002234e+00
388.4 6.321568000000000076e+00 3.159199999999998454e+00 6.720000000000002416e+00
388.5 6.379072999999999993e+00 3.030999999999998806e+00 6.800000000000000711e+00
388.6 6.292373999999999690e+00 3.109799999999999898e+00 6.906600000000000961e+00
388.7 6.172927999999999749e+00 3.231999999999999318e+00 6.944400000000001683e+00
388.8 6.347297000000000189e+00 3.138899999999999579e+00 6.856900000000003104e+00
388.9 6.203183000000000114e+00 3.072699999999997544e+00 6.900200000000001666e+00
389 6.340554000000000023e+00 3.086999999999999744e+00 6.710200000000000387e+00
389.1 6.393894500000000036e+00 2.964299999999997937e+00 6.498800000000002797e+00
389.2 6.362398999999999916e+00 3.077099999999997948e+00 7.007900000000002905e+00
389.3 6.362573000000000256e+00 3.107599999999997920e+00 6.964200000000001722e+00
389.4 6.295633999999999730e+00 3.103699999999999903e+00 6.912100000000002353e+00
389.5 6.346340999999999788e+00 2.982199999999998852e+00 6.730600000000002581e+00
389.6 6.309763000000000233e+00 3.034399999999997988e+00 6.749700000000000699e+00
389.7 6.354001999999999484e+00 3.109700000000000131e+00 6.967400000000001370e+00
389.8 6.314543999999999713e+00 3.082300000000000040e+00 6.751100000000000989e+00
389.9 6.313366999999999507e+00 3.109599999999996811e+00 6.736500000000003041e+00
390 6.245898999999999646e+00 3.077299999999997482e+00 6.638500000000000512e+00
390.1 6.393230700000000155e+00 3.078099999999999170e+00 6.934200000000000585e+00
390.2 6.460238729999999485e+00 3.041199999999999903e+00 6.829800000000002314e+00
390.3 6.417782199999999548e+00 3.068899999999999295e+00 7.032000000000000028e+00
390.4 6.188348999999999656e+00 3.128099999999999881e+00 6.908700000000003172e+00
390.5 6.325109999999999566e+00 3.060199999999998255e+00 6.809200000000000585e+00
390.6 6.163572000000000273e+00 3.155400000000000205e+00 6.695700000000002206e+00
390.7 6.328064999999999607e+00 3.107799999999997453e+00 6.922700000000002518e+00
390.8 6.277123999999999704e+00 3.115599999999997038e+00 6.932200000000001694e+00
390.9 6.272634000000000043e+00 3.072599999999997777e+00 6.983800000000002228e+00
391 6.021854999999999514e+00 3.159399999999997988e+00 6.812700000000003087e+00
391.1 6.093803999999999554e+00 3.325999999999996959e+00 6.795300000000001006e+00
391.2 6.507494999999999585e+00 2.877299999999998192e+00 6.740000000000001990e+00
391.3 6.381510500000000086e+00 2.997899999999997789e+00 6.840300000000002711e+00
391.4 6.354109000000000229e+00 2.953999999999997073e+00 6.854800000000000892e+00
391.5 6.361445999999999934e+00 3.016399999999997306e+00 6.811200000000003030e+00
391.6 6.443384899999999860e+00 3.011299999999998533e+00 6.727300000000003166e+00
391.7 6.444319499999999756e+00 3.018799999999998818e+00 6.747800000000001575e+00
391.8 6.417582699999999640e+00 3.060900000000000176e+00 6.978800000000003223e+00
391.9 6.227212999999999887e+00 3.067199999999999704e+00 7.049500000000001876e+00
392 6.290842999999999741e+00 3.169099999999996697e+00 6.985800000000001120e+00
392.1 6.127843000000000373e+00 3.241799999999997794e+00 6.905700000000003058e+00
392.2 6.497611700000000212e+00 3.052299999999998903e+00 6.747400000000002507e+00
392.3 6.322547000000000139e+00 3.166799999999998505e+00 6.785700000000002063e+00
392.4 6.326055000000000206e+00 3.095299999999998164e+00 6.872100000000003206e+00
392.5 6.397690700000000064e+00 3.079200000000000159e+00 6.871400000000001285e+00
392.6 6.290372999999999770e+00 3.212799999999997880e+00 6.651000000000003354e+00
392.7 6.377171099999999981e+00 2.995599999999999596e+00 6.843200000000003058e+00
392.8 6.383841199999999994e+00 2.958199999999997942e+00 6.768600000000002836e+00
392.9 6.430228200000000172e+00 3.009599999999998943e+00 6.818400000000000460e+00
393 6.470268619999999693e+00 3.086299999999997823e+00 6.788200000000003342e+00
393.1 6.410882100000000250e+00 3.050199999999996692e+00 6.777500000000003411e+00
393.2 6.416927300000000223e+00 3.032099999999999795e+00 6.982700000000001239e+00
393.3 6.347839999999999705e+00 3.161099999999997578e+00 6.627200000000001978e+00
393.4 6.526895800000000136e+00 3.080799999999999983e+00 6.664900000000002933e+00
393.5 6.523008899999999777e+00 2.873599999999999710e+00 6.823900000000001853e+00
393.6 6.322039000000000186e+00 3.039899999999999380e+00 6.872900000000001342e+00
393.7 6.340122000000000035e+00 3.085899999999998755e+00 6.707500000000003126e+00
393.8 6.226534000000000013e+00 3.177799999999997738e+00 6.842700000000000671e+00
393.9 6.385433499999999540e+00 3.132399999999996965e+00 6.904900000000001370e+00
394 6.409398499999999999e+00 2.967799999999996885e+00 6.847400000000000375e+00
394.1 6.234823999999999700e+00 3.120299999999996743e+00 6.935000000000002274e+00
394.2 6.351441000000000336e+00 3.037999999999996703e+00 7.151200000000002888e+00
394.3 6.347298999999999580e+00 3.045999999999999375e+00 6.697100000000002495e+00
394.4 6.158653000000000155e+00 3.172699999999998965e+00 6.993300000000001404e+00
394.5 6.240974999999999717e+00 3.045999999999999375e+00 7.040200000000002234e+00
394.6 6.241585999999999856e+00 3.108200000000000074e+00 6.592900000000000205e+00
394.7 6.251243999999999801e+00 3.125399999999999068e+00 6.891600000000000392e+00
394.8 6.326897999999999911e+00 2.998899999999999011e+00 6.997300000000002740e+00
394.9 6.400535999999999781e+00 3.066899999999996851e+00 7.010400000000000631e+00
395 6.461902010000000196e+00 2.914299999999997226e+00 6.761800000000000921e+00
395.1 6.407545999999999964e+00 3.013399999999997192e+00 6.875400000000002620e+00
395.2 6.456615890000000135e+00 2.907999999999997698e+00 7.024100000000000676e+00
395.3 6.354407000000000139e+00 3.101199999999998624e+00 6.683900000000001285e+00
395.4 6.473585080000000325e+00 2.978499999999996817e+00 6.926200000000001467e+00
395.5 6.348641999999999896e+00 3.015699999999998937e+00 6.884700000000002262e+00
395.6 6.231869999999999798e+00 3.148199999999999221e+00 6.931000000000000938e+00
395.7 6.298688000000000287e+00 3.068299999999997141e+00 6.950200000000002376e+00
395.8 6.301384999999999792e+00 3.080099999999998062e+00 6.914100000000001245e+00
395.9 6.354335999999999984e+00 3.066399999999998016e+00 7.149000000000000909e+00
396 6.310150000000000148e+00 3.030499999999999972e+00 6.912000000000002586e+00
396.1 6.533196199999999898e+00 3.001899999999999125e+00 6.773100000000003007e+00
396.2 6.312637999999999749e+00 3.068999999999999062e+00 6.972400000000000375e+00
396.3 6.376630699999999763e+00 2.944299999999998363e+00 7.001700000000003143e+00
396.4 6.403015899999999760e+00 2.989499999999999602e+00 6.875400000000002620e+00
396.5 6.397983799999999555e+00 3.091499999999999915e+00 7.005500000000001393e+00
396.6 6.327263000000000304e+00 2.953499999999998238e+00 6.847100000000001074e+00
396.7 6.309744999999999493e+00 3.074699999999999989e+00 7.174300000000002342e+00
396.8 6.304205999999999754e+00 3.064399999999999125e+00 7.010400000000000631e+00
396.9 6.234303999999999846e+00 3.013399999999997192e+00 6.916400000000002990e+00
397 6.305568000000000062e+00 2.992599999999999483e+00 6.970900000000000318e+00
397.1 6.230863999999999514e+00 3.105100000000000193e+00 6.903600000000000847e+00
397.2 6.230227000000000182e+00 3.095599999999997465e+00 6.920000000000001705e+00
397.3 6.257449999999999513e+00 3.171899999999997277e+00 6.900500000000000966e+00
397.4 6.433015399999999495e+00 2.995899999999998897e+00 6.781800000000000495e+00
397.5 6.329115999999999964e+00 3.087399999999998812e+00 6.772000000000002018e+00
397.6 6.268366999999999578e+00 3.150999999999999801e+00 6.837800000000001432e+00
397.7 6.338713000000000264e+00 3.091699999999999449e+00 6.816500000000001336e+00
397.8 6.425666099999999936e+00 3.017099999999999227e+00 6.822100000000002495e+00
397.9 6.432087199999999783e+00 2.857999999999996987e+00 6.711600000000000676e+00
398 6.476340399999999775e+00 3.050699999999999079e+00 6.839800000000000324e+00
398.1 6.253086999999999840e+00 3.061199999999999477e+00 7.038500000000002643e+00
398.2 6.273318999999999868e+00 3.120799999999999130e+00 7.037700000000000955e+00
398.3 6.169959999999999667e+00 3.180499999999998550e+00 6.740800000000000125e+00
398.4 6.245858000000000132e+00 2.951599999999999113e+00 6.804000000000002046e+00
398.5 6.396809000000000189e+00 3.128699999999998482e+00 6.841500000000003467e+00
398.6 6.333841999999999750e+00 3.082799999999998875e+00 6.926300000000001234e+00
398.7 6.379185099999999942e+00 2.966699999999999449e+00 6.864700000000002689e+00
398.8 6.389496099999999679e+00 3.008499999999997954e+00 6.845900000000000318e+00
398.9 6.336286999999999558e+00 2.961599999999997124e+00 6.983700000000002461e+00
399 6.182700999999999780e+00 3.144099999999998118e+00 6.776600000000001955e+00
399.1 6.345779000000000281e+00 3.068299999999997141e+00 6.808300000000002683e+00
399.2 6.380267700000000097e+00 3.048999999999999488e+00 6.861900000000002109e+00
399.3 6.274294999999999511e+00 3.073599999999999000e+00 6.827800000000003422e+00
399.4 6.333321999999999896e+00 3.048399999999997334e+00 6.833400000000001029e+00
399.5 6.330475999999999992e+00 3.001699999999999591e+00 6.817400000000002791e+00
399.6 6.257305999999999813e+00 3.062400000000000233e+00 6.926800000000000068e+00
399.7 6.383780800000000255e+00 3.080799999999999983e+00 6.725600000000000023e+00
399.8 6.180893000000000193e+00 3.185099999999998488e+00 6.725300000000000722e+00
399.9 6.233503999999999934e+00 3.126299999999996970e+00 6.978300000000000836e+00
400 6.233062000000000324e+00 2.985299999999998732e+00 6.912300000000001887e+00
400.1 6.365923600000000349e+00 3.139799999999997482e+00 7.254500000000000171e+00
400.2 6.159393999999999814e+00 3.077700000000000102e+00 7.192000000000000171e+00
400.3 6.256306999999999618e+00 3.029699999999998283e+00 7.045200000000001239e+00
400.4 6.246275999999999939e+00 3.126399999999996737e+00 7.061600000000002098e+00
400.5 6.317757999999999541e+00 3.019499999999997186e+00 6.846000000000000085e+00
400.6 6.294152999999999665e+00 3.076399999999999579e+00 7.120400000000000063e+00
400.7 6.483109299999999742e+00 2.962699999999998113e+00 6.772000000000002018e+00
400.8 6.266934000000000005e+00 2.977299999999999613e+00 7.012900000000001910e+00
400.9 6.298912999999999762e+00 3.111699999999999022e+00 6.869500000000002160e+00
401 6.397841899999999526e+00 3.139099999999999113e+00 7.020000000000003126e+00
401.1 6.348025999999999947e+00 3.054199999999998028e+00 6.861400000000003274e+00
401.2 6.321695000000000064e+00 3.056499999999999773e+00 6.925900000000002166e+00
401.3 6.397765800000000169e+00 3.026199999999999335e+00 6.750800000000001688e+00
401.4 6.226397999999999655e+00 3.154699999999998283e+00 6.928500000000003212e+00
401.5 6.252697999999999645e+00 3.103600000000000136e+00 6.679100000000001813e+00
401.6 6.471380319999999742e+00 2.992799999999999017e+00 6.763800000000003365e+00
401.7 6.328096999999999639e+00 3.004099999999997550e+00 6.970500000000001251e+00
401.8 6.223743999999999943e+00 3.163199999999999790e+00 6.871200000000001751e+00
401.9 6.216791999999999874e+00 3.084499999999998465e+00 6.853900000000002990e+00
402 6.348272999999999833e+00 3.121099999999998431e+00 6.935300000000001575e+00
402.1 6.283457000000000292e+00 3.099000000000000199e+00 6.966500000000003467e+00
402.2 6.501956899999999706e+00 2.950999999999996959e+00 6.982300000000002171e+00
402.3 6.512581799999999532e+00 2.946299999999997254e+00 6.816900000000000404e+00
402.4 6.595462999999999631e+00 2.927899999999997505e+00 6.887800000000002143e+00
402.5 6.410591399999999496e+00 2.994899999999997675e+00 7.049100000000002808e+00
402.6 6.249683000000000099e+00 3.050099999999996925e+00 7.024100000000000676e+00
402.7 6.169692999999999650e+00 3.116699999999998028e+00 6.776600000000001955e+00
402.8 6.318348000000000297e+00 3.011499999999998067e+00 6.655700000000003058e+00
402.9 6.464855146999999747e+00 3.040599999999997749e+00 6.824300000000000921e+00
403 6.232378999999999891e+00 3.054599999999997095e+00 6.845500000000001251e+00
403.1 6.365275399999999806e+00 3.051800000000000068e+00 6.914700000000003399e+00
403.2 6.411897200000000296e+00 3.128999999999997783e+00 7.065200000000000813e+00
403.3 6.243786000000000058e+00 3.133399999999998187e+00 6.669500000000002871e+00
403.4 6.393958699999999773e+00 2.994299999999999073e+00 6.880800000000000693e+00
403.5 6.446417699999999584e+00 3.020899999999997476e+00 6.894500000000000739e+00
403.6 6.557178999999999647e+00 2.884799999999998477e+00 6.548799999999999955e+00
403.7 6.596001000000000225e+00 2.837699999999998113e+00 6.875700000000001921e+00
403.8 6.486331700000000033e+00 3.019399999999997419e+00 6.854200000000002291e+00
403.9 6.260345000000000049e+00 3.089699999999997004e+00 7.080600000000000449e+00
404 6.145705999999999669e+00 3.146199999999996777e+00 6.769000000000001904e+00
404.1 6.419121099999999913e+00 2.972899999999999210e+00 6.932000000000002160e+00
404.2 6.271300000000000097e+00 3.124299999999998079e+00 6.809500000000003439e+00
404.3 6.541060100000000155e+00 2.877799999999997027e+00 6.897800000000000153e+00
404.4 6.477335000000000065e+00 3.045799999999999841e+00 6.925300000000000011e+00
404.5 6.294532000000000238e+00 3.060599999999997323e+00 6.823700000000002319e+00
404.6 6.191657000000000188e+00 3.122399999999998954e+00 7.036900000000002819e+00
404.7 6.232505999999999879e+00 3.106700000000000017e+00 6.918800000000000949e+00
404.8 6.437359400000000065e+00 3.167999999999999261e+00 6.788500000000002643e+00
404.9 6.490865099999999721e+00 2.925399999999999778e+00 6.820600000000002439e+00
405 6.563930599999999949e+00 2.974499999999999034e+00 6.900500000000000966e+00
405.1 6.392857000000000234e+00 3.014799999999997482e+00 6.828000000000002956e+00
405.2 6.392130499999999493e+00 3.099299999999999500e+00 6.887700000000002376e+00
405.3 6.306242000000000125e+00 3.094899999999999096e+00 6.863300000000002399e+00
405.4 6.424519499999999717e+00 3.011999999999996902e+00 6.713200000000000500e+00
405.5 6.463624623999999486e+00 2.977599999999998914e+00 6.713600000000003121e+00
405.6 6.477988499999999483e+00 3.043399999999998329e+00 6.741300000000002512e+00
405.7 6.483954699999999960e+00 2.996199999999998198e+00 6.716800000000002768e+00
405.8 6.321824999999999584e+00 3.019099999999998118e+00 6.739900000000002223e+00
405.9 6.381048999999999971e+00 3.064399999999999125e+00 6.679500000000000881e+00
406 6.483828100000000205e+00 2.911399999999996879e+00 6.880900000000000460e+00
406.1 6.425946099999999994e+00 3.062400000000000233e+00 6.810700000000000642e+00
406.2 6.285687999999999498e+00 3.038899999999998158e+00 6.859000000000001762e+00
406.3 6.261263999999999719e+00 3.089799999999996771e+00 6.925600000000002865e+00
406.4 6.210968000000000266e+00 3.083399999999997476e+00 6.719800000000002882e+00
406.5 6.374713199999999524e+00 3.103699999999999903e+00 6.819800000000000750e+00
406.6 6.235711999999999477e+00 3.067599999999998772e+00 6.984100000000001529e+00
406.7 6.115782999999999525e+00 3.131000000000000227e+00 6.904000000000003467e+00
406.8 6.390391799999999733e+00 2.929299999999997794e+00 6.803700000000002746e+00
406.9 6.312545000000000073e+00 3.142799999999997596e+00 7.039400000000000546e+00
407 6.372676999999999481e+00 3.108299999999999841e+00 6.802700000000001523e+00
407.1 6.475094000000000349e+00 3.051099999999998147e+00 6.881600000000002382e+00
407.2 6.331165999999999627e+00 3.090499999999998693e+00 6.899000000000000909e+00
407.3 6.225411000000000250e+00 3.069199999999998596e+00 6.861299999999999955e+00
407.4 6.259775000000000311e+00 3.205599999999996896e+00 6.956700000000001438e+00
407.5 6.206921999999999606e+00 3.147199999999997999e+00 6.852300000000003166e+00
407.6 6.285972000000000115e+00 3.009599999999998943e+00 6.798100000000001586e+00
407.7 6.573202000000000211e+00 2.942899999999998073e+00 6.833700000000000330e+00
407.8 6.459640529999999714e+00 2.960099999999997067e+00 7.110500000000001819e+00
407.9 6.325694999999999624e+00 3.043699999999997630e+00 7.096500000000002473e+00
408 6.038731999999999545e+00 3.142999999999997129e+00 7.155600000000003291e+00
408.1 6.126570000000000071e+00 3.044799999999998619e+00 7.253100000000003433e+00
408.2 6.138479999999999492e+00 3.085499999999999687e+00 7.133200000000002206e+00
408.3 6.312431000000000125e+00 3.096399999999999153e+00 6.956700000000001438e+00
408.4 6.265036999999999523e+00 3.202599999999996783e+00 6.764400000000001967e+00
408.5 6.270940999999999654e+00 2.976999999999996760e+00 7.075400000000001910e+00
408.6 6.465928220000000337e+00 3.015200000000000102e+00 7.112600000000000477e+00
408.7 6.253503000000000256e+00 3.145799999999997709e+00 6.956200000000002603e+00
408.8 6.167356999999999978e+00 3.075599999999997891e+00 7.017500000000001847e+00
408.9 6.327967000000000120e+00 3.173999999999999488e+00 7.047400000000003217e+00
409 6.385097199999999695e+00 3.048700000000000188e+00 6.672300000000003450e+00
409.1 6.318373999999999491e+00 3.111899999999998556e+00 6.965100000000003178e+00
409.2 6.340686999999999962e+00 3.133799999999997254e+00 6.657500000000002416e+00
409.3 6.290912999999999755e+00 3.089699999999997004e+00 6.783300000000000551e+00
409.4 6.244944999999999524e+00 3.048099999999998033e+00 6.980300000000003280e+00
409.5 6.232789999999999608e+00 3.179299999999997794e+00 6.909000000000002473e+00
409.6 6.105992999999999782e+00 3.008099999999998886e+00 7.001200000000000756e+00
409.7 6.228016000000000219e+00 3.172799999999998732e+00 6.898400000000002308e+00
409.8 6.436214999999999797e+00 3.015499999999999403e+00 6.901100000000003121e+00
409.9 6.270853999999999928e+00 3.027199999999997004e+00 7.024000000000000909e+00
410 6.293178000000000161e+00 2.942599999999998772e+00 7.115000000000001990e+00
410.1 6.446352499999999708e+00 2.997299999999999187e+00 6.863600000000001700e+00
410.2 6.579157999999999618e+00 2.865199999999997971e+00 7.031300000000001660e+00
410.3 6.459997719999999610e+00 3.019199999999997885e+00 6.864400000000003388e+00
410.4 6.311113999999999891e+00 2.980399999999999494e+00 6.963600000000003121e+00
410.5 6.243153999999999648e+00 3.066599999999997550e+00 6.859700000000000131e+00
410.6 6.327784999999999549e+00 3.001699999999999591e+00 6.808700000000001751e+00
410.7 6.321216999999999864e+00 3.060399999999997789e+00 6.957800000000002427e+00
410.8 6.237756000000000078e+00 3.073799999999998533e+00 7.018600000000002836e+00
410.9 6.233945999999999543e+00 3.202599999999996783e+00 7.031100000000002126e+00
411 6.257779000000000202e+00 3.056599999999999540e+00 6.960300000000000153e+00
411.1 6.352127000000000301e+00 3.035599999999998744e+00 6.787300000000001887e+00
411.2 6.412366200000000127e+00 2.980399999999999494e+00 6.818100000000001160e+00
411.3 6.368697199999999725e+00 3.059599999999999653e+00 6.876600000000003376e+00
411.4 6.272672000000000025e+00 3.085300000000000153e+00 6.857200000000002404e+00
411.5 6.421556599999999726e+00 2.948999999999998067e+00 6.844400000000000261e+00
411.6 6.639194999999999958e+00 2.896300000000000097e+00 6.853800000000003223e+00
411.7 6.662539999999999907e+00 2.877899999999996794e+00 6.795800000000003394e+00
411.8 6.465892740000000138e+00 2.997799999999998022e+00 6.919300000000003337e+00
411.9 6.390812399999999727e+00 3.111699999999999022e+00 6.990300000000001290e+00
412 6.382816799999999624e+00 2.996799999999996800e+00 6.895200000000002660e+00
412.1 6.234968999999999539e+00 3.242699999999999250e+00 7.008000000000002672e+00
412.2 6.362040000000000362e+00 2.997699999999998255e+00 6.978800000000003223e+00
412.3 6.402745499999999979e+00 2.834599999999998232e+00 7.115600000000000591e+00
412.4 6.433545899999999484e+00 3.088499999999999801e+00 6.826900000000001967e+00
412.5 6.341854999999999798e+00 3.008699999999997488e+00 7.045100000000001472e+00
412.6 6.279488999999999876e+00 3.178599999999999426e+00 6.842800000000000438e+00
412.7 6.337018999999999735e+00 3.068299999999997141e+00 6.842300000000001603e+00
412.8 6.531277099999999614e+00 2.953599999999998005e+00 6.738300000000002399e+00
412.9 6.507700199999999491e+00 3.031699999999997175e+00 6.805200000000002802e+00
413 6.425462800000000030e+00 2.998999999999998778e+00 6.810300000000001575e+00
413.1 6.451007200000000275e+00 2.966400000000000148e+00 6.942500000000002558e+00
413.2 6.293199999999999683e+00 3.113399999999998613e+00 6.786300000000000665e+00
413.3 6.361374999999999780e+00 3.091599999999999682e+00 6.978100000000001302e+00
413.4 6.286005000000000287e+00 3.152299999999996771e+00 6.716100000000000847e+00
413.5 6.459889930000000113e+00 2.988599999999998147e+00 7.156400000000001427e+00
413.6 6.391873399999999705e+00 2.957799999999998875e+00 6.811700000000001864e+00
413.7 6.387108399999999797e+00 3.153799999999996828e+00 6.995500000000003382e+00
413.8 6.242840000000000167e+00 3.147099999999998232e+00 7.076700000000002433e+00
413.9 6.294243999999999950e+00 2.971499999999998920e+00 7.014500000000001734e+00
414 6.425509299999999868e+00 2.978299999999997283e+00 6.767800000000001148e+00
414.1 6.327575999999999645e+00 3.033500000000000085e+00 6.917800000000003280e+00
414.2 6.364024999999999821e+00 2.950199999999998823e+00 6.974900000000001654e+00
414.3 6.076926000000000272e+00 3.212199999999999278e+00 7.018600000000002836e+00
414.4 6.023779000000000217e+00 3.289299999999997226e+00 7.061400000000002564e+00
414.5 6.105863000000000262e+00 3.205700000000000216e+00 6.995600000000003149e+00
414.6 6.437294899999999487e+00 2.970199999999998397e+00 6.965600000000002012e+00
414.7 6.281786000000000314e+00 3.101799999999997226e+00 6.737400000000000944e+00
414.8 6.419206299999999921e+00 3.067299999999999471e+00 6.848100000000002296e+00
414.9 6.305562000000000111e+00 3.040899999999997050e+00 6.852100000000000080e+00
415 6.053501999999999938e+00 3.284599999999997522e+00 6.854900000000000659e+00
415.1 6.124092000000000091e+00 3.283299999999996999e+00 6.762100000000000222e+00
415.2 6.235255999999999688e+00 3.118999999999999773e+00 6.953100000000002723e+00
415.3 6.193994000000000000e+00 3.189399999999999125e+00 6.857800000000001006e+00
415.4 6.241004000000000218e+00 3.223799999999997112e+00 6.714600000000000790e+00
415.5 6.372316500000000161e+00 2.974399999999999267e+00 6.973600000000001131e+00
415.6 6.337092000000000169e+00 3.178399999999999892e+00 6.943100000000001160e+00
415.7 6.315324999999999633e+00 3.117199999999996862e+00 6.874000000000002331e+00
415.8 6.644537999999999833e+00 2.900499999999997414e+00 6.987000000000001876e+00
415.9 6.643120999999999832e+00 2.741599999999998261e+00 7.088200000000000500e+00
416 6.518222299999999692e+00 2.955700000000000216e+00 7.032800000000001717e+00
416.1 6.362693000000000154e+00 3.010600000000000165e+00 6.855000000000000426e+00
416.2 6.481834400000000329e+00 3.007699999999999818e+00 6.854100000000002524e+00
416.3 6.398965600000000364e+00 3.042399999999997107e+00 7.009600000000002495e+00
416.4 6.370778099999999888e+00 2.987399999999997391e+00 7.041600000000002524e+00
416.5 6.283184000000000324e+00 3.052299999999998903e+00 6.958200000000001495e+00
416.6 6.191093999999999653e+00 3.062299999999996913e+00 6.924500000000001876e+00
416.7 6.284429000000000265e+00 3.071600000000000108e+00 7.129900000000002791e+00
416.8 6.282008999999999510e+00 3.075799999999997425e+00 6.970100000000002183e+00
416.9 6.210262000000000171e+00 3.044200000000000017e+00 7.143800000000002370e+00
417 6.152127000000000123e+00 3.047200000000000131e+00 6.957300000000000040e+00
417.1 6.371137799999999629e+00 2.954899999999998528e+00 6.952600000000000335e+00
417.2 6.302130000000000010e+00 3.082699999999999108e+00 6.923300000000001120e+00
417.3 6.277343000000000117e+00 3.115499999999997272e+00 6.865700000000000358e+00
417.4 6.353557999999999595e+00 2.953799999999997539e+00 6.709700000000001552e+00
417.5 6.696614000000000289e+00 2.792199999999997573e+00 6.775200000000001666e+00
417.6 6.601776000000000089e+00 2.883799999999997254e+00 6.819300000000001916e+00
417.7 6.441963000000000328e+00 2.937500000000000000e+00 7.114900000000002223e+00
417.8 6.110236999999999696e+00 3.060299999999998022e+00 7.032900000000001484e+00
417.9 6.386565300000000001e+00 2.985799999999997567e+00 6.870300000000000296e+00
418 6.342600000000000016e+00 3.024199999999996891e+00 6.783800000000002939e+00
418.1 6.228059000000000012e+00 3.080199999999997829e+00 6.859000000000001762e+00
418.2 6.163262999999999714e+00 3.098199999999998511e+00 7.121200000000001751e+00
418.3 6.104744000000000170e+00 3.309999999999998721e+00 6.946000000000001506e+00
418.4 6.118068000000000062e+00 3.175199999999996692e+00 7.015500000000002956e+00
418.5 6.346658999999999828e+00 2.962099999999999511e+00 7.123900000000002564e+00
418.6 6.226360999999999812e+00 3.141599999999996840e+00 7.040800000000000836e+00
418.7 6.305584999999999773e+00 3.211699999999996891e+00 6.796600000000001529e+00
418.8 6.279256000000000171e+00 2.995199999999996976e+00 6.875000000000000000e+00
418.9 6.226688000000000223e+00 3.081199999999999051e+00 7.059300000000000352e+00
419 6.366184299999999574e+00 3.044699999999998852e+00 6.934600000000003206e+00
419.1 6.376864499999999936e+00 3.090399999999998926e+00 6.939700000000001978e+00
419.2 6.278177999999999592e+00 3.041999999999998039e+00 6.992700000000002802e+00
419.3 6.304990000000000094e+00 2.936099999999999710e+00 6.971400000000002706e+00
419.4 6.307643999999999807e+00 3.038100000000000023e+00 6.862600000000000477e+00
419.5 6.485574500000000242e+00 3.046899999999997277e+00 6.867900000000002336e+00
419.6 6.190395999999999788e+00 3.041799999999998505e+00 7.022100000000001785e+00
419.7 6.236314000000000135e+00 3.076899999999998414e+00 6.788100000000000023e+00
419.8 6.314695999999999643e+00 3.027199999999997004e+00 6.964500000000001023e+00
419.9 6.394589599999999763e+00 3.003799999999998249e+00 6.990600000000000591e+00
420 6.469512090000000271e+00 2.992799999999999017e+00 6.973800000000000665e+00
420.1 6.380714199999999892e+00 3.097699999999999676e+00 7.072700000000001097e+00
420.2 6.182260000000000311e+00 3.193299999999997141e+00 6.888600000000000279e+00
420.3 6.290254000000000012e+00 3.030299999999996885e+00 6.855900000000001882e+00
420.4 6.342386000000000301e+00 3.067499999999999005e+00 6.967700000000000671e+00
420.5 6.262256999999999962e+00 3.025799999999996714e+00 7.028000000000002245e+00
420.6 6.162243000000000137e+00 3.257499999999996732e+00 6.955900000000003303e+00
420.7 6.186021999999999466e+00 3.134100000000000108e+00 6.887800000000002143e+00
420.8 6.100451999999999764e+00 3.236799999999998789e+00 7.018299999999999983e+00
420.9 6.047069999999999723e+00 3.256799999999998363e+00 6.834400000000002251e+00
421 6.222967999999999833e+00 3.107399999999998386e+00 7.071900000000002962e+00
421.1 6.316386999999999752e+00 3.190299999999997027e+00 6.925000000000000711e+00
421.2 6.234529999999999461e+00 3.140999999999998238e+00 7.021700000000002717e+00
421.3 6.235985999999999585e+00 3.162799999999997169e+00 6.949699999999999989e+00
421.4 6.149250999999999578e+00 3.104899999999997107e+00 6.883900000000000574e+00
421.5 6.268537999999999499e+00 3.057699999999996976e+00 6.955600000000000449e+00
421.6 6.296774000000000093e+00 3.098299999999998278e+00 6.797900000000002052e+00
421.7 6.535074999999999967e+00 2.996599999999997266e+00 6.937100000000000932e+00
421.8 6.396850099999999983e+00 3.027099999999997237e+00 6.770300000000002427e+00
421.9 6.416920000000000179e+00 3.057900000000000063e+00 6.892700000000001381e+00
422 6.344602000000000075e+00 3.037999999999996703e+00 6.765100000000000335e+00
422.1 6.282517999999999603e+00 3.231199999999997630e+00 6.923400000000000887e+00
422.2 6.170551999999999815e+00 3.123099999999997323e+00 6.706000000000003070e+00
422.3 6.305563999999999503e+00 3.039099999999997692e+00 6.835300000000000153e+00
422.4 6.258973000000000120e+00 3.024999999999998579e+00 6.829800000000002314e+00
422.5 6.521937300000000270e+00 2.968399999999999039e+00 6.921600000000001529e+00
422.6 6.329093000000000302e+00 3.085599999999999454e+00 6.908400000000000318e+00
422.7 6.558105699999999594e+00 2.936699999999998312e+00 6.927900000000001057e+00
422.8 6.355795999999999779e+00 2.992499999999999716e+00 6.909800000000000608e+00
422.9 6.271398999999999724e+00 3.115999999999999659e+00 6.963400000000000034e+00
423 6.240288999999999753e+00 3.162999999999996703e+00 7.025900000000000034e+00
423.1 6.386325900000000111e+00 3.015299999999999869e+00 6.980800000000002115e+00
423.2 6.460465209999999736e+00 3.038299999999999557e+00 6.982200000000002404e+00
423.3 6.392956400000000095e+00 2.968199999999999505e+00 6.963200000000000500e+00
423.4 6.355363999999999791e+00 3.147699999999996834e+00 7.059500000000003439e+00
423.5 6.189548999999999523e+00 3.278900000000000148e+00 6.792100000000001359e+00
423.6 6.284944000000000308e+00 3.061999999999997613e+00 6.952600000000000335e+00
423.7 6.356049999999999756e+00 3.079899999999998528e+00 7.147500000000000853e+00
423.8 6.257778000000000063e+00 3.086399999999997590e+00 6.919000000000000483e+00
423.9 6.513507899999999573e+00 2.942599999999998772e+00 6.971000000000000085e+00
424 6.414599799999999519e+00 3.069899999999996965e+00 7.059100000000000819e+00
424.1 6.345772000000000190e+00 3.096799999999998221e+00 6.564900000000001512e+00
424.2 6.496472100000000083e+00 2.915699999999997516e+00 6.695500000000002672e+00
424.3 6.438508299999999629e+00 2.975499999999996703e+00 6.661599999999999966e+00
424.4 6.373769999999999492e+00 3.055199999999999250e+00 6.787000000000002586e+00
424.5 6.182648000000000366e+00 3.165799999999997283e+00 6.864800000000002456e+00
424.6 6.435321599999999975e+00 3.067000000000000171e+00 6.822000000000002728e+00
424.7 6.409051400000000065e+00 3.062199999999997146e+00 6.984600000000000364e+00
424.8 6.486890599999999729e+00 3.058499999999998664e+00 6.860100000000002751e+00
424.9 6.441548899999999911e+00 3.054699999999996862e+00 6.867300000000000182e+00
425 6.317544999999999966e+00 3.119099999999999540e+00 6.691000000000002501e+00
425.1 6.240873999999999810e+00 3.120899999999998897e+00 6.811600000000002098e+00
425.2 6.300289999999999502e+00 3.197399999999998244e+00 6.816300000000001802e+00
425.3 6.534046100000000301e+00 2.998199999999997090e+00 6.713000000000000966e+00
425.4 6.494981000000000115e+00 3.004599999999999937e+00 6.810500000000001108e+00
425.5 6.379833599999999549e+00 3.003699999999998482e+00 6.842500000000001137e+00
425.6 6.514022399999999990e+00 2.889799999999997482e+00 6.887400000000003075e+00
425.7 6.575941999999999510e+00 2.940399999999996794e+00 6.705200000000001381e+00
425.8 6.533040500000000250e+00 2.951699999999998880e+00 7.052200000000002689e+00
425.9 6.415914799999999474e+00 3.011899999999997135e+00 6.786700000000003286e+00
426 6.370246400000000087e+00 2.999199999999998312e+00 6.805100000000003035e+00
426.1 6.343784999999999563e+00 3.116799999999997794e+00 6.786400000000000432e+00
426.2 6.548508400000000229e+00 2.992199999999996862e+00 6.909900000000000375e+00
426.3 6.417588699999999591e+00 3.092699999999997118e+00 6.930600000000001870e+00
426.4 6.357483000000000217e+00 3.066099999999998715e+00 6.977900000000001768e+00
426.5 6.264521000000000228e+00 3.008199999999998653e+00 6.957100000000000506e+00
426.6 6.467120809999999942e+00 2.965499999999998693e+00 6.909800000000000608e+00
426.7 6.414929100000000162e+00 3.041999999999998039e+00 6.659100000000002240e+00
426.8 6.420981499999999897e+00 3.007299999999997198e+00 6.827300000000001035e+00
426.9 6.301652999999999949e+00 2.984999999999999432e+00 6.968400000000002592e+00
427 6.263020000000000032e+00 3.018200000000000216e+00 6.704600000000002780e+00
427.1 6.281066000000000038e+00 3.143599999999999284e+00 6.920200000000001239e+00
427.2 6.187171000000000198e+00 3.218699999999998340e+00 6.780100000000000904e+00
427.3 6.413617900000000205e+00 2.943999999999999062e+00 6.757900000000002905e+00
427.4 6.242850999999999928e+00 3.034199999999998454e+00 6.875100000000003320e+00
427.5 6.451575599999999966e+00 2.990399999999997505e+00 7.003600000000002268e+00
427.6 6.237186999999999593e+00 3.094399999999996709e+00 7.024900000000002365e+00
427.7 6.146167000000000158e+00 3.173999999999999488e+00 7.075700000000001211e+00
427.8 6.349446000000000367e+00 3.126799999999999358e+00 6.796400000000001995e+00
427.9 6.170536000000000243e+00 3.070100000000000051e+00 7.093800000000001660e+00
428 6.384780499999999748e+00 3.039299999999997226e+00 7.080700000000000216e+00
428.1 6.316286999999999985e+00 3.058399999999998897e+00 6.838100000000000733e+00
428.2 6.230961999999999890e+00 3.109499999999997044e+00 6.747900000000001342e+00
428.3 6.191702999999999513e+00 3.043699999999997630e+00 6.967800000000000438e+00
428.4 6.461286709999999545e+00 3.026699999999998170e+00 6.896900000000002251e+00
428.5 6.414712899999999607e+00 3.010999999999999233e+00 7.044100000000000250e+00
428.6 6.134672000000000125e+00 3.150499999999997414e+00 6.941200000000002035e+00
428.7 6.282608999999999888e+00 3.078399999999998471e+00 7.082400000000003359e+00
428.8 6.236540999999999890e+00 3.023599999999998289e+00 7.065200000000000813e+00
428.9 6.248965000000000103e+00 3.092499999999997584e+00 6.853300000000000836e+00
429 6.442010200000000353e+00 3.061699999999998312e+00 7.108300000000003394e+00
429.1 6.267744999999999678e+00 3.124900000000000233e+00 7.059100000000000819e+00
429.2 5.960074999999999790e+00 3.282899999999997931e+00 6.875300000000002854e+00
429.3 6.133181999999999690e+00 3.103899999999999437e+00 7.013900000000003132e+00
429.4 6.190396999999999927e+00 2.993199999999998084e+00 6.845900000000000318e+00
429.5 6.335523999999999489e+00 3.063299999999998136e+00 6.945700000000002206e+00
429.6 6.147561999999999749e+00 3.313599999999997436e+00 6.886700000000001154e+00
429.7 6.236228999999999800e+00 3.087899999999997647e+00 6.791100000000000136e+00
429.8 6.134604999999999642e+00 3.169099999999996697e+00 6.750200000000003087e+00
429.9 6.217025999999999719e+00 3.103199999999997516e+00 6.935400000000001342e+00
430 6.576659000000000255e+00 2.879199999999997317e+00 6.825000000000002842e+00
430.1 6.436331000000000024e+00 2.998899999999999011e+00 6.805600000000001870e+00
430.2 6.425250899999999987e+00 3.067299999999999471e+00 6.881200000000003314e+00
430.3 6.312407000000000323e+00 3.124399999999997846e+00 6.850700000000003342e+00
430.4 6.451408599999999716e+00 3.182999999999999829e+00 6.744700000000001694e+00
430.5 6.192733999999999739e+00 3.130399999999998073e+00 6.872200000000002973e+00
430.6 6.185857000000000383e+00 3.100099999999997635e+00 6.975700000000003342e+00
430.7 6.186838999999999977e+00 3.048799999999999955e+00 6.944100000000002382e+00
430.8 6.249532000000000309e+00 3.052799999999997738e+00 6.914600000000000080e+00
430.9 6.237023999999999901e+00 3.062400000000000233e+00 7.138700000000000045e+00
431 6.253122999999999543e+00 3.208899999999999864e+00 7.056700000000002859e+00
431.1 6.337727000000000110e+00 3.117099999999997095e+00 6.740100000000001756e+00
431.2 6.321557000000000315e+00 3.100399999999996936e+00 7.068900000000002848e+00
431.3 6.267374999999999474e+00 3.044299999999999784e+00 6.857200000000002404e+00
431.4 6.252290999999999599e+00 2.984599999999996811e+00 7.015100000000000335e+00
431.5 6.222137000000000029e+00 3.108299999999999841e+00 6.978800000000003223e+00
431.6 6.179961999999999733e+00 3.145799999999997709e+00 6.919500000000002871e+00
431.7 6.155184000000000211e+00 3.136299999999998533e+00 6.982000000000002871e+00
431.8 6.151270000000000238e+00 3.131000000000000227e+00 6.968900000000001427e+00
431.9 6.320387000000000199e+00 3.055399999999998784e+00 7.168800000000000949e+00
432 6.214481000000000144e+00 2.991099999999999426e+00 7.180900000000001171e+00
432.1 6.299870000000000303e+00 3.107499999999998153e+00 7.010300000000000864e+00
432.2 6.145088999999999579e+00 3.135099999999997777e+00 7.056400000000000006e+00
432.3 6.243184999999999540e+00 3.170799999999999841e+00 6.813700000000000756e+00
432.4 6.383444100000000176e+00 3.080199999999997829e+00 6.696400000000000574e+00
432.5 6.201366000000000156e+00 3.196199999999997488e+00 6.893700000000002603e+00
432.6 6.310272000000000325e+00 3.009599999999998943e+00 6.769200000000001438e+00
432.7 6.409084799999999582e+00 3.035799999999998278e+00 6.978500000000000369e+00
432.8 6.271838999999999942e+00 3.066499999999997783e+00 6.836200000000001609e+00
432.9 6.355363999999999791e+00 3.078499999999998238e+00 6.846300000000002939e+00
433 6.403927900000000228e+00 3.137100000000000222e+00 6.924200000000002575e+00
433.1 6.345460000000000100e+00 3.068899999999999295e+00 6.884900000000001796e+00
433.2 6.243388999999999633e+00 2.989199999999996749e+00 6.973100000000002296e+00
433.3 6.549265099999999507e+00 2.961899999999999977e+00 6.921600000000001529e+00
433.4 6.504980800000000229e+00 3.025699999999996948e+00 6.711300000000001376e+00
433.5 6.487142600000000314e+00 2.966999999999998749e+00 7.042100000000001359e+00
433.6 6.539300899999999750e+00 2.939699999999998425e+00 6.944100000000002382e+00
433.7 6.251773000000000025e+00 3.099799999999998334e+00 6.930400000000002336e+00
433.8 6.299354000000000120e+00 3.109999999999999432e+00 7.079600000000002780e+00
433.9 6.347379000000000104e+00 3.028999999999999915e+00 6.718500000000002359e+00
434 6.363137000000000043e+00 3.049799999999997624e+00 6.937200000000000699e+00
434.1 6.286287999999999876e+00 3.097500000000000142e+00 6.915700000000001069e+00
434.2 6.353148000000000017e+00 3.088199999999996948e+00 6.716600000000003234e+00
434.3 6.395883200000000102e+00 3.011699999999997601e+00 6.943300000000000693e+00
434.4 6.266005999999999965e+00 3.260999999999999233e+00 6.716600000000003234e+00
434.5 6.306947000000000081e+00 3.057699999999996976e+00 6.895100000000002893e+00
434.6 6.360197000000000322e+00 3.009499999999999176e+00 6.969600000000003348e+00
434.7 6.294424999999999493e+00 3.076200000000000045e+00 6.995000000000000995e+00
434.8 6.175918000000000241e+00 3.158500000000000085e+00 6.902500000000003411e+00
434.9 6.461365520000000195e+00 2.980399999999999494e+00 7.191700000000000870e+00
435 6.218077000000000076e+00 3.093099999999999739e+00 7.083800000000000097e+00
435.1 6.230421999999999905e+00 3.107899999999997220e+00 6.764100000000002666e+00
435.2 6.467808439999999770e+00 2.962699999999998113e+00 6.819300000000001916e+00
435.3 6.303269000000000233e+00 3.007600000000000051e+00 6.746100000000001984e+00
435.4 6.419172899999999515e+00 2.935099999999998488e+00 6.979600000000001359e+00
435.5 6.391196199999999550e+00 3.046099999999999142e+00 6.728700000000003456e+00
435.6 6.222571000000000296e+00 3.104899999999997107e+00 6.940100000000001046e+00
435.7 6.218664999999999665e+00 3.073199999999999932e+00 6.956200000000002603e+00
435.8 6.486944799999999844e+00 2.957599999999999341e+00 6.920200000000001239e+00
435.9 6.429923900000000359e+00 2.983899999999998442e+00 7.060400000000001342e+00
436 6.331642999999999688e+00 3.055899999999997618e+00 6.771800000000002484e+00
436.1 6.352940000000000254e+00 3.073599999999999000e+00 6.749600000000000932e+00
436.2 6.376180599999999643e+00 3.019699999999996720e+00 6.824900000000003075e+00
436.3 6.361472000000000016e+00 3.038599999999998857e+00 6.850100000000001188e+00
436.4 6.291426999999999659e+00 3.091299999999996828e+00 6.752600000000001046e+00
436.5 6.308563999999999616e+00 3.094699999999999562e+00 6.842900000000000205e+00
436.6 6.482724000000000153e+00 3.014799999999997482e+00 6.769900000000003359e+00
436.7 6.507901699999999678e+00 2.965999999999997527e+00 6.584600000000001785e+00
436.8 6.447229799999999678e+00 2.970399999999997931e+00 6.691700000000000870e+00
436.9 6.291279000000000288e+00 3.093299999999999272e+00 6.740000000000001990e+00
437 6.218745000000000189e+00 3.193299999999997141e+00 6.857100000000002638e+00
437.1 6.299974999999999881e+00 3.094899999999999096e+00 6.785300000000002996e+00
437.2 6.340837999999999752e+00 3.019699999999996720e+00 6.679000000000002046e+00
437.3 6.365980200000000089e+00 3.102699999999998681e+00 6.852700000000002234e+00
437.4 6.297231000000000023e+00 3.160799999999998278e+00 6.804900000000003502e+00
437.5 6.351363000000000092e+00 3.092799999999996885e+00 6.872500000000002274e+00
437.6 6.351785999999999710e+00 3.123400000000000176e+00 7.090000000000003411e+00
437.7 6.558013299999999823e+00 2.973799999999997112e+00 6.933400000000002450e+00
437.8 6.302361999999999576e+00 2.948100000000000165e+00 6.856100000000001415e+00
437.9 6.254728000000000065e+00 3.010299999999997311e+00 6.944200000000002149e+00
438 6.156182000000000265e+00 3.135299999999997311e+00 6.959000000000003183e+00
438.1 6.209637999999999991e+00 3.148099999999999454e+00 6.837800000000001432e+00
438.2 6.341969999999999885e+00 3.165899999999997050e+00 6.863000000000003098e+00
438.3 6.400813499999999934e+00 2.946099999999997721e+00 7.039400000000000546e+00
438.4 6.354287000000000241e+00 3.010699999999999932e+00 6.876900000000002677e+00
438.5 6.315609999999999502e+00 3.044899999999998386e+00 6.776500000000002188e+00
438.6 6.480773400000000350e+00 2.883299999999998420e+00 7.024399999999999977e+00
438.7 6.348269000000000162e+00 3.079499999999999460e+00 6.930400000000002336e+00
438.8 6.259623999999999633e+00 3.152299999999996771e+00 6.844100000000000961e+00
438.9 6.280316000000000010e+00 2.950299999999998590e+00 7.043900000000000716e+00
439 6.287106999999999779e+00 3.122599999999998488e+00 7.181700000000002859e+00
439.1 6.288102999999999554e+00 3.154799999999998050e+00 7.104600000000001359e+00
439.2 6.275276999999999994e+00 2.984199999999997743e+00 7.051900000000003388e+00
439.3 6.256922000000000317e+00 3.224699999999998568e+00 6.763600000000000279e+00
439.4 6.288181999999999938e+00 3.088099999999997181e+00 6.755100000000002325e+00
439.5 6.302100000000000257e+00 3.251399999999996737e+00 6.615300000000001290e+00
439.6 6.152884999999999494e+00 3.109799999999999898e+00 6.787000000000002586e+00
439.7 6.343844999999999956e+00 3.026899999999997704e+00 7.086700000000000443e+00
439.8 6.434765899999999483e+00 2.982599999999997920e+00 6.921500000000001762e+00
439.9 6.349193999999999782e+00 3.039199999999997459e+00 6.897600000000000620e+00
440 6.246901999999999511e+00 3.125000000000000000e+00 6.893000000000000682e+00
440.1 6.421517800000000165e+00 2.986999999999998323e+00 6.942300000000003024e+00
440.2 6.358007999999999882e+00 3.132699999999999818e+00 6.886800000000000921e+00
440.3 6.165161999999999587e+00 3.165599999999997749e+00 6.851000000000002643e+00
440.4 6.190628999999999493e+00 3.147999999999999687e+00 6.830700000000000216e+00
440.5 6.230872999999999884e+00 3.135999999999999233e+00 7.055600000000001870e+00
440.6 6.248331999999999553e+00 3.078099999999999170e+00 7.003800000000001802e+00
440.7 6.172077999999999953e+00 3.198899999999998300e+00 7.000100000000003320e+00
440.8 6.257830000000000226e+00 3.068099999999997607e+00 7.080900000000003303e+00
440.9 6.334316000000000280e+00 2.901099999999999568e+00 7.108500000000002927e+00
441 6.428580600000000089e+00 2.991699999999998028e+00 6.901400000000002422e+00
441.1 6.529797799999999874e+00 2.979499999999998039e+00 6.872900000000001342e+00
441.2 6.548008799999999852e+00 2.980499999999999261e+00 7.084700000000001552e+00
441.3 6.445964899999999886e+00 3.035000000000000142e+00 7.004600000000003490e+00
441.4 6.558535199999999676e+00 2.872299999999999187e+00 6.864000000000000767e+00
441.5 6.615546000000000149e+00 2.852599999999998914e+00 6.911000000000001364e+00
441.6 6.576064999999999827e+00 2.958899999999999864e+00 6.874800000000000466e+00
441.7 6.420619900000000158e+00 2.918399999999998329e+00 6.833200000000001495e+00
441.8 6.309124999999999872e+00 2.986399999999999721e+00 6.948700000000002319e+00
441.9 6.319593000000000238e+00 3.090099999999999625e+00 6.816700000000000870e+00
442 6.494078100000000298e+00 3.064499999999998892e+00 6.849099999999999966e+00
442.1 6.318939000000000306e+00 3.074799999999999756e+00 7.049600000000001643e+00
442.2 6.376071900000000348e+00 3.057199999999998141e+00 7.032400000000002649e+00
442.3 6.586876000000000175e+00 2.848099999999998744e+00 6.904700000000001836e+00
442.4 6.400487799999999616e+00 3.045499999999996987e+00 6.878200000000003200e+00
442.5 6.338942000000000299e+00 3.044599999999999085e+00 6.861700000000002575e+00
442.6 6.306987999999999595e+00 3.062799999999999301e+00 6.982400000000001938e+00
442.7 6.090093999999999674e+00 3.205299999999997596e+00 6.874100000000002098e+00
442.8 6.394593699999999714e+00 3.108899999999998442e+00 6.761800000000000921e+00
442.9 6.363266999999999562e+00 3.076599999999999113e+00 6.800700000000002632e+00
443 6.453418700000000285e+00 3.033799999999999386e+00 7.011300000000002086e+00
443.1 6.472754649999999721e+00 3.038100000000000023e+00 6.811700000000001864e+00
443.2 6.433506300000000344e+00 3.070199999999999818e+00 7.045700000000000074e+00
443.3 6.337400999999999840e+00 2.938199999999998369e+00 6.964000000000002188e+00
443.4 6.265735999999999528e+00 3.024300000000000210e+00 6.892300000000002314e+00
443.5 6.390016300000000093e+00 3.012199999999999989e+00 6.942300000000003024e+00
443.6 6.460960179999999831e+00 2.919899999999998386e+00 6.768100000000000449e+00
443.7 6.420954199999999723e+00 2.908599999999999852e+00 6.845400000000001484e+00
443.8 6.362605000000000288e+00 3.064099999999999824e+00 7.010500000000000398e+00
443.9 6.343630000000000102e+00 3.068799999999999528e+00 7.102100000000000080e+00
444 6.361625000000000085e+00 3.033699999999999619e+00 6.744200000000002859e+00
444.1 6.488094399999999595e+00 2.972099999999997522e+00 6.986600000000002808e+00
444.2 6.600274999999999892e+00 2.909599999999997522e+00 6.736299999999999955e+00
444.3 6.436700499999999714e+00 3.002299999999998192e+00 6.804900000000003502e+00
444.4 6.372194099999999750e+00 2.998899999999999011e+00 7.060500000000001108e+00
444.5 6.344222999999999502e+00 2.982399999999998386e+00 6.724600000000002353e+00
444.6 6.174145000000000216e+00 3.091899999999998983e+00 7.101700000000001012e+00
444.7 6.266524999999999679e+00 3.097099999999997522e+00 6.881300000000003081e+00
444.8 6.108146999999999771e+00 3.084399999999998698e+00 7.053600000000002979e+00
444.9 6.091364999999999696e+00 3.091699999999999449e+00 7.234300000000001063e+00
445 6.156965999999999717e+00 3.050899999999998613e+00 7.119100000000003092e+00
445.1 6.008624000000000187e+00 3.287899999999996936e+00 6.812800000000002854e+00
445.2 6.405766599999999755e+00 3.043299999999998562e+00 6.761800000000000921e+00
445.3 6.315843000000000096e+00 3.024899999999998812e+00 6.987900000000003331e+00
445.4 6.300260999999999889e+00 3.067599999999998772e+00 7.043900000000000716e+00
445.5 6.141307999999999545e+00 3.084799999999997766e+00 6.979400000000001825e+00
445.6 6.212955000000000005e+00 3.074600000000000222e+00 6.884200000000003428e+00
445.7 6.231740999999999531e+00 3.135899999999999466e+00 6.880200000000002092e+00
445.8 6.214258000000000060e+00 3.075199999999998823e+00 7.011500000000001620e+00
445.9 6.417065599999999925e+00 3.076299999999999812e+00 6.801500000000000767e+00
446 6.115788000000000224e+00 3.131699999999998596e+00 6.962900000000001199e+00
446.1 6.423475700000000010e+00 3.014599999999997948e+00 6.837700000000001666e+00
446.2 6.397810200000000336e+00 2.974999999999997868e+00 6.852000000000000313e+00
446.3 6.242754999999999832e+00 3.135999999999999233e+00 6.857400000000001938e+00
446.4 6.393778300000000137e+00 2.998699999999999477e+00 6.961000000000002075e+00
446.5 6.509792100000000303e+00 2.905299999999996885e+00 6.746200000000001751e+00
446.6 6.671605999999999703e+00 2.873599999999999710e+00 6.660900000000001597e+00
446.7 6.577058000000000071e+00 2.918199999999998795e+00 6.950700000000001211e+00
446.8 6.587647999999999726e+00 2.814299999999999358e+00 6.912600000000001188e+00
446.9 6.498113899999999887e+00 3.052999999999997272e+00 6.893400000000003303e+00
447 6.338994999999999713e+00 3.102799999999998448e+00 6.838700000000002888e+00
447.1 6.501976199999999650e+00 2.931799999999999073e+00 6.886200000000002319e+00
447.2 6.413276399999999988e+00 3.116699999999998028e+00 6.857200000000002404e+00
447.3 6.283878999999999770e+00 3.001399999999996737e+00 6.768700000000002603e+00
447.4 6.395387600000000283e+00 3.043399999999998329e+00 6.882700000000003371e+00
447.5 6.410452600000000167e+00 2.902099999999997237e+00 6.866100000000002979e+00
447.6 6.250650000000000261e+00 3.164600000000000080e+00 7.126700000000003143e+00
447.7 6.346058000000000199e+00 3.088599999999999568e+00 6.856300000000000949e+00
447.8 6.269841999999999693e+00 3.066099999999998715e+00 6.969400000000000261e+00
447.9 6.435757599999999634e+00 3.120499999999999829e+00 6.800300000000000011e+00
448 6.460507820000000123e+00 3.086899999999999977e+00 6.735200000000002518e+00
448.1 6.509151199999999804e+00 3.023299999999998988e+00 6.912700000000000955e+00
448.2 6.433400400000000019e+00 2.921799999999997510e+00 7.033200000000000784e+00
448.3 6.270151000000000252e+00 3.145199999999999108e+00 6.946000000000001506e+00
448.4 6.168770000000000309e+00 3.222299999999997056e+00 6.891500000000000625e+00
448.5 6.318292999999999715e+00 3.046099999999999142e+00 6.741500000000002046e+00
448.6 6.390524400000000327e+00 2.926999999999999602e+00 6.875700000000001921e+00
448.7 6.253166000000000224e+00 3.046299999999998676e+00 6.950100000000002609e+00
448.8 6.322885000000000311e+00 3.121799999999996800e+00 7.219200000000000728e+00
448.9 6.240174999999999805e+00 3.047499999999999432e+00 7.251800000000002910e+00
449 6.205541999999999447e+00 3.101499999999997925e+00 6.755400000000001626e+00
449.1 6.242850999999999928e+00 3.073999999999998067e+00 6.726700000000001012e+00
449.2 6.288208000000000020e+00 3.182999999999999829e+00 6.948900000000001853e+00
449.3 6.304082000000000185e+00 3.049499999999998323e+00 7.034300000000001774e+00
449.4 6.244054000000000215e+00 3.068899999999999295e+00 7.033000000000001251e+00
449.5 6.157326000000000299e+00 3.145599999999998175e+00 6.902800000000002711e+00
449.6 6.425936899999999952e+00 2.996900000000000119e+00 6.993000000000002103e+00
449.7 6.501084399999999874e+00 3.098499999999997812e+00 6.779800000000001603e+00
449.8 6.266452000000000133e+00 3.145999999999997243e+00 6.875300000000002854e+00
449.9 6.207135000000000069e+00 3.095699999999997232e+00 6.885000000000001563e+00
450 6.280102000000000295e+00 3.034799999999997056e+00 6.881500000000002615e+00
450.1 6.448143499999999584e+00 3.158399999999996766e+00 6.837800000000001432e+00
450.2 6.198071999999999804e+00 3.201999999999998181e+00 6.938500000000001222e+00
450.3 6.322208999999999968e+00 2.946299999999997254e+00 6.804100000000001813e+00
450.4 6.260272999999999755e+00 3.151499999999998636e+00 6.836500000000000909e+00
450.5 6.220780999999999672e+00 3.154999999999997584e+00 6.861400000000003274e+00
450.6 6.309133000000000102e+00 3.002399999999997959e+00 7.058800000000001518e+00
450.7 6.396153299999999930e+00 3.082899999999998641e+00 6.831500000000001904e+00
450.8 6.287468999999999753e+00 3.222899999999999210e+00 6.941000000000002501e+00
450.9 6.324091000000000129e+00 2.962099999999999511e+00 6.601400000000001711e+00
451 6.236860000000000070e+00 3.105299999999999727e+00 6.825300000000002143e+00
451.1 6.427839200000000197e+00 2.852999999999997982e+00 7.107200000000002404e+00
451.2 6.442236999999999547e+00 3.007299999999997198e+00 6.805400000000002336e+00
451.3 6.270464999999999733e+00 2.991899999999997561e+00 6.815300000000000580e+00
451.4 6.404827899999999907e+00 2.980100000000000193e+00 6.934000000000001052e+00
451.5 6.443984200000000051e+00 3.050699999999999079e+00 6.810900000000000176e+00
451.6 6.415135300000000207e+00 3.021199999999996777e+00 6.901700000000001722e+00
451.7 6.337206000000000117e+00 3.049299999999998789e+00 7.005200000000002092e+00
451.8 6.292346999999999468e+00 3.017799999999997596e+00 6.712000000000003297e+00
451.9 6.322532999999999959e+00 3.110899999999997334e+00 6.886300000000002086e+00
452 6.291526000000000174e+00 3.088999999999998636e+00 6.898600000000001842e+00
452.1 6.393198599999999843e+00 3.000299999999999301e+00 6.995700000000002916e+00
452.2 6.546362799999999815e+00 2.992899999999998784e+00 6.880000000000002558e+00
452.3 6.344463000000000186e+00 3.105799999999998562e+00 7.007900000000002905e+00
452.4 6.439842999999999762e+00 2.890699999999998937e+00 6.802700000000001523e+00
452.5 6.468805770000000344e+00 2.939499999999998892e+00 6.778900000000000148e+00
452.6 6.712716999999999601e+00 2.888299999999997425e+00 6.928000000000000824e+00
452.7 6.402853200000000022e+00 2.916399999999999437e+00 6.843800000000001660e+00
452.8 6.284949000000000119e+00 3.038399999999999324e+00 7.030800000000002825e+00
452.9 6.123941000000000301e+00 3.112299999999997624e+00 7.068500000000000227e+00
453 6.116201000000000221e+00 3.057399999999997675e+00 7.006900000000001683e+00
453.1 6.260444999999999816e+00 3.065999999999998948e+00 6.711600000000000676e+00
453.2 6.431243099999999657e+00 2.933699999999998198e+00 6.816600000000001103e+00
453.3 6.264898999999999774e+00 3.088999999999998636e+00 7.041600000000002524e+00
453.4 6.289090999999999987e+00 3.050300000000000011e+00 6.905800000000002825e+00
453.5 6.193528999999999840e+00 3.077999999999999403e+00 7.137900000000001910e+00
453.6 6.353036999999999601e+00 3.151599999999998403e+00 6.932700000000000529e+00
453.7 6.175177999999999834e+00 3.187999999999998835e+00 6.976600000000001245e+00
453.8 6.223168000000000255e+00 3.148799999999997823e+00 7.088800000000002655e+00
453.9 6.193916999999999895e+00 3.087099999999999511e+00 6.909100000000002240e+00
454 6.332069999999999865e+00 3.054199999999998028e+00 6.848700000000000898e+00
454.1 6.385759099999999577e+00 2.905799999999999272e+00 6.889000000000002899e+00
454.2 6.330814000000000163e+00 3.001799999999999358e+00 7.018900000000002137e+00
454.3 6.218758000000000230e+00 3.150999999999999801e+00 7.129900000000002791e+00
454.4 6.320416999999999952e+00 3.134799999999998477e+00 6.968400000000002592e+00
454.5 6.184662000000000326e+00 3.142299999999998761e+00 6.999100000000002098e+00
454.6 6.232289999999999885e+00 3.023299999999998988e+00 6.945300000000003138e+00
454.7 6.270973999999999826e+00 3.078999999999997073e+00 6.951100000000000279e+00
454.8 6.328750000000000320e+00 3.041399999999999437e+00 6.859900000000003217e+00
454.9 6.439974099999999702e+00 3.000199999999999534e+00 6.827900000000003189e+00
455 6.442498299999999567e+00 2.986799999999998789e+00 6.870700000000002916e+00
455.1 6.404635100000000136e+00 2.972500000000000142e+00 6.855600000000002581e+00
455.2 6.362117999999999718e+00 3.047099999999996811e+00 6.754400000000000404e+00
455.3 6.484783300000000139e+00 3.046899999999997277e+00 7.013000000000001677e+00
455.4 6.198819999999999553e+00 3.052499999999998437e+00 7.035700000000002063e+00
455.5 6.324417999999999651e+00 2.986099999999996868e+00 7.090400000000002478e+00
455.6 6.271943999999999519e+00 3.052499999999998437e+00 6.915800000000000836e+00
455.7 6.272187999999999874e+00 3.042499999999996874e+00 6.882400000000000517e+00
455.8 6.227128999999999692e+00 3.170199999999997686e+00 6.998700000000003030e+00
455.9 6.076392000000000237e+00 3.114300000000000068e+00 6.977400000000002933e+00
456 6.435690000000000133e+00 3.157799999999998164e+00 6.964200000000001722e+00
456.1 6.362217999999999485e+00 3.071399999999997021e+00 6.860900000000000887e+00
456.2 6.402541900000000119e+00 2.989499999999999602e+00 7.110900000000000887e+00
456.3 6.118090999999999724e+00 3.082499999999999574e+00 6.918100000000002581e+00
456.4 6.262596000000000274e+00 3.093699999999998340e+00 6.667300000000000892e+00
456.5 6.642521999999999593e+00 2.967999999999999972e+00 6.863400000000002166e+00
456.6 6.384912199999999594e+00 3.073499999999999233e+00 6.855300000000003280e+00
456.7 6.190485999999999933e+00 3.169799999999998619e+00 6.919800000000002171e+00
456.8 6.218666999999999945e+00 3.092099999999998516e+00 6.817900000000001626e+00
456.9 6.524882999999999988e+00 2.931499999999999773e+00 7.004100000000001103e+00
457 6.256547000000000303e+00 3.083299999999997709e+00 6.838900000000002422e+00
457.1 6.448799199999999843e+00 2.978999999999999204e+00 6.970200000000001950e+00
457.2 6.345398000000000316e+00 2.998099999999997323e+00 6.895100000000002893e+00
457.3 6.228434000000000026e+00 3.027299999999996771e+00 6.920300000000001006e+00
457.4 6.429226899999999745e+00 2.970799999999996999e+00 6.990300000000001290e+00
457.5 6.412027399999999489e+00 2.956299999999998818e+00 6.934200000000000585e+00
457.6 6.312284000000000006e+00 3.025399999999997647e+00 7.016400000000000858e+00
457.7 6.422285999999999717e+00 2.964499999999997470e+00 6.834100000000002950e+00
457.8 6.216237999999999708e+00 2.996999999999999886e+00 6.900800000000000267e+00
457.9 6.265992999999999924e+00 3.017299999999998761e+00 6.766900000000003246e+00
458 6.292031999999999847e+00 3.162099999999998801e+00 6.802900000000001057e+00
458.1 6.318125000000000213e+00 3.071199999999997488e+00 6.786000000000001364e+00
458.2 6.358886000000000038e+00 3.046899999999997277e+00 6.722800000000002996e+00
458.3 6.375926200000000321e+00 2.956799999999997652e+00 6.791700000000002291e+00
458.4 6.454540279999999797e+00 2.965299999999999159e+00 6.766100000000001558e+00
458.5 6.262037999999999549e+00 3.146199999999996777e+00 6.712300000000002598e+00
458.6 6.190795999999999744e+00 3.141899999999999693e+00 6.686400000000002564e+00
458.7 6.175402000000000058e+00 3.034899999999996822e+00 6.602500000000002700e+00
458.8 6.177993999999999986e+00 3.115999999999999659e+00 6.836600000000000676e+00
458.9 6.194687000000000054e+00 3.202099999999997948e+00 6.943200000000000927e+00
459 6.208918999999999855e+00 3.172999999999998266e+00 6.906300000000001660e+00
459.1 6.328631999999999813e+00 3.115699999999996805e+00 6.942500000000002558e+00
459.2 6.454998619999999576e+00 3.055799999999997851e+00 6.777100000000000790e+00
459.3 6.280503999999999643e+00 3.038100000000000023e+00 7.017600000000001614e+00
459.4 6.245318000000000147e+00 3.152299999999996771e+00 7.005800000000000693e+00
459.5 6.271881999999999735e+00 3.087299999999999045e+00 6.966000000000001080e+00
459.6 6.308813999999999922e+00 2.989999999999998437e+00 7.084300000000002484e+00
459.7 6.349296999999999969e+00 3.101499999999997925e+00 6.920500000000000540e+00
459.8 6.266350000000000087e+00 3.167299999999997340e+00 6.800200000000000244e+00
459.9 6.397844400000000320e+00 3.046699999999997743e+00 6.955900000000003303e+00
460 6.451194000000000095e+00 2.970799999999996999e+00 6.774500000000003297e+00
460.1 6.482731000000000243e+00 3.111899999999998556e+00 7.114000000000000767e+00
460.2 6.355756999999999657e+00 3.234999999999999432e+00 6.734400000000000830e+00
460.3 6.329379999999999562e+00 3.036099999999997578e+00 7.002100000000002211e+00
460.4 6.416185399999999817e+00 2.975600000000000023e+00 6.701500000000002899e+00
460.5 6.606830999999999676e+00 2.972799999999999443e+00 6.717500000000001137e+00
460.6 6.450063199999999775e+00 2.880899999999996908e+00 6.829300000000003479e+00
460.7 6.230271000000000114e+00 3.086800000000000210e+00 7.051200000000001467e+00
460.8 6.084629999999999761e+00 3.234299999999997510e+00 6.743100000000001870e+00
460.9 6.517796599999999607e+00 3.131699999999998596e+00 6.759800000000002029e+00
461 6.375743199999999611e+00 3.000199999999999534e+00 6.851500000000001478e+00
461.1 6.494933399999999857e+00 3.002099999999998658e+00 6.930300000000002569e+00
461.2 6.471523920000000096e+00 3.019399999999997419e+00 6.943500000000000227e+00
461.3 6.484038799999999547e+00 2.991399999999998727e+00 6.881600000000002382e+00
461.4 6.483983900000000133e+00 2.926699999999996749e+00 6.946500000000000341e+00
461.5 6.336078999999999795e+00 3.123599999999999710e+00 6.705200000000001381e+00
461.6 6.471794590000000014e+00 2.952599999999996783e+00 6.920900000000003160e+00
461.7 6.334210999999999814e+00 3.130499999999997840e+00 6.912300000000001887e+00
461.8 6.450626299999999702e+00 3.025699999999996948e+00 6.902700000000002944e+00
461.9 6.399103199999999880e+00 2.971399999999999153e+00 7.066600000000001103e+00
462 6.209858999999999796e+00 3.109399999999997277e+00 6.912900000000000489e+00
462.1 6.292898000000000103e+00 3.081099999999999284e+00 7.034700000000000841e+00
462.2 6.351727000000000345e+00 3.105199999999999960e+00 6.790800000000000836e+00
462.3 6.305229999999999890e+00 3.161299999999997112e+00 6.820700000000002206e+00
462.4 6.035617999999999483e+00 3.221099999999999852e+00 6.843400000000002592e+00
462.5 6.206860999999999962e+00 3.055599999999998317e+00 6.857300000000002171e+00
462.6 6.211486999999999981e+00 3.074499999999996902e+00 6.868200000000001637e+00
462.7 6.171260000000000190e+00 3.106700000000000017e+00 6.788500000000002643e+00
462.8 6.233464999999999812e+00 3.134199999999999875e+00 7.064700000000001978e+00
462.9 6.430338100000000168e+00 3.022099999999998232e+00 6.999600000000000932e+00
463 6.401430399999999743e+00 2.912399999999998101e+00 6.905000000000001137e+00
463.1 6.472996740000000138e+00 2.997199999999999420e+00 7.023500000000002075e+00
463.2 6.371259399999999573e+00 3.038299999999999557e+00 6.812100000000000932e+00
463.3 6.425623100000000143e+00 3.021300000000000097e+00 7.035900000000001597e+00
463.4 6.452447000000000266e+00 3.053699999999999193e+00 6.811300000000002797e+00
463.5 6.406346400000000330e+00 3.049499999999998323e+00 6.983700000000002461e+00
463.6 6.390354900000000171e+00 3.057499999999997442e+00 6.939500000000002444e+00
463.7 6.422198999999999991e+00 3.064499999999998892e+00 6.937800000000002854e+00
463.8 6.341859999999999609e+00 3.088199999999996948e+00 7.021600000000002950e+00
463.9 6.132537000000000127e+00 3.093599999999998573e+00 6.973300000000001830e+00
464 6.283437000000000161e+00 3.097099999999997522e+00 6.636000000000002785e+00
464.1 6.332469999999999821e+00 3.034699999999997289e+00 6.694800000000000750e+00
464.2 6.344611999999999696e+00 3.021099999999997010e+00 6.833200000000001495e+00
464.3 6.148159999999999847e+00 3.193599999999999994e+00 6.797900000000002052e+00
464.4 6.367080099999999909e+00 3.021799999999998931e+00 6.816900000000000404e+00
464.5 6.546664299999999770e+00 2.991799999999997794e+00 6.811900000000001398e+00
464.6 6.301509999999999501e+00 3.152699999999999392e+00 6.881800000000001916e+00
464.7 6.110421999999999798e+00 3.189799999999998192e+00 7.003700000000002035e+00
464.8 6.182127999999999624e+00 3.107699999999997686e+00 6.856000000000001648e+00
464.9 6.309027999999999636e+00 3.035499999999998977e+00 6.912200000000002120e+00
465 6.359858000000000011e+00 2.992899999999998784e+00 6.782300000000002882e+00
465.1 6.405755899999999947e+00 3.060599999999997323e+00 6.904600000000002069e+00
465.2 6.449762899999999632e+00 2.937199999999997146e+00 6.899100000000000676e+00
465.3 6.256254000000000204e+00 3.105299999999999727e+00 6.784200000000002007e+00
465.4 6.079093999999999554e+00 3.286399999999996879e+00 6.657800000000001717e+00
465.5 6.463053320000000213e+00 2.999299999999998079e+00 6.953700000000001324e+00
465.6 6.607165000000000177e+00 2.957300000000000040e+00 6.661900000000002819e+00
465.7 6.546120099999999553e+00 2.973599999999997578e+00 6.779100000000003234e+00
465.8 6.369274899999999739e+00 3.097799999999999443e+00 7.043100000000002581e+00
465.9 6.457717060000000231e+00 2.843399999999999039e+00 6.999000000000002331e+00
466 6.346216000000000079e+00 3.029399999999998983e+00 7.016100000000001558e+00
466.1 6.275252000000000052e+00 3.112199999999997857e+00 6.831500000000001904e+00
466.2 6.297194000000000180e+00 3.034299999999998221e+00 7.063000000000002387e+00
466.3 6.294245000000000090e+00 3.141499999999997073e+00 6.898000000000003240e+00
466.4 6.447076199999999702e+00 2.991999999999997328e+00 6.976200000000002177e+00
466.5 6.258205999999999491e+00 3.066099999999998715e+00 7.086400000000001143e+00
466.6 6.294777999999999984e+00 3.110199999999998965e+00 6.882300000000000750e+00
466.7 6.130386999999999809e+00 3.179399999999997561e+00 6.688500000000001222e+00
466.8 6.220194000000000223e+00 3.172099999999996811e+00 6.697000000000002728e+00
466.9 6.352545000000000108e+00 3.088599999999999568e+00 6.979300000000002058e+00
467 6.165818999999999939e+00 3.097699999999999676e+00 6.944500000000001450e+00
467.1 6.203578000000000259e+00 3.226299999999998391e+00 6.878800000000001802e+00
467.2 6.546005599999999980e+00 2.903199999999998226e+00 6.997500000000002274e+00
467.3 6.255466000000000193e+00 2.997399999999998954e+00 6.985800000000001120e+00
467.4 6.132640999999999565e+00 3.141599999999996840e+00 6.849400000000002819e+00
467.5 6.332376000000000005e+00 3.128099999999999881e+00 6.920800000000003394e+00
467.6 6.437047200000000302e+00 2.984399999999997277e+00 7.169300000000003337e+00
467.7 6.211140999999999579e+00 3.091400000000000148e+00 6.812100000000000932e+00
467.8 6.080824999999999925e+00 3.122099999999999653e+00 7.049900000000000944e+00
467.9 6.289324999999999832e+00 3.069399999999998130e+00 6.925300000000000011e+00
468 6.339443000000000161e+00 3.092999999999999972e+00 6.829400000000003246e+00
468.1 6.234013000000000027e+00 3.064000000000000057e+00 6.771900000000002251e+00
468.2 6.244470999999999883e+00 3.070399999999999352e+00 7.036599999999999966e+00
468.3 6.338884000000000185e+00 3.114099999999996982e+00 6.815000000000001279e+00
468.4 6.332288000000000139e+00 3.085499999999999687e+00 6.701900000000001967e+00
468.5 6.265255999999999936e+00 3.034599999999997522e+00 6.946600000000000108e+00
468.6 6.567739999999999689e+00 2.959699999999997999e+00 6.822500000000001563e+00
468.7 6.202079999999999593e+00 3.104399999999998272e+00 6.946700000000003428e+00
468.8 6.309597000000000122e+00 3.282099999999999795e+00 6.611800000000002342e+00
468.9 6.385936899999999916e+00 3.104599999999997806e+00 6.813700000000000756e+00
469 6.272846999999999618e+00 3.066199999999998482e+00 6.904500000000002302e+00
469.1 6.272397999999999918e+00 3.057999999999999829e+00 6.863200000000002632e+00
469.2 6.298656999999999506e+00 3.087999999999997414e+00 6.886500000000001620e+00
469.3 6.235725999999999658e+00 3.073499999999999233e+00 6.811100000000003263e+00
469.4 6.409044599999999647e+00 2.954799999999998761e+00 7.001300000000000523e+00
469.5 6.378632800000000103e+00 2.928999999999998494e+00 6.895500000000001961e+00
469.6 6.395278900000000100e+00 3.075199999999998823e+00 7.071800000000003195e+00
469.7 6.380260500000000334e+00 3.012100000000000222e+00 7.003000000000000114e+00
469.8 6.348727999999999483e+00 3.148599999999998289e+00 7.003700000000002035e+00
469.9 6.472512189999999777e+00 3.044899999999998386e+00 6.771300000000000097e+00
470 6.338411999999999935e+00 3.047399999999999665e+00 6.863100000000002865e+00
470.1 6.484153599999999962e+00 2.998400000000000176e+00 6.967500000000001137e+00
470.2 6.084335999999999522e+00 3.095799999999996999e+00 7.054200000000001580e+00
470.3 6.251991000000000298e+00 3.133699999999997488e+00 7.032900000000001484e+00
470.4 6.249259000000000341e+00 3.078599999999998005e+00 7.009700000000002262e+00
470.5 6.350397000000000070e+00 2.999799999999996913e+00 6.811600000000002098e+00
470.6 6.589627000000000123e+00 2.810399999999997789e+00 6.918200000000002348e+00
470.7 6.607382999999999562e+00 2.876399999999996737e+00 6.827900000000003189e+00
470.8 6.522522900000000234e+00 2.871399999999997732e+00 6.909900000000000375e+00
470.9 6.337830999999999548e+00 3.029499999999998749e+00 7.007400000000000517e+00
471 6.398667200000000221e+00 3.080599999999996896e+00 6.948400000000003018e+00
471.1 6.264375999999999500e+00 3.082300000000000040e+00 6.767200000000002547e+00
471.2 6.357897000000000354e+00 3.046599999999997976e+00 6.990700000000000358e+00
471.3 6.468411800000000156e+00 2.974899999999998101e+00 6.876800000000002910e+00
471.4 6.421179200000000087e+00 2.989599999999999369e+00 6.708500000000000796e+00
471.5 6.341114000000000139e+00 2.978799999999999670e+00 6.923300000000001120e+00
471.6 6.296706999999999610e+00 3.044299999999999784e+00 6.949500000000000455e+00
471.7 6.171568999999999861e+00 3.095399999999997931e+00 6.706100000000002836e+00
471.8 6.089107999999999521e+00 3.199699999999999989e+00 6.992000000000000881e+00
471.9 6.304370999999999725e+00 2.985899999999997334e+00 7.199699999999999989e+00
472 6.070265000000000022e+00 3.109499999999997044e+00 7.035500000000002530e+00
472.1 5.978949000000000069e+00 3.134199999999999875e+00 6.990600000000000591e+00
472.2 6.252519999999999634e+00 3.017099999999999227e+00 6.874900000000000233e+00
472.3 6.551079699999999839e+00 2.959199999999999164e+00 6.802600000000001756e+00
472.4 6.409240599999999510e+00 2.975999999999999091e+00 6.918500000000001648e+00
472.5 6.361460000000000115e+00 3.067099999999999937e+00 6.688800000000000523e+00
472.6 6.339723000000000219e+00 2.967199999999998283e+00 6.792900000000003047e+00
472.7 6.357230999999999632e+00 3.070299999999999585e+00 7.093500000000002359e+00
472.8 6.347262999999999877e+00 3.064899999999997959e+00 6.923300000000001120e+00
472.9 6.391730799999999491e+00 3.104999999999996874e+00 6.712400000000002365e+00
473 6.388046300000000066e+00 2.974399999999999267e+00 7.091300000000000381e+00
473.1 6.223202999999999818e+00 3.032899999999997931e+00 6.986100000000000421e+00
473.2 6.173956999999999695e+00 3.146999999999998465e+00 6.782800000000001717e+00
473.3 6.411508800000000008e+00 3.035399999999999210e+00 6.799000000000003041e+00
473.4 6.323781000000000319e+00 3.043299999999998562e+00 6.971100000000003405e+00
473.5 6.462012699999999832e+00 3.001799999999999358e+00 7.075600000000001444e+00
473.6 6.196594000000000158e+00 3.163999999999997925e+00 6.802600000000001756e+00
473.7 6.234790999999999528e+00 3.067499999999999005e+00 6.917500000000000426e+00
473.8 6.301941000000000237e+00 2.980100000000000193e+00 6.886700000000001154e+00
473.9 6.213986999999999483e+00 3.192000000000000171e+00 6.985200000000002518e+00
474 6.276590999999999809e+00 3.034699999999997289e+00 7.036900000000002819e+00
474.1 6.404915400000000147e+00 3.122099999999999653e+00 6.889500000000001734e+00
474.2 6.302749999999999631e+00 3.068299999999997141e+00 6.892400000000002080e+00
474.3 6.308367999999999753e+00 2.999599999999997380e+00 6.811600000000002098e+00
474.4 6.234370000000000189e+00 3.188799999999996970e+00 6.842100000000002069e+00
474.5 6.112836999999999854e+00 3.099299999999999500e+00 7.112200000000001410e+00
474.6 6.153287999999999869e+00 3.080999999999999517e+00 6.947700000000001097e+00
474.7 6.284957000000000349e+00 3.207199999999996720e+00 6.858600000000002694e+00
474.8 6.300728999999999580e+00 3.016399999999997306e+00 6.853800000000003223e+00
474.9 6.403743300000000360e+00 3.047899999999998499e+00 7.004400000000000404e+00
475 6.634676999999999936e+00 2.918199999999998795e+00 7.018299999999999983e+00
475.1 6.669429000000000052e+00 2.799099999999999255e+00 6.877400000000001512e+00
475.2 6.547478899999999769e+00 2.855599999999999028e+00 6.955400000000000915e+00
475.3 6.183858999999999995e+00 3.161099999999997578e+00 6.864800000000002456e+00
475.4 6.141083000000000069e+00 3.079599999999999227e+00 6.904100000000003234e+00
475.5 6.183837999999999724e+00 3.168399999999998329e+00 6.950100000000002609e+00
475.6 6.178166000000000047e+00 3.104699999999997573e+00 6.666400000000002990e+00
475.7 6.222610999999999670e+00 3.087699999999998113e+00 6.962300000000002598e+00
475.8 6.522428299999999624e+00 3.024999999999998579e+00 6.705400000000000915e+00
475.9 6.296361000000000097e+00 3.171099999999999142e+00 6.940600000000003433e+00
476 6.268817000000000306e+00 3.013099999999997891e+00 7.081800000000001205e+00
476.1 6.188081999999999638e+00 3.179599999999997095e+00 6.989700000000002689e+00
476.2 6.150782999999999667e+00 3.133399999999998187e+00 6.869700000000001694e+00
476.3 6.268098000000000170e+00 3.045499999999996987e+00 6.695700000000002206e+00
476.4 6.487587800000000016e+00 3.028599999999997294e+00 6.872200000000002973e+00
476.5 6.288323000000000107e+00 3.131699999999998596e+00 6.794600000000002638e+00
476.6 6.625261000000000067e+00 2.894299999999997652e+00 7.085000000000000853e+00
476.7 6.394163500000000333e+00 3.109299999999997510e+00 6.885600000000000165e+00
476.8 6.321771000000000029e+00 3.097500000000000142e+00 6.751600000000003376e+00
476.9 6.256922999999999568e+00 3.021499999999999631e+00 6.752800000000000580e+00
477 6.238573999999999842e+00 3.183899999999997732e+00 6.770000000000003126e+00
477.1 6.303045000000000009e+00 2.989199999999996749e+00 6.977200000000003399e+00
477.2 6.384369699999999703e+00 3.039099999999997692e+00 6.941200000000002035e+00
477.3 6.161710000000000242e+00 3.151199999999999335e+00 7.005400000000001626e+00
477.4 6.438498199999999727e+00 3.038799999999998391e+00 7.018800000000002370e+00
477.5 6.239016999999999591e+00 3.192799999999998306e+00 6.760800000000003251e+00
477.6 6.322208999999999968e+00 3.032899999999997931e+00 6.965900000000001313e+00
477.7 6.384880299999999842e+00 2.969299999999996942e+00 6.670100000000001472e+00
477.8 6.190846999999999767e+00 3.166199999999999903e+00 6.977200000000003399e+00
477.9 6.313956000000000124e+00 3.039199999999997459e+00 6.719400000000000261e+00
478 6.459253209999999967e+00 2.945199999999999818e+00 7.088500000000003354e+00
478.1 6.370520799999999539e+00 2.987499999999997158e+00 6.962100000000003064e+00
478.2 6.554282599999999626e+00 2.868599999999997152e+00 6.685400000000001342e+00
478.3 6.525789099999999898e+00 2.889199999999998880e+00 6.897900000000003473e+00
478.4 6.574397000000000268e+00 2.851899999999996993e+00 6.879900000000002791e+00
478.5 6.560042700000000337e+00 2.929999999999999716e+00 6.796500000000001762e+00
478.6 6.406812200000000068e+00 3.145399999999998641e+00 6.958000000000001961e+00
478.7 6.368556400000000117e+00 3.026499999999998636e+00 6.667400000000000659e+00
478.8 6.306896000000000058e+00 3.038299999999999557e+00 6.928700000000002746e+00
478.9 6.372571599999999670e+00 3.004500000000000171e+00 7.075600000000001444e+00
479 6.229112999999999900e+00 3.070199999999999818e+00 6.980900000000001882e+00
479.1 6.524331199999999775e+00 2.931400000000000006e+00 6.840500000000002245e+00
479.2 6.343498999999999555e+00 3.011399999999998300e+00 7.053000000000000824e+00
479.3 6.266899999999999693e+00 3.103899999999999437e+00 6.812100000000000932e+00
479.4 6.380501699999999943e+00 3.041299999999999670e+00 6.930600000000001870e+00
479.5 6.265029000000000181e+00 2.978199999999997516e+00 6.862500000000000711e+00
479.6 6.321171999999999791e+00 3.156499999999997641e+00 6.817700000000002092e+00
479.7 6.316247999999999863e+00 3.030199999999997118e+00 6.894400000000000972e+00
479.8 6.088637000000000299e+00 3.093299999999999272e+00 7.086700000000000443e+00
479.9 6.177027999999999963e+00 3.242899999999998784e+00 6.766500000000000625e+00
480 6.174405000000000143e+00 3.099899999999998101e+00 6.964400000000001256e+00
480.1 6.111727000000000132e+00 3.226599999999997692e+00 6.865900000000003445e+00
480.2 6.344494000000000078e+00 3.160699999999998511e+00 6.901300000000002655e+00
480.3 6.194035999999999653e+00 3.082499999999999574e+00 6.866400000000002279e+00
480.4 6.392173800000000128e+00 3.065899999999999181e+00 6.953700000000001324e+00
480.5 6.370495599999999925e+00 2.917999999999999261e+00 7.103100000000001302e+00
480.6 6.304833000000000354e+00 3.025999999999999801e+00 6.700300000000002143e+00
480.7 6.504089699999999752e+00 2.944799999999997198e+00 6.704700000000002547e+00
480.8 6.310385000000000133e+00 3.051699999999996749e+00 6.877400000000001512e+00
480.9 6.186860000000000248e+00 3.123899999999999011e+00 6.722300000000000608e+00
481 6.284073000000000242e+00 3.068999999999999062e+00 6.828500000000001791e+00
481.1 6.218347999999999764e+00 3.178799999999998960e+00 6.875100000000003320e+00
481.2 6.352813000000000265e+00 3.143999999999998352e+00 6.644100000000001671e+00
481.3 6.204062999999999661e+00 3.177899999999997505e+00 6.881700000000002149e+00
481.4 6.301592000000000304e+00 3.072099999999998943e+00 6.650700000000000500e+00
481.5 6.331809999999999938e+00 2.968899999999997874e+00 7.083700000000000330e+00
481.6 6.155782000000000309e+00 3.157799999999998164e+00 6.884300000000003195e+00
481.7 6.204320000000000057e+00 3.175399999999999778e+00 6.784900000000000375e+00
481.8 6.319531999999999705e+00 3.122999999999997556e+00 6.877200000000001978e+00
481.9 6.356561000000000128e+00 3.089699999999997004e+00 6.827200000000001268e+00
482 6.252854000000000134e+00 3.065199999999997260e+00 6.880300000000001859e+00
482.1 6.251977000000000118e+00 3.125399999999999068e+00 6.759000000000000341e+00
482.2 6.293178000000000161e+00 3.130199999999998539e+00 7.065400000000000347e+00
482.3 6.071607000000000198e+00 3.211099999999998289e+00 6.877300000000001745e+00
482.4 6.267381000000000313e+00 3.160499999999998977e+00 6.805500000000002103e+00
482.5 6.226895999999999987e+00 3.191599999999997550e+00 6.866800000000001347e+00
482.6 6.401029399999999647e+00 3.021599999999999397e+00 6.814400000000002677e+00
482.7 6.193119999999999514e+00 3.095799999999996999e+00 7.037600000000001188e+00
482.8 6.332326000000000121e+00 3.049999999999997158e+00 6.892500000000001847e+00
482.9 6.468653419999999876e+00 3.035899999999998045e+00 6.853000000000001535e+00
483 6.237179000000000251e+00 3.096899999999997988e+00 6.877800000000000580e+00
483.1 6.018176999999999666e+00 3.175199999999996692e+00 6.992300000000000182e+00
483.2 6.233047000000000004e+00 3.047999999999998266e+00 7.313700000000000756e+00
483.3 6.010761999999999716e+00 3.081799999999997652e+00 7.137000000000000455e+00
483.4 6.206628000000000256e+00 3.198599999999999000e+00 6.972800000000002996e+00
483.5 6.380672899999999537e+00 2.966499999999999915e+00 7.066700000000000870e+00
483.6 6.207542000000000115e+00 3.077899999999999636e+00 7.157200000000003115e+00
483.7 6.317080999999999946e+00 3.025599999999997181e+00 6.995900000000002450e+00
483.8 6.370484499999999883e+00 3.114199999999996749e+00 6.863700000000001467e+00
483.9 6.309058999999999529e+00 3.051399999999997448e+00 6.904600000000002069e+00
484 6.436641100000000115e+00 3.033699999999999619e+00 6.902800000000002711e+00
484.1 6.196203999999999823e+00 3.074499999999996902e+00 6.879700000000003257e+00
484.2 6.217298999999999687e+00 3.112699999999996692e+00 6.833500000000000796e+00
484.3 6.221886999999999723e+00 3.196899999999999409e+00 6.909200000000002007e+00
484.4 6.236532999999999660e+00 2.983699999999998909e+00 7.021300000000000097e+00
484.5 6.471140720000000179e+00 2.972799999999999443e+00 6.879400000000000404e+00
484.6 6.504050099999999723e+00 3.058699999999998198e+00 6.711200000000001609e+00
484.7 6.420089899999999794e+00 3.045299999999997453e+00 6.991000000000003212e+00
484.8 6.552190699999999701e+00 2.919799999999998619e+00 6.686000000000003496e+00
484.9 6.617811999999999806e+00 2.857699999999997686e+00 6.754900000000002791e+00
485 6.458936180000000249e+00 3.048099999999998033e+00 6.809300000000000352e+00
485.1 6.239456999999999809e+00 3.035299999999999443e+00 7.020700000000001495e+00
485.2 6.307779000000000025e+00 3.097999999999998977e+00 6.784700000000000841e+00
485.3 6.202854000000000312e+00 3.179699999999996862e+00 6.945700000000002206e+00
485.4 6.181943999999999662e+00 3.106399999999997164e+00 6.948100000000000165e+00
485.5 6.146703999999999724e+00 3.061299999999999244e+00 6.992800000000002569e+00
485.6 6.282896000000000036e+00 3.032499999999998863e+00 7.152200000000000557e+00
485.7 6.296401999999999610e+00 2.998899999999999011e+00 6.999700000000000699e+00
485.8 6.365285400000000315e+00 3.067399999999999238e+00 7.032500000000002416e+00
485.9 6.338612999999999609e+00 3.209799999999997766e+00 6.988500000000001933e+00
486 6.228076999999999863e+00 3.140200000000000102e+00 6.964100000000001955e+00
486.1 6.337665000000000326e+00 3.077299999999997482e+00 6.730300000000003280e+00
486.2 6.364398399999999789e+00 3.000799999999998136e+00 6.837700000000001666e+00
486.3 6.304730000000000167e+00 3.074099999999997834e+00 6.937900000000002620e+00
486.4 6.485806300000000135e+00 2.885099999999997777e+00 6.979600000000001359e+00
486.5 6.359865000000000101e+00 3.093999999999997641e+00 6.994700000000001694e+00
486.6 6.104555999999999649e+00 3.110399999999998499e+00 6.769200000000001438e+00
486.7 6.227437000000000111e+00 3.085199999999996834e+00 6.973300000000001830e+00
486.8 6.416600499999999485e+00 3.037799999999997169e+00 6.984400000000000830e+00
486.9 6.361003000000000185e+00 3.082399999999999807e+00 6.908500000000000085e+00
487 6.233516999999999975e+00 3.111799999999998789e+00 6.695200000000003371e+00
487.1 6.351405999999999885e+00 3.049099999999999255e+00 6.819300000000001916e+00
487.2 6.406567100000000181e+00 3.023699999999998056e+00 6.880500000000001393e+00
487.3 6.274276999999999660e+00 3.179699999999996862e+00 6.802300000000002456e+00
487.4 6.348240999999999801e+00 3.064999999999997726e+00 6.874800000000000466e+00
487.5 6.163661999999999530e+00 3.111699999999999022e+00 6.971400000000002706e+00
487.6 6.278617999999999810e+00 3.148799999999997823e+00 6.970700000000000784e+00
487.7 6.347913000000000139e+00 3.162999999999996703e+00 6.939000000000000057e+00
487.8 6.462276150000000108e+00 2.887599999999999056e+00 6.790800000000000836e+00
487.9 6.517914099999999600e+00 2.926999999999999602e+00 6.948500000000002785e+00
488 6.517272199999999849e+00 2.927499999999998437e+00 6.862300000000001177e+00
488.1 6.374718299999999616e+00 3.091699999999999449e+00 6.657500000000002416e+00
488.2 6.570038999999999518e+00 3.009599999999998943e+00 6.809900000000002507e+00
488.3 6.280444000000000138e+00 3.016499999999997073e+00 6.826800000000002200e+00
488.4 6.235832000000000264e+00 3.133099999999998886e+00 6.758100000000002439e+00
488.5 6.269301999999999708e+00 3.135499999999996845e+00 6.623600000000003263e+00
488.6 6.197492999999999697e+00 3.125199999999999534e+00 6.845000000000002416e+00
[truncated: 9,211 more chars]
