# Supplementary material for: A geometric criterion for the optimal spreading of active polymers in porous media
Source: Nat Commun. 2021 Dec 6;12:7088. doi: 10.1038/s41467-021-26942-0 (PMC8648790; doi:10.1038/s41467-021-26942-0)
Supplement: Supplementary file 2 — Source Data [file 41467_2021_26942_MOESM2_ESM.zip › Source_Data/fig_4/fig_4a/trajectory_Pe_50_obstacles_1000_tauR_0-065.txt]

# time, x, y, z
0 0.000000000000000000e+00 0.000000000000000000e+00 0.000000000000000000e+00
0.1 3.844999999999991758e-01 -1.020400000000002194e+00 -1.156000000000001471e-02
0.2 5.501000000000004775e-01 -1.589500000000001023e+00 -4.162000000000021238e-02
0.3 2.250999999999994117e-01 -1.332499999999999574e+00 1.626999999999998447e-01
0.4 -3.039000000000005031e-01 -6.737000000000001876e-01 3.354299999999998949e-01
0.5 -8.841000000000001080e-01 2.969999999999828333e-02 3.915599999999996861e-01
0.6 -1.300599999999999312e+00 7.990999999999992554e-01 7.984100000000000641e-01
0.7 -1.682600000000000762e+00 7.530999999999998806e-01 7.953699999999996884e-01
0.8 -1.730299999999999727e+00 1.114599999999999369e+00 7.212700000000000777e-01
0.9 -2.151899999999999480e+00 1.830099999999998062e+00 1.045360000000000067e+00
1 -2.152200000000000557e+00 2.195799999999998420e+00 1.323909999999999698e+00
1.1 -2.579200000000000159e+00 2.641099999999998005e+00 1.616429999999999811e+00
1.2 -3.131800000000000139e+00 2.833700000000000330e+00 1.699160000000000004e+00
1.3 -2.195999999999999730e+00 2.089099999999998403e+00 1.203589999999999716e+00
1.4 -2.031700000000000728e+00 2.115299999999997738e+00 1.217729999999999979e+00
1.5 -2.399000000000000909e+00 2.513099999999997891e+00 1.652419999999999778e+00
1.6 -3.272800000000000153e+00 2.992699999999999250e+00 1.725359999999999783e+00
1.7 -2.939600000000000435e+00 2.717499999999997584e+00 1.603489999999999860e+00
1.8 -2.254400000000000404e+00 1.920700000000000074e+00 1.292669999999999764e+00
1.9 -2.690099999999999270e+00 2.505299999999998306e+00 1.568589999999999929e+00
2 -3.146800000000000708e+00 3.115299999999997738e+00 1.825029999999999930e+00
2.1 -3.838350000000000151e+00 3.645699999999997942e+00 1.944630000000000081e+00
2.2 -3.284700000000000841e+00 3.187699999999999534e+00 1.483530000000000015e+00
2.3 -3.001799999999999358e+00 2.737499999999997158e+00 1.558030000000000026e+00
2.4 -3.614179999999999282e+00 3.241599999999998261e+00 1.869749999999999801e+00
2.5 -2.912200000000000344e+00 2.612099999999998090e+00 1.671580000000000066e+00
2.6 -2.388500000000000512e+00 2.462799999999997880e+00 1.548689999999999678e+00
2.7 -2.451299999999999812e+00 2.458099999999998175e+00 1.596209999999999685e+00
2.8 -2.248400000000000176e+00 2.033199999999997232e+00 1.269829999999999792e+00
2.9 -2.509499999999999176e+00 2.576100000000000279e+00 1.742979999999999752e+00
3 -2.006399999999999295e+00 1.354299999999998505e+00 1.406419999999999781e+00
3.1 -9.832999999999998408e-01 1.996999999999999886e-01 9.348799999999997112e-01
3.2 -7.110000000000002984e-01 -3.669000000000011141e-01 2.553099999999999259e-01
3.3 -2.661999999999995481e-01 -6.645000000000003126e-01 2.015099999999998559e-01
3.4 6.168999999999993378e-01 -1.922900000000002052e+00 1.745599999999998264e-01
3.5 1.097999999999998977e-01 -1.021100000000000563e+00 7.473999999999980659e-02
3.6 -5.578000000000002956e-01 2.079999999999770921e-02 3.608099999999998531e-01
3.7 -5.786999999999995481e-01 -4.612000000000016087e-01 4.096999999999995090e-02
3.8 -9.512000000000000455e-01 1.306999999999973738e-01 -1.021400000000001196e-01
3.9 -7.119999999999926388e-02 -7.301000000000001933e-01 -1.009400000000000297e-01
4 -9.958000000000009067e-01 8.099999999998885869e-03 -4.914400000000000990e-01
4.1 -1.349099999999999966e+00 3.509999999999990905e-02 -4.480300000000001504e-01
4.2 -7.098999999999993094e-01 -5.872000000000028308e-01 -8.139000000000007340e-02
4.3 -9.057999999999992724e-01 -4.791000000000025238e-01 -1.151100000000000456e-01
4.4 -1.265700000000000713e+00 2.056000000000004491e-01 -5.316800000000001525e-01
4.5 -1.215199999999999392e+00 2.566999999999985960e-01 -2.643400000000000194e-01
4.6 -3.988999999999993662e-01 -5.617000000000018645e-01 -1.245100000000001206e-01
4.7 -3.132999999999999119e-01 -8.160000000000025011e-01 -3.546200000000001573e-01
4.8 -4.410000000000025011e-02 -1.644200000000001438e+00 -7.885840000000000627e-01
4.9 -1.521000000000007901e-01 -1.664400000000000546e+00 -4.865500000000000380e-01
5 -1.402999999999998693e-01 -1.354200000000002291e+00 -2.335000000000000409e-01
5.1 -4.382999999999999119e-01 -1.041199999999999903e+00 1.462799999999999656e-01
5.2 -6.600000000000072475e-02 -1.661200000000000898e+00 -4.817400000000000571e-01
5.3 1.275999999999992696e-01 -2.220800000000000551e+00 -1.052289000000000030e+00
5.4 1.944999999999996732e-01 -2.596400000000002706e+00 -1.429756000000000027e+00
5.5 3.727000000000000313e-01 -2.639400000000001967e+00 -2.109884000000000093e+00
5.6 5.000000000000000000e-01 -2.923400000000000887e+00 -2.494515999999999956e+00
5.7 6.123999999999991672e-01 -2.380400000000001626e+00 -1.386516000000000082e+00
5.8 2.728000000000001535e-01 -1.626400000000000290e+00 -3.913500000000000867e-01
5.9 -2.116000000000006764e-01 -8.540000000000027569e-01 4.008599999999997721e-01
6 -1.071899999999999409e+00 -4.690000000000011937e-01 1.459099999999999842e+00
6.1 -7.226999999999996760e-01 -7.952000000000012392e-01 6.474299999999999500e-01
6.2 -3.739000000000007873e-01 -1.453700000000001324e+00 1.362399999999999167e-01
6.3 -1.820000000000021600e-02 -1.357600000000001472e+00 -2.123700000000001697e-01
6.4 2.013999999999995794e-01 -7.301000000000001933e-01 3.245099999999998541e-01
6.5 -6.080000000000040927e-02 -1.071200000000001040e+00 -1.070200000000001150e-01
6.6 3.470000000000084128e-02 -1.575100000000002609e+00 -5.065800000000000303e-01
6.7 -6.364000000000000767e-01 -7.629000000000019099e-01 -2.693400000000001349e-01
6.8 -4.568999999999991957e-01 -6.780000000000008242e-01 3.578999999999998849e-02
6.9 -1.046799999999999287e+00 -1.330000000000026716e-01 7.354400000000000936e-01
7 -3.528000000000002245e-01 -9.920000000000008811e-01 4.126499999999997392e-01
7.1 1.179000000000005599e-01 -1.151700000000001722e+00 4.372899999999999565e-01
7.2 6.953999999999993520e-01 -1.805200000000002802e+00 1.686099999999999266e-01
7.3 -5.006000000000003780e-01 -7.747000000000028308e-01 2.628999999999992454e-02
7.4 -3.286999999999995481e-01 -1.150800000000000267e+00 -6.904000000000021231e-02
7.5 -2.689999999999947988e-02 -1.211400000000001143e+00 -3.978800000000000114e-01
7.6 -9.756000000000000227e-01 -6.035000000000003695e-01 -4.326500000000002011e-01
7.7 -6.702999999999992298e-01 -1.144600000000000506e+00 -3.206500000000001016e-01
7.8 -1.172000000000004150e-01 -1.847599999999999909e+00 -3.981700000000001349e-01
7.9 7.154000000000007020e-01 -2.752600000000001046e+00 -6.086900000000001754e-01
8 1.388500000000000512e+00 -3.734899999999999665e+00 -3.366300000000002068e-01
8.1 1.773799999999999599e+00 -4.867600000000003035e+00 4.404900000000000482e-01
8.2 2.067600000000000549e+00 -5.968300000000002825e+00 7.628299999999996750e-01
8.3 2.141199999999999548e+00 -6.682700000000000529e+00 1.179249999999999687e+00
8.4 1.915599999999999525e+00 -6.099199999999999733e+00 1.135419999999999874e+00
8.5 2.060700000000000642e+00 -6.073800000000002086e+00 8.409200000000001118e-01
8.6 1.703699999999999548e+00 -5.527000000000004576e+00 7.036199999999999122e-01
8.7 1.782000000000000028e+00 -6.612100000000001643e+00 1.494250000000000078e+00
8.8 1.350099999999999412e+00 -6.760700000000003485e+00 1.968280000000000030e+00
8.9 9.994999999999993889e-01 -7.535000000000000142e+00 2.667299999999999560e+00
9 1.173899999999999721e+00 -7.729099999999998971e+00 2.980259999999999909e+00
9.1 7.865999999999999659e-01 -7.739900000000002223e+00 3.772410000000000263e+00
9.2 1.118700000000000472e+00 -7.523599999999998289e+00 2.814970000000000194e+00
9.3 1.204200000000000159e+00 -7.236500000000003041e+00 1.921749999999999847e+00
9.4 1.394399999999999196e+00 -6.595299999999998164e+00 1.243900000000000006e+00
9.5 1.220399999999999707e+00 -7.220900000000003871e+00 1.987819999999999698e+00
9.6 1.020500000000000185e+00 -7.581399999999998585e+00 2.772049999999999681e+00
9.7 1.022100000000000009e+00 -7.666999999999998039e+00 3.283959999999999990e+00
9.8 1.096700000000000230e+00 -7.579800000000002314e+00 2.850669999999999593e+00
9.9 9.094999999999995310e-01 -7.809100000000004371e+00 3.396470000000000322e+00
10 1.058099999999999596e+00 -7.810800000000003962e+00 4.609220000000000539e+00
10.1 1.073999999999999844e+00 -8.048600000000003973e+00 4.202930000000000277e+00
10.2 1.071199999999999264e+00 -8.033800000000002939e+00 3.059419999999999806e+00
10.3 1.294499999999999318e+00 -7.567499999999999005e+00 1.896329999999999849e+00
10.4 9.931000000000000938e-01 -7.567299999999999471e+00 1.306890000000000107e+00
10.5 1.158500000000000085e+00 -7.797300000000003450e+00 1.107349999999999834e+00
10.6 9.770000000000003126e-01 -7.744900000000004781e+00 3.034899999999998155e-01
10.7 1.024100000000000676e+00 -7.777699999999999392e+00 -2.117300000000001958e-01
10.8 1.006099999999999994e+00 -7.765000000000004121e+00 1.501619999999999955e+00
10.9 1.192899999999999849e+00 -7.879100000000004655e+00 2.062310000000000088e+00
11 9.905000000000008242e-01 -7.812500000000003553e+00 1.020439999999999792e+00
11.1 1.137900000000000134e+00 -7.709799999999997766e+00 -1.969600000000000239e-01
11.2 1.061899999999999622e+00 -7.599900000000001654e+00 6.448399999999998577e-01
11.3 1.238500000000000156e+00 -7.612899999999999778e+00 -5.509900000000000908e-01
11.4 1.053300000000000125e+00 -7.635200000000001097e+00 -1.551000000000013479e-02
11.5 1.129199999999999093e+00 -7.692899999999998073e+00 1.434450000000000003e+00
11.6 1.027400000000000091e+00 -7.865899999999999892e+00 2.785659999999999581e+00
11.7 1.086499999999999133e+00 -8.096999999999997755e+00 2.140219999999999789e+00
11.8 1.160999999999999588e+00 -8.219899999999999096e+00 3.118099999999999650e+00
11.9 9.040999999999996817e-01 -8.111799999999998789e+00 1.933899999999999952e+00
12 1.108100000000000307e+00 -8.294300000000003337e+00 1.812129999999999797e+00
12.1 1.105199999999999960e+00 -8.156400000000001427e+00 1.448519999999999808e+00
12.2 9.869000000000003325e-01 -8.522900000000003473e+00 8.553899999999998727e-01
12.3 1.030300000000000438e+00 -8.272400000000001086e+00 2.134830000000000005e+00
12.4 1.304700000000000415e+00 -8.414699999999999847e+00 1.134710000000000107e+00
12.5 1.182900000000000063e+00 -8.515400000000003189e+00 1.123390000000000111e+00
12.6 9.733000000000000540e-01 -8.077999999999999403e+00 2.296100000000000030e+00
12.7 1.179899999999999949e+00 -7.857499999999998153e+00 2.929410000000000291e+00
12.8 1.423399999999999110e+00 -8.147099999999998232e+00 1.831569999999999698e+00
12.9 1.400499999999999190e+00 -8.613499999999998380e+00 4.920399999999998109e-01
13 1.381999999999999673e+00 -8.873400000000000176e+00 1.399999999998069455e-04
13.1 1.149200000000000443e+00 -8.712500000000002132e+00 1.251809999999999867e+00
13.2 1.155200000000000671e+00 -8.155400000000003757e+00 2.020690000000000097e+00
13.3 1.157299999999999329e+00 -8.029300000000002768e+00 3.089040000000000230e+00
13.4 9.202999999999992298e-01 -7.903299999999997993e+00 4.461560000000000414e+00
13.5 7.012000000000000455e-01 -7.994600000000001927e+00 4.193289999999999296e+00
13.6 1.397100000000000009e+00 -7.950100000000002609e+00 3.104880000000000084e+00
13.7 1.457800000000000651e+00 -8.089500000000004576e+00 1.991439999999999877e+00
13.8 1.242200000000000415e+00 -8.590399999999998926e+00 7.319800000000000750e-01
13.9 1.051199999999999690e+00 -8.217800000000000438e+00 1.159019999999999939e+00
14 1.228199999999999292e+00 -7.878600000000002268e+00 1.572140000000000093e+00
14.1 1.163199999999999790e+00 -7.958600000000000563e+00 3.113770000000000149e+00
14.2 1.007099999999999440e+00 -7.577900000000003189e+00 4.362479999999999691e+00
14.3 1.226100000000000634e+00 -7.567499999999999005e+00 3.690350000000000019e+00
14.4 1.019000000000000128e+00 -7.634600000000002495e+00 4.296189999999999287e+00
14.5 8.603000000000005087e-01 -7.468700000000001893e+00 4.409039999999999182e+00
14.6 1.197200000000000486e+00 -7.744200000000002859e+00 3.298850000000000282e+00
14.7 1.057999999999999829e+00 -7.675000000000000711e+00 4.465419999999999945e+00
14.8 1.243100000000000094e+00 -7.432900000000000063e+00 5.104169999999999874e+00
14.9 9.959000000000006736e-01 -7.114000000000000767e+00 5.187569999999999126e+00
15 9.766999999999992355e-01 -6.461700000000003996e+00 5.816750000000000753e+00
15.1 1.230600000000000804e+00 -6.761300000000002086e+00 5.471320000000000405e+00
15.2 6.451999999999991076e-01 -6.063700000000000756e+00 6.262739999999999085e+00
15.3 5.848999999999993094e-01 -6.581700000000001438e+00 5.981450000000000600e+00
15.4 7.035000000000000142e-01 -5.953199999999998937e+00 6.448780000000001067e+00
15.5 7.493999999999996220e-01 -5.333800000000000097e+00 7.148260000000000502e+00
15.6 4.903999999999992809e-01 -4.524100000000000676e+00 7.801230000000000331e+00
15.7 2.772000000000005571e-01 -3.681800000000002626e+00 8.565509999999999735e+00
15.8 -2.041000000000003922e-01 -3.022100000000001785e+00 9.485710000000000974e+00
15.9 3.490999999999999659e-01 -3.486500000000003041e+00 8.712509999999999977e+00
16 2.838999999999991530e-01 -3.967100000000002069e+00 8.405110000000000525e+00
16.1 2.189999999999994174e-01 -4.345400000000001484e+00 7.948240000000000194e+00
16.2 3.918999999999996930e-01 -3.541299999999999670e+00 8.493510000000000559e+00
16.3 2.109000000000005315e-01 -3.308500000000002217e+00 8.960710000000000619e+00
16.4 5.120000000000004547e-01 -4.478400000000000603e+00 7.788890000000000313e+00
16.5 4.217999999999992866e-01 -5.351000000000002643e+00 6.903920000000001167e+00
16.6 3.649000000000004462e-01 -6.495100000000004314e+00 5.946509999999999962e+00
16.7 4.459999999999997300e-01 -5.712799999999997880e+00 6.798529999999999518e+00
16.8 2.049000000000003041e-01 -6.430600000000001870e+00 6.177789999999999893e+00
16.9 4.497999999999997556e-01 -6.472500000000000142e+00 5.984939999999999927e+00
17 3.466000000000004633e-01 -6.416000000000000369e+00 6.168020000000000280e+00
17.1 4.878999999999997783e-01 -6.472500000000000142e+00 6.165729999999999933e+00
17.2 5.825999999999993406e-01 -7.415499999999997982e+00 5.205489999999999284e+00
17.3 7.629999999999999005e-01 -7.815700000000003200e+00 4.532890000000000086e+00
17.4 7.341999999999995197e-01 -7.482600000000001472e+00 4.964059999999999917e+00
17.5 5.973000000000006082e-01 -6.922799999999998732e+00 5.558849999999999625e+00
17.6 8.530999999999995254e-01 -6.165700000000004621e+00 6.238289999999999225e+00
17.7 4.473000000000002530e-01 -5.777300000000000324e+00 6.675169999999999604e+00
17.8 7.705999999999999517e-01 -6.066300000000001802e+00 6.227619999999999933e+00
17.9 7.530999999999998806e-01 -6.599900000000001654e+00 5.930329999999999657e+00
18 4.984000000000001762e-01 -6.079800000000002314e+00 6.075450000000000017e+00
18.1 8.282000000000007134e-01 -7.162600000000001188e+00 4.962239999999999540e+00
18.2 1.109799999999999898e+00 -7.546200000000002461e+00 4.202479999999999549e+00
18.3 7.085000000000007958e-01 -7.368800000000003791e+00 5.166809999999999903e+00
18.4 5.989000000000004320e-01 -7.411899999999999267e+00 4.758919999999999817e+00
18.5 6.501999999999998892e-01 -7.828399999999998471e+00 3.846189999999999554e+00
18.6 8.262000000000000455e-01 -7.819399999999998130e+00 3.991709999999999869e+00
18.7 8.132000000000001450e-01 -7.872699999999998255e+00 3.415349999999999664e+00
18.8 9.951000000000007617e-01 -7.647000000000002018e+00 4.318170000000000286e+00
18.9 8.893000000000004235e-01 -7.587199999999999278e+00 4.395910000000000650e+00
19 9.589999999999996305e-01 -7.702500000000004121e+00 3.945709999999999607e+00
19.1 1.431599999999999540e+00 -7.687100000000004485e+00 2.587369999999999504e+00
19.2 1.041900000000000048e+00 -7.357800000000001006e+00 1.310159999999999769e+00
19.3 9.121000000000005770e-01 -7.265800000000002257e+00 5.579499999999999460e-01
19.4 1.117200000000000415e+00 -7.549099999999999255e+00 -3.849100000000000854e-01
19.5 1.455799999999999983e+00 -7.988499999999998380e+00 -1.865057000000000187e+00
19.6 1.750099999999999767e+00 -8.146499999999999631e+00 -2.411512000000000100e+00
19.7 1.362299999999999400e+00 -7.904300000000002768e+00 -1.734726000000000212e+00
19.8 1.305500000000000327e+00 -7.338600000000003121e+00 -9.352890000000001480e-01
19.9 1.174300000000000566e+00 -7.214299999999997937e+00 -3.918800000000000061e-01
20 1.205099999999999838e+00 -7.278299999999997993e+00 -9.365000000000001101e-02
20.1 1.066900000000000404e+00 -7.426600000000004087e+00 5.730900000000000993e-01
20.2 1.026999999999999247e+00 -7.587100000000003064e+00 6.548099999999998921e-01
20.3 1.168900000000000716e+00 -7.912400000000001654e+00 -4.180099999999999927e-01
20.4 1.086100000000000065e+00 -8.100300000000000722e+00 1.738999999999979451e-02
20.5 1.298500000000000654e+00 -8.781600000000000961e+00 -8.792670000000001318e-01
20.6 1.491799999999999571e+00 -8.957200000000003826e+00 -9.936980000000000812e-01
20.7 1.384000000000000341e+00 -8.841100000000000847e+00 -5.851800000000000335e-01
20.8 1.243600000000000705e+00 -8.793400000000001882e+00 2.449099999999999611e-01
20.9 1.215299999999999159e+00 -8.385500000000003951e+00 1.165569999999999773e+00
21 1.110300000000000509e+00 -8.056799999999999073e+00 1.790299999999999780e+00
21.1 1.154799999999999827e+00 -8.305299999999999017e+00 1.393729999999999691e+00
21.2 1.313100000000000378e+00 -8.215900000000001313e+00 4.528900000000000148e-01
21.3 1.271800000000000708e+00 -8.312599999999999767e+00 1.001199999999999868e-01
21.4 1.384100000000000108e+00 -8.617799999999999017e+00 -9.153830000000000577e-01
21.5 1.635899999999999466e+00 -9.123300000000003962e+00 -2.183910000000000018e+00
21.6 1.897999999999999687e+00 -9.855500000000002814e+00 -2.773800000000000043e+00
21.7 2.369600000000000151e+00 -1.054739999999999966e+01 -3.841320000000000068e+00
21.8 3.209700000000001552e+00 -1.147949999999999804e+01 -4.759170000000000122e+00
21.9 3.741700000000001580e+00 -1.174390000000000001e+01 -5.381130000000000635e+00
22 3.576299999999999812e+00 -1.184090000000000131e+01 -5.267570000000000086e+00
22.1 3.971699999999998454e+00 -1.235369999999999990e+01 -6.045220000000000482e+00
22.2 4.550000000000000711e+00 -1.271250000000000213e+01 -6.427939999999999543e+00
22.3 4.696000000000001506e+00 -1.292850000000000321e+01 -7.192539999999999267e+00
22.4 4.566600000000001103e+00 -1.245270000000000366e+01 -6.277369999999999450e+00
22.5 4.848800000000000665e+00 -1.278599999999999781e+01 -6.926569999999999894e+00
22.6 4.827400000000000801e+00 -1.249670000000000059e+01 -6.903750000000000497e+00
22.7 4.939399999999999125e+00 -1.287600000000000122e+01 -7.380470000000000752e+00
22.8 4.548300000000001120e+00 -1.223150000000000048e+01 -6.235350000000000392e+00
22.9 4.524399999999999977e+00 -1.223359999999999914e+01 -6.296380000000000976e+00
23 4.727399999999999380e+00 -1.183060000000000045e+01 -7.401310000000000500e+00
23.1 4.246800000000000352e+00 -1.179420000000000002e+01 -7.231040000000000134e+00
23.2 3.983299999999999841e+00 -1.197370000000000445e+01 -6.117589999999999861e+00
23.3 4.541699999999998738e+00 -1.204720000000000013e+01 -7.304800000000000182e+00
23.4 4.745200000000000529e+00 -1.221510000000000318e+01 -7.443260000000000431e+00
23.5 4.344500000000000028e+00 -1.208730000000000260e+01 -6.554899999999999949e+00
23.6 4.213799999999999102e+00 -1.172450000000000259e+01 -5.119799999999999685e+00
23.7 3.463100000000000733e+00 -1.111960000000000193e+01 -4.166190000000000282e+00
23.8 2.872699999999998255e+00 -1.074530000000000385e+01 -4.024580000000000268e+00
23.9 3.357500000000001705e+00 -1.112460000000000448e+01 -3.887750000000000039e+00
24 3.491299999999998960e+00 -1.148869999999999791e+01 -4.393729999999999691e+00
24.1 3.221799999999998221e+00 -1.148829999999999885e+01 -4.411279999999999646e+00
24.2 2.615500000000000824e+00 -1.113370000000000104e+01 -3.505130000000000301e+00
24.3 2.575299999999998590e+00 -1.106760000000000232e+01 -3.308900000000000396e+00
24.4 2.550000000000000711e+00 -1.058520000000000394e+01 -3.021609999999999907e+00
24.5 1.867699999999999250e+00 -9.717999999999999972e+00 -2.490085000000000104e+00
24.6 2.170099999999999696e+00 -1.045110000000000028e+01 -3.127069999999999794e+00
24.7 3.029199999999999449e+00 -1.097580000000000311e+01 -4.092560000000000642e+00
24.8 3.823100000000000165e+00 -1.157790000000000319e+01 -5.027359999999999829e+00
24.9 3.780000000000001137e+00 -1.177840000000000131e+01 -4.214990000000000236e+00
25 3.222300000000000608e+00 -1.156290000000000262e+01 -3.031640000000000335e+00
25.1 3.504000000000001336e+00 -1.150340000000000273e+01 -3.836749999999999883e+00
25.2 3.922699999999998965e+00 -1.164060000000000272e+01 -4.422460000000000058e+00
25.3 3.487800000000000011e+00 -1.124639999999999773e+01 -3.605840000000000156e+00
25.4 2.708200000000001495e+00 -1.113460000000000250e+01 -2.673849999999999838e+00
25.5 2.558299999999999130e+00 -1.133419999999999916e+01 -2.551428000000000029e+00
25.6 2.394000000000000128e+00 -1.167950000000000088e+01 -1.731207000000000162e+00
25.7 2.375600000000000378e+00 -1.182120000000000104e+01 -1.564463400000000171e+00
25.8 2.555199999999999250e+00 -1.115680000000000049e+01 -2.168679000000000023e+00
25.9 1.976100000000000634e+00 -1.176739999999999853e+01 -1.975724000000000036e+00
26 2.142400000000000304e+00 -1.176139999999999830e+01 -2.175965999999999845e+00
26.1 2.482099999999999085e+00 -1.159630000000000294e+01 -2.517770000000000064e+00
26.2 2.493900000000000006e+00 -1.107660000000000267e+01 -2.734970000000000123e+00
26.3 3.334299999999998931e+00 -1.100470000000000326e+01 -2.811350000000000016e+00
26.4 4.039999999999999147e+00 -1.034280000000000044e+01 -2.884500000000000064e+00
26.5 4.337599999999998346e+00 -1.063540000000000063e+01 -2.919970000000000176e+00
26.6 4.551400000000001000e+00 -1.072110000000000340e+01 -2.397552000000000127e+00
26.7 2.896699999999999164e+00 -1.148470000000000013e+01 -2.200393000000000043e+00
26.8 2.149900000000000588e+00 -1.181469999999999843e+01 -2.362017000000000255e+00
26.9 1.982900000000000773e+00 -1.205209999999999937e+01 -2.365160000000000373e+00
27 1.443799999999999528e+00 -1.246610000000000085e+01 -2.467763000000000151e+00
27.1 1.457300000000000040e+00 -1.295979999999999777e+01 -2.651069999999999816e+00
27.2 7.096999999999997755e-01 -1.350570000000000093e+01 -2.816510000000000069e+00
27.3 6.135999999999999233e-01 -1.352200000000000202e+01 -2.859469999999999956e+00
27.4 8.969000000000004746e-01 -1.282040000000000290e+01 -2.295201000000000047e+00
27.5 8.252000000000005997e-01 -1.289740000000000109e+01 -2.372147000000000006e+00
27.6 8.549000000000006594e-01 -1.265040000000000120e+01 -2.237861000000000100e+00
27.7 6.100999999999991985e-01 -1.278270000000000195e+01 -2.285098000000000074e+00
27.8 1.534299999999999997e+00 -1.224660000000000437e+01 -2.019039000000000250e+00
27.9 2.508299999999998420e+00 -1.149650000000000105e+01 -1.777448000000000139e+00
28 3.036200000000000898e+00 -1.173050000000000281e+01 -2.261023000000000227e+00
28.1 4.018599999999999284e+00 -1.144439999999999813e+01 -2.246478999999999893e+00
28.2 4.716699999999999449e+00 -1.127700000000000458e+01 -1.628595100000000073e+00
28.3 5.715599999999998460e+00 -1.154220000000000468e+01 -9.909640000000000670e-01
28.4 6.717800000000000438e+00 -1.171300000000000452e+01 -2.411000000000007581e-02
28.5 7.585300000000000153e+00 -1.258569999999999922e+01 5.348299999999999166e-01
28.6 8.251200000000000756e+00 -1.282470000000000354e+01 8.558900000000000396e-01
28.7 7.387399999999999523e+00 -1.291639999999999944e+01 1.072799999999998199e-01
28.8 7.429899999999999949e+00 -1.280610000000000426e+01 4.870700000000001140e-01
28.9 8.333700000000000330e+00 -1.330419999999999803e+01 9.531799999999996942e-01
29 7.809000000000001052e+00 -1.326940000000000097e+01 4.978299999999999947e-01
29.1 7.628799999999998249e+00 -1.357559999999999789e+01 6.996999999999999886e-01
29.2 8.748899999999999011e+00 -1.339409999999999812e+01 1.374039999999999928e+00
29.3 1.012620000000000076e+01 -1.351450000000000173e+01 1.477039999999999687e+00
29.4 1.032430000000000092e+01 -1.343020000000000280e+01 1.150039999999999729e+00
29.5 1.082839999999999847e+01 -1.341730000000000089e+01 8.803899999999997839e-01
29.6 1.128259999999999863e+01 -1.344979999999999976e+01 5.048900000000000610e-01
29.7 1.096049999999999969e+01 -1.349960000000000448e+01 6.711899999999997313e-01
29.8 1.144440000000000168e+01 -1.328109999999999857e+01 4.124900000000000233e-01
29.9 1.176520000000000010e+01 -1.323569999999999780e+01 1.383699999999998820e-01
30 1.134779999999999944e+01 -1.309740000000000393e+01 4.546899999999998165e-01
30.1 1.125720000000000098e+01 -1.331830000000000425e+01 8.991299999999999848e-01
30.2 1.194500000000000028e+01 -1.315660000000000096e+01 1.995499999999998941e-01
30.3 1.259049999999999869e+01 -1.264490000000000336e+01 -6.631250000000000755e-01
30.4 1.218169999999999931e+01 -1.281930000000000192e+01 -2.841200000000001502e-01
30.5 1.226269999999999882e+01 -1.323220000000000240e+01 -2.760000000000006892e-02
30.6 1.282209999999999894e+01 -1.255489999999999995e+01 -1.109546000000000143e+00
30.7 1.312890000000000157e+01 -1.156390000000000029e+01 -2.025187999999999988e+00
30.8 1.336430000000000007e+01 -1.081579999999999941e+01 -2.231580000000000119e+00
30.9 1.315399999999999991e+01 -1.102390000000000114e+01 -1.855268000000000139e+00
31 1.338200000000000145e+01 -1.012630000000000408e+01 -2.227249000000000034e+00
31.1 1.345660000000000167e+01 -9.982600000000001472e+00 -2.173970000000000180e+00
31.2 1.326379999999999981e+01 -1.120469999999999899e+01 -1.891427000000000191e+00
31.3 1.309489999999999910e+01 -1.201390000000000313e+01 -1.703179700000000185e+00
31.4 1.299549999999999983e+01 -1.296369999999999933e+01 -1.150276999999999994e+00
31.5 1.282219999999999871e+01 -1.326170000000000115e+01 -4.766900000000000581e-01
31.6 1.254009999999999891e+01 -1.365139999999999887e+01 5.737600000000000477e-01
31.7 1.257659999999999911e+01 -1.423890000000000455e+01 1.350319999999999965e+00
31.8 1.269010000000000105e+01 -1.476090000000000302e+01 2.154189999999999827e+00
31.9 1.317589999999999861e+01 -1.499469999999999814e+01 3.343469999999999498e+00
32 1.292879999999999896e+01 -1.462190000000000012e+01 3.329619999999999802e+00
32.1 1.241130000000000067e+01 -1.423280000000000101e+01 2.036379999999999857e+00
32.2 1.193669999999999831e+01 -1.398170000000000002e+01 1.771889999999999965e+00
32.3 1.227009999999999934e+01 -1.402820000000000178e+01 1.703430000000000000e+00
32.4 1.266829999999999856e+01 -1.458050000000000423e+01 2.585500000000000131e+00
32.5 1.275779999999999959e+01 -1.481970000000000098e+01 2.473579999999999668e+00
32.6 1.245749999999999957e+01 -1.464329999999999998e+01 1.624049999999999994e+00
32.7 1.303059999999999974e+01 -1.500629999999999953e+01 2.413899999999999491e+00
32.8 1.341819999999999879e+01 -1.540889999999999915e+01 3.411180000000000323e+00
32.9 1.363119999999999976e+01 -1.585970000000000013e+01 4.056549999999999656e+00
33 1.358569999999999922e+01 -1.585170000000000456e+01 4.095150000000000290e+00
33.1 1.312239999999999895e+01 -1.541200000000000259e+01 3.382079999999999753e+00
33.2 1.293550000000000111e+01 -1.497190000000000154e+01 2.858140000000000125e+00
33.3 1.220429999999999993e+01 -1.424570000000000292e+01 2.111629999999999896e+00
33.4 1.257700000000000173e+01 -1.443830000000000169e+01 2.308729999999999727e+00
33.5 1.275049999999999883e+01 -1.471600000000000463e+01 2.739990000000000148e+00
33.6 1.248179999999999978e+01 -1.446409999999999840e+01 1.901329999999999742e+00
33.7 1.259140000000000015e+01 -1.458569999999999922e+01 2.204730000000000079e+00
33.8 1.307610000000000028e+01 -1.497770000000000223e+01 2.995139999999999691e+00
33.9 1.351190000000000069e+01 -1.530220000000000269e+01 3.780639999999999556e+00
34 1.384639999999999915e+01 -1.613619999999999877e+01 4.335409999999999542e+00
34.1 1.396750000000000114e+01 -1.642810000000000414e+01 4.686149999999999594e+00
34.2 1.355039999999999978e+01 -1.543819999999999837e+01 3.974099999999999522e+00
34.3 1.276409999999999911e+01 -1.497269999999999968e+01 2.844279999999999919e+00
34.4 1.249109999999999943e+01 -1.402270000000000394e+01 2.127660000000000107e+00
34.5 1.257679999999999865e+01 -1.393790000000000262e+01 1.249449999999999950e+00
34.6 1.276069999999999993e+01 -1.436280000000000356e+01 2.007699999999999818e+00
34.7 1.244969999999999999e+01 -1.361110000000000397e+01 1.192579999999999973e+00
34.8 1.251350000000000051e+01 -1.303060000000000329e+01 1.612999999999999989e-01
34.9 1.250189999999999912e+01 -1.326630000000000464e+01 5.252799999999999692e-01
35 1.249370000000000047e+01 -1.361629999999999896e+01 1.134710000000000107e+00
35.1 1.266270000000000095e+01 -1.458719999999999928e+01 2.106370000000000076e+00
35.2 1.310810000000000031e+01 -1.522230000000000061e+01 3.129709999999999770e+00
35.3 1.357910000000000039e+01 -1.565900000000000247e+01 3.944800000000000306e+00
35.4 1.379060000000000130e+01 -1.609140000000000370e+01 4.426800000000000068e+00
35.5 1.399220000000000041e+01 -1.637659999999999982e+01 4.680279999999999774e+00
35.6 1.441460000000000008e+01 -1.693790000000000262e+01 5.259130000000000749e+00
35.7 1.428350000000000009e+01 -1.714259999999999806e+01 5.255580000000000140e+00
35.8 1.436680000000000135e+01 -1.771610000000000085e+01 5.647380000000000067e+00
35.9 1.447169999999999845e+01 -1.791399999999999793e+01 5.784660000000000579e+00
36 1.432460000000000022e+01 -1.880260000000000176e+01 6.339380000000000237e+00
36.1 1.424200000000000088e+01 -1.863420000000000343e+01 6.300489999999999924e+00
36.2 1.425659999999999883e+01 -1.980869999999999820e+01 6.775220000000000908e+00
36.3 1.439209999999999923e+01 -1.929340000000000188e+01 6.524300000000000210e+00
36.4 1.457329999999999970e+01 -2.014949999999999974e+01 6.863290000000001001e+00
36.5 1.467790000000000106e+01 -2.071250000000000213e+01 7.208170000000000854e+00
36.6 1.437760000000000105e+01 -2.001459999999999795e+01 6.990240000000000009e+00
36.7 1.406960000000000122e+01 -1.950819999999999865e+01 6.504609999999999559e+00
36.8 1.487119999999999820e+01 -1.971660000000000323e+01 6.705719999999999459e+00
36.9 1.513459999999999894e+01 -1.949800000000000111e+01 6.532149999999999679e+00
37 1.419000000000000128e+01 -1.915360000000000085e+01 6.251379999999999271e+00
37.1 1.461139999999999972e+01 -1.911280000000000356e+01 6.516550000000000509e+00
37.2 1.544829999999999970e+01 -1.939080000000000226e+01 6.854100000000000747e+00
37.3 1.624399999999999977e+01 -1.956789999999999807e+01 6.906330000000000524e+00
37.4 1.540289999999999893e+01 -1.952930000000000277e+01 6.526950000000001140e+00
37.5 1.492630000000000123e+01 -1.954199999999999804e+01 6.704130000000001033e+00
37.6 1.542470000000000141e+01 -1.969790000000000063e+01 6.708220000000000738e+00
37.7 1.487630000000000052e+01 -1.939620000000000388e+01 6.616419999999999746e+00
37.8 1.580610000000000070e+01 -1.917790000000000461e+01 6.684649999999999537e+00
37.9 1.650540000000000163e+01 -1.899190000000000467e+01 6.156309999999999505e+00
38 1.672340000000000160e+01 -1.898450000000000060e+01 6.001749999999999474e+00
38.1 1.642849999999999966e+01 -1.891959999999999908e+01 6.466029999999999944e+00
38.2 1.582779999999999987e+01 -1.886479999999999890e+01 6.403940000000000410e+00
38.3 1.496580000000000155e+01 -1.925239999999999796e+01 6.538380000000000081e+00
38.4 1.622109999999999985e+01 -1.910369999999999990e+01 6.337350000000000705e+00
38.5 1.640520000000000067e+01 -1.900510000000000232e+01 6.260510000000000019e+00
38.6 1.594040000000000035e+01 -1.954969999999999786e+01 6.901370000000000005e+00
38.7 1.516769999999999996e+01 -2.024740000000000251e+01 7.234180000000000277e+00
38.8 1.447139999999999915e+01 -2.026909999999999812e+01 7.425370000000000914e+00
38.9 1.555539999999999878e+01 -1.986110000000000397e+01 6.944000000000000838e+00
39 1.634530000000000172e+01 -1.956200000000000117e+01 6.669640000000001123e+00
39.1 1.712890000000000157e+01 -1.946680000000000277e+01 6.398120000000000474e+00
39.2 1.816829999999999856e+01 -1.895860000000000056e+01 5.680299999999999017e+00
39.3 1.866429999999999723e+01 -1.848229999999999862e+01 5.388650000000000162e+00
39.4 1.900560000000000116e+01 -1.795429999999999993e+01 4.734140000000000015e+00
39.5 1.966179999999999950e+01 -1.750239999999999796e+01 3.663460000000000161e+00
39.6 2.014990000000000236e+01 -1.705640000000000001e+01 2.730339999999999545e+00
39.7 1.958409999999999940e+01 -1.751880000000000237e+01 3.042359999999999953e+00
39.8 1.971150000000000091e+01 -1.704470000000000240e+01 2.477930000000000188e+00
39.9 2.035810000000000031e+01 -1.690179999999999794e+01 2.351789999999999825e+00
40 1.949830000000000041e+01 -1.754530000000000101e+01 2.868659999999999766e+00
40.1 1.870530000000000115e+01 -1.822970000000000468e+01 3.780099999999999572e+00
40.2 1.789809999999999945e+01 -1.874210000000000420e+01 4.218349999999999156e+00
40.3 1.718299999999999983e+01 -1.932700000000000173e+01 5.291800000000000281e+00
40.4 1.755709999999999837e+01 -1.898070000000000235e+01 4.767789999999999750e+00
40.5 1.738029999999999831e+01 -1.914069999999999894e+01 4.669929999999999026e+00
40.6 1.689349999999999952e+01 -1.948030000000000328e+01 5.305849999999999511e+00
40.7 1.774220000000000041e+01 -1.888670000000000115e+01 4.641439999999999344e+00
40.8 1.870620000000000260e+01 -1.826170000000000115e+01 3.802540000000000031e+00
40.9 1.866270000000000095e+01 -1.826190000000000069e+01 3.961219999999999519e+00
41 1.929509999999999792e+01 -1.758459999999999823e+01 2.845169999999999977e+00
41.1 2.018860000000000099e+01 -1.724610000000000198e+01 2.581669999999999465e+00
41.2 2.097630000000000194e+01 -1.680719999999999814e+01 1.867319999999999869e+00
41.3 2.154829999999999757e+01 -1.603859999999999886e+01 1.408869999999999845e+00
41.4 2.203790000000000049e+01 -1.562130000000000152e+01 8.533699999999999619e-01
41.5 2.158440000000000225e+01 -1.617480000000000118e+01 1.306159999999999766e+00
41.6 2.075240000000000151e+01 -1.679960000000000164e+01 2.145119999999999916e+00
41.7 2.105709999999999837e+01 -1.690900000000000247e+01 2.076009999999999689e+00
41.8 2.024029999999999774e+01 -1.743560000000000443e+01 2.628019999999999801e+00
41.9 1.961950000000000216e+01 -1.752059999999999818e+01 2.927709999999999813e+00
42 1.881620000000000203e+01 -1.790940000000000154e+01 3.220750000000000224e+00
42.1 1.932130000000000081e+01 -1.758750000000000213e+01 3.038429999999999520e+00
42.2 1.880709999999999837e+01 -1.812829999999999941e+01 3.482270000000000199e+00
42.3 1.900600000000000023e+01 -1.798099999999999810e+01 3.508719999999999839e+00
42.4 1.842630000000000123e+01 -1.838850000000000406e+01 4.163919999999999177e+00
42.5 1.804700000000000060e+01 -1.891189999999999927e+01 5.168379999999999086e+00
42.6 1.773939999999999984e+01 -1.912760000000000460e+01 5.072850000000000747e+00
42.7 1.825009999999999977e+01 -1.868140000000000001e+01 4.553789999999999338e+00
42.8 1.864679999999999893e+01 -1.802829999999999799e+01 3.800289999999999946e+00
42.9 1.784390000000000143e+01 -1.877679999999999794e+01 4.358789999999999054e+00
43 1.716969999999999885e+01 -1.917650000000000077e+01 4.909829999999999472e+00
43.1 1.720919999999999916e+01 -1.913680000000000447e+01 4.624579999999999913e+00
43.2 1.651760000000000161e+01 -1.930440000000000467e+01 5.349259999999999238e+00
43.3 1.567379999999999995e+01 -1.974639999999999773e+01 6.312099999999999156e+00
43.4 1.510399999999999920e+01 -1.992370000000000019e+01 6.780150000000000787e+00
43.5 1.521689999999999898e+01 -2.013359999999999772e+01 6.994170000000000442e+00
43.6 1.637239999999999895e+01 -1.934319999999999951e+01 6.129960000000000520e+00
43.7 1.719709999999999894e+01 -1.903239999999999910e+01 5.248929999999999652e+00
43.8 1.770680000000000121e+01 -1.877130000000000010e+01 4.398350000000000648e+00
43.9 1.871359999999999957e+01 -1.834110000000000085e+01 3.865150000000000308e+00
44 1.916590000000000060e+01 -1.772770000000000223e+01 3.242310000000000247e+00
44.1 2.008480000000000132e+01 -1.732130000000000436e+01 2.770659999999999901e+00
44.2 2.070029999999999859e+01 -1.678920000000000456e+01 1.833609999999999740e+00
44.3 2.021650000000000347e+01 -1.724930000000000163e+01 2.771769999999999623e+00
44.4 2.005859999999999843e+01 -1.731610000000000227e+01 2.815709999999999713e+00
44.5 1.923519999999999897e+01 -1.773569999999999780e+01 3.178069999999999506e+00
44.6 1.863349999999999795e+01 -1.830350000000000321e+01 3.835260000000000336e+00
44.7 1.846940000000000026e+01 -1.834870000000000445e+01 3.751969999999999583e+00
44.8 1.941570000000000107e+01 -1.799040000000000461e+01 3.400689999999999547e+00
44.9 2.032200000000000273e+01 -1.716900000000000048e+01 2.412839999999999652e+00
45 1.935779999999999745e+01 -1.752919999999999945e+01 3.028339999999999588e+00
45.1 1.866890000000000072e+01 -1.827240000000000109e+01 3.778759999999999675e+00
45.2 1.851359999999999673e+01 -1.842530000000000356e+01 3.828720000000000123e+00
45.3 1.919590000000000174e+01 -1.781140000000000256e+01 3.363709999999999756e+00
45.4 1.923060000000000258e+01 -1.779589999999999961e+01 3.290599999999999969e+00
45.5 1.857419999999999760e+01 -1.824040000000000461e+01 3.913670000000000204e+00
45.6 1.817190000000000083e+01 -1.883950000000000458e+01 4.682470000000000354e+00
45.7 1.763639999999999830e+01 -1.920830000000000481e+01 5.219979999999999620e+00
45.8 1.688870000000000005e+01 -2.023860000000000170e+01 5.854580000000000339e+00
45.9 1.692790000000000106e+01 -2.038129999999999953e+01 5.839850000000000207e+00
46 1.632610000000000028e+01 -2.099100000000000321e+01 6.373749999999999361e+00
46.1 1.586700000000000088e+01 -2.134780000000000300e+01 6.587530000000000996e+00
46.2 1.539590000000000103e+01 -2.207430000000000447e+01 6.806860000000000355e+00
46.3 1.479149999999999920e+01 -2.287569999999999837e+01 7.118930000000000646e+00
46.4 1.360069999999999979e+01 -2.348419999999999774e+01 7.198790000000000688e+00
46.5 1.203930000000000078e+01 -2.366509999999999891e+01 7.179289999999999949e+00
46.6 1.114329999999999998e+01 -2.352990000000000137e+01 7.078409999999999869e+00
46.7 1.050219999999999843e+01 -2.318230000000000146e+01 6.973190000000000666e+00
46.8 1.021369999999999933e+01 -2.315210000000000079e+01 6.950110000000000454e+00
46.9 9.470900000000000318e+00 -2.256390000000000029e+01 6.926569999999999894e+00
47 8.366399999999998727e+00 -2.206670000000000087e+01 6.769099999999999895e+00
47.1 8.106999999999999318e+00 -2.192490000000000450e+01 6.922819999999999752e+00
47.2 8.674700000000001410e+00 -2.230849999999999866e+01 6.887679999999999580e+00
47.3 8.996300000000001518e+00 -2.249460000000000193e+01 6.937280000000001223e+00
47.4 9.373400000000000176e+00 -2.309310000000000329e+01 6.702730000000000743e+00
47.5 9.911799999999999500e+00 -2.353250000000000242e+01 6.571970000000000312e+00
47.6 1.019069999999999965e+01 -2.452970000000000184e+01 6.331429999999999225e+00
47.7 1.095200000000000173e+01 -2.573829999999999885e+01 5.804199999999999804e+00
47.8 1.148689999999999856e+01 -2.660790000000000433e+01 5.247469999999999857e+00
47.9 1.177189999999999870e+01 -2.712630000000000408e+01 4.924699999999999633e+00
48 1.208699999999999974e+01 -2.741769999999999996e+01 4.565229999999999677e+00
48.1 1.238210000000000122e+01 -2.819679999999999964e+01 3.279039999999999733e+00
48.2 1.251289999999999836e+01 -2.897139999999999915e+01 2.298699999999999743e+00
48.3 1.263459999999999894e+01 -2.901710000000000278e+01 1.371830000000000105e+00
48.4 1.326889999999999858e+01 -2.953660000000000352e+01 1.693399999999998240e-01
48.5 1.344549999999999912e+01 -2.996300000000000452e+01 -8.136880000000000779e-01
48.6 1.351539999999999964e+01 -3.053069999999999951e+01 -1.512424000000000213e+00
48.7 1.338579999999999970e+01 -3.031520000000000081e+01 -7.713410000000000544e-01
48.8 1.361179999999999879e+01 -3.040889999999999915e+01 -1.403420000000000112e+00
48.9 1.399510000000000076e+01 -3.104220000000000468e+01 -2.591454999999999842e+00
49 1.446270000000000167e+01 -3.145840000000000103e+01 -3.549809999999999910e+00
49.1 1.501670000000000016e+01 -3.203159999999999741e+01 -4.181480000000000530e+00
49.2 1.470189999999999841e+01 -3.169710000000000250e+01 -3.760299999999999976e+00
49.3 1.428509999999999991e+01 -3.125190000000000268e+01 -3.132870000000000044e+00
49.4 1.396199999999999974e+01 -3.105520000000000280e+01 -2.641169999999999796e+00
49.5 1.371049999999999969e+01 -3.064409999999999812e+01 -1.902118000000000198e+00
49.6 1.343309999999999960e+01 -2.988959999999999795e+01 -6.966590000000001393e-01
49.7 1.332130000000000081e+01 -3.009059999999999846e+01 -4.685799999999999965e-01
49.8 1.311449999999999960e+01 -2.978409999999999869e+01 4.665699999999999292e-01
49.9 1.319500000000000028e+01 -2.967409999999999926e+01 5.139599999999999724e-01
50 1.306200000000000117e+01 -2.977350000000000207e+01 7.125399999999997291e-01
50.1 1.292940000000000111e+01 -2.972470000000000212e+01 1.257870000000000044e+00
50.2 1.322050000000000125e+01 -2.992619999999999791e+01 1.615699999999999914e-01
50.3 1.312940000000000040e+01 -2.993669999999999831e+01 3.471699999999999786e-01
50.4 1.301379999999999981e+01 -2.982470000000000354e+01 7.729800000000000004e-01
50.5 1.284380000000000166e+01 -2.929770000000000252e+01 9.746299999999998853e-01
50.6 1.324089999999999989e+01 -3.002860000000000085e+01 4.560999999999992838e-02
50.7 1.312519999999999953e+01 -2.961790000000000234e+01 1.947699999999998877e-01
50.8 1.327489999999999881e+01 -2.991979999999999862e+01 6.359999999999987885e-02
50.9 1.330539999999999878e+01 -3.025060000000000215e+01 -8.325340000000001073e-01
51 1.354629999999999868e+01 -3.026869999999999905e+01 -6.618470000000000741e-01
51.1 1.334380000000000166e+01 -3.040450000000000230e+01 -5.195500000000001783e-01
51.2 1.355249999999999844e+01 -3.028539999999999921e+01 -1.404152999999999984e+00
51.3 1.397240000000000038e+01 -3.089920000000000400e+01 -2.567331000000000252e+00
51.4 1.460259999999999891e+01 -3.159590000000000387e+01 -3.380860000000000198e+00
51.5 1.521189999999999998e+01 -3.194490000000000052e+01 -4.075660000000000061e+00
51.6 1.553419999999999845e+01 -3.216979999999999507e+01 -4.383189999999999920e+00
51.7 1.631390000000000029e+01 -3.277720000000000766e+01 -4.874039999999999928e+00
51.8 1.728930000000000078e+01 -3.355620000000000402e+01 -4.739270000000000316e+00
51.9 1.753829999999999956e+01 -3.369469999999999743e+01 -4.723650000000000126e+00
52 1.695309999999999917e+01 -3.308270000000000266e+01 -4.776720000000000077e+00
52.1 1.663240000000000052e+01 -3.252559999999999718e+01 -5.271889999999999965e+00
52.2 1.592330000000000112e+01 -3.223409999999999798e+01 -5.502330000000000609e+00
52.3 1.529329999999999856e+01 -3.155710000000000193e+01 -6.066319999999999268e+00
52.4 1.546750000000000114e+01 -3.172620000000000218e+01 -5.921359999999999957e+00
52.5 1.506459999999999866e+01 -3.090020000000000167e+01 -6.421630000000000393e+00
52.6 1.461959999999999837e+01 -3.023829999999999885e+01 -6.884880000000000777e+00
52.7 1.430809999999999960e+01 -2.949840000000000018e+01 -7.458429999999999893e+00
52.8 1.449780000000000157e+01 -3.001330000000000453e+01 -7.333149999999999835e+00
52.9 1.508109999999999928e+01 -3.106550000000000367e+01 -6.384109999999999729e+00
53 1.558340000000000103e+01 -3.187310000000000443e+01 -5.887499999999999289e+00
53.1 1.530209999999999937e+01 -3.147510000000000119e+01 -6.176479999999999748e+00
53.2 1.557090000000000174e+01 -3.183390000000000342e+01 -6.026379999999999626e+00
53.3 1.592660000000000053e+01 -3.213710000000000377e+01 -5.701890000000000569e+00
53.4 1.527899999999999991e+01 -3.117259999999999920e+01 -6.300370000000000914e+00
53.5 1.579420000000000002e+01 -3.219200000000000728e+01 -5.695819999999999439e+00
53.6 1.654769999999999897e+01 -3.256440000000000623e+01 -5.230780000000000207e+00
53.7 1.604889999999999972e+01 -3.229290000000000305e+01 -5.500939999999999941e+00
53.8 1.565520000000000067e+01 -3.190549999999999997e+01 -5.818139999999999645e+00
53.9 1.618580000000000041e+01 -3.238240000000000407e+01 -5.494089999999999918e+00
54 1.713119999999999976e+01 -3.319450000000000500e+01 -4.826050000000000395e+00
54.1 1.742220000000000013e+01 -3.369689999999999941e+01 -4.735580000000000567e+00
54.2 1.791169999999999973e+01 -3.398409999999999798e+01 -4.415160000000000196e+00
54.3 1.854899999999999949e+01 -3.448910000000000764e+01 -4.560050000000000381e+00
54.4 1.936710000000000065e+01 -3.508129999999999882e+01 -4.294909999999999783e+00
54.5 1.893209999999999837e+01 -3.463620000000000232e+01 -4.442059999999999675e+00
54.6 1.989690000000000225e+01 -3.564379999999999882e+01 -4.304050000000000153e+00
54.7 1.958370000000000033e+01 -3.555129999999999768e+01 -4.268489999999999895e+00
54.8 1.901530000000000342e+01 -3.481250000000000000e+01 -4.473650000000000126e+00
54.9 1.819989999999999952e+01 -3.433459999999999468e+01 -4.546020000000000394e+00
55 1.901100000000000279e+01 -3.508990000000000009e+01 -4.482390000000000541e+00
55.1 1.831530000000000058e+01 -3.428940000000000055e+01 -4.671540000000000248e+00
55.2 1.842500000000000071e+01 -3.424899999999999523e+01 -4.659119999999999706e+00
55.3 1.877969999999999828e+01 -3.473640000000000327e+01 -4.386960000000000193e+00
55.4 1.845449999999999946e+01 -3.432600000000000762e+01 -4.583709999999999951e+00
55.5 1.791850000000000165e+01 -3.374450000000000216e+01 -4.686320000000000263e+00
55.6 1.775430000000000064e+01 -3.377270000000000039e+01 -4.571310000000000429e+00
55.7 1.675969999999999871e+01 -3.314530000000000598e+01 -4.883929999999999438e+00
55.8 1.724340000000000117e+01 -3.360170000000000812e+01 -4.815300000000000580e+00
55.9 1.674530000000000030e+01 -3.263479999999999848e+01 -5.066279999999999895e+00
56 1.645830000000000126e+01 -3.244259999999999877e+01 -5.363089999999999691e+00
56.1 1.725600000000000023e+01 -3.316150000000000375e+01 -4.955310000000000770e+00
56.2 1.756250000000000000e+01 -3.364329999999999643e+01 -4.587200000000000166e+00
56.3 1.843990000000000151e+01 -3.434999999999999432e+01 -4.520609999999999573e+00
56.4 1.935929999999999751e+01 -3.523350000000000648e+01 -4.500389999999999446e+00
56.5 2.017860000000000298e+01 -3.588110000000000355e+01 -4.279930000000000234e+00
56.6 1.997890000000000299e+01 -3.568919999999999959e+01 -4.185220000000000162e+00
56.7 2.061140000000000327e+01 -3.621880000000000166e+01 -4.198460000000000747e+00
56.8 2.145830000000000126e+01 -3.723340000000000316e+01 -3.562660000000000160e+00
56.9 2.192099999999999937e+01 -3.785309999999999775e+01 -3.234049999999999869e+00
57 2.218580000000000041e+01 -3.805750000000000455e+01 -3.350200000000000067e+00
57.1 2.157390000000000185e+01 -3.737109999999999843e+01 -3.684620000000000228e+00
57.2 2.179990000000000094e+01 -3.798750000000001137e+01 -3.235310000000000130e+00
57.3 2.266040000000000276e+01 -3.889360000000000639e+01 -2.799140000000000406e+00
57.4 2.297749999999999915e+01 -3.969200000000000728e+01 -2.112905000000000033e+00
57.5 2.313530000000000086e+01 -4.043640000000000612e+01 -1.795949000000000018e+00
57.6 2.309270000000000067e+01 -3.994960000000000377e+01 -1.850631000000000137e+00
57.7 2.276380000000000337e+01 -3.887180000000000746e+01 -2.147091000000000083e+00
57.8 2.244530000000000314e+01 -3.863190000000000168e+01 -2.795080000000000009e+00
57.9 2.295900000000000318e+01 -3.935309999999999775e+01 -2.474974000000000007e+00
58 2.238799999999999812e+01 -3.851780000000000825e+01 -2.865680000000000227e+00
58.1 2.182780000000000342e+01 -3.780720000000000880e+01 -3.544399999999999995e+00
58.2 2.156700000000000017e+01 -3.718580000000000041e+01 -3.646120000000000250e+00
58.3 2.099839999999999662e+01 -3.645860000000000412e+01 -3.886160000000000281e+00
58.4 2.024219999999999686e+01 -3.554710000000000036e+01 -4.348510000000000097e+00
58.5 2.004079999999999728e+01 -3.556170000000000186e+01 -4.264100000000000001e+00
58.6 1.928690000000000282e+01 -3.504779999999999518e+01 -4.338890000000000136e+00
58.7 1.870060000000000144e+01 -3.462890000000000157e+01 -4.369340000000000224e+00
58.8 1.913360000000000127e+01 -3.493919999999999959e+01 -4.377950000000000230e+00
58.9 1.823460000000000036e+01 -3.413880000000000337e+01 -4.475179999999999936e+00
59 1.709740000000000038e+01 -3.318919999999999959e+01 -4.908580000000000609e+00
59.1 1.653170000000000073e+01 -3.275889999999999702e+01 -5.031080000000000219e+00
59.2 1.623110000000000142e+01 -3.232930000000000348e+01 -5.396309999999999718e+00
59.3 1.549459999999999837e+01 -3.161309999999999931e+01 -6.072060000000000457e+00
59.4 1.538779999999999859e+01 -3.175570000000000093e+01 -6.293150000000000688e+00
59.5 1.611670000000000158e+01 -3.249890000000000612e+01 -5.451209999999999667e+00
59.6 1.703419999999999845e+01 -3.322060000000000457e+01 -4.911270000000000024e+00
59.7 1.772929999999999851e+01 -3.385349999999999682e+01 -4.663990000000000080e+00
59.8 1.858529999999999660e+01 -3.452500000000000568e+01 -4.385749999999999815e+00
59.9 1.953269999999999840e+01 -3.546479999999999677e+01 -4.431869999999999976e+00
60 2.029240000000000066e+01 -3.606960000000000832e+01 -4.157249999999999446e+00
60.1 2.064280000000000115e+01 -3.621840000000000259e+01 -4.164340000000000153e+00
60.2 2.112530000000000285e+01 -3.683220000000000027e+01 -3.839069999999999983e+00
60.3 2.181130000000000280e+01 -3.733410000000000650e+01 -3.307669999999999888e+00
60.4 2.262149999999999750e+01 -3.784180000000000632e+01 -2.994040000000000035e+00
60.5 2.195729999999999649e+01 -3.759720000000000084e+01 -3.451020000000000199e+00
60.6 2.116839999999999833e+01 -3.716779999999999973e+01 -3.996539999999999981e+00
60.7 2.048210000000000264e+01 -3.665080000000000382e+01 -4.305540000000000589e+00
60.8 1.965310000000000201e+01 -3.586240000000000805e+01 -4.395279999999999632e+00
60.9 1.958919999999999817e+01 -3.537359999999999616e+01 -4.338480000000000558e+00
61 1.890699999999999648e+01 -3.476269999999999527e+01 -4.431829999999999714e+00
61.1 1.817980000000000018e+01 -3.432580000000000098e+01 -4.725579999999999892e+00
61.2 1.736609999999999943e+01 -3.361759999999999593e+01 -4.742359999999999687e+00
61.3 1.690459999999999852e+01 -3.305280000000000484e+01 -4.844649999999999679e+00
61.4 1.745240000000000080e+01 -3.386679999999999779e+01 -4.647650000000000503e+00
61.5 1.661890000000000001e+01 -3.257009999999999650e+01 -4.952250000000000263e+00
61.6 1.625890000000000057e+01 -3.237910000000000821e+01 -4.850620000000000154e+00
61.7 1.681569999999999965e+01 -3.312829999999999586e+01 -4.966739999999999711e+00
61.8 1.652779999999999916e+01 -3.294509999999999650e+01 -4.928499999999999659e+00
61.9 1.636280000000000001e+01 -3.240529999999999688e+01 -4.816430000000000433e+00
62 1.618570000000000064e+01 -3.232829999999999870e+01 -4.889459999999999695e+00
62.1 1.643779999999999930e+01 -3.246150000000000091e+01 -4.831839999999999691e+00
62.2 1.733539999999999992e+01 -3.308209999999999695e+01 -4.690939999999999444e+00
62.3 1.716469999999999985e+01 -3.295539999999999736e+01 -4.728690000000000282e+00
62.4 1.837079999999999913e+01 -3.368840000000000146e+01 -4.588440000000000296e+00
62.5 1.915250000000000341e+01 -3.486369999999999436e+01 -4.408809999999999896e+00
62.6 1.999759999999999849e+01 -3.577370000000000516e+01 -4.273200000000000109e+00
62.7 2.063629999999999853e+01 -3.631900000000000261e+01 -4.176120000000000054e+00
62.8 2.111209999999999809e+01 -3.683249999999999602e+01 -3.772400000000000198e+00
62.9 2.089350000000000307e+01 -3.654309999999999548e+01 -3.977320000000000189e+00
63 2.115270000000000294e+01 -3.700310000000000343e+01 -3.946320000000000050e+00
63.1 2.177380000000000138e+01 -3.794650000000000034e+01 -3.453230000000000022e+00
63.2 2.223080000000000211e+01 -3.875660000000000593e+01 -3.234090000000000131e+00
63.3 2.275379999999999825e+01 -3.943430000000000746e+01 -2.604874999999999829e+00
63.4 2.234000000000000341e+01 -3.843449999999999989e+01 -3.022670000000000190e+00
63.5 2.221560000000000201e+01 -3.802600000000001046e+01 -3.164590000000000014e+00
63.6 2.144210000000000349e+01 -3.726460000000000150e+01 -3.753570000000000295e+00
63.7 2.184579999999999700e+01 -3.785920000000000130e+01 -3.547550000000000203e+00
63.8 2.121029999999999660e+01 -3.682300000000000750e+01 -3.882980000000000320e+00
63.9 2.057520000000000238e+01 -3.617759999999999820e+01 -4.033190000000000275e+00
64 1.980749999999999744e+01 -3.559959999999999525e+01 -4.289630000000000720e+00
64.1 1.892840000000000344e+01 -3.492109999999999559e+01 -4.513659999999999783e+00
64.2 1.857809999999999917e+01 -3.438909999999999911e+01 -4.500479999999999592e+00
64.3 1.811139999999999972e+01 -3.359000000000000341e+01 -4.592690000000000161e+00
64.4 1.713319999999999865e+01 -3.309270000000000778e+01 -4.738770000000000593e+00
64.5 1.775789999999999935e+01 -3.366379999999999484e+01 -4.741620000000000168e+00
64.6 1.859870000000000090e+01 -3.418399999999999750e+01 -4.575810000000000599e+00
64.7 1.936419999999999675e+01 -3.515520000000000778e+01 -4.416180000000000661e+00
64.8 1.895579999999999643e+01 -3.472079999999999700e+01 -4.476829999999999643e+00
64.9 1.817109999999999914e+01 -3.387170000000000414e+01 -4.659750000000000725e+00
65 1.824830000000000041e+01 -3.402779999999999916e+01 -4.500980000000000203e+00
65.1 1.876539999999999964e+01 -3.472960000000000491e+01 -4.599380000000000024e+00
65.2 1.823880000000000123e+01 -3.398080000000000211e+01 -4.408419999999999561e+00
65.3 1.880799999999999983e+01 -3.467459999999999809e+01 -4.449270000000000280e+00
65.4 1.935560000000000258e+01 -3.529309999999999548e+01 -4.443030000000000257e+00
65.5 2.018939999999999912e+01 -3.600629999999999598e+01 -4.239230000000000054e+00
65.6 2.087100000000000222e+01 -3.646370000000000289e+01 -3.900409999999999933e+00
65.7 2.105460000000000065e+01 -3.679940000000000566e+01 -3.874690000000000190e+00
65.8 2.022099999999999653e+01 -3.606900000000000261e+01 -4.329420000000000712e+00
65.9 1.966810000000000258e+01 -3.555880000000000507e+01 -4.268769999999999953e+00
66 1.880969999999999942e+01 -3.467579999999999529e+01 -4.383029999999999760e+00
66.1 1.783429999999999893e+01 -3.373839999999999861e+01 -4.542130000000000223e+00
66.2 1.695609999999999928e+01 -3.297830000000000439e+01 -4.741640000000000299e+00
66.3 1.764689999999999870e+01 -3.372509999999999764e+01 -4.612230000000000274e+00
66.4 1.806220000000000070e+01 -3.423080000000000211e+01 -4.568020000000000636e+00
66.5 1.899069999999999681e+01 -3.484430000000000405e+01 -4.511010000000000630e+00
66.6 1.962989999999999924e+01 -3.537269999999999470e+01 -4.317220000000000724e+00
66.7 2.059680000000000177e+01 -3.610859999999999559e+01 -4.269339999999999691e+00
66.8 2.095259999999999678e+01 -3.720120000000000005e+01 -4.046710000000000029e+00
66.9 2.144749999999999801e+01 -3.764890000000001180e+01 -3.803170000000000162e+00
67 2.190259999999999962e+01 -3.812550000000000239e+01 -3.528210000000000068e+00
67.1 2.233370000000000033e+01 -3.887290000000000134e+01 -3.018040000000000056e+00
67.2 2.296390000000000242e+01 -3.958760000000000900e+01 -2.473275000000000112e+00
67.3 2.279209999999999781e+01 -3.960240000000000293e+01 -2.477831000000000117e+00
67.4 2.239209999999999923e+01 -3.851500000000000057e+01 -2.930979999999999919e+00
67.5 2.270329999999999870e+01 -3.901449999999999818e+01 -2.823700000000000099e+00
67.6 2.258180000000000121e+01 -3.878570000000000562e+01 -2.632979999999999876e+00
67.7 2.263870000000000005e+01 -3.844940000000001135e+01 -2.721530000000000005e+00
67.8 2.269489999999999696e+01 -3.922610000000000241e+01 -2.319174000000000291e+00
67.9 2.302530000000000143e+01 -4.018810000000000571e+01 -1.559497300000000086e+00
68 2.279399999999999693e+01 -3.970550000000000068e+01 -2.033597000000000321e+00
68.1 2.245089999999999719e+01 -3.872020000000000550e+01 -2.663980000000000015e+00
68.2 2.205499999999999972e+01 -3.835300000000000864e+01 -3.306270000000000042e+00
68.3 2.268599999999999994e+01 -3.877670000000000528e+01 -2.792480000000000295e+00
68.4 2.277900000000000347e+01 -3.954340000000000543e+01 -2.225642000000000120e+00
68.5 2.300130000000000052e+01 -4.015879999999999939e+01 -1.707532800000000073e+00
68.6 2.275549999999999784e+01 -3.970369999999999777e+01 -2.134409000000000223e+00
68.7 2.294440000000000168e+01 -4.005380000000000962e+01 -1.842986000000000013e+00
68.8 2.319489999999999696e+01 -4.042849999999999966e+01 -1.529915300000000089e+00
68.9 2.299730000000000274e+01 -3.924590000000000600e+01 -2.396622999999999948e+00
69 2.312189999999999657e+01 -3.994780000000000086e+01 -1.976550000000000029e+00
69.1 2.301469999999999771e+01 -4.052640000000000953e+01 -1.525651300000000044e+00
69.2 2.320649999999999835e+01 -3.944420000000000925e+01 -1.996437000000000239e+00
69.3 2.328589999999999804e+01 -3.888269999999999982e+01 -2.226608000000000143e+00
69.4 2.402669999999999817e+01 -3.815879999999999939e+01 -2.606270000000000309e+00
69.5 2.397330000000000183e+01 -3.877380000000000848e+01 -2.298989999999999867e+00
69.6 2.378770000000000095e+01 -3.858610000000000184e+01 -2.418250000000000011e+00
69.7 2.430380000000000251e+01 -3.783910000000000196e+01 -2.692890000000000228e+00
69.8 2.377289999999999992e+01 -3.847550000000001091e+01 -2.440864000000000367e+00
69.9 2.346029999999999660e+01 -3.946550000000000580e+01 -1.891032000000000046e+00
70 2.315409999999999968e+01 -4.007010000000001071e+01 -1.723950000000000093e+00
70.1 2.332959999999999923e+01 -4.035010000000001185e+01 -1.576155200000000089e+00
70.2 2.268910000000000338e+01 -4.101760000000000161e+01 -1.400407000000000179e+00
70.3 2.215180000000000149e+01 -4.185739999999999839e+01 -1.241964999999999986e+00
70.4 2.230550000000000210e+01 -4.178419999999999845e+01 -1.389091000000000076e+00
70.5 2.304690000000000083e+01 -4.095080000000000098e+01 -1.678940800000000122e+00
70.6 2.368560000000000088e+01 -4.012420000000000186e+01 -1.878674000000000177e+00
70.7 2.352109999999999701e+01 -4.033140000000000214e+01 -1.800360000000000182e+00
70.8 2.265149999999999864e+01 -4.141190000000000282e+01 -1.365151000000000003e+00
70.9 2.175639999999999930e+01 -4.245589999999999975e+01 -1.002577000000000051e+00
71 2.062510000000000332e+01 -4.316009999999999991e+01 -8.776160000000000627e-01
71.1 2.147180000000000177e+01 -4.245380000000000109e+01 -1.093260000000000121e+00
71.2 2.155919999999999703e+01 -4.240220000000000766e+01 -1.192497000000000140e+00
71.3 2.135640000000000072e+01 -4.247780000000000200e+01 -1.030925000000000091e+00
71.4 2.022279999999999944e+01 -4.332659999999999911e+01 -7.053810000000001468e-01
71.5 1.943789999999999907e+01 -4.419060000000000343e+01 -2.292899999999999938e-01
71.6 1.835810000000000031e+01 -4.488139999999999930e+01 1.470899999999999430e-01
71.7 1.843890000000000029e+01 -4.471540000000000248e+01 1.584799999999999542e-01
71.8 1.923140000000000072e+01 -4.405200000000000671e+01 -3.535400000000001874e-01
71.9 2.027270000000000039e+01 -4.367490000000000805e+01 -7.061020000000001184e-01
72 2.097800000000000153e+01 -4.282590000000000430e+01 -1.083867000000000136e+00
72.1 2.166210000000000235e+01 -4.225540000000000873e+01 -1.243620000000000170e+00
72.2 2.226200000000000045e+01 -4.171850000000000591e+01 -1.338351999999999986e+00
72.3 2.245539999999999736e+01 -4.172760000000000957e+01 -1.220381000000000160e+00
72.4 2.302680000000000149e+01 -4.111939999999999884e+01 -1.798855000000000093e+00
72.5 2.279820000000000135e+01 -4.095440000000000680e+01 -1.578805300000000189e+00
72.6 2.368999999999999773e+01 -4.024220000000001107e+01 -2.172248000000000179e+00
72.7 2.441590000000000060e+01 -3.949220000000001107e+01 -2.330044000000000004e+00
72.8 2.502550000000000097e+01 -3.893200000000000216e+01 -3.221250000000000391e+00
72.9 2.519800000000000040e+01 -3.918800000000000239e+01 -3.095740000000000158e+00
73 2.533610000000000184e+01 -3.917210000000000036e+01 -3.296210000000000306e+00
73.1 2.432139999999999702e+01 -3.947910000000000252e+01 -2.692800000000000082e+00
73.2 2.375990000000000180e+01 -4.010940000000000794e+01 -2.126028999999999947e+00
73.3 2.401670000000000016e+01 -3.991750000000000398e+01 -2.178913000000000100e+00
73.4 2.423689999999999856e+01 -3.974040000000000816e+01 -2.501891000000000087e+00
73.5 2.344769999999999754e+01 -4.039939999999999998e+01 -1.800745000000000040e+00
73.6 2.290259999999999962e+01 -4.089430000000000121e+01 -1.740866000000000025e+00
73.7 2.236330000000000240e+01 -4.174590000000000600e+01 -1.380811000000000011e+00
73.8 2.262199999999999989e+01 -4.127840000000000487e+01 -1.378840000000000066e+00
73.9 2.342090000000000316e+01 -4.047840000000000771e+01 -1.788496000000000086e+00
74 2.277720000000000056e+01 -4.120040000000000191e+01 -1.581350400000000045e+00
74.1 2.222570000000000334e+01 -4.191410000000000480e+01 -1.210894000000000137e+00
74.2 2.271459999999999724e+01 -4.138779999999999859e+01 -1.535846900000000126e+00
74.3 2.361110000000000042e+01 -4.041850000000000875e+01 -1.790700000000000180e+00
74.4 2.427890000000000015e+01 -3.951839999999999975e+01 -2.334648000000000057e+00
74.5 2.420369999999999777e+01 -3.963330000000000553e+01 -2.336974000000000107e+00
74.6 2.376639999999999731e+01 -4.027500000000000568e+01 -2.111407000000000256e+00
74.7 2.287069999999999936e+01 -4.114160000000001105e+01 -1.491755000000000164e+00
74.8 2.212400000000000233e+01 -4.219790000000000418e+01 -1.201636000000000148e+00
74.9 2.189000000000000057e+01 -4.219840000000000657e+01 -1.236875000000000169e+00
75 2.147379999999999711e+01 -4.243110000000000070e+01 -1.340793000000000124e+00
75.1 2.024419999999999931e+01 -4.301080000000000325e+01 -9.668040000000001077e-01
75.2 1.980669999999999931e+01 -4.310699999999999932e+01 -9.125210000000001376e-01
75.3 2.058850000000000335e+01 -4.280480000000000018e+01 -1.065428000000000264e+00
75.4 2.137489999999999668e+01 -4.239509999999999934e+01 -1.147102999999999984e+00
75.5 2.234579999999999700e+01 -4.174580000000000268e+01 -1.230334000000000039e+00
75.6 2.295729999999999649e+01 -4.092289999999999850e+01 -1.860305000000000097e+00
75.7 2.320759999999999934e+01 -4.089500000000001023e+01 -1.805485000000000007e+00
75.8 2.380660000000000309e+01 -3.977740000000000009e+01 -2.285515000000000185e+00
75.9 2.411970000000000169e+01 -3.851350000000000762e+01 -2.295211000000000112e+00
76 2.420089999999999719e+01 -3.829850000000000421e+01 -2.528901999999999983e+00
76.1 2.485099999999999909e+01 -3.720029999999999859e+01 -3.014540000000000219e+00
76.2 2.500310000000000343e+01 -3.637810000000000343e+01 -3.620039999999999925e+00
76.3 2.481400000000000006e+01 -3.655930000000000746e+01 -3.531660000000000021e+00
76.4 2.462599999999999767e+01 -3.756430000000000291e+01 -2.892250000000000210e+00
76.5 2.392399999999999949e+01 -3.865930000000000177e+01 -2.389471000000000345e+00
76.6 2.372999999999999687e+01 -3.918480000000000985e+01 -2.025765000000000260e+00
76.7 2.327929999999999922e+01 -4.025410000000000821e+01 -1.749516999999999989e+00
76.8 2.278190000000000026e+01 -4.117040000000000077e+01 -1.291835000000000067e+00
76.9 2.360139999999999816e+01 -4.024280000000000257e+01 -1.967192000000000052e+00
77 2.409550000000000125e+01 -3.961840000000000828e+01 -2.119136000000000131e+00
77.1 2.439090000000000202e+01 -3.874380000000000734e+01 -2.437435000000000240e+00
77.2 2.454339999999999833e+01 -3.775780000000000314e+01 -2.771399999999999864e+00
77.3 2.457630000000000337e+01 -3.740140000000000953e+01 -2.844110000000000138e+00
77.4 2.474040000000000106e+01 -3.764209999999999923e+01 -3.030260000000000176e+00
77.5 2.407410000000000139e+01 -3.854950000000000898e+01 -2.473327999999999971e+00
77.6 2.435510000000000019e+01 -3.892820000000000391e+01 -2.277679000000000009e+00
77.7 2.371240000000000236e+01 -3.969030000000000769e+01 -2.047061999999999937e+00
77.8 2.315310000000000201e+01 -4.017430000000000234e+01 -1.767152000000000056e+00
77.9 2.274329999999999785e+01 -4.111209999999999809e+01 -1.498252000000000139e+00
78 2.261010000000000275e+01 -4.136440000000000339e+01 -1.336243000000000070e+00
78.1 2.262219999999999942e+01 -4.121980000000000643e+01 -1.418217000000000061e+00
78.2 2.171600000000000108e+01 -4.249230000000000018e+01 -1.113102000000000036e+00
78.3 2.157780000000000342e+01 -4.254800000000000182e+01 -1.136557000000000039e+00
78.4 2.075289999999999679e+01 -4.303760000000001185e+01 -9.624930000000001540e-01
78.5 2.166740000000000066e+01 -4.234050000000000580e+01 -8.954310000000000880e-01
78.6 2.234349999999999881e+01 -4.179710000000000036e+01 -1.298586000000000240e+00
78.7 2.250189999999999912e+01 -4.163120000000000687e+01 -1.502157000000000187e+00
78.8 2.306689999999999685e+01 -4.100420000000001153e+01 -1.673425400000000174e+00
78.9 2.243339999999999890e+01 -4.138970000000000482e+01 -1.401951000000000169e+00
79 2.201230000000000331e+01 -4.237770000000000437e+01 -1.168036000000000074e+00
79.1 2.090789999999999793e+01 -4.303600000000000136e+01 -1.065859000000000112e+00
79.2 1.994899999999999807e+01 -4.378450000000000841e+01 -6.375780000000000891e-01
79.3 2.054039999999999822e+01 -4.358270000000000266e+01 -8.556890000000001439e-01
79.4 2.128119999999999834e+01 -4.293359999999999843e+01 -9.355410000000000670e-01
79.5 2.172449999999999903e+01 -4.228740000000000521e+01 -1.163515999999999995e+00
79.6 2.155400000000000205e+01 -4.244259999999999877e+01 -1.288208000000000020e+00
79.7 2.062579999999999814e+01 -4.320669999999999789e+01 -9.230940000000000811e-01
79.8 1.973669999999999902e+01 -4.412380000000000280e+01 -4.470300000000000384e-01
79.9 1.901539999999999964e+01 -4.433389999999999986e+01 -1.375000000000015099e-02
80 1.805740000000000123e+01 -4.485200000000000387e+01 3.417399999999999327e-01
80.1 1.726460000000000150e+01 -4.552049999999999841e+01 1.026419999999999888e+00
80.2 1.721079999999999899e+01 -4.648000000000000398e+01 2.058959999999999901e+00
80.3 1.702779999999999916e+01 -4.719240000000000634e+01 2.837999999999999634e+00
80.4 1.688860000000000028e+01 -4.790390000000000725e+01 3.641509999999999803e+00
80.5 1.724180000000000135e+01 -4.754230000000001155e+01 3.378929999999999989e+00
80.6 1.710089999999999932e+01 -4.777219999999999800e+01 3.599589999999999623e+00
80.7 1.725229999999999819e+01 -4.843390000000000839e+01 4.855750000000000455e+00
80.8 1.738159999999999883e+01 -4.815820000000000789e+01 4.296899999999999054e+00
80.9 1.715929999999999822e+01 -4.789419999999999789e+01 3.529929999999999790e+00
81 1.687679999999999936e+01 -4.736890000000001066e+01 2.725649999999999462e+00
81.1 1.713060000000000116e+01 -4.666420000000000812e+01 2.336409999999999876e+00
81.2 1.692559999999999931e+01 -4.771550000000000580e+01 3.384759999999999547e+00
81.3 1.686649999999999849e+01 -4.693930000000000291e+01 2.477239999999999664e+00
81.4 1.702479999999999905e+01 -4.610330000000000439e+01 1.760599999999999721e+00
81.5 1.724289999999999878e+01 -4.639200000000001012e+01 1.880500000000000060e+00
81.6 1.712310000000000088e+01 -4.663179999999999836e+01 2.341489999999999849e+00
81.7 1.700910000000000011e+01 -4.703470000000000084e+01 2.471200000000000063e+00
81.8 1.709380000000000166e+01 -4.747780000000000200e+01 3.009029999999999649e+00
81.9 1.678750000000000142e+01 -4.688330000000000553e+01 2.476199999999999957e+00
82 1.702880000000000038e+01 -4.646920000000000073e+01 1.925580000000000069e+00
82.1 1.715429999999999922e+01 -4.569060000000000343e+01 1.309629999999999850e+00
82.2 1.767859999999999943e+01 -4.525290000000001100e+01 6.815899999999999181e-01
82.3 1.721349999999999980e+01 -4.567300000000000182e+01 1.104670000000000041e+00
82.4 1.671950000000000003e+01 -4.634940000000000282e+01 9.819399999999998130e-01
82.5 1.596940000000000026e+01 -4.724200000000000443e+01 1.248019999999999907e+00
82.6 1.603249999999999886e+01 -4.771829999999999927e+01 1.160489999999999799e+00
82.7 1.648979999999999890e+01 -4.697169999999999845e+01 1.163850000000000051e+00
82.8 1.636029999999999873e+01 -4.691420000000000812e+01 1.235009999999999941e+00
82.9 1.683020000000000138e+01 -4.611750000000000682e+01 1.016809999999999992e+00
83 1.598069999999999879e+01 -4.753600000000000136e+01 1.160369999999999902e+00
83.1 1.564730000000000132e+01 -4.841290000000000759e+01 1.380249999999999755e+00
83.2 1.487669999999999959e+01 -4.936460000000001003e+01 1.205270000000000064e+00
83.3 1.499940000000000140e+01 -4.906690000000000396e+01 1.120439999999999880e+00
83.4 1.536690000000000111e+01 -4.841800000000000637e+01 1.025309999999999722e+00
83.5 1.591390000000000171e+01 -4.759040000000000248e+01 1.192239999999999966e+00
83.6 1.621659999999999968e+01 -4.698220000000000596e+01 1.258559999999999679e+00
83.7 1.683170000000000144e+01 -4.623920000000001096e+01 8.293699999999999406e-01
83.8 1.681650000000000134e+01 -4.623560000000000514e+01 1.015359999999999818e+00
83.9 1.743779999999999930e+01 -4.530010000000000048e+01 5.568800000000000416e-01
84 1.827730000000000032e+01 -4.477519999999999811e+01 7.992999999999983451e-02
84.1 1.885600000000000165e+01 -4.399650000000001171e+01 -4.350100000000001188e-01
84.2 1.827439999999999998e+01 -4.464130000000000109e+01 2.496699999999998365e-01
84.3 1.849040000000000106e+01 -4.453270000000000550e+01 1.760999999999999233e-01
84.4 1.749289999999999878e+01 -4.538990000000001146e+01 7.504599999999999049e-01
84.5 1.719429999999999836e+01 -4.585990000000001032e+01 1.318769999999999776e+00
84.6 1.738100000000000023e+01 -4.669259999999999877e+01 2.361949999999999772e+00
84.7 1.708620000000000161e+01 -4.760330000000000439e+01 3.255339999999999900e+00
84.8 1.700100000000000122e+01 -4.812870000000000914e+01 4.013049999999999784e+00
84.9 1.683360000000000056e+01 -4.874940000000000850e+01 4.998580000000000467e+00
85 1.688870000000000005e+01 -4.851440000000000907e+01 5.007450000000000401e+00
85.1 1.708129999999999882e+01 -4.802850000000000819e+01 4.046929999999999694e+00
85.2 1.701770000000000138e+01 -4.750300000000000011e+01 3.161429999999999740e+00
85.3 1.743959999999999866e+01 -4.813700000000000045e+01 4.227520000000000167e+00
85.4 1.712109999999999843e+01 -4.851310000000000855e+01 5.295209999999999084e+00
85.5 1.736080000000000112e+01 -4.830030000000000712e+01 5.557679999999999509e+00
85.6 1.683920000000000172e+01 -4.833220000000000027e+01 6.287959999999999994e+00
85.7 1.657849999999999824e+01 -4.818000000000000682e+01 7.109230000000000160e+00
85.8 1.627039999999999864e+01 -4.818140000000001066e+01 8.006310000000000926e+00
85.9 1.604009999999999891e+01 -4.775939999999999941e+01 8.891410000000000480e+00
86 1.585419999999999874e+01 -4.713909999999999911e+01 9.660510000000000375e+00
86.1 1.600359999999999872e+01 -4.781610000000000582e+01 8.960910000000000153e+00
86.2 1.579639999999999844e+01 -4.700100000000000477e+01 9.741210000000000591e+00
86.3 1.541029999999999944e+01 -4.606929999999999836e+01 1.063391000000000020e+01
86.4 1.553419999999999845e+01 -4.551030000000000086e+01 1.097081000000000017e+01
86.5 1.580549999999999855e+01 -4.655349999999999966e+01 1.021100999999999992e+01
86.6 1.557539999999999836e+01 -4.682460000000000377e+01 9.989409999999999457e+00
86.7 1.553490000000000038e+01 -4.795100000000000762e+01 9.268510000000000915e+00
86.8 1.508960000000000079e+01 -4.920120000000000005e+01 8.314410000000000522e+00
86.9 1.515190000000000126e+01 -4.873160000000000025e+01 8.437409999999999854e+00
87 1.521580000000000155e+01 -4.789979999999999905e+01 9.200110000000000454e+00
87.1 1.513919999999999888e+01 -4.848140000000000782e+01 8.917010000000001213e+00
87.2 1.505750000000000099e+01 -4.935980000000000700e+01 8.166220000000000923e+00
87.3 1.506479999999999819e+01 -4.970870000000000744e+01 7.903030000000001110e+00
87.4 1.503180000000000049e+01 -4.922980000000001155e+01 8.131669999999999732e+00
87.5 1.462190000000000012e+01 -4.844490000000000407e+01 9.098410000000001219e+00
87.6 1.450929999999999964e+01 -4.817000000000000171e+01 9.154410000000000380e+00
87.7 1.476749999999999829e+01 -4.905510000000001014e+01 8.314149999999999707e+00
87.8 1.477629999999999910e+01 -4.855240000000000578e+01 8.700610000000001065e+00
87.9 1.483190000000000097e+01 -4.824880000000000280e+01 9.058709999999999596e+00
88 1.506709999999999994e+01 -4.817280000000000939e+01 9.080109999999999459e+00
88.1 1.494310000000000116e+01 -4.909610000000000696e+01 8.104330000000000922e+00
88.2 1.519849999999999923e+01 -4.951910000000000878e+01 7.967500000000001137e+00
88.3 1.490810000000000102e+01 -4.845430000000000348e+01 8.764110000000000511e+00
88.4 1.492800000000000082e+01 -4.863870000000000005e+01 8.756109999999999616e+00
88.5 1.466519999999999868e+01 -4.814509999999999934e+01 8.909710000000000463e+00
88.6 1.502759999999999962e+01 -4.731680000000000064e+01 9.918210000000000193e+00
88.7 1.468209999999999837e+01 -4.631110000000001037e+01 1.057651000000000074e+01
88.8 1.474719999999999942e+01 -4.572330000000000894e+01 1.078451000000000093e+01
88.9 1.491850000000000165e+01 -4.605349999999999966e+01 1.064940999999999960e+01
89 1.508759999999999835e+01 -4.623940000000000339e+01 1.055731000000000108e+01
89.1 1.453419999999999845e+01 -4.542750000000000909e+01 1.110311000000000092e+01
89.2 1.397119999999999962e+01 -4.484310000000000684e+01 1.142261000000000060e+01
89.3 1.295949999999999847e+01 -4.411500000000000909e+01 1.171531000000000056e+01
89.4 1.344170000000000087e+01 -4.443829999999999814e+01 1.163330999999999982e+01
89.5 1.396649999999999991e+01 -4.471200000000000330e+01 1.140951000000000093e+01
89.6 1.377169999999999916e+01 -4.465470000000000539e+01 1.165221000000000018e+01
89.7 1.275300000000000011e+01 -4.436209999999999809e+01 1.204361000000000104e+01
89.8 1.176249999999999929e+01 -4.389970000000000994e+01 1.216791000000000089e+01
89.9 1.110539999999999949e+01 -4.319129999999999825e+01 1.179301000000000066e+01
90 1.130799999999999983e+01 -4.349920000000000186e+01 1.187831000000000081e+01
90.1 1.237620000000000076e+01 -4.379579999999999984e+01 1.195691000000000059e+01
90.2 1.281119999999999948e+01 -4.398930000000000007e+01 1.166211000000000020e+01
90.3 1.157610000000000028e+01 -4.348730000000000473e+01 1.179451000000000072e+01
90.4 1.058559999999999945e+01 -4.298280000000001166e+01 1.162870999999999988e+01
90.5 1.123669999999999902e+01 -4.326530000000001053e+01 1.181361000000000061e+01
90.6 1.233010000000000161e+01 -4.370790000000000930e+01 1.175000999999999962e+01
90.7 1.262069999999999936e+01 -4.402680000000000859e+01 1.181850999999999985e+01
90.8 1.156869999999999976e+01 -4.339180000000000348e+01 1.176051000000000002e+01
90.9 1.069229999999999947e+01 -4.292430000000000234e+01 1.185041000000000011e+01
91 1.147370000000000090e+01 -4.315910000000000935e+01 1.199090999999999951e+01
91.1 1.213380000000000081e+01 -4.357210000000000605e+01 1.183491000000000071e+01
91.2 1.113260000000000005e+01 -4.295320000000000960e+01 1.187490999999999985e+01
91.3 1.044170000000000087e+01 -4.272310000000000230e+01 1.166291000000000011e+01
91.4 1.019460000000000122e+01 -4.279180000000000916e+01 1.169691000000000081e+01
91.5 1.006240000000000023e+01 -4.273010000000000730e+01 1.180180999999999969e+01
91.6 1.014000000000000057e+01 -4.267060000000000741e+01 1.187420999999999971e+01
91.7 1.024540000000000006e+01 -4.276069999999999993e+01 1.187180999999999997e+01
91.8 1.054510000000000147e+01 -4.285900000000000887e+01 1.190411000000000108e+01
91.9 1.141539999999999822e+01 -4.318000000000000682e+01 1.183341000000000065e+01
92 1.263419999999999987e+01 -4.414130000000000109e+01 1.164371000000000045e+01
92.1 1.292070000000000007e+01 -4.422820000000000107e+01 1.157010999999999967e+01
92.2 1.387650000000000006e+01 -4.471580000000000155e+01 1.159711000000000070e+01
92.3 1.414870000000000161e+01 -4.468480000000000985e+01 1.139330999999999960e+01
92.4 1.499749999999999872e+01 -4.514079999999999870e+01 1.111861000000000033e+01
92.5 1.426389999999999958e+01 -4.497080000000001121e+01 1.156151000000000018e+01
92.6 1.441519999999999868e+01 -4.489570000000000505e+01 1.137401000000000018e+01
92.7 1.455630000000000024e+01 -4.514560000000000173e+01 1.131951000000000107e+01
92.8 1.518840000000000146e+01 -4.543610000000001037e+01 1.110750999999999955e+01
92.9 1.501190000000000069e+01 -4.525130000000000052e+01 1.109501000000000026e+01
93 1.427809999999999846e+01 -4.508800000000000807e+01 1.126820999999999984e+01
93.1 1.354240000000000066e+01 -4.464410000000000878e+01 1.147410999999999959e+01
93.2 1.434600000000000009e+01 -4.505550000000000921e+01 1.127580999999999989e+01
93.3 1.443199999999999861e+01 -4.534230000000000871e+01 1.134701000000000093e+01
93.4 1.460010000000000119e+01 -4.521080000000000609e+01 1.141791000000000089e+01
93.5 1.475939999999999941e+01 -4.538470000000000937e+01 1.126031000000000049e+01
93.6 1.515520000000000067e+01 -4.600820000000000221e+01 1.088650999999999947e+01
93.7 1.544729999999999848e+01 -4.658740000000000236e+01 1.035830999999999946e+01
93.8 1.586449999999999960e+01 -4.724830000000000041e+01 9.572810000000000485e+00
93.9 1.638319999999999865e+01 -4.791810000000000969e+01 8.643510000000000915e+00
94 1.686309999999999931e+01 -4.838520000000001176e+01 7.839209999999999567e+00
94.1 1.625969999999999871e+01 -4.811339999999999861e+01 8.206480000000000885e+00
94.2 1.617370000000000019e+01 -4.791740000000000066e+01 8.376940000000001163e+00
94.3 1.569829999999999970e+01 -4.830750000000000455e+01 8.536310000000000286e+00
94.4 1.550619999999999976e+01 -4.798680000000000234e+01 9.170809999999999462e+00
94.5 1.569119999999999848e+01 -4.786110000000000753e+01 9.231910000000000949e+00
94.6 1.542539999999999978e+01 -4.713450000000000273e+01 9.867810000000000414e+00
94.7 1.480120000000000147e+01 -4.637430000000000518e+01 1.044521000000000122e+01
94.8 1.444510000000000005e+01 -4.543280000000000030e+01 1.104301000000000066e+01
94.9 1.385820000000000007e+01 -4.472240000000000748e+01 1.145291000000000103e+01
95 1.395299999999999940e+01 -4.492010000000000502e+01 1.130811000000000099e+01
95.1 1.339480000000000004e+01 -4.449179999999999779e+01 1.174741000000000035e+01
95.2 1.423989999999999867e+01 -4.504390000000000782e+01 1.135551000000000066e+01
95.3 1.445550000000000068e+01 -4.501109999999999900e+01 1.124411000000000094e+01
95.4 1.326249999999999929e+01 -4.439790000000000703e+01 1.194941000000000031e+01
95.5 1.255630000000000024e+01 -4.391649999999999920e+01 1.203751000000000104e+01
95.6 1.221839999999999904e+01 -4.346000000000000796e+01 1.199651000000000067e+01
95.7 1.195779999999999887e+01 -4.270629999999999882e+01 1.214480999999999966e+01
95.8 1.184179999999999922e+01 -4.209810000000000230e+01 1.256221000000000032e+01
95.9 1.169920000000000115e+01 -4.232410000000000139e+01 1.242701000000000100e+01
96 1.137829999999999941e+01 -4.141009999999999991e+01 1.253901000000000110e+01
96.1 1.129179999999999851e+01 -4.130280000000000484e+01 1.237941000000000003e+01
96.2 1.149060000000000059e+01 -4.164440000000000452e+01 1.253241000000000049e+01
96.3 1.130709999999999837e+01 -4.238179999999999836e+01 1.210350999999999999e+01
96.4 1.154159999999999897e+01 -4.241500000000000625e+01 1.218801000000000023e+01
96.5 1.184860000000000113e+01 -4.294540000000000646e+01 1.130030999999999963e+01
96.6 1.166880000000000095e+01 -4.257480000000001041e+01 1.192401000000000089e+01
96.7 1.158670000000000044e+01 -4.239590000000001169e+01 1.172011000000000003e+01
96.8 1.160600000000000165e+01 -4.228640000000000043e+01 1.184311000000000114e+01
96.9 1.162020000000000053e+01 -4.146699999999999875e+01 1.216981000000000002e+01
97 1.175359999999999872e+01 -4.261110000000000753e+01 1.180250999999999983e+01
97.1 1.173320000000000007e+01 -4.250740000000000407e+01 1.173860999999999954e+01
97.2 1.196999999999999886e+01 -4.318740000000001089e+01 1.103001000000000076e+01
97.3 1.189089999999999847e+01 -4.279449999999999932e+01 1.178730999999999973e+01
97.4 1.194920000000000115e+01 -4.209580000000001121e+01 1.288180999999999976e+01
97.5 1.160150000000000148e+01 -4.221059999999999945e+01 1.221720999999999968e+01
97.6 1.201200000000000045e+01 -4.302890000000000725e+01 1.124711000000000105e+01
97.7 1.196849999999999881e+01 -4.350920000000000698e+01 1.097821000000000069e+01
97.8 1.236299999999999955e+01 -4.372160000000000935e+01 1.077810999999999986e+01
97.9 1.276180000000000092e+01 -4.410620000000000118e+01 1.040181000000000111e+01
98 1.285010000000000119e+01 -4.425330000000001007e+01 1.051431000000000004e+01
98.1 1.178729999999999833e+01 -4.349940000000000850e+01 1.103800999999999988e+01
98.2 1.120739999999999981e+01 -4.332670000000000243e+01 1.114141000000000048e+01
98.3 1.223969999999999914e+01 -4.398799999999999955e+01 1.050241000000000113e+01
98.4 1.205689999999999884e+01 -4.370820000000000505e+01 1.090930999999999962e+01
98.5 1.164300000000000068e+01 -4.337150000000001171e+01 1.129580999999999946e+01
98.6 1.139410000000000167e+01 -4.320799999999999841e+01 1.130131000000000085e+01
98.7 1.074139999999999873e+01 -4.315950000000000841e+01 1.127911000000000108e+01
98.8 1.087049999999999983e+01 -4.311870000000000402e+01 1.149781000000000120e+01
98.9 1.040429999999999922e+01 -4.278320000000000789e+01 1.170241000000000042e+01
99 1.021569999999999823e+01 -4.270340000000000202e+01 1.177231000000000094e+01
99.1 1.036809999999999832e+01 -4.263150000000000261e+01 1.188291000000000075e+01
99.2 1.111870000000000047e+01 -4.286030000000000939e+01 1.211371000000000109e+01
99.3 1.187539999999999907e+01 -4.311979999999999791e+01 1.199390999999999963e+01
99.4 1.285020000000000095e+01 -4.312600000000000477e+01 1.232271000000000072e+01
99.5 1.286570000000000036e+01 -4.352540000000000475e+01 1.213921000000000028e+01
99.6 1.386129999999999995e+01 -4.374900000000000944e+01 1.227411000000000030e+01
99.7 1.391479999999999961e+01 -4.388940000000000907e+01 1.228120999999999974e+01
99.8 1.364229999999999876e+01 -4.418560000000000798e+01 1.195101000000000013e+01
99.9 1.288889999999999958e+01 -4.405470000000001107e+01 1.182061000000000028e+01
100 1.308470000000000155e+01 -4.430150000000000432e+01 1.170461000000000062e+01
100.1 1.412940000000000040e+01 -4.475469999999999970e+01 1.151031000000000049e+01
100.2 1.442210000000000036e+01 -4.480880000000000507e+01 1.139010999999999996e+01
100.3 1.393979999999999819e+01 -4.462260000000000559e+01 1.150241000000000113e+01
100.4 1.293750000000000000e+01 -4.430120000000000857e+01 1.201590999999999987e+01
100.5 1.254139999999999944e+01 -4.407030000000000314e+01 1.196451000000000064e+01
100.6 1.233749999999999858e+01 -4.411169999999999902e+01 1.213330999999999982e+01
100.7 1.361360000000000170e+01 -4.448040000000000305e+01 1.173881000000000085e+01
100.8 1.269920000000000115e+01 -4.397350000000000136e+01 1.203190999999999988e+01
100.9 1.158510000000000062e+01 -4.329749999999999943e+01 1.195110999999999990e+01
101 1.071829999999999927e+01 -4.286030000000000939e+01 1.177730999999999995e+01
101.1 1.127799999999999869e+01 -4.333870000000000289e+01 1.187270999999999965e+01
101.2 1.071000000000000085e+01 -4.288840000000000430e+01 1.164090999999999987e+01
101.3 1.166669999999999874e+01 -4.328540000000000987e+01 1.204461000000000048e+01
101.4 1.167899999999999849e+01 -4.343850000000000477e+01 1.184091000000000093e+01
101.5 1.277749999999999986e+01 -4.382440000000001135e+01 1.183581000000000039e+01
101.6 1.289420000000000144e+01 -4.407040000000000646e+01 1.170301000000000080e+01
101.7 1.209530000000000172e+01 -4.330910000000000082e+01 1.195741000000000120e+01
101.8 1.274680000000000035e+01 -4.372960000000000491e+01 1.184980999999999973e+01
101.9 1.317579999999999885e+01 -4.428230000000000643e+01 1.190431000000000061e+01
102 1.283520000000000039e+01 -4.431390000000000384e+01 1.173710999999999949e+01
102.1 1.205640000000000001e+01 -4.350130000000000052e+01 1.167511000000000010e+01
102.2 1.097390000000000043e+01 -4.328000000000000114e+01 1.176391000000000098e+01
102.3 1.076699999999999946e+01 -4.316670000000000584e+01 1.194381000000000093e+01
102.4 1.201960000000000051e+01 -4.373430000000000462e+01 1.186321000000000048e+01
102.5 1.293900000000000006e+01 -4.419599999999999795e+01 1.171021000000000001e+01
102.6 1.221969999999999956e+01 -4.357220000000000937e+01 1.210970999999999975e+01
102.7 1.149699999999999989e+01 -4.346180000000001087e+01 1.181801000000000101e+01
102.8 1.034390000000000143e+01 -4.278509999999999991e+01 1.166411000000000087e+01
102.9 1.062209999999999965e+01 -4.308790000000000475e+01 1.185631000000000057e+01
103 1.161039999999999850e+01 -4.362040000000000362e+01 1.206231000000000009e+01
103.1 1.262440000000000140e+01 -4.416089999999999804e+01 1.166251000000000104e+01
103.2 1.370169999999999888e+01 -4.454380000000000450e+01 1.125471000000000110e+01
103.3 1.484329999999999927e+01 -4.524820000000001130e+01 1.141840999999999973e+01
103.4 1.473470000000000013e+01 -4.493250000000000455e+01 1.134791000000000061e+01
103.5 1.511260000000000048e+01 -4.525690000000000168e+01 1.129391000000000034e+01
103.6 1.477080000000000126e+01 -4.528360000000000696e+01 1.126701000000000086e+01
103.7 1.403399999999999892e+01 -4.471810000000000684e+01 1.147201000000000093e+01
103.8 1.434860000000000113e+01 -4.473250000000000171e+01 1.147371000000000052e+01
103.9 1.394539999999999935e+01 -4.483910000000000196e+01 1.144521000000000122e+01
104 1.499350000000000094e+01 -4.504959999999999809e+01 1.120580999999999960e+01
104.1 1.608709999999999951e+01 -4.490160000000000196e+01 1.121621000000000024e+01
104.2 1.603750000000000142e+01 -4.453480000000000416e+01 1.121860999999999997e+01
104.3 1.710940000000000083e+01 -4.461129999999999995e+01 1.073811000000000071e+01
104.4 1.800039999999999907e+01 -4.442470000000000141e+01 1.040971000000000046e+01
104.5 1.910130000000000194e+01 -4.442620000000000857e+01 9.844010000000000815e+00
104.6 1.843870000000000076e+01 -4.414160000000001105e+01 1.013511000000000095e+01
104.7 1.802289999999999992e+01 -4.369760000000000844e+01 1.080991000000000035e+01
104.8 1.723519999999999897e+01 -4.357359999999999900e+01 1.187231000000000058e+01
104.9 1.686890000000000001e+01 -4.337960000000001060e+01 1.275951000000000057e+01
105 1.649239999999999995e+01 -4.365730000000000643e+01 1.320771000000000051e+01
105.1 1.629649999999999821e+01 -4.377330000000000609e+01 1.461660999999999966e+01
105.2 1.642249999999999943e+01 -4.421290000000000475e+01 1.436031000000000013e+01
105.3 1.621640000000000015e+01 -4.403350000000000364e+01 1.462041000000000146e+01
105.4 1.631650000000000134e+01 -4.404290000000000305e+01 1.387891000000000119e+01
105.5 1.626549999999999940e+01 -4.397670000000000812e+01 1.468331000000000053e+01
105.6 1.660750000000000171e+01 -4.424170000000000869e+01 1.327810999999999986e+01
105.7 1.652130000000000010e+01 -4.404560000000000741e+01 1.419241000000000064e+01
105.8 1.618349999999999866e+01 -4.397440000000000282e+01 1.461911000000000094e+01
105.9 1.577949999999999875e+01 -4.398390000000000555e+01 1.529970999999999925e+01
106 1.627659999999999840e+01 -4.392040000000000077e+01 1.444381000000000093e+01
106.1 1.669099999999999895e+01 -4.364400000000000546e+01 1.288480999999999987e+01
106.2 1.681080000000000041e+01 -4.375400000000000489e+01 1.221521000000000079e+01
106.3 1.699549999999999983e+01 -4.359369999999999834e+01 1.222061000000000064e+01
106.4 1.699830000000000041e+01 -4.385880000000000223e+01 1.202200999999999986e+01
106.5 1.664150000000000063e+01 -4.358420000000000982e+01 1.256141000000000041e+01
106.6 1.629329999999999856e+01 -4.399609999999999843e+01 1.355581000000000103e+01
106.7 1.669419999999999860e+01 -4.374099999999999966e+01 1.340310999999999986e+01
106.8 1.719889999999999830e+01 -4.379959999999999809e+01 1.247051000000000087e+01
106.9 1.742470000000000141e+01 -4.380800000000000693e+01 1.204051000000000116e+01
107 1.743080000000000140e+01 -4.395650000000000546e+01 1.189991000000000021e+01
107.1 1.753369999999999962e+01 -4.422850000000001103e+01 1.127111000000000018e+01
107.2 1.707039999999999935e+01 -4.415760000000000218e+01 1.211820999999999948e+01
107.3 1.695009999999999906e+01 -4.419340000000001112e+01 1.202060999999999957e+01
107.4 1.753920000000000101e+01 -4.415109999999999957e+01 1.139971000000000068e+01
107.5 1.822830000000000084e+01 -4.397469999999999857e+01 1.069681000000000104e+01
107.6 1.923870000000000147e+01 -4.437140000000000839e+01 9.964809999999999945e+00
107.7 1.959179999999999922e+01 -4.455190000000000339e+01 9.653310000000001168e+00
107.8 1.911979999999999791e+01 -4.429520000000000834e+01 1.004960999999999949e+01
107.9 2.023899999999999721e+01 -4.472220000000000084e+01 9.455109999999999459e+00
108 1.985450000000000159e+01 -4.466049999999999898e+01 9.586310000000000997e+00
108.1 2.011339999999999861e+01 -4.472860000000000014e+01 9.603110000000000923e+00
108.2 2.125469999999999970e+01 -4.546580000000000155e+01 9.002410000000001133e+00
108.3 2.230100000000000193e+01 -4.600670000000000925e+01 8.710309999999999775e+00
108.4 2.327700000000000102e+01 -4.665090000000000714e+01 8.340329999999999799e+00
108.5 2.274949999999999761e+01 -4.628960000000000719e+01 9.037409999999999499e+00
108.6 2.193110000000000070e+01 -4.577600000000001046e+01 9.065509999999999735e+00
108.7 2.119469999999999743e+01 -4.544330000000000780e+01 9.086209999999999454e+00
108.8 2.224289999999999878e+01 -4.610990000000001032e+01 8.735610000000001207e+00
108.9 2.309470000000000312e+01 -4.648860000000000525e+01 8.264190000000001035e+00
109 2.391810000000000258e+01 -4.692570000000000618e+01 8.088150000000000617e+00
109.1 2.448799999999999955e+01 -4.741410000000000480e+01 8.119350000000000733e+00
109.2 2.508840000000000003e+01 -4.781029999999999802e+01 7.602389999999999759e+00
109.3 2.534389999999999787e+01 -4.790810000000000457e+01 7.649610000000000909e+00
109.4 2.629390000000000072e+01 -4.806799999999999784e+01 7.187100000000000932e+00
109.5 2.699640000000000128e+01 -4.811250000000001137e+01 6.434810000000000585e+00
109.6 2.759069999999999823e+01 -4.828100000000000591e+01 6.219939999999999358e+00
109.7 2.803240000000000265e+01 -4.814540000000000930e+01 6.018599999999999284e+00
109.8 2.754549999999999699e+01 -4.837990000000000634e+01 6.935570000000000235e+00
109.9 2.821710000000000207e+01 -4.826850000000000307e+01 5.996290000000000120e+00
110 2.814390000000000214e+01 -4.814440000000000452e+01 5.341609999999999303e+00
110.1 2.833720000000000283e+01 -4.834459999999999980e+01 4.388519999999999754e+00
110.2 2.779039999999999822e+01 -4.835609999999999786e+01 5.543860000000000454e+00
110.3 2.758030000000000115e+01 -4.826480000000000814e+01 6.662000000000000810e+00
110.4 2.764900000000000091e+01 -4.834850000000000136e+01 6.878940000000000055e+00
110.5 2.799130000000000251e+01 -4.840630000000000166e+01 6.745129999999999626e+00
110.6 2.770250000000000057e+01 -4.812749999999999773e+01 7.586130000000000706e+00
110.7 2.771430000000000149e+01 -4.832740000000001146e+01 7.316050000000000608e+00
110.8 2.832139999999999702e+01 -4.875270000000000437e+01 6.215749999999999886e+00
110.9 2.912780000000000058e+01 -4.911330000000000950e+01 5.603830000000000311e+00
111 2.887899999999999778e+01 -4.919530000000000314e+01 6.179309999999999192e+00
111.1 2.957849999999999824e+01 -4.928170000000000073e+01 5.062820000000000320e+00
111.2 2.959259999999999735e+01 -4.859920000000001039e+01 5.166439999999999699e+00
111.3 2.898870000000000147e+01 -4.851330000000000098e+01 6.204599999999999227e+00
111.4 2.891779999999999973e+01 -4.859660000000000935e+01 6.342549999999999244e+00
111.5 2.948930000000000007e+01 -4.843870000000001141e+01 5.266009999999999636e+00
111.6 2.994380000000000308e+01 -4.784929999999999950e+01 3.977829999999999533e+00
111.7 3.043520000000000181e+01 -4.788009999999999877e+01 3.703519999999999701e+00
111.8 3.111699999999999733e+01 -4.793410000000000082e+01 3.548399999999999554e+00
111.9 3.104930000000000234e+01 -4.777730000000001098e+01 3.518070000000000253e+00
112 3.038459999999999894e+01 -4.757930000000000348e+01 4.527760000000000673e+00
112.1 3.079419999999999646e+01 -4.767289999999999850e+01 4.260189999999999699e+00
112.2 3.124640000000000128e+01 -4.794410000000000593e+01 3.417839999999999545e+00
112.3 3.173930000000000007e+01 -4.782820000000000960e+01 2.993049999999999766e+00
112.4 3.230199999999999960e+01 -4.741479999999999961e+01 3.252750000000000252e+00
112.5 3.325220000000000198e+01 -4.742670000000001096e+01 2.893680000000000252e+00
112.6 3.397849999999999682e+01 -4.752660000000000196e+01 2.385099999999999998e+00
112.7 3.421959999999999980e+01 -4.750110000000000809e+01 2.567889999999999784e+00
112.8 3.496840000000000259e+01 -4.802530000000000143e+01 1.695240000000000080e+00
112.9 3.527159999999999940e+01 -4.845780000000000598e+01 1.142139999999999933e+00
113 3.554729999999999990e+01 -4.907740000000001146e+01 1.447299999999998033e-01
113.1 3.570420000000000016e+01 -4.920070000000001187e+01 2.699999999999991296e-02
113.2 3.582139999999999702e+01 -4.878990000000000293e+01 9.338799999999998214e-01
113.3 3.556550000000000011e+01 -4.849090000000001055e+01 1.084379999999999900e+00
113.4 3.568449999999999989e+01 -4.867249999999999943e+01 1.232029999999999959e+00
113.5 3.548060000000000258e+01 -4.852330000000000609e+01 1.217859999999999943e+00
113.6 3.557489999999999952e+01 -4.889419999999999789e+01 5.482499999999999041e-01
113.7 3.557339999999999947e+01 -4.923340000000000316e+01 -3.414600000000000968e-01
113.8 3.599329999999999785e+01 -4.942570000000000618e+01 -1.024564000000000252e+00
113.9 3.619449999999999790e+01 -4.943290000000000362e+01 -1.637721900000000064e+00
114 3.591870000000000118e+01 -4.914920000000000755e+01 -1.759881000000000029e+00
114.1 3.561970000000000169e+01 -4.938410000000000366e+01 -6.130300000000001859e-01
114.2 3.595490000000000208e+01 -4.928140000000000498e+01 -1.256657000000000135e+00
114.3 3.615010000000000190e+01 -4.938280000000000314e+01 -1.857509999999999994e+00
114.4 3.587590000000000146e+01 -4.934759999999999991e+01 -1.277209000000000039e+00
114.5 3.586119999999999663e+01 -4.942610000000000525e+01 -2.401500000000000856e-01
114.6 3.592640000000000100e+01 -4.909980000000000189e+01 7.398400000000000531e-01
114.7 3.597189999999999799e+01 -4.901490000000001146e+01 2.682599999999999429e-01
114.8 3.611379999999999768e+01 -4.951870000000000971e+01 -7.218230000000001034e-01
114.9 3.630180000000000007e+01 -4.981660000000000821e+01 -1.576083200000000017e+00
115 3.629339999999999833e+01 -4.946160000000000423e+01 -1.976128000000000107e+00
115.1 3.608850000000000335e+01 -4.880140000000000100e+01 -2.665189999999999948e+00
115.2 3.599130000000000251e+01 -4.854930000000000234e+01 -2.550957000000000363e+00
115.3 3.610190000000000055e+01 -4.816949999999999932e+01 -2.964640000000000164e+00
115.4 3.616329999999999956e+01 -4.797390000000000043e+01 -3.644730000000000025e+00
115.5 3.652539999999999765e+01 -4.765860000000000696e+01 -4.198159999999999670e+00
115.6 3.681040000000000134e+01 -4.636790000000000589e+01 -4.746520000000000294e+00
115.7 3.651590000000000202e+01 -4.533859999999999957e+01 -5.210440000000000182e+00
115.8 3.699830000000000041e+01 -4.563290000000000646e+01 -5.012599999999999945e+00
115.9 3.680349999999999966e+01 -4.657620000000000005e+01 -3.958660000000000068e+00
116 3.650280000000000058e+01 -4.746829999999999927e+01 -3.709550000000000125e+00
116.1 3.655100000000000193e+01 -4.869140000000000157e+01 -3.057380000000000209e+00
116.2 3.662389999999999901e+01 -4.969640000000001123e+01 -2.741620000000000168e+00
116.3 3.668229999999999791e+01 -4.970080000000000098e+01 -2.742100000000000204e+00
116.4 3.672860000000000014e+01 -4.967670000000001096e+01 -2.865860000000000074e+00
116.5 3.665440000000000254e+01 -5.033330000000000837e+01 -2.519537999999999833e+00
116.6 3.664289999999999736e+01 -4.970669999999999789e+01 -2.584640999999999966e+00
116.7 3.665270000000000294e+01 -5.073560000000000514e+01 -2.202862000000000098e+00
116.8 3.645810000000000173e+01 -5.115340000000000487e+01 -2.041409000000000251e+00
116.9 3.636390000000000100e+01 -5.048400000000000887e+01 -2.078352999999999895e+00
117 3.627439999999999998e+01 -4.993529999999999802e+01 -2.368326999999999849e+00
117.1 3.647520000000000095e+01 -4.987539999999999907e+01 -2.384733999999999909e+00
117.2 3.666310000000000002e+01 -5.060130000000000905e+01 -2.504417000000000115e+00
117.3 3.646430000000000149e+01 -4.955470000000001107e+01 -2.461653000000000091e+00
117.4 3.659940000000000282e+01 -4.833450000000000557e+01 -3.089680000000000426e+00
117.5 3.630460000000000065e+01 -4.850330000000001007e+01 -2.817709999999999937e+00
117.6 3.626219999999999999e+01 -4.872830000000000439e+01 -2.983319999999999972e+00
117.7 3.644780000000000086e+01 -4.924240000000000350e+01 -2.771230000000000082e+00
117.8 3.644709999999999894e+01 -5.042180000000000462e+01 -2.198787999999999965e+00
117.9 3.660150000000000148e+01 -5.156410000000001048e+01 -2.067909999999999915e+00
118 3.665359999999999729e+01 -5.273010000000000730e+01 -2.253408999999999995e+00
118.1 3.685329999999999728e+01 -5.321640000000000725e+01 -2.357562000000000157e+00
118.2 3.750030000000000285e+01 -5.465610000000000923e+01 -2.290178000000000047e+00
118.3 3.791049999999999898e+01 -5.639679999999999893e+01 -2.282173000000000229e+00
118.4 3.785289999999999822e+01 -5.718619999999999948e+01 -2.608219000000000065e+00
118.5 3.763719999999999999e+01 -5.730890000000000839e+01 -2.789089999999999847e+00
118.6 3.705449999999999733e+01 -5.661460000000001003e+01 -2.642640000000000100e+00
118.7 3.769350000000000023e+01 -5.749670000000000414e+01 -2.900409999999999933e+00
118.8 3.713519999999999754e+01 -5.669440000000000168e+01 -2.835110000000000241e+00
118.9 3.686489999999999867e+01 -5.577560000000001139e+01 -2.974409999999999776e+00
119 3.680799999999999983e+01 -5.555490000000000350e+01 -2.891720000000000290e+00
119.1 3.708129999999999882e+01 -5.563410000000000366e+01 -2.991610000000000102e+00
119.2 3.775319999999999965e+01 -5.627300000000001035e+01 -3.265280000000000182e+00
119.3 3.778450000000000131e+01 -5.668120000000000402e+01 -3.386050000000000004e+00
119.4 3.798680000000000234e+01 -5.760980000000000700e+01 -3.029609999999999914e+00
119.5 3.815540000000000020e+01 -5.841989999999999839e+01 -3.049660000000000259e+00
119.6 3.836390000000000100e+01 -5.910200000000000387e+01 -3.169900000000000162e+00
119.7 3.788419999999999987e+01 -5.787590000000000146e+01 -3.290500000000000203e+00
119.8 3.786959999999999837e+01 -5.746730000000000871e+01 -3.113490000000000091e+00
119.9 3.751209999999999667e+01 -5.637020000000001119e+01 -3.225410000000000110e+00
120 3.745430000000000348e+01 -5.675740000000000407e+01 -3.199640000000000040e+00
120.1 3.810779999999999745e+01 -5.799960000000000093e+01 -3.019989999999999952e+00
120.2 3.846029999999999660e+01 -5.881680000000000064e+01 -3.183370000000000033e+00
120.3 3.816599999999999682e+01 -5.764580000000000837e+01 -2.850640000000000285e+00
120.4 3.792009999999999792e+01 -5.709410000000001162e+01 -3.098069999999999879e+00
120.5 3.805550000000000210e+01 -5.584400000000000830e+01 -3.394790000000000418e+00
120.6 3.801700000000000301e+01 -5.528340000000000032e+01 -3.466720000000000024e+00
120.7 3.817799999999999727e+01 -5.605640000000001066e+01 -3.150720000000000187e+00
120.8 3.790169999999999817e+01 -5.598029999999999973e+01 -3.441749999999999865e+00
120.9 3.826760000000000161e+01 -5.697280000000000655e+01 -3.184899999999999842e+00
121 3.829339999999999833e+01 -5.813300000000000978e+01 -2.969870000000000232e+00
121.1 3.800939999999999941e+01 -5.873760000000000048e+01 -2.781880000000000130e+00
121.2 3.817110000000000269e+01 -5.767400000000000659e+01 -2.418032000000000181e+00
121.3 3.843209999999999837e+01 -5.687570000000000903e+01 -2.478331999999999979e+00
121.4 3.829070000000000107e+01 -5.615530000000001110e+01 -2.683460000000000178e+00
121.5 3.825460000000000349e+01 -5.706499999999999773e+01 -2.918510000000000382e+00
121.6 3.804899999999999949e+01 -5.684150000000001057e+01 -2.658459999999999823e+00
121.7 3.831719999999999970e+01 -5.669700000000000273e+01 -2.733360000000000234e+00
121.8 3.838870000000000005e+01 -5.749720000000000653e+01 -3.118650000000000144e+00
121.9 3.799719999999999942e+01 -5.684120000000000061e+01 -3.262820000000000054e+00
122 3.799909999999999854e+01 -5.794089999999999918e+01 -3.299650000000000194e+00
122.1 3.788219999999999743e+01 -5.858810000000001139e+01 -3.036120000000000374e+00
122.2 3.797650000000000148e+01 -5.924580000000000268e+01 -2.877050000000000107e+00
122.3 3.769809999999999661e+01 -5.999269999999999925e+01 -3.106710000000000083e+00
122.4 3.775759999999999650e+01 -5.931300000000000239e+01 -3.147860000000000102e+00
122.5 3.786910000000000309e+01 -5.783960000000000434e+01 -3.368180000000000174e+00
122.6 3.793139999999999645e+01 -5.782900000000000773e+01 -3.274830000000000130e+00
122.7 3.791129999999999711e+01 -5.883760000000000900e+01 -3.014580000000000037e+00
122.8 3.775209999999999866e+01 -5.960360000000000014e+01 -3.165460000000000385e+00
122.9 3.798709999999999809e+01 -5.831810000000000116e+01 -3.349130000000000162e+00
123 3.778970000000000340e+01 -5.743789999999999907e+01 -3.465150000000000396e+00
123.1 3.787369999999999948e+01 -5.774820000000001130e+01 -3.283770000000000078e+00
123.2 3.826789999999999736e+01 -5.873650000000000659e+01 -3.254999999999999893e+00
123.3 3.820280000000000342e+01 -5.839079999999999870e+01 -3.220470000000000166e+00
123.4 3.829460000000000264e+01 -5.879560000000000741e+01 -3.107020000000000337e+00
123.5 3.821029999999999660e+01 -5.909250000000000114e+01 -3.166540000000000354e+00
123.6 3.832650000000000290e+01 -5.950890000000001123e+01 -2.949469999999999814e+00
123.7 3.843110000000000070e+01 -5.950110000000000809e+01 -3.032860000000000333e+00
123.8 3.827490000000000236e+01 -5.837279999999999802e+01 -3.254380000000000273e+00
123.9 3.860009999999999764e+01 -5.904010000000000957e+01 -3.133140000000000036e+00
124 3.844230000000000302e+01 -5.973180000000000689e+01 -2.993290000000000006e+00
124.1 3.816649999999999920e+01 -5.886460000000001003e+01 -3.062590000000000146e+00
124.2 3.808480000000000132e+01 -5.724170000000000869e+01 -3.412279999999999980e+00
124.3 3.833189999999999742e+01 -5.620159999999999911e+01 -3.219529999999999781e+00
124.4 3.808559999999999945e+01 -5.597420000000001039e+01 -3.264200000000000212e+00
124.5 3.796679999999999922e+01 -5.554340000000000543e+01 -3.486520000000000064e+00
124.6 3.807930000000000348e+01 -5.670340000000000202e+01 -3.046100000000000030e+00
124.7 3.810960000000000036e+01 -5.641710000000000491e+01 -3.120359999999999800e+00
124.8 3.776209999999999667e+01 -5.518040000000000589e+01 -2.928720000000000212e+00
124.9 3.798870000000000147e+01 -5.608020000000000493e+01 -2.665119999999999933e+00
125 3.756539999999999679e+01 -5.505280000000000484e+01 -3.003790000000000404e+00
125.1 3.793549999999999756e+01 -5.564700000000000557e+01 -2.821460000000000079e+00
125.2 3.741449999999999676e+01 -5.459990000000000521e+01 -2.899950000000000028e+00
125.3 3.700280000000000058e+01 -5.358710000000000662e+01 -2.628080000000000194e+00
125.4 3.670089999999999719e+01 -5.260309999999999775e+01 -2.272216000000000236e+00
125.5 3.642049999999999699e+01 -5.181010000000000559e+01 -2.184751000000000332e+00
125.6 3.660249999999999915e+01 -5.259400000000000830e+01 -2.364639000000000379e+00
125.7 3.661719999999999686e+01 -5.236550000000001148e+01 -2.392036000000000051e+00
125.8 3.680299999999999727e+01 -5.346099999999999852e+01 -2.802360000000000184e+00
125.9 3.701259999999999906e+01 -5.481430000000000291e+01 -3.140299999999999869e+00
126 3.736509999999999820e+01 -5.571200000000000330e+01 -3.328180000000000138e+00
126.1 3.758559999999999945e+01 -5.600840000000000884e+01 -3.240880000000000205e+00
126.2 3.731470000000000198e+01 -5.476600000000000534e+01 -3.199950000000000294e+00
126.3 3.693500000000000227e+01 -5.502720000000000766e+01 -3.365750000000000242e+00
126.4 3.786880000000000024e+01 -5.644110000000000582e+01 -3.138530000000000264e+00
126.5 3.777239999999999753e+01 -5.603110000000000923e+01 -3.191310000000000091e+00
126.6 3.820720000000000027e+01 -5.658700000000000330e+01 -3.240079999999999849e+00
126.7 3.874549999999999983e+01 -5.802550000000000807e+01 -3.406060000000000088e+00
126.8 3.858089999999999975e+01 -5.798740000000000805e+01 -3.431169999999999831e+00
126.9 3.860220000000000340e+01 -5.798140000000000782e+01 -3.383989999999999831e+00
127 3.791149999999999665e+01 -5.698230000000000928e+01 -3.615470000000000184e+00
127.1 3.768710000000000093e+01 -5.678990000000000293e+01 -3.552970000000000184e+00
127.2 3.709470000000000312e+01 -5.607820000000000960e+01 -3.588460000000000427e+00
127.3 3.679690000000000083e+01 -5.553930000000001144e+01 -3.514610000000000234e+00
127.4 3.677190000000000225e+01 -5.475169999999999959e+01 -3.346700000000000230e+00
127.5 3.696379999999999910e+01 -5.391230000000000189e+01 -3.053679999999999950e+00
127.6 3.674049999999999727e+01 -5.310360000000000014e+01 -2.469928000000000345e+00
127.7 3.687169999999999703e+01 -5.353560000000000230e+01 -2.720000000000000195e+00
127.8 3.713100000000000023e+01 -5.349179999999999779e+01 -2.493196000000000190e+00
127.9 3.705550000000000210e+01 -5.365360000000001151e+01 -2.533694000000000113e+00
128 3.665840000000000032e+01 -5.265530000000001110e+01 -2.287463999999999942e+00
128.1 3.669700000000000273e+01 -5.259940000000000282e+01 -2.366051000000000126e+00
128.2 3.691159999999999997e+01 -5.393850000000000477e+01 -2.349817999999999962e+00
128.3 3.664639999999999986e+01 -5.270889999999999986e+01 -2.293969000000000147e+00
128.4 3.656960000000000122e+01 -5.137969999999999970e+01 -2.026513000000000009e+00
128.5 3.664459999999999695e+01 -5.143940000000000623e+01 -2.253077000000000218e+00
128.6 3.659340000000000259e+01 -5.249790000000000134e+01 -2.327768999999999977e+00
128.7 3.682979999999999876e+01 -5.367900000000000205e+01 -2.577917000000000236e+00
128.8 3.662619999999999720e+01 -5.432999999999999829e+01 -2.792769999999999975e+00
128.9 3.663069999999999737e+01 -5.329130000000000678e+01 -2.462677000000000227e+00
129 3.685110000000000241e+01 -5.390510000000000446e+01 -2.488280000000000047e+00
129.1 3.661549999999999727e+01 -5.307620000000000005e+01 -2.526371000000000144e+00
129.2 3.666879999999999740e+01 -5.196720000000000539e+01 -2.262843000000000160e+00
129.3 3.644830000000000325e+01 -5.081840000000001112e+01 -1.970574000000000048e+00
129.4 3.645239999999999725e+01 -5.001650000000000773e+01 -2.556293000000000148e+00
129.5 3.643849999999999767e+01 -4.927700000000000102e+01 -2.706690000000000040e+00
129.6 3.647050000000000125e+01 -5.037020000000001119e+01 -2.294831999999999983e+00
129.7 3.636930000000000263e+01 -5.051660000000001105e+01 -2.131730000000000125e+00
129.8 3.648879999999999768e+01 -4.947050000000000125e+01 -2.664410000000000167e+00
129.9 3.670770000000000266e+01 -4.903370000000001028e+01 -2.837919999999999998e+00
130 3.648259999999999792e+01 -4.970310000000000628e+01 -2.471297999999999995e+00
130.1 3.650560000000000116e+01 -4.968630000000000280e+01 -2.765820000000000167e+00
130.2 3.642139999999999844e+01 -4.854019999999999868e+01 -2.947169999999999845e+00
130.3 3.655030000000000001e+01 -4.760450000000000159e+01 -3.596560000000000201e+00
130.4 3.672509999999999764e+01 -4.801040000000000418e+01 -3.312280000000000335e+00
130.5 3.623369999999999891e+01 -4.691280000000000427e+01 -3.897489999999999899e+00
130.6 3.650370000000000203e+01 -4.610750000000000171e+01 -4.276870000000000616e+00
130.7 3.654679999999999751e+01 -4.687600000000000477e+01 -3.912870000000000292e+00
130.8 3.650130000000000052e+01 -4.778740000000000521e+01 -3.411780000000000257e+00
130.9 3.638839999999999719e+01 -4.665550000000000352e+01 -4.100889999999999702e+00
131 3.634049999999999869e+01 -4.583920000000000528e+01 -4.681779999999999831e+00
131.1 3.641340000000000288e+01 -4.552049999999999841e+01 -4.958149999999999835e+00
131.2 3.661160000000000281e+01 -4.537850000000000250e+01 -5.005029999999999646e+00
131.3 3.655519999999999925e+01 -4.634159999999999968e+01 -4.690039999999999765e+00
131.4 3.640390000000000015e+01 -4.695170000000000243e+01 -4.257220000000000226e+00
131.5 3.618679999999999808e+01 -4.760529999999999973e+01 -3.683650000000000091e+00
131.6 3.651230000000000331e+01 -4.638060000000000116e+01 -4.542429999999999524e+00
131.7 3.701749999999999829e+01 -4.534680000000000177e+01 -5.109680000000000000e+00
131.8 3.740169999999999817e+01 -4.482770000000000721e+01 -5.229210000000000136e+00
131.9 3.820320000000000249e+01 -4.388880000000000337e+01 -5.390480000000000160e+00
132 3.874589999999999890e+01 -4.378719999999999857e+01 -5.674979999999999691e+00
132.1 3.764150000000000063e+01 -4.426930000000000121e+01 -5.093360000000000554e+00
132.2 3.819200000000000017e+01 -4.379149999999999920e+01 -5.571530000000000094e+00
132.3 3.930689999999999884e+01 -4.306419999999999959e+01 -5.863120000000000331e+00
132.4 4.035979999999999990e+01 -4.250370000000000914e+01 -6.590960000000000818e+00
132.5 3.942119999999999891e+01 -4.287460000000000093e+01 -5.859960000000000946e+00
132.6 3.860660000000000025e+01 -4.346410000000000196e+01 -5.405429999999999957e+00
132.7 3.791089999999999804e+01 -4.399699999999999989e+01 -5.285890000000000200e+00
132.8 3.856510000000000105e+01 -4.383620000000000516e+01 -5.531610000000000582e+00
132.9 3.857019999999999982e+01 -4.369170000000001153e+01 -5.428480000000000416e+00
133 3.759120000000000061e+01 -4.415660000000001162e+01 -4.901580000000000048e+00
133.1 3.740789999999999793e+01 -4.447060000000000457e+01 -5.009109999999999729e+00
133.2 3.778370000000000317e+01 -4.416260000000001185e+01 -4.989600000000000257e+00
133.3 3.681869999999999976e+01 -4.455230000000000246e+01 -4.559470000000000134e+00
133.4 3.688199999999999790e+01 -4.483640000000001180e+01 -4.830550000000000566e+00
133.5 3.745859999999999701e+01 -4.421500000000000341e+01 -5.312730000000000175e+00
133.6 3.840350000000000108e+01 -4.376830000000001064e+01 -5.873590000000000089e+00
133.7 3.909579999999999700e+01 -4.297590000000000998e+01 -6.006199999999999761e+00
133.8 3.981159999999999854e+01 -4.274190000000000111e+01 -6.310430000000000206e+00
133.9 4.041230000000000189e+01 -4.174510000000000787e+01 -6.821630000000000749e+00
134 3.970929999999999893e+01 -4.271510000000000673e+01 -6.273640000000000327e+00
134.1 3.881629999999999825e+01 -4.363739999999999952e+01 -5.798740000000000450e+00
134.2 3.769420000000000215e+01 -4.416960000000000264e+01 -5.222820000000000462e+00
134.3 3.673449999999999704e+01 -4.476170000000000471e+01 -4.658390000000000697e+00
134.4 3.638459999999999894e+01 -4.536960000000000548e+01 -4.312419999999999476e+00
134.5 3.592869999999999919e+01 -4.593550000000000466e+01 -4.193859999999999921e+00
134.6 3.558599999999999852e+01 -4.665730000000000643e+01 -3.856289999999999996e+00
134.7 3.542079999999999984e+01 -4.690090000000000714e+01 -3.777239999999999931e+00
134.8 3.614820000000000277e+01 -4.593789999999999907e+01 -4.116389999999999993e+00
134.9 3.578029999999999688e+01 -4.649580000000000268e+01 -3.929040000000000088e+00
135 3.652069999999999794e+01 -4.562660000000001048e+01 -4.563639999999999475e+00
135.1 3.611449999999999960e+01 -4.630850000000000932e+01 -4.591620000000000701e+00
135.2 3.598660000000000281e+01 -4.738640000000000896e+01 -3.584890000000000132e+00
135.3 3.588119999999999976e+01 -4.849080000000000723e+01 -3.081920000000000215e+00
135.4 3.609629999999999939e+01 -4.812000000000000455e+01 -3.007629999999999804e+00
135.5 3.616859999999999786e+01 -4.892900000000000205e+01 -2.514820999999999973e+00
135.6 3.654370000000000118e+01 -5.017480000000000473e+01 -2.480488999999999944e+00
135.7 3.671629999999999683e+01 -5.004500000000000171e+01 -2.462938000000000294e+00
135.8 3.669930000000000092e+01 -5.050660000000000593e+01 -2.130152000000000267e+00
135.9 3.655989999999999895e+01 -4.954830000000001178e+01 -2.635030000000000427e+00
136 3.635479999999999734e+01 -4.994050000000000011e+01 -2.460515000000000008e+00
136.1 3.664099999999999824e+01 -5.089970000000000994e+01 -2.240102999999999955e+00
136.2 3.672270000000000323e+01 -5.193030000000000257e+01 -2.286712000000000078e+00
136.3 3.665570000000000306e+01 -5.229220000000000823e+01 -2.339695999999999998e+00
136.4 3.633539999999999992e+01 -5.154340000000000543e+01 -2.055712000000000206e+00
136.5 3.618139999999999645e+01 -5.042300000000000182e+01 -2.109462999999999866e+00
136.6 3.607059999999999889e+01 -4.938430000000001030e+01 -2.603312999999999988e+00
136.7 3.603459999999999752e+01 -4.798000000000000398e+01 -3.254980000000000206e+00
136.8 3.635320000000000107e+01 -4.761590000000001055e+01 -3.437409999999999854e+00
136.9 3.622950000000000159e+01 -4.886620000000000630e+01 -2.942730000000000068e+00
137 3.646999999999999886e+01 -4.912330000000000041e+01 -3.039740000000000109e+00
137.1 3.651820000000000022e+01 -4.992970000000001107e+01 -2.464717000000000269e+00
137.2 3.674159999999999826e+01 -5.101109999999999900e+01 -2.140873000000000026e+00
137.3 3.676680000000000348e+01 -5.183450000000000557e+01 -2.188181000000000154e+00
137.4 3.677870000000000061e+01 -5.265250000000000341e+01 -2.070839000000000318e+00
137.5 3.696650000000000347e+01 -5.379540000000000077e+01 -1.938811000000000062e+00
137.6 3.760840000000000316e+01 -5.445100000000000762e+01 -1.694238500000000203e+00
137.7 3.810629999999999740e+01 -5.560170000000000812e+01 -1.495807000000000109e+00
137.8 3.806810000000000116e+01 -5.587669999999999959e+01 -1.311707000000000178e+00
137.9 3.779990000000000094e+01 -5.620830000000000837e+01 -1.412940000000000085e+00
138 3.748559999999999803e+01 -5.577660000000000196e+01 -1.460020000000000095e+00
138.1 3.745360000000000156e+01 -5.563930000000000575e+01 -1.712404200000000154e+00
138.2 3.729659999999999798e+01 -5.521390000000000953e+01 -1.795863000000000209e+00
138.3 3.734729999999999706e+01 -5.489620000000000744e+01 -1.787700000000000067e+00
138.4 3.706710000000000349e+01 -5.397230000000000416e+01 -2.255736999999999881e+00
138.5 3.693919999999999959e+01 -5.315709999999999980e+01 -2.252771000000000079e+00
138.6 3.673940000000000339e+01 -5.265690000000000737e+01 -2.229110000000000369e+00
138.7 3.658619999999999806e+01 -5.233680000000001087e+01 -2.292417000000000371e+00
138.8 3.674710000000000321e+01 -5.336700000000000443e+01 -2.425542000000000087e+00
138.9 3.665529999999999688e+01 -5.410420000000000584e+01 -2.702810000000000379e+00
139 3.674479999999999791e+01 -5.292889999999999873e+01 -2.481584000000000234e+00
139.1 3.682079999999999842e+01 -5.390680000000000405e+01 -2.886029999999999873e+00
139.2 3.688880000000000337e+01 -5.465550000000000352e+01 -2.904609999999999914e+00
139.3 3.694969999999999999e+01 -5.423810000000000286e+01 -2.693170000000000286e+00
139.4 3.728470000000000084e+01 -5.479970000000000141e+01 -3.023579999999999934e+00
139.5 3.763419999999999987e+01 -5.615149999999999864e+01 -3.397790000000000088e+00
139.6 3.762950000000000017e+01 -5.604359999999999786e+01 -3.403690000000000104e+00
139.7 3.758180000000000121e+01 -5.541519999999999868e+01 -3.799520000000000231e+00
139.8 3.731210000000000093e+01 -5.534440000000000737e+01 -3.775230000000000086e+00
139.9 3.673409999999999798e+01 -5.499890000000000612e+01 -4.331319999999999837e+00
140 3.648510000000000275e+01 -5.465230000000001098e+01 -4.698970000000000091e+00
140.1 3.663649999999999807e+01 -5.486360000000000525e+01 -4.462590000000000501e+00
140.2 3.646139999999999759e+01 -5.442830000000000723e+01 -4.512290000000000134e+00
140.3 3.674940000000000140e+01 -5.442320000000000846e+01 -4.242900000000000560e+00
140.4 3.750520000000000209e+01 -5.497410000000000707e+01 -3.361010000000000275e+00
140.5 3.815370000000000061e+01 -5.558720000000000994e+01 -2.469044000000000239e+00
140.6 3.872330000000000183e+01 -5.618560000000000798e+01 -1.489688000000000123e+00
140.7 3.934309999999999974e+01 -5.632260000000000844e+01 -9.947860000000000591e-01
140.8 3.979800000000000182e+01 -5.669650000000000034e+01 -3.177500000000001990e-01
140.9 3.988089999999999691e+01 -5.690420000000000300e+01 -8.830000000000004512e-02
141 3.922169999999999845e+01 -5.643470000000000653e+01 -2.912100000000001909e-01
141.1 3.811749999999999972e+01 -5.603310000000000457e+01 -1.254002999999999979e+00
141.2 3.794579999999999842e+01 -5.576919999999999789e+01 -1.319890000000000008e+00
141.3 3.754919999999999902e+01 -5.517270000000000607e+01 -2.217961999999999989e+00
141.4 3.796710000000000207e+01 -5.522190000000000509e+01 -1.924746999999999986e+00
141.5 3.903940000000000055e+01 -5.590440000000000964e+01 -1.336434000000000122e+00
141.6 3.963839999999999719e+01 -5.629540000000000077e+01 -1.041502000000000150e+00
141.7 3.899580000000000268e+01 -5.579090000000000771e+01 -2.096821000000000268e+00
141.8 3.882110000000000127e+01 -5.554410000000000025e+01 -2.264566000000000301e+00
141.9 3.920329999999999870e+01 -5.556799999999999784e+01 -1.940052000000000110e+00
142 3.957480000000000331e+01 -5.586050000000000182e+01 -1.652971799999999991e+00
142.1 3.958789999999999765e+01 -5.560300000000000864e+01 -1.906144999999999978e+00
142.2 3.967490000000000094e+01 -5.585110000000000241e+01 -1.822037000000000129e+00
142.3 3.980619999999999692e+01 -5.616450000000000387e+01 -1.165016000000000052e+00
142.4 3.921770000000000067e+01 -5.550670000000000925e+01 -1.937755000000000116e+00
142.5 3.886500000000000199e+01 -5.501310000000000855e+01 -2.791840000000000099e+00
142.6 3.825880000000000081e+01 -5.460760000000000502e+01 -3.267050000000000232e+00
142.7 3.807569999999999766e+01 -5.451440000000000907e+01 -3.440590000000000259e+00
142.8 3.865639999999999787e+01 -5.514079999999999870e+01 -2.597696000000000005e+00
142.9 3.905080000000000240e+01 -5.566880000000000450e+01 -2.058256000000000085e+00
143 3.914520000000000266e+01 -5.621140000000001180e+01 -1.681395500000000043e+00
143.1 3.922740000000000293e+01 -5.618200000000000216e+01 -1.451799999999999979e+00
143.2 3.966640000000000299e+01 -5.608950000000000102e+01 -1.029908000000000268e+00
143.3 3.896289999999999765e+01 -5.565540000000000020e+01 -1.694908999999999999e+00
143.4 3.810020000000000095e+01 -5.540109999999999957e+01 -2.322112000000000176e+00
143.5 3.882130000000000081e+01 -5.578960000000000719e+01 -1.749487000000000014e+00
143.6 3.920250000000000057e+01 -5.631010000000000559e+01 -9.914140000000001285e-01
143.7 3.934980000000000189e+01 -5.666009999999999991e+01 -7.588200000000000500e-01
143.8 4.022919999999999874e+01 -5.709870000000000800e+01 2.386499999999998067e-01
143.9 4.103779999999999717e+01 -5.778790000000000759e+01 8.328999999999999737e-01
144 4.092940000000000111e+01 -5.760600000000000875e+01 7.233099999999996754e-01
144.1 4.024779999999999802e+01 -5.719859999999999900e+01 3.182199999999999473e-01
144.2 3.947549999999999670e+01 -5.673480000000000700e+01 -2.784800000000000608e-01
144.3 3.859320000000000306e+01 -5.616130000000001132e+01 -9.062910000000000688e-01
144.4 3.742360000000000042e+01 -5.579140000000001010e+01 -1.548850400000000072e+00
144.5 3.769950000000000045e+01 -5.568229999999999791e+01 -1.574039100000000024e+00
144.6 3.850580000000000069e+01 -5.627700000000000102e+01 -8.311210000000001097e-01
144.7 3.893059999999999832e+01 -5.655890000000000839e+01 -5.039600000000001856e-01
144.8 3.798329999999999984e+01 -5.599439999999999884e+01 -1.387552000000000119e+00
144.9 3.749989999999999668e+01 -5.554059999999999775e+01 -2.223590000000000177e+00
145 3.716029999999999944e+01 -5.510909999999999798e+01 -3.452690000000000037e+00
145.1 3.685759999999999792e+01 -5.505620000000000402e+01 -3.845740000000000158e+00
145.2 3.719870000000000232e+01 -5.503180000000000405e+01 -3.651029999999999998e+00
145.3 3.724539999999999651e+01 -5.510190000000000055e+01 -3.614290000000000003e+00
145.4 3.663660000000000139e+01 -5.515980000000000416e+01 -4.204819999999999780e+00
145.5 3.667540000000000333e+01 -5.516710000000000491e+01 -4.474709999999999965e+00
145.6 3.667199999999999704e+01 -5.525130000000000052e+01 -3.831510000000000193e+00
145.7 3.682690000000000197e+01 -5.482789999999999964e+01 -3.870350000000000179e+00
145.8 3.641479999999999961e+01 -5.481860000000000355e+01 -4.635369999999999990e+00
145.9 3.670859999999999701e+01 -5.479240000000000066e+01 -4.155319999999999681e+00
146 3.656199999999999761e+01 -5.495530000000000825e+01 -4.554079999999999906e+00
146.1 3.723879999999999768e+01 -5.503930000000001144e+01 -3.203380000000000116e+00
146.2 3.764070000000000249e+01 -5.504610000000000980e+01 -2.414131999999999945e+00
146.3 3.719259999999999877e+01 -5.450469999999999970e+01 -3.305790000000000006e+00
146.4 3.675070000000000192e+01 -5.428630000000001132e+01 -4.104200000000000514e+00
146.5 3.663989999999999725e+01 -5.436580000000000723e+01 -4.415570000000000661e+00
146.6 3.768619999999999948e+01 -5.441570000000000107e+01 -3.352529999999999788e+00
146.7 3.756410000000000338e+01 -5.453320000000000789e+01 -3.526609999999999800e+00
146.8 3.740919999999999845e+01 -5.472350000000000136e+01 -3.538860000000000117e+00
146.9 3.765140000000000242e+01 -5.480570000000000164e+01 -3.101130000000000386e+00
147 3.736059999999999803e+01 -5.482659999999999911e+01 -3.443780000000000285e+00
147.1 3.746150000000000091e+01 -5.474050000000001148e+01 -3.064630000000000187e+00
147.2 3.715780000000000172e+01 -5.502779999999999916e+01 -3.790540000000000020e+00
147.3 3.709510000000000218e+01 -5.497750000000000625e+01 -3.545810000000000350e+00
147.4 3.761990000000000123e+01 -5.491600000000001103e+01 -2.402676000000000034e+00
147.5 3.817889999999999873e+01 -5.522080000000001121e+01 -1.381739000000000051e+00
147.6 3.766689999999999827e+01 -5.521680000000000632e+01 -2.359314000000000355e+00
147.7 3.792060000000000031e+01 -5.530770000000001119e+01 -2.155800000000000161e+00
147.8 3.848449999999999704e+01 -5.568980000000000530e+01 -1.475646000000000013e+00
147.9 3.916159999999999997e+01 -5.638160000000000593e+01 -1.037228000000000261e+00
148 3.834649999999999892e+01 -5.568160000000000309e+01 -1.628834800000000138e+00
148.1 3.782730000000000103e+01 -5.512160000000000082e+01 -2.455362000000000045e+00
148.2 3.843090000000000117e+01 -5.583140000000000214e+01 -1.908117000000000063e+00
148.3 3.834190000000000254e+01 -5.578379999999999939e+01 -2.766989999999999839e+00
148.4 3.769030000000000058e+01 -5.528600000000000136e+01 -3.281190000000000051e+00
148.5 3.784190000000000254e+01 -5.565510000000000446e+01 -2.996260000000000367e+00
148.6 3.867329999999999757e+01 -5.602840000000000487e+01 -2.318179000000000212e+00
148.7 3.790129999999999910e+01 -5.560780000000001166e+01 -3.072390000000000398e+00
148.8 3.770680000000000121e+01 -5.554010000000000957e+01 -3.244439999999999991e+00
148.9 3.839939999999999998e+01 -5.574410000000000309e+01 -2.774169999999999803e+00
149 3.884740000000000038e+01 -5.592490000000000805e+01 -1.865766000000000036e+00
149.1 3.882770000000000010e+01 -5.641559999999999775e+01 -1.217611000000000221e+00
149.2 3.835390000000000299e+01 -5.608129999999999882e+01 -1.554079000000000210e+00
149.3 3.869400000000000261e+01 -5.629090000000000771e+01 -1.384765000000000024e+00
149.4 3.791129999999999711e+01 -5.568880000000000052e+01 -2.353712000000000248e+00
149.5 3.725900000000000034e+01 -5.504950000000000898e+01 -2.980170000000000208e+00
149.6 3.678970000000000340e+01 -5.496460000000000434e+01 -3.814070000000000071e+00
149.7 3.643970000000000198e+01 -5.471550000000000580e+01 -4.553520000000000678e+00
149.8 3.636670000000000158e+01 -5.450480000000000302e+01 -4.778859999999999886e+00
149.9 3.645539999999999736e+01 -5.481050000000000466e+01 -4.705080000000000595e+00
150 3.740270000000000294e+01 -5.544599999999999795e+01 -3.868640000000000079e+00
150.1 3.791279999999999717e+01 -5.616140000000000043e+01 -3.548500000000000210e+00
150.2 3.703659999999999997e+01 -5.596320000000000050e+01 -4.247749999999999915e+00
150.3 3.626270000000000238e+01 -5.555630000000000734e+01 -5.062440000000000495e+00
150.4 3.663320000000000221e+01 -5.529010000000000957e+01 -4.610319999999999752e+00
150.5 3.618310000000000315e+01 -5.521430000000000859e+01 -5.235380000000000145e+00
150.6 3.575840000000000174e+01 -5.512960000000001060e+01 -5.902240000000000819e+00
150.7 3.538810000000000144e+01 -5.493210000000000548e+01 -6.558699999999999974e+00
150.8 3.479079999999999728e+01 -5.491700000000000159e+01 -7.287340000000000373e+00
150.9 3.469570000000000221e+01 -5.497420000000001039e+01 -7.408459999999999823e+00
151 3.445259999999999678e+01 -5.502330000000000609e+01 -7.665639999999999787e+00
151.1 3.419959999999999667e+01 -5.512030000000000030e+01 -7.860720000000000596e+00
151.2 3.406190000000000140e+01 -5.520000000000000284e+01 -8.037850000000000605e+00
151.3 3.457979999999999876e+01 -5.498680000000000234e+01 -7.435950000000000060e+00
151.4 3.548570000000000135e+01 -5.509590000000000032e+01 -6.406390000000000029e+00
151.5 3.492730000000000246e+01 -5.493340000000000600e+01 -7.111489999999999867e+00
151.6 3.468769999999999953e+01 -5.499130000000000962e+01 -7.377439999999999998e+00
151.7 3.485139999999999816e+01 -5.494720000000000937e+01 -7.276780000000000470e+00
151.8 3.549629999999999797e+01 -5.504950000000000898e+01 -6.268549999999999400e+00
151.9 3.533800000000000097e+01 -5.511129999999999995e+01 -6.624159999999999826e+00
152 3.505389999999999873e+01 -5.499770000000000891e+01 -7.073180000000000689e+00
152.1 3.472780000000000200e+01 -5.498550000000000182e+01 -7.449059999999999349e+00
152.2 3.527020000000000266e+01 -5.498000000000000398e+01 -6.626599999999999824e+00
152.3 3.633859999999999957e+01 -5.543690000000000850e+01 -4.886169999999999902e+00
152.4 3.708180000000000121e+01 -5.564310000000000400e+01 -4.323700000000000543e+00
152.5 3.754890000000000327e+01 -5.576270000000000948e+01 -3.481840000000000046e+00
152.6 3.807269999999999754e+01 -5.564230000000000587e+01 -3.194010000000000016e+00
152.7 3.846399999999999864e+01 -5.569360000000000355e+01 -2.916710000000000136e+00
152.8 3.733239999999999981e+01 -5.568370000000000175e+01 -3.612010000000000165e+00
152.9 3.669760000000000133e+01 -5.539230000000000587e+01 -4.349619999999999820e+00
153 3.645739999999999981e+01 -5.537530000000000996e+01 -3.030380000000000074e+00
153.1 3.675059999999999860e+01 -5.516770000000001062e+01 -2.182660999999999962e+00
153.2 3.656569999999999965e+01 -5.547520000000000095e+01 -1.559090200000000204e+00
153.3 3.634029999999999916e+01 -5.537650000000000716e+01 -3.611100000000000421e-01
153.4 3.658709999999999951e+01 -5.560420000000000584e+01 -8.102300000000001168e-01
153.5 3.704529999999999745e+01 -5.562850000000000250e+01 -1.933077000000000156e+00
153.6 3.722749999999999915e+01 -5.574290000000000589e+01 -2.790680000000000049e+00
153.7 3.717640000000000100e+01 -5.582410000000000139e+01 -2.362454000000000054e+00
153.8 3.678359999999999985e+01 -5.548910000000000764e+01 -2.154624000000000095e+00
153.9 3.658760000000000190e+01 -5.556730000000000302e+01 -1.466726000000000196e+00
154 3.620900000000000318e+01 -5.550990000000000180e+01 -5.679899999999999949e-01
154.1 3.580870000000000175e+01 -5.559430000000000405e+01 1.877299999999999525e-01
154.2 3.564159999999999684e+01 -5.543290000000000362e+01 7.959600000000000009e-01
154.3 3.565870000000000317e+01 -5.510330000000000439e+01 1.182469999999999910e+00
154.4 3.571970000000000312e+01 -5.505780000000000030e+01 1.190229999999999677e+00
154.5 3.556580000000000297e+01 -5.481470000000000198e+01 1.592950000000000088e+00
154.6 3.528170000000000073e+01 -5.396699999999999875e+01 2.078279999999999905e+00
154.7 3.515930000000000177e+01 -5.336220000000000141e+01 2.442930000000000046e+00
154.8 3.518070000000000164e+01 -5.286760000000001014e+01 2.782030000000000225e+00
154.9 3.504630000000000223e+01 -5.289960000000000662e+01 2.981599999999999806e+00
155 3.512219999999999942e+01 -5.302230000000000132e+01 3.010719999999999619e+00
155.1 3.518280000000000030e+01 -5.322280000000000655e+01 2.876029999999999642e+00
155.2 3.519290000000000163e+01 -5.387730000000000530e+01 2.161919999999999842e+00
155.3 3.527579999999999671e+01 -5.328930000000001144e+01 2.598129999999999828e+00
155.4 3.529469999999999885e+01 -5.329910000000000991e+01 2.569959999999999578e+00
155.5 3.542730000000000246e+01 -5.356920000000000925e+01 2.724799999999999667e+00
155.6 3.569279999999999831e+01 -5.339960000000000662e+01 2.933820000000000316e+00
155.7 3.573859999999999815e+01 -5.410560000000000969e+01 2.728590000000000071e+00
155.8 3.582869999999999777e+01 -5.495100000000000762e+01 3.060269999999999602e+00
155.9 3.575650000000000261e+01 -5.446010000000001128e+01 3.085699999999999665e+00
156 3.589450000000000074e+01 -5.462290000000000134e+01 3.129029999999999756e+00
156.1 3.582379999999999853e+01 -5.451700000000001012e+01 3.227090000000000014e+00
156.2 3.584420000000000073e+01 -5.531620000000000914e+01 3.189329999999999554e+00
156.3 3.577490000000000236e+01 -5.436679999999999779e+01 3.000739999999999963e+00
156.4 3.572279999999999944e+01 -5.358450000000000557e+01 2.940069999999999961e+00
156.5 3.559810000000000230e+01 -5.372420000000001039e+01 2.892069999999999919e+00
156.6 3.502530000000000143e+01 -5.327450000000000330e+01 2.442509999999999959e+00
156.7 3.413300000000000267e+01 -5.277830000000000155e+01 2.058889999999999887e+00
156.8 3.315959999999999752e+01 -5.277020000000000266e+01 1.503000000000000114e+00
156.9 3.208339999999999748e+01 -5.278970000000001050e+01 8.785899999999999821e-01
157 3.151169999999999760e+01 -5.268590000000000373e+01 6.521900000000000475e-01
157.1 3.110430000000000206e+01 -5.268170000000000641e+01 3.328099999999998282e-01
157.2 3.215760000000000218e+01 -5.271470000000000766e+01 9.216999999999999638e-01
157.3 3.235000000000000142e+01 -5.279340000000000543e+01 1.139469999999999761e+00
157.4 3.330129999999999768e+01 -5.285520000000001062e+01 1.565339999999999954e+00
157.5 3.321260000000000190e+01 -5.259150000000001057e+01 1.623209999999999820e+00
157.6 3.188000000000000256e+01 -5.292889999999999873e+01 1.036739999999999995e+00
157.7 3.257110000000000127e+01 -5.259650000000000603e+01 1.156299999999999883e+00
157.8 3.229149999999999920e+01 -5.271510000000000673e+01 1.118599999999999817e+00
157.9 3.116149999999999665e+01 -5.265390000000000725e+01 3.552599999999999092e-01
158 3.185009999999999764e+01 -5.263040000000000873e+01 5.594699999999996898e-01
158.1 3.237199999999999989e+01 -5.251730000000000587e+01 8.264199999999997104e-01
158.2 3.242510000000000048e+01 -5.254090000000000771e+01 7.639599999999999724e-01
158.3 3.324249999999999972e+01 -5.225769999999999982e+01 1.521939999999999849e+00
158.4 3.409510000000000218e+01 -5.245589999999999975e+01 2.191259999999999764e+00
158.5 3.477530000000000143e+01 -5.309060000000000912e+01 2.229470000000000063e+00
158.6 3.570199999999999818e+01 -5.387260000000000559e+01 2.965649999999999675e+00
158.7 3.558160000000000167e+01 -5.348530000000000939e+01 2.893689999999999873e+00
158.8 3.580340000000000344e+01 -5.369510000000001071e+01 2.919549999999999645e+00
158.9 3.568030000000000257e+01 -5.346290000000000475e+01 2.952039999999999775e+00
159 3.496949999999999648e+01 -5.310860000000000980e+01 2.535410000000000164e+00
159.1 3.536319999999999908e+01 -5.350780000000000314e+01 2.604570000000000274e+00
159.2 3.450240000000000151e+01 -5.284940000000000282e+01 2.181890000000000107e+00
159.3 3.319950000000000045e+01 -5.228979999999999961e+01 1.438190000000000079e+00
159.4 3.273870000000000147e+01 -5.195920000000000982e+01 1.050389999999999713e+00
159.5 3.171840000000000259e+01 -5.191219999999999857e+01 2.729299999999998949e-01
159.6 3.099810000000000088e+01 -5.186639999999999873e+01 -2.512300000000000644e-01
159.7 3.083350000000000080e+01 -5.191510000000000957e+01 -7.088000000000005407e-02
159.8 3.002830000000000155e+01 -5.197450000000000614e+01 -6.308940000000000659e-01
159.9 3.110390000000000299e+01 -5.193959999999999866e+01 -8.580000000000032045e-03
160 3.221739999999999782e+01 -5.265430000000000632e+01 7.396199999999999442e-01
160.1 3.341960000000000264e+01 -5.282570000000001187e+01 1.479589999999999961e+00
160.2 3.290319999999999823e+01 -5.246420000000000528e+01 1.417780000000000040e+00
160.3 3.391810000000000258e+01 -5.248709999999999809e+01 1.946759999999999824e+00
160.4 3.349020000000000152e+01 -5.231070000000001130e+01 1.625839999999999730e+00
160.5 3.340370000000000061e+01 -5.236550000000001148e+01 1.999499999999999833e+00
160.6 3.328209999999999980e+01 -5.250150000000000716e+01 1.823029999999999706e+00
160.7 3.219369999999999976e+01 -5.273709999999999809e+01 1.288389999999999702e+00
160.8 3.294449999999999790e+01 -5.266200000000000614e+01 1.515429999999999833e+00
160.9 3.366570000000000107e+01 -5.241330000000000666e+01 1.848079999999999945e+00
161 3.295120000000000005e+01 -5.242990000000000350e+01 1.531349999999999767e+00
161.1 3.305049999999999955e+01 -5.245690000000000452e+01 1.478149999999999853e+00
161.2 3.214099999999999824e+01 -5.269460000000000832e+01 1.030319999999999681e+00
161.3 3.123409999999999798e+01 -5.303990000000000293e+01 4.353099999999998637e-01
161.4 3.035840000000000316e+01 -5.269380000000001019e+01 -1.477400000000002045e-01
161.5 2.948270000000000124e+01 -5.222140000000000271e+01 -9.767470000000001429e-01
161.6 3.050529999999999831e+01 -5.231360000000000809e+01 -8.926000000000011703e-02
161.7 3.137089999999999890e+01 -5.290240000000000009e+01 5.925300000000000011e-01
161.8 3.191559999999999775e+01 -5.251360000000001094e+01 7.102499999999998259e-01
161.9 3.214200000000000301e+01 -5.232829999999999870e+01 6.041399999999996773e-01
162 3.223429999999999751e+01 -5.247729999999999961e+01 8.916699999999999626e-01
162.1 3.309949999999999903e+01 -5.264249999999999829e+01 1.454829999999999846e+00
162.2 3.395080000000000098e+01 -5.285190000000000055e+01 1.963079999999999714e+00
162.3 3.286269999999999669e+01 -5.227909999999999968e+01 1.133220000000000116e+00
162.4 3.307209999999999894e+01 -5.241930000000000689e+01 1.510009999999999852e+00
162.5 3.285459999999999781e+01 -5.217740000000000578e+01 1.381669999999999732e+00
162.6 3.217680000000000007e+01 -5.199150000000000205e+01 8.432900000000000951e-01
162.7 3.159649999999999892e+01 -5.218130000000000734e+01 1.758599999999999053e-01
162.8 3.187899999999999778e+01 -5.255750000000000455e+01 7.863400000000000389e-01
162.9 3.103509999999999991e+01 -5.245840000000001169e+01 3.155999999999998806e-01
163 3.015050000000000097e+01 -5.237000000000000455e+01 -3.504400000000000848e-01
163.1 3.120439999999999969e+01 -5.216970000000000596e+01 1.453399999999998027e-01
163.2 3.202349999999999852e+01 -5.278240000000000975e+01 8.020700000000000607e-01
163.3 3.287339999999999662e+01 -5.256040000000000134e+01 1.135149999999999881e+00
163.4 3.345790000000000219e+01 -5.251140000000000896e+01 2.126869999999999816e+00
163.5 3.320960000000000178e+01 -5.269640000000001123e+01 1.760279999999999845e+00
163.6 3.288020000000000209e+01 -5.264430000000000121e+01 1.588729999999999976e+00
163.7 3.359890000000000043e+01 -5.255559999999999832e+01 1.816310000000000091e+00
163.8 3.410669999999999646e+01 -5.247180000000000177e+01 2.149950000000000028e+00
163.9 3.464439999999999742e+01 -5.283630000000000848e+01 2.431869999999999532e+00
164 3.565180000000000149e+01 -5.363110000000000355e+01 2.919289999999999718e+00
164.1 3.602890000000000015e+01 -5.392780000000000484e+01 3.026800000000000157e+00
164.2 3.688669999999999760e+01 -5.413820000000001187e+01 2.985569999999999613e+00
164.3 3.781620000000000203e+01 -5.447980000000001155e+01 3.048319999999999919e+00
164.4 3.872039999999999793e+01 -5.498550000000000182e+01 3.152690000000000214e+00
164.5 3.939470000000000027e+01 -5.510010000000001185e+01 3.436870000000000314e+00
164.6 4.057580000000000098e+01 -5.549399999999999977e+01 4.034729999999999706e+00
164.7 4.024410000000000309e+01 -5.533429999999999893e+01 3.658449999999999758e+00
164.8 4.064929999999999666e+01 -5.548770000000000380e+01 3.911610000000000031e+00
164.9 4.066689999999999827e+01 -5.564339999999999975e+01 4.106400000000000716e+00
165 4.097560000000000002e+01 -5.615960000000001173e+01 4.210440000000000182e+00
165.1 4.025630000000000308e+01 -5.534170000000000300e+01 3.858840000000000270e+00
165.2 4.006490000000000151e+01 -5.521040000000000703e+01 3.780860000000000110e+00
165.3 3.974000000000000199e+01 -5.486520000000000152e+01 3.465540000000000287e+00
165.4 3.911789999999999878e+01 -5.449770000000000891e+01 3.333539999999999726e+00
165.5 3.952600000000000335e+01 -5.487180000000000746e+01 3.434250000000000025e+00
165.6 4.037060000000000315e+01 -5.536400000000000432e+01 3.330109999999999904e+00
165.7 3.955169999999999675e+01 -5.458559999999999945e+01 3.419119999999999937e+00
165.8 3.842960000000000065e+01 -5.458450000000000557e+01 3.234179999999999833e+00
165.9 3.834830000000000183e+01 -5.462040000000000362e+01 3.127619999999999845e+00
166 3.759389999999999787e+01 -5.454400000000001114e+01 2.965400000000000258e+00
166.1 3.760130000000000194e+01 -5.478849999999999909e+01 2.859310000000000240e+00
166.2 3.703849999999999909e+01 -5.477830000000000155e+01 2.659389999999999699e+00
166.3 3.732849999999999824e+01 -5.436240000000000805e+01 2.944830000000000059e+00
166.4 3.750390000000000157e+01 -5.448730000000000473e+01 2.977270000000000305e+00
166.5 3.751169999999999760e+01 -5.439280000000000825e+01 3.015420000000000211e+00
166.6 3.802539999999999765e+01 -5.415250000000000341e+01 3.134370000000000100e+00
166.7 3.771320000000000050e+01 -5.436230000000000473e+01 3.089300000000000157e+00
166.8 3.707699999999999818e+01 -5.508540000000000703e+01 3.172540000000000138e+00
166.9 3.648879999999999768e+01 -5.546160000000000423e+01 3.510099999999999998e+00
167 3.670770000000000266e+01 -5.499130000000000962e+01 3.391889999999999628e+00
167.1 3.693209999999999837e+01 -5.489180000000000348e+01 3.066509999999999625e+00
167.2 3.683290000000000219e+01 -5.517280000000000939e+01 3.271669999999999856e+00
167.3 3.728020000000000067e+01 -5.495420000000000016e+01 3.138719999999999732e+00
167.4 3.818900000000000006e+01 -5.425939999999999941e+01 2.892289999999999583e+00
167.5 3.918970000000000198e+01 -5.370320000000000960e+01 2.571689999999999809e+00
167.6 4.017920000000000158e+01 -5.299670000000000414e+01 2.267020000000000035e+00
167.7 3.969279999999999831e+01 -5.342929999999999779e+01 2.197270000000000056e+00
167.8 3.900500000000000256e+01 -5.398539999999999850e+01 2.608719999999999484e+00
167.9 3.803670000000000329e+01 -5.441110000000000468e+01 2.941599999999999770e+00
168 3.900730000000000075e+01 -5.385010000000001185e+01 2.732010000000000272e+00
168.1 3.903370000000000317e+01 -5.398530000000000939e+01 2.591979999999999951e+00
168.2 3.844590000000000174e+01 -5.412340000000000373e+01 2.914730000000000043e+00
168.3 3.910840000000000316e+01 -5.399590000000000600e+01 2.637549999999999617e+00
168.4 3.974689999999999657e+01 -5.318910000000001048e+01 2.221130000000000049e+00
168.5 4.065910000000000224e+01 -5.227860000000001151e+01 1.891459999999999919e+00
168.6 4.026030000000000086e+01 -5.303570000000000562e+01 2.286969999999999725e+00
168.7 4.059129999999999683e+01 -5.269380000000001019e+01 2.212800000000000100e+00
168.8 4.068999999999999773e+01 -5.225330000000001007e+01 2.119310000000000027e+00
168.9 4.151769999999999783e+01 -5.109459999999999980e+01 2.225919999999999899e+00
169 4.198550000000000182e+01 -5.031459999999999866e+01 1.848759999999999959e+00
169.1 4.291420000000000101e+01 -4.942730000000000246e+01 1.521949999999999914e+00
169.2 4.262180000000000035e+01 -4.939060000000000628e+01 1.244679999999999787e+00
169.3 4.281470000000000198e+01 -4.970490000000000919e+01 1.409889999999999866e+00
169.4 4.326449999999999818e+01 -4.933429999999999893e+01 1.391979999999999773e+00
169.5 4.299399999999999977e+01 -4.957750000000000057e+01 1.585220000000000073e+00
169.6 4.195739999999999981e+01 -5.040370000000000061e+01 1.924339999999999939e+00
169.7 4.157439999999999714e+01 -5.079590000000000316e+01 2.017689999999999984e+00
169.8 4.143229999999999791e+01 -5.116920000000000357e+01 2.010559999999999903e+00
169.9 4.113130000000000308e+01 -5.154420000000000357e+01 2.058159999999999989e+00
170 4.074399999999999977e+01 -5.239050000000000296e+01 2.067369999999999930e+00
170.1 4.107860000000000156e+01 -5.182410000000000139e+01 2.147029999999999994e+00
170.2 4.115350000000000108e+01 -5.157740000000001146e+01 1.991470000000000073e+00
170.3 4.161710000000000065e+01 -5.081180000000000518e+01 1.808910000000000018e+00
170.4 4.206710000000000349e+01 -4.994650000000000034e+01 1.568489999999999718e+00
170.5 4.212199999999999989e+01 -5.001919999999999789e+01 1.652979999999999894e+00
170.6 4.185099999999999909e+01 -5.050639999999999930e+01 1.712749999999999773e+00
170.7 4.229890000000000327e+01 -4.967470000000000141e+01 1.596819999999999684e+00
170.8 4.202530000000000143e+01 -5.017390000000000327e+01 1.859900000000000109e+00
170.9 4.228730000000000189e+01 -5.039490000000000691e+01 1.816429999999999989e+00
171 4.233780000000000143e+01 -5.019810000000001082e+01 1.597280000000000033e+00
171.1 4.245170000000000243e+01 -4.969770000000001176e+01 1.032309999999999839e+00
171.2 4.204630000000000223e+01 -4.875830000000000553e+01 2.608299999999998953e-01
171.3 4.195589999999999975e+01 -4.776260000000000616e+01 -3.872500000000000941e-01
171.4 4.234100000000000108e+01 -4.779460000000000264e+01 -2.780400000000000649e-01
171.5 4.228909999999999769e+01 -4.810250000000000625e+01 -2.576600000000000001e-01
171.6 4.218599999999999994e+01 -4.750420000000001153e+01 -1.342394000000000087e+00
171.7 4.234570000000000078e+01 -4.709459999999999980e+01 -1.487075000000000147e+00
171.8 4.227900000000000347e+01 -4.831289999999999907e+01 -5.812700000000001754e-01
171.9 4.238589999999999947e+01 -4.824680000000000746e+01 -6.459850000000001424e-01
172 4.177770000000000294e+01 -4.726660000000001105e+01 -9.335060000000000580e-01
172.1 4.229529999999999745e+01 -4.763479999999999848e+01 -5.398200000000001886e-01
172.2 4.278110000000000213e+01 -4.835940000000000794e+01 1.089599999999999458e-01
172.3 4.248369999999999891e+01 -4.801010000000000844e+01 -4.998800000000001020e-01
172.4 4.205080000000000240e+01 -4.707440000000001135e+01 -9.385040000000001159e-01
172.5 4.188490000000000180e+01 -4.694519999999999982e+01 -1.196848000000000134e+00
172.6 4.179740000000000322e+01 -4.642960000000000775e+01 -2.127388999999999974e+00
172.7 4.209539999999999793e+01 -4.663390000000001123e+01 -1.733606000000000202e+00
172.8 4.181539999999999679e+01 -4.661610000000000298e+01 -1.860750000000000126e+00
172.9 4.183950000000000102e+01 -4.630949999999999989e+01 -2.617180000000000284e+00
173 4.189200000000000301e+01 -4.553840000000000998e+01 -3.173869999999999969e+00
173.1 4.178119999999999834e+01 -4.473550000000000182e+01 -4.048540000000000028e+00
173.2 4.180789999999999651e+01 -4.409590000000000032e+01 -4.802550000000000097e+00
173.3 4.180720000000000169e+01 -4.496680000000000632e+01 -3.981910000000000061e+00
173.4 4.196390000000000242e+01 -4.559750000000001080e+01 -3.133750000000000036e+00
173.5 4.207809999999999917e+01 -4.621580000000000155e+01 -2.159438000000000191e+00
173.6 4.207759999999999678e+01 -4.660470000000000823e+01 -2.246968999999999994e+00
173.7 4.202329999999999899e+01 -4.731150000000000944e+01 -1.153928000000000065e+00
173.8 4.203099999999999881e+01 -4.695050000000000523e+01 -1.415770000000000195e+00
173.9 4.229330000000000211e+01 -4.619720000000000937e+01 -2.363871000000000056e+00
174 4.214970000000000283e+01 -4.659329999999999927e+01 -1.881732000000000182e+00
174.1 4.218950000000000244e+01 -4.571650000000001057e+01 -2.717389999999999972e+00
174.2 4.208579999999999899e+01 -4.592110000000000980e+01 -2.342225000000000001e+00
174.3 4.193169999999999931e+01 -4.677260000000001128e+01 -1.510870000000000157e+00
174.4 4.210549999999999926e+01 -4.707860000000000866e+01 -1.525599500000000219e+00
174.5 4.207999999999999829e+01 -4.716800000000000637e+01 -1.032208000000000236e+00
174.6 4.250990000000000180e+01 -4.799490000000000123e+01 9.251999999999993562e-02
174.7 4.282569999999999766e+01 -4.904359999999999786e+01 8.993899999999999118e-01
174.8 4.312129999999999797e+01 -4.925379999999999825e+01 9.875799999999999024e-01
174.9 4.291279999999999717e+01 -4.872380000000001132e+01 3.756299999999999084e-01
175 4.333129999999999882e+01 -4.901590000000000202e+01 9.750600000000000378e-01
175.1 4.316980000000000217e+01 -4.871510000000000673e+01 2.725599999999999135e-01
175.2 4.284640000000000271e+01 -4.820260000000000389e+01 -1.081300000000000594e-01
175.3 4.213680000000000092e+01 -4.811700000000000443e+01 -3.951200000000001378e-01
175.4 4.261710000000000065e+01 -4.883790000000000475e+01 2.044699999999999296e-01
175.5 4.280579999999999785e+01 -4.923180000000000689e+01 8.281000000000000583e-01
175.6 4.314730000000000132e+01 -4.922400000000000375e+01 1.015029999999999877e+00
175.7 4.330899999999999750e+01 -4.875920000000000698e+01 7.179199999999998916e-01
175.8 4.405680000000000263e+01 -4.896290000000000475e+01 1.124649999999999928e+00
175.9 4.443730000000000047e+01 -4.857030000000000314e+01 1.062419999999999920e+00
176 4.546860000000000213e+01 -4.847780000000000200e+01 1.935499999999999776e+00
176.1 4.605680000000000263e+01 -4.814790000000000703e+01 2.474110000000000031e+00
176.2 4.716790000000000305e+01 -4.772259999999999991e+01 3.434810000000000141e+00
176.3 4.764560000000000173e+01 -4.746180000000001087e+01 3.474159999999999915e+00
176.4 4.682090000000000174e+01 -4.784350000000000591e+01 2.967709999999999848e+00
176.5 4.715939999999999799e+01 -4.765130000000000621e+01 3.232670000000000154e+00
176.6 4.766749999999999687e+01 -4.741250000000000853e+01 3.499560000000000226e+00
176.7 4.772290000000000276e+01 -4.749009999999999820e+01 3.479480000000000128e+00
176.8 4.692710000000000292e+01 -4.772570000000000334e+01 3.032200000000000006e+00
176.9 4.796560000000000201e+01 -4.730000000000001137e+01 3.597619999999999596e+00
177 4.847990000000000066e+01 -4.717589999999999861e+01 4.058999999999999275e+00
177.1 4.747999999999999687e+01 -4.754600000000000648e+01 3.250539999999999541e+00
177.2 4.804379999999999740e+01 -4.725849999999999795e+01 3.886130000000000084e+00
177.3 4.693019999999999925e+01 -4.788609999999999900e+01 3.038390000000000146e+00
177.4 4.641499999999999915e+01 -4.805590000000000828e+01 2.726080000000000059e+00
177.5 4.559409999999999741e+01 -4.843959999999999866e+01 2.034219999999999917e+00
177.6 4.546600000000000108e+01 -4.820240000000001146e+01 1.665669999999999984e+00
177.7 4.596029999999999660e+01 -4.783169999999999789e+01 2.272440000000000015e+00
177.8 4.594409999999999883e+01 -4.838609999999999900e+01 2.262000000000000011e+00
177.9 4.540639999999999787e+01 -4.877009999999999934e+01 1.627559999999999896e+00
178 4.553399999999999892e+01 -4.893570000000001130e+01 1.679069999999999840e+00
178.1 4.585150000000000148e+01 -4.882090000000000884e+01 1.935159999999999769e+00
178.2 4.547109999999999985e+01 -4.905519999999999925e+01 1.368239999999999679e+00
178.3 4.548080000000000211e+01 -4.936090000000000089e+01 9.532099999999998907e-01
178.4 4.566969999999999885e+01 -4.875120000000001141e+01 1.855890000000000040e+00
178.5 4.559479999999999933e+01 -4.881790000000000873e+01 1.761689999999999756e+00
178.6 4.564699999999999847e+01 -4.871300000000000807e+01 1.942539999999999711e+00
178.7 4.503719999999999857e+01 -4.909750000000001080e+01 1.297359999999999847e+00
178.8 4.476839999999999975e+01 -4.883080000000001064e+01 1.007219999999999782e+00
178.9 4.390429999999999922e+01 -4.880410000000000537e+01 6.453199999999998937e-01
179 4.331150000000000233e+01 -4.870380000000000109e+01 4.236999999999997435e-01
179.1 4.389240000000000208e+01 -4.879310000000000969e+01 4.523399999999999643e-01
179.2 4.295530000000000115e+01 -4.857860000000000866e+01 3.671799999999998398e-01
179.3 4.230180000000000007e+01 -4.851390000000000668e+01 5.815600000000000769e-01
179.4 4.302340000000000231e+01 -4.849179999999999779e+01 4.232899999999997220e-01
179.5 4.246009999999999707e+01 -4.861800000000000921e+01 4.373700000000000365e-01
179.6 4.259429999999999694e+01 -4.869410000000000593e+01 6.429700000000000415e-01
179.7 4.265579999999999927e+01 -4.885240000000000293e+01 6.399099999999999788e-01
179.8 4.225070000000000192e+01 -4.877609999999999957e+01 5.491399999999999615e-01
179.9 4.225480000000000302e+01 -4.864570000000000505e+01 5.051499999999999879e-01
180 4.200310000000000343e+01 -4.898140000000000782e+01 5.194199999999997708e-01
180.1 4.172520000000000095e+01 -4.904710000000000036e+01 5.421100000000000918e-01
180.2 4.267620000000000147e+01 -4.922570000000000334e+01 2.636699999999998489e-01
180.3 4.361699999999999733e+01 -4.952700000000000102e+01 2.268699999999999051e-01
180.4 4.475000000000000000e+01 -5.010820000000001073e+01 -1.022100000000001341e-01
180.5 4.544959999999999667e+01 -5.046050000000001035e+01 -6.617380000000000484e-01
180.6 4.618350000000000222e+01 -5.098040000000000305e+01 -1.026385000000000103e+00
180.7 4.705839999999999890e+01 -5.188150000000000261e+01 -1.714552700000000041e+00
180.8 4.769339999999999691e+01 -5.324580000000000268e+01 -2.397555000000000103e+00
180.9 4.742329999999999757e+01 -5.275840000000000884e+01 -2.017351000000000116e+00
181 4.760349999999999682e+01 -5.364440000000000452e+01 -2.046572000000000280e+00
181.1 4.801559999999999917e+01 -5.419670000000000698e+01 -2.527794000000000096e+00
181.2 4.777040000000000219e+01 -5.362770000000000437e+01 -2.101481000000000154e+00
181.3 4.872520000000000095e+01 -5.456499999999999773e+01 -2.701020000000000199e+00
181.4 4.805590000000000117e+01 -5.384350000000000591e+01 -2.502124000000000237e+00
181.5 4.739659999999999940e+01 -5.271540000000000248e+01 -1.884346000000000076e+00
181.6 4.723780000000000001e+01 -5.259459999999999980e+01 -2.070324999999999971e+00
181.7 4.743769999999999953e+01 -5.324890000000000612e+01 -2.369359000000000215e+00
181.8 4.772330000000000183e+01 -5.346640000000000725e+01 -2.600516999999999967e+00
181.9 4.792519999999999669e+01 -5.391089999999999804e+01 -2.704089999999999883e+00
182 4.879789999999999850e+01 -5.456589999999999918e+01 -2.823789999999999800e+00
182.1 4.911820000000000164e+01 -5.506470000000000198e+01 -2.936900000000000066e+00
182.2 4.914860000000000184e+01 -5.518180000000000973e+01 -3.075210000000000221e+00
182.3 4.952759999999999962e+01 -5.534350000000000591e+01 -3.326420000000000154e+00
182.4 4.960969999999999658e+01 -5.544089999999999918e+01 -3.369640000000000413e+00
182.5 4.866270000000000095e+01 -5.492740000000000578e+01 -2.927200000000000024e+00
182.6 4.856889999999999930e+01 -5.459629999999999939e+01 -2.548328999999999844e+00
182.7 4.904800000000000182e+01 -5.499380000000000734e+01 -3.060830000000000162e+00
182.8 4.852559999999999718e+01 -5.454319999999999879e+01 -2.484799000000000202e+00
182.9 4.798680000000000234e+01 -5.365180000000000859e+01 -2.093532000000000171e+00
183 4.767369999999999663e+01 -5.304350000000000875e+01 -2.022102999999999984e+00
183.1 4.755660000000000309e+01 -5.291310000000000002e+01 -1.806586000000000025e+00
183.2 4.839589999999999748e+01 -5.380020000000000380e+01 -2.251854999999999940e+00
183.3 4.881949999999999790e+01 -5.471580000000000155e+01 -2.671650000000000080e+00
183.4 4.894469999999999743e+01 -5.467289999999999850e+01 -2.914150000000000240e+00
183.5 4.786030000000000229e+01 -5.378840000000000998e+01 -2.573345000000000216e+00
183.6 4.824389999999999645e+01 -5.425330000000001007e+01 -2.634360000000000035e+00
183.7 4.902389999999999759e+01 -5.495390000000000441e+01 -2.865630000000000344e+00
183.8 4.911030000000000229e+01 -5.519270000000000209e+01 -2.963600000000000012e+00
183.9 4.971790000000000020e+01 -5.550670000000000925e+01 -3.041599999999999859e+00
184 5.037489999999999668e+01 -5.592419999999999902e+01 -2.978130000000000166e+00
184.1 5.102560000000000429e+01 -5.657359999999999900e+01 -2.381727000000000150e+00
184.2 5.168369999999999465e+01 -5.704789999999999850e+01 -1.698674300000000192e+00
184.3 5.222389999999999333e+01 -5.785500000000000398e+01 -1.171679000000000137e+00
184.4 5.293499999999999517e+01 -5.868650000000000944e+01 -3.401600000000000179e-01
184.5 5.435770000000000124e+01 -5.905360000000000298e+01 1.597099999999997966e-01
184.6 5.446830000000000638e+01 -5.900780000000000314e+01 -1.354000000000001869e-01
184.7 5.508840000000000003e+01 -5.906850000000000023e+01 4.299800000000000288e-01
184.8 5.471459999999999724e+01 -5.924439999999999884e+01 -1.842100000000002069e-01
184.9 5.449249999999999972e+01 -5.925469999999999970e+01 -9.840070000000000761e-01
185 5.416000000000000369e+01 -5.974360000000000070e+01 -1.598348300000000055e+00
185.1 5.409849999999999426e+01 -6.016210000000000946e+01 -1.986625000000000085e+00
185.2 5.472240000000000038e+01 -5.943250000000000455e+01 -6.580520000000000813e-01
185.3 5.560489999999999355e+01 -5.869420000000000925e+01 2.915299999999998448e-01
185.4 5.567060000000000031e+01 -5.884040000000000248e+01 6.967099999999999405e-01
185.5 5.590350000000000108e+01 -5.854990000000000805e+01 1.607860000000000067e+00
185.6 5.619340000000000401e+01 -5.802009999999999934e+01 2.323179999999999801e+00
185.7 5.643339999999999890e+01 -5.836860000000000070e+01 1.953399999999999803e+00
185.8 5.672710000000000008e+01 -5.896340000000000714e+01 1.281489999999999796e+00
185.9 5.666439999999999344e+01 -5.941910000000000025e+01 8.096499999999999808e-01
186 5.640140000000000242e+01 -5.897910000000000252e+01 1.727609999999999868e+00
186.1 5.645209999999999440e+01 -5.848750000000001137e+01 1.796699999999999964e+00
186.2 5.627789999999999537e+01 -5.818330000000000268e+01 2.267379999999999729e+00
186.3 5.618939999999999912e+01 -5.819429999999999836e+01 2.829829999999999846e+00
186.4 5.590509999999999735e+01 -5.767780000000000484e+01 3.463719999999999910e+00
186.5 5.537830000000000297e+01 -5.714419999999999789e+01 4.009949999999999903e+00
186.6 5.584779999999999944e+01 -5.774860000000001037e+01 3.246849999999999792e+00
186.7 5.689869999999999806e+01 -5.843890000000000384e+01 2.349720000000000031e+00
186.8 5.721289999999999765e+01 -5.889970000000000994e+01 1.615369999999999973e+00
186.9 5.764760000000000417e+01 -5.935950000000001125e+01 6.210599999999999454e-01
187 5.751989999999999981e+01 -5.941290000000000759e+01 8.171900000000000830e-01
187.1 5.798960000000000292e+01 -6.007210000000000605e+01 -7.678000000000007041e-02
187.2 5.760000000000000142e+01 -5.963450000000000273e+01 3.970599999999997465e-01
187.3 5.794099999999999540e+01 -6.002830000000000155e+01 -1.791800000000001170e-01
187.4 5.879809999999999803e+01 -6.027450000000000330e+01 -7.616900000000000892e-01
187.5 5.862089999999999890e+01 -6.022460000000000946e+01 -8.540450000000000541e-01
187.6 5.893159999999999599e+01 -6.079540000000000077e+01 -1.672809500000000060e+00
187.7 5.924109999999999587e+01 -6.095380000000000109e+01 -2.408250999999999920e+00
187.8 5.915329999999999444e+01 -6.142480000000000473e+01 -3.456970000000000098e+00
187.9 5.933810000000000429e+01 -6.133169999999999789e+01 -2.231568000000000218e+00
188 5.924950000000000472e+01 -6.124710000000000321e+01 -2.361686999999999870e+00
188.1 5.902820000000000533e+01 -6.155620000000000402e+01 -3.783400000000000318e+00
188.2 5.939269999999999783e+01 -6.155819999999999936e+01 -4.304809999999999803e+00
188.3 5.917930000000000490e+01 -6.154940000000000566e+01 -3.130799999999999805e+00
188.4 5.940239999999999299e+01 -6.147550000000001091e+01 -4.218949999999999534e+00
188.5 5.932889999999999731e+01 -6.165149999999999864e+01 -4.478110000000000035e+00
188.6 5.972309999999999519e+01 -6.182959999999999923e+01 -5.467640000000000278e+00
188.7 6.006429999999999580e+01 -6.227139999999999986e+01 -6.673210000000000974e+00
188.8 6.048429999999999751e+01 -6.250740000000000407e+01 -7.509050000000000225e+00
188.9 6.030630000000000024e+01 -6.225740000000000407e+01 -6.827809999999999491e+00
189 6.008269999999999555e+01 -6.221840000000000259e+01 -6.632220000000000226e+00
189.1 5.960830000000000695e+01 -6.186480000000000246e+01 -5.418409999999999727e+00
189.2 5.947630000000000194e+01 -6.159050000000000580e+01 -4.315760000000000041e+00
189.3 5.940069999999999339e+01 -6.134690000000000509e+01 -3.685560000000000169e+00
189.4 5.942809999999999349e+01 -6.158450000000000557e+01 -4.324440000000000062e+00
189.5 5.962639999999999674e+01 -6.154140000000001010e+01 -5.083009999999999806e+00
189.6 5.958959999999999724e+01 -6.177160000000000650e+01 -5.586660000000000181e+00
189.7 5.914760000000000417e+01 -6.175610000000000355e+01 -4.233710000000000306e+00
189.8 5.914030000000000342e+01 -6.154510000000000502e+01 -3.144870000000000054e+00
189.9 5.923769999999999669e+01 -6.111090000000000089e+01 -2.001552000000000220e+00
190 5.929780000000000229e+01 -6.106159999999999854e+01 -1.450680000000000192e+00
190.1 5.876840000000000686e+01 -6.030530000000000257e+01 -8.079170000000001073e-01
190.2 5.848159999999999314e+01 -5.968740000000001089e+01 1.434999999999999609e-01
190.3 5.803840000000000288e+01 -5.923100000000000875e+01 8.993099999999998317e-01
190.4 5.780399999999999494e+01 -5.947490000000000521e+01 6.071499999999998565e-01
190.5 5.784160000000000679e+01 -5.937060000000001025e+01 8.995799999999998242e-01
190.6 5.823970000000000624e+01 -6.006150000000000944e+01 -6.993000000000004768e-02
190.7 5.810100000000000620e+01 -5.997339999999999804e+01 -4.048300000000000232e-01
190.8 5.797619999999999862e+01 -5.946229999999999905e+01 4.325799999999997425e-01
190.9 5.757910000000000394e+01 -5.878000000000000114e+01 8.972799999999998555e-01
191 5.695939999999999515e+01 -5.849430000000000973e+01 1.567849999999999966e+00
191.1 5.690270000000000294e+01 -5.863260000000001071e+01 1.820829999999999949e+00
191.2 5.655980000000000274e+01 -5.849120000000000630e+01 1.950839999999999907e+00
191.3 5.627539999999999765e+01 -5.795450000000001012e+01 2.755360000000000031e+00
191.4 5.558970000000000056e+01 -5.742490000000000805e+01 3.720649999999999569e+00
191.5 5.509469999999999601e+01 -5.725509999999999877e+01 4.464869999999999450e+00
191.6 5.420809999999999462e+01 -5.709150000000001057e+01 5.349389999999999645e+00
191.7 5.415549999999999642e+01 -5.692360000000000753e+01 5.488030000000000186e+00
191.8 5.424950000000000472e+01 -5.695159999999999911e+01 5.368460000000000676e+00
191.9 5.472670000000000101e+01 -5.701890000000000214e+01 4.519930000000000447e+00
192 5.515759999999999508e+01 -5.718270000000001119e+01 4.140349999999999753e+00
192.1 5.479100000000000392e+01 -5.701010000000000844e+01 4.494429999999999481e+00
192.2 5.398780000000000001e+01 -5.655089999999999861e+01 5.095169999999999533e+00
192.3 5.435789999999999367e+01 -5.668710000000000093e+01 4.903019999999999712e+00
192.4 5.510090000000000288e+01 -5.712350000000000705e+01 4.297349999999999781e+00
192.5 5.606760000000000588e+01 -5.773560000000000514e+01 2.980329999999999924e+00
192.6 5.666460000000000008e+01 -5.814039999999999964e+01 2.027019999999999822e+00
192.7 5.598280000000000456e+01 -5.774840000000000373e+01 2.943350000000000133e+00
192.8 5.593520000000000181e+01 -5.734430000000000405e+01 4.126490000000000435e+00
192.9 5.623419999999999419e+01 -5.797350000000000136e+01 2.643129999999999757e+00
193 5.642399999999999949e+01 -5.830600000000001160e+01 2.107619999999999827e+00
193.1 5.641619999999999635e+01 -5.797610000000000241e+01 2.230359999999999676e+00
193.2 5.609859999999999758e+01 -5.740160000000000196e+01 3.337280000000000246e+00
193.3 5.614519999999999555e+01 -5.728940000000000055e+01 3.812270000000000270e+00
193.4 5.604090000000000060e+01 -5.751230000000001041e+01 3.384700000000000042e+00
193.5 5.610029999999999717e+01 -5.798409999999999798e+01 2.671149999999999469e+00
193.6 5.674950000000000472e+01 -5.841440000000000055e+01 1.516939999999999955e+00
193.7 5.707740000000000435e+01 -5.881900000000000261e+01 1.168870000000000076e+00
193.8 5.728930000000000433e+01 -5.872480000000000189e+01 6.839100000000000179e-01
193.9 5.762339999999999662e+01 -5.902320000000000277e+01 8.428399999999998116e-01
194 5.680059999999999576e+01 -5.828300000000000125e+01 1.497059999999999835e+00
194.1 5.619049999999999301e+01 -5.777580000000000382e+01 2.865060000000000162e+00
194.2 5.580600000000000449e+01 -5.742210000000000036e+01 3.598859999999999726e+00
194.3 5.610679999999999978e+01 -5.782990000000000919e+01 2.669899999999999718e+00
194.4 5.632010000000000360e+01 -5.804640000000000555e+01 2.356899999999999995e+00
194.5 5.597869999999999635e+01 -5.752020000000000266e+01 3.005870000000000264e+00
194.6 5.647089999999999321e+01 -5.759900000000000375e+01 2.402539999999999676e+00
194.7 5.577759999999999962e+01 -5.726080000000000325e+01 3.633809999999999985e+00
194.8 5.561779999999999546e+01 -5.733110000000000639e+01 3.613210000000000033e+00
194.9 5.615620000000000545e+01 -5.779460000000000264e+01 2.672129999999999672e+00
195 5.611389999999999390e+01 -5.778150000000000830e+01 2.833209999999999784e+00
195.1 5.677059999999999462e+01 -5.848870000000000857e+01 1.772310000000000052e+00
195.2 5.744250000000000256e+01 -5.905070000000000618e+01 7.587699999999997225e-01
195.3 5.812039999999999651e+01 -5.968810000000000571e+01 1.917899999999999050e-01
195.4 5.841990000000000549e+01 -6.042510000000000048e+01 -2.557300000000000129e-01
195.5 5.832770000000000010e+01 -6.011360000000000525e+01 -5.856600000000000694e-01
195.6 5.766380000000000194e+01 -5.971210000000000662e+01 3.907199999999999562e-01
195.7 5.808309999999999462e+01 -6.000930000000001030e+01 -2.928500000000000547e-01
195.8 5.823809999999999576e+01 -6.005600000000001160e+01 -1.943200000000000482e-01
195.9 5.806139999999999901e+01 -5.965800000000000125e+01 4.179999999999983729e-02
196 5.728469999999999374e+01 -5.918789999999999907e+01 1.141270000000000007e+00
196.1 5.685860000000000269e+01 -5.874290000000000589e+01 2.017579999999999707e+00
196.2 5.743629999999999569e+01 -5.919089999999999918e+01 1.134489999999999998e+00
196.3 5.756070000000000420e+01 -5.938230000000000075e+01 1.067279999999999784e+00
196.4 5.790119999999999578e+01 -5.984740000000000748e+01 -5.727000000000015412e-02
196.5 5.851880000000000592e+01 -6.048090000000000543e+01 -7.823950000000000626e-01
196.6 5.895330000000000581e+01 -6.076530000000001053e+01 -1.435186999999999991e+00
196.7 5.907929999999999637e+01 -6.117540000000001044e+01 -2.511712000000000167e+00
196.8 5.937809999999999633e+01 -6.156600000000000250e+01 -3.486920000000000019e+00
196.9 5.945739999999999981e+01 -6.162900000000000489e+01 -4.791640000000000121e+00
197 5.926039999999999708e+01 -6.167490000000000805e+01 -4.838000000000000078e+00
197.1 5.927510000000000190e+01 -6.159910000000000707e+01 -4.138840000000000074e+00
197.2 5.931219999999999715e+01 -6.156360000000000809e+01 -4.309569999999999901e+00
197.3 5.972160000000000224e+01 -6.190420000000000300e+01 -5.708859999999999602e+00
197.4 6.020020000000000238e+01 -6.218919999999999959e+01 -6.895799999999999486e+00
197.5 6.083980000000000388e+01 -6.275330000000001007e+01 -8.190450000000000230e+00
197.6 6.070570000000000022e+01 -6.284199999999999875e+01 -7.487970000000000681e+00
197.7 6.072980000000000445e+01 -6.298160000000000025e+01 -7.815690000000000026e+00
197.8 6.012110000000000554e+01 -6.236240000000000805e+01 -6.653359999999999275e+00
197.9 6.004310000000000258e+01 -6.234790000000000987e+01 -6.372230000000000061e+00
198 6.019829999999999615e+01 -6.212620000000001141e+01 -6.523789999999999978e+00
198.1 6.035810000000000031e+01 -6.240330000000000155e+01 -7.253429999999999822e+00
198.2 6.115069999999999339e+01 -6.266519999999999868e+01 -8.454430000000000334e+00
198.3 6.085159999999999769e+01 -6.256000000000000227e+01 -7.725590000000000401e+00
198.4 6.108860000000000667e+01 -6.281600000000000250e+01 -7.938090000000000757e+00
198.5 6.121990000000000265e+01 -6.363300000000000978e+01 -8.980610000000000426e+00
198.6 6.151440000000000197e+01 -6.387460000000000093e+01 -1.024601000000000006e+01
198.7 6.156160000000000565e+01 -6.396150000000000091e+01 -9.894379999999999953e+00
198.8 6.119099999999999540e+01 -6.350410000000000821e+01 -8.670329999999999870e+00
198.9 6.095809999999999462e+01 -6.366900000000001114e+01 -7.527900000000000702e+00
199 6.101610000000000156e+01 -6.373850000000000193e+01 -7.273149999999999338e+00
199.1 6.150099999999999767e+01 -6.388300000000000978e+01 -8.479910000000000281e+00
199.2 6.210130000000000194e+01 -6.382350000000000989e+01 -9.673719999999999430e+00
199.3 6.272240000000000038e+01 -6.342360000000000753e+01 -1.007455999999999996e+01
199.4 6.339229999999999876e+01 -6.286790000000000589e+01 -1.100352999999999959e+01
199.5 6.367880000000000251e+01 -6.267929999999999779e+01 -1.124567000000000050e+01
199.6 6.436539999999999395e+01 -6.287140000000000839e+01 -1.166948999999999970e+01
199.7 6.542179999999999040e+01 -6.315470000000000539e+01 -1.211848999999999954e+01
199.8 6.560089999999999577e+01 -6.352170000000000982e+01 -1.293868999999999936e+01
199.9 6.598550000000000182e+01 -6.373150000000001114e+01 -1.385638999999999932e+01
200 6.586250000000001137e+01 -6.356459999999999866e+01 -1.312659000000000020e+01
200.1 6.511390000000000100e+01 -6.294920000000000471e+01 -1.246949000000000041e+01
200.2 6.468580000000000041e+01 -6.244559999999999889e+01 -1.175518999999999892e+01
200.3 6.443209999999999127e+01 -6.203150000000000830e+01 -1.125708000000000020e+01
200.4 6.451830000000001064e+01 -6.222230000000000416e+01 -1.142870999999999881e+01
200.5 6.483590000000000941e+01 -6.266320000000000334e+01 -1.188138999999999967e+01
200.6 6.525360000000000582e+01 -6.277410000000000423e+01 -1.236078999999999972e+01
200.7 6.584809999999998809e+01 -6.313280000000000314e+01 -1.276868999999999943e+01
200.8 6.643520000000000891e+01 -6.345740000000000691e+01 -1.357888999999999946e+01
200.9 6.584319999999999595e+01 -6.330540000000000589e+01 -1.287298999999999971e+01
201 6.568950000000000955e+01 -6.319819999999999993e+01 -1.239148999999999923e+01
201.1 6.628710000000000946e+01 -6.331540000000001100e+01 -1.296558999999999884e+01
201.2 6.562610000000000809e+01 -6.329380000000000450e+01 -1.300679000000000052e+01
201.3 6.498380000000000223e+01 -6.285909999999999798e+01 -1.161648999999999887e+01
201.4 6.389359999999999928e+01 -6.240160000000000196e+01 -1.075218999999999880e+01
201.5 6.270519999999999783e+01 -6.252170000000000982e+01 -1.026812999999999931e+01
201.6 6.368889999999999674e+01 -6.268090000000000828e+01 -1.098725999999999914e+01
201.7 6.364840000000000231e+01 -6.229030000000000200e+01 -1.070392000000000010e+01
201.8 6.276089999999999947e+01 -6.202710000000000434e+01 -9.835670000000000357e+00
201.9 6.157409999999999428e+01 -6.193050000000000921e+01 -9.301199999999999690e+00
202 6.192790000000000106e+01 -6.231960000000000832e+01 -9.750199999999999534e+00
202.1 6.171029999999999660e+01 -6.237850000000000250e+01 -9.711719999999999686e+00
202.2 6.147080000000000410e+01 -6.243640000000000612e+01 -8.985500000000000043e+00
202.3 6.108810000000000429e+01 -6.300379999999999825e+01 -8.431119999999999948e+00
202.4 6.098389999999999844e+01 -6.383480000000000132e+01 -7.081260000000000332e+00
202.5 6.079910000000000281e+01 -6.433750000000000568e+01 -6.174139999999999517e+00
202.6 6.030239999999999867e+01 -6.496220000000000994e+01 -5.318900000000000183e+00
202.7 6.050359999999999872e+01 -6.545589999999999975e+01 -4.684179999999999566e+00
202.8 6.028609999999999758e+01 -6.627860000000001151e+01 -3.732569999999999943e+00
202.9 6.032490000000000663e+01 -6.716170000000001039e+01 -2.823310000000000208e+00
203 6.031290000000000617e+01 -6.766859999999999786e+01 -2.728559999999999874e+00
203.1 6.044420000000000215e+01 -6.873810000000000286e+01 -2.084259000000000306e+00
203.2 6.041080000000000183e+01 -6.943670000000000186e+01 -1.759520000000000195e+00
203.3 6.005220000000000624e+01 -7.058820000000000050e+01 -1.568774800000000136e+00
203.4 6.019779999999999376e+01 -7.095740000000000691e+01 -1.221141000000000032e+00
203.5 6.032060000000000599e+01 -7.016110000000000468e+01 -1.671350700000000078e+00
203.6 6.056469999999999487e+01 -6.938860000000001094e+01 -2.596293000000000184e+00
203.7 6.026589999999999492e+01 -6.834990000000000521e+01 -2.940610000000000390e+00
203.8 5.995880000000000365e+01 -6.704500000000000171e+01 -3.424520000000000231e+00
203.9 5.995719999999999317e+01 -6.625450000000000728e+01 -4.220850000000000435e+00
204 6.006930000000000547e+01 -6.591770000000001062e+01 -4.590220000000000411e+00
204.1 6.013820000000000476e+01 -6.669070000000000675e+01 -3.750430000000000152e+00
204.2 6.046700000000000585e+01 -6.726069999999999993e+01 -3.120610000000000106e+00
204.3 6.062870000000000203e+01 -6.851000000000000512e+01 -2.096528000000000169e+00
204.4 6.046770000000000067e+01 -6.927960000000000207e+01 -1.712960800000000061e+00
204.5 6.021000000000000085e+01 -6.931719999999999970e+01 -1.975931000000000104e+00
204.6 6.035489999999999355e+01 -6.994240000000000634e+01 -2.189718000000000053e+00
204.7 6.013000000000000256e+01 -7.026790000000001157e+01 -2.137850000000000250e+00
204.8 5.997420000000000329e+01 -7.068200000000000216e+01 -2.450503000000000320e+00
204.9 5.967540000000000333e+01 -7.134680000000000177e+01 -2.505632000000000303e+00
205 6.005009999999999337e+01 -7.067350000000000421e+01 -2.146204000000000001e+00
205.1 6.012240000000000606e+01 -6.954330000000000211e+01 -1.963087000000000026e+00
205.2 6.007549999999999812e+01 -6.876560000000000628e+01 -1.703819800000000217e+00
205.3 6.020439999999999969e+01 -6.888739999999999952e+01 -1.561258400000000046e+00
205.4 6.009849999999999426e+01 -6.973040000000000305e+01 -2.229268000000000249e+00
205.5 6.009889999999999333e+01 -7.098600000000000421e+01 -2.695580000000000087e+00
205.6 6.017739999999999867e+01 -7.015840000000000032e+01 -2.509193999999999924e+00
205.7 5.997959999999999781e+01 -6.886750000000000682e+01 -1.811992000000000047e+00
205.8 5.981710000000000349e+01 -6.760240000000000293e+01 -1.348534000000000121e+00
205.9 5.964620000000000033e+01 -6.638080000000000780e+01 -8.167020000000001501e-01
206 5.944609999999999417e+01 -6.557090000000000884e+01 -4.363400000000001722e-01
206.1 5.994730000000000558e+01 -6.501270000000000948e+01 3.409899999999999043e-01
206.2 6.013359999999999417e+01 -6.482990000000000919e+01 4.020299999999998875e-01
206.3 5.979320000000000590e+01 -6.547809999999999775e+01 -3.497100000000001874e-01
206.4 5.963289999999999935e+01 -6.637369999999999948e+01 -6.897020000000001483e-01
206.5 5.996230000000000615e+01 -6.778170000000000073e+01 -1.256638000000000144e+00
206.6 5.964649999999999608e+01 -6.712839999999999918e+01 -8.781180000000000652e-01
206.7 6.013550000000000040e+01 -6.770680000000000121e+01 -9.442910000000001025e-01
206.8 6.001079999999999615e+01 -6.767379999999999995e+01 -9.282090000000000618e-01
206.9 6.053580000000000183e+01 -6.854640000000000555e+01 -1.669859000000000204e+00
207 6.125909999999999656e+01 -6.932789999999999964e+01 -2.054529000000000050e+00
207.1 6.052140000000000697e+01 -6.855230000000000246e+01 -1.406155000000000044e+00
207.2 6.008529999999999660e+01 -6.807180000000001030e+01 -1.159413000000000027e+00
207.3 5.948589999999999378e+01 -6.732120000000000459e+01 -8.599200000000001287e-01
207.4 5.924369999999999692e+01 -6.645300000000000296e+01 -1.960000000000006182e-02
207.5 5.922139999999999560e+01 -6.635580000000000211e+01 1.358099999999999863e-01
207.6 5.942280000000000229e+01 -6.635420000000000584e+01 8.069999999999999396e-01
207.7 5.956729999999999592e+01 -6.654900000000000659e+01 2.087429999999999897e+00
207.8 5.953829999999999956e+01 -6.637109999999999843e+01 1.180689999999999795e+00
207.9 5.956960000000000122e+01 -6.616020000000000323e+01 3.597899999999998322e-01
208 5.957220000000000226e+01 -6.611150000000000659e+01 -7.365960000000001395e-01
208.1 5.973020000000000351e+01 -6.643420000000000414e+01 -1.304280000000000106e+00
208.2 5.953550000000000608e+01 -6.657690000000000907e+01 -6.199830000000000618e-01
208.3 5.998960000000000292e+01 -6.680500000000000682e+01 -1.878641000000000005e+00
208.4 6.033070000000000022e+01 -6.724670000000000414e+01 -2.732689999999999841e+00
208.5 6.023370000000000601e+01 -6.695540000000001157e+01 -2.753650000000000375e+00
208.6 6.020330000000000581e+01 -6.717510000000000048e+01 -2.696229999999999905e+00
208.7 6.039819999999999567e+01 -6.696350000000001046e+01 -3.752229999999999954e+00
208.8 6.051240000000000663e+01 -6.661590000000001055e+01 -4.604409999999999670e+00
208.9 6.057770000000000010e+01 -6.629110000000000014e+01 -5.156390000000000029e+00
209 6.055290000000000106e+01 -6.612820000000000675e+01 -4.952460000000000306e+00
209.1 6.035979999999999990e+01 -6.635600000000000875e+01 -4.477470000000000283e+00
209.2 6.037530000000000285e+01 -6.663230000000000075e+01 -3.630040000000000155e+00
209.3 6.047420000000000329e+01 -6.581690000000000396e+01 -4.457399999999999807e+00
209.4 6.013300000000000267e+01 -6.624869999999999948e+01 -4.164070000000000604e+00
209.5 6.050599999999999312e+01 -6.713150000000000261e+01 -3.327240000000000197e+00
209.6 6.014340000000000686e+01 -6.635710000000000264e+01 -4.172620000000000218e+00
209.7 5.999090000000000344e+01 -6.678310000000000457e+01 -4.211700000000000443e+00
209.8 5.995360000000000156e+01 -6.664190000000000680e+01 -4.038650000000000517e+00
209.9 6.056490000000000151e+01 -6.737830000000001007e+01 -3.365090000000000359e+00
210 6.147420000000000329e+01 -6.804340000000000543e+01 -2.792419999999999902e+00
210.1 6.103729999999999478e+01 -6.757789999999999964e+01 -3.126710000000000100e+00
210.2 6.158460000000000178e+01 -6.783880000000000621e+01 -2.693490000000000162e+00
210.3 6.248490000000000322e+01 -6.871170000000000755e+01 -2.225265999999999966e+00
210.4 6.205170000000000385e+01 -6.860460000000000491e+01 -2.470023000000000302e+00
210.5 6.169730000000000558e+01 -6.793590000000000373e+01 -2.628340000000000121e+00
210.6 6.217530000000000001e+01 -6.856850000000000023e+01 -2.441972000000000254e+00
210.7 6.137840000000000629e+01 -6.797320000000000562e+01 -2.436873999999999985e+00
210.8 6.051769999999999783e+01 -6.754850000000000421e+01 -2.956430000000000113e+00
210.9 6.101329999999999387e+01 -6.824190000000000111e+01 -2.736749999999999794e+00
211 6.146189999999999287e+01 -6.900720000000001164e+01 -2.177210000000000090e+00
211.1 6.233890000000000242e+01 -6.945540000000001157e+01 -1.667162100000000091e+00
211.2 6.291309999999999292e+01 -7.007040000000000646e+01 -1.054974000000000078e+00
211.3 6.351350000000000051e+01 -7.066490000000000293e+01 -1.306400000000000894e-01
211.4 6.424080000000000723e+01 -7.095230000000000814e+01 -4.025000000000011902e-02
211.5 6.508899999999999864e+01 -7.146050000000001035e+01 1.008680000000000021e+00
211.6 6.552760000000000673e+01 -7.180110000000000525e+01 1.870479999999999698e+00
211.7 6.537309999999999377e+01 -7.202570000000000050e+01 2.047349999999999781e+00
211.8 6.567920000000000869e+01 -7.178440000000000509e+01 1.940599999999999881e+00
211.9 6.563190000000000168e+01 -7.198190000000001021e+01 2.768800000000000150e+00
212 6.593819999999999482e+01 -7.192020000000000834e+01 3.030709999999999571e+00
212.1 6.578380000000001360e+01 -7.216590000000000771e+01 3.242389999999999883e+00
212.2 6.537930000000000064e+01 -7.202130000000001075e+01 2.727399999999999824e+00
212.3 6.554239999999998645e+01 -7.180259999999999820e+01 3.406590000000000007e+00
212.4 6.549510000000000787e+01 -7.128000000000000114e+01 4.127819999999999823e+00
212.5 6.512799999999998590e+01 -7.156680000000000064e+01 4.094799999999999329e+00
212.6 6.528460000000001173e+01 -7.223140000000000782e+01 3.540080000000000116e+00
212.7 6.530439999999998690e+01 -7.301250000000000284e+01 2.520449999999999857e+00
212.8 6.548099999999999454e+01 -7.280349999999999966e+01 1.991709999999999869e+00
212.9 6.572270000000000323e+01 -7.266740000000000066e+01 1.555609999999999715e+00
213 6.536809999999999832e+01 -7.270320000000000960e+01 7.441999999999997506e-01
213.1 6.591290000000000759e+01 -7.227740000000000009e+01 1.941959999999999908e+00
213.2 6.614930000000001087e+01 -7.169030000000000769e+01 3.058879999999999821e+00
213.3 6.618969999999998777e+01 -7.131650000000000489e+01 3.660130000000000106e+00
213.4 6.593930000000000291e+01 -7.062050000000000693e+01 4.362700000000000244e+00
213.5 6.620709999999999695e+01 -6.968910000000001048e+01 4.490840000000000387e+00
213.6 6.634800000000001319e+01 -6.907480000000001041e+01 5.383670000000000400e+00
213.7 6.634129999999998972e+01 -6.910229999999999961e+01 5.026769999999999072e+00
213.8 6.601890000000000214e+01 -7.024380000000000734e+01 4.702109999999999346e+00
213.9 6.578149999999999409e+01 -7.127030000000000598e+01 4.530939999999999301e+00
214 6.569010000000000105e+01 -7.104860000000000753e+01 4.257049999999999557e+00
214.1 6.549000000000000909e+01 -7.147500000000000853e+01 4.268159999999999954e+00
214.2 6.563669999999999050e+01 -7.224190000000000111e+01 3.730140000000000011e+00
214.3 6.563980000000000814e+01 -7.111590000000001055e+01 3.947729999999999517e+00
214.4 6.548769999999998959e+01 -7.144250000000000966e+01 4.018229999999999080e+00
214.5 6.544669999999999277e+01 -7.160900000000000887e+01 3.904559999999999587e+00
214.6 6.573400000000000887e+01 -7.098100000000000875e+01 4.038619999999999877e+00
214.7 6.609399999999999409e+01 -7.053289999999999793e+01 3.839020000000000099e+00
214.8 6.549230000000000018e+01 -7.113980000000000814e+01 3.206630000000000091e+00
214.9 6.564420000000001210e+01 -7.121490000000000009e+01 2.994240000000000013e+00
215 6.615639999999999077e+01 -7.023660000000000991e+01 3.522550000000000292e+00
215.1 6.636529999999999063e+01 -6.911840000000000828e+01 3.991300000000000292e+00
215.2 6.661830000000000496e+01 -6.839270000000000493e+01 4.655429999999999069e+00
215.3 6.649840000000000373e+01 -6.796090000000000941e+01 5.000880000000000436e+00
215.4 6.713329999999999131e+01 -6.707050000000000978e+01 5.536820000000000519e+00
215.5 6.744100000000000250e+01 -6.686480000000000246e+01 5.731680000000000774e+00
215.6 6.698070000000001301e+01 -6.797530000000000427e+01 5.041330000000000311e+00
215.7 6.645380000000000109e+01 -6.898190000000001021e+01 4.689650000000000318e+00
215.8 6.610169999999999391e+01 -6.995240000000001146e+01 4.749079999999999302e+00
215.9 6.551830000000001064e+01 -7.055930000000000746e+01 4.748649999999999594e+00
216 6.515950000000000841e+01 -7.048960000000001003e+01 4.850719999999999033e+00
216.1 6.541769999999999641e+01 -6.939960000000000662e+01 5.165150000000000574e+00
216.2 6.594079999999999586e+01 -6.855410000000000537e+01 5.430730000000000501e+00
216.3 6.608529999999998950e+01 -6.847530000000000427e+01 5.541009999999999991e+00
216.4 6.663100000000000023e+01 -6.778220000000000312e+01 5.462410000000000210e+00
216.5 6.755729999999999791e+01 -6.744450000000000500e+01 5.707850000000000534e+00
216.6 6.723859999999999104e+01 -6.770900000000000318e+01 5.427519999999999456e+00
216.7 6.703809999999998581e+01 -6.781340000000000146e+01 5.362170000000000769e+00
216.8 6.720980000000000132e+01 -6.795600000000000307e+01 5.079549999999999343e+00
216.9 6.651320000000001187e+01 -6.835220000000001050e+01 5.310219999999999274e+00
217 6.576070000000001414e+01 -6.913720000000000709e+01 5.163389999999999702e+00
217.1 6.660400000000001342e+01 -6.834300000000000352e+01 5.335340000000000416e+00
217.2 6.729279999999999973e+01 -6.741440000000000055e+01 5.357689999999999841e+00
217.3 6.711379999999999768e+01 -6.723590000000000089e+01 5.500709999999999766e+00
217.4 6.757149999999998613e+01 -6.636220000000000141e+01 5.458460000000000534e+00
217.5 6.774430000000000973e+01 -6.575130000000000052e+01 5.397349999999999426e+00
217.6 6.768809999999999150e+01 -6.635470000000000823e+01 5.653650000000000730e+00
217.7 6.791769999999999641e+01 -6.536339999999999861e+01 5.332160000000000011e+00
217.8 6.748380000000000223e+01 -6.613420000000000698e+01 5.591569999999999041e+00
217.9 6.777469999999999573e+01 -6.556060000000000798e+01 5.686909999999999243e+00
218 6.757509999999999195e+01 -6.656580000000001007e+01 5.886789999999999523e+00
218.1 6.680979999999999563e+01 -6.773109999999999786e+01 5.764580000000000481e+00
218.2 6.657499999999998863e+01 -6.776990000000000691e+01 5.468759999999999621e+00
218.3 6.645939999999998804e+01 -6.797280000000000655e+01 5.822969999999999757e+00
218.4 6.653290000000001214e+01 -6.796070000000000277e+01 6.013059999999999405e+00
218.5 6.683359999999998990e+01 -6.734239999999999782e+01 6.036939999999999529e+00
218.6 6.722970000000000823e+01 -6.696240000000000236e+01 6.273320000000000007e+00
218.7 6.755520000000001346e+01 -6.619450000000000500e+01 5.682549999999999102e+00
218.8 6.725239999999999441e+01 -6.696750000000000114e+01 5.778100000000000236e+00
218.9 6.616790000000000305e+01 -6.777690000000001191e+01 5.469739999999999824e+00
219 6.560730000000000928e+01 -6.882550000000000523e+01 5.190250000000000696e+00
219.1 6.505109999999999104e+01 -6.971229999999999905e+01 5.152799999999999159e+00
219.2 6.454339999999999122e+01 -7.049009999999999820e+01 5.038330000000000197e+00
219.3 6.443510000000000559e+01 -7.078810000000000002e+01 4.949130000000000251e+00
219.4 6.508549999999999613e+01 -7.008630000000000848e+01 4.928589999999999804e+00
219.5 6.566759999999999309e+01 -6.963439999999999941e+01 4.810209999999999653e+00
219.6 6.501970000000000027e+01 -7.029690000000000794e+01 4.747870000000000701e+00
219.7 6.542609999999999104e+01 -6.985950000000001125e+01 4.925380000000000535e+00
219.8 6.529859999999999332e+01 -7.003870000000000573e+01 4.757590000000000430e+00
219.9 6.540369999999998640e+01 -6.987680000000000291e+01 4.797489999999999810e+00
220 6.484489999999999554e+01 -7.034450000000001069e+01 4.743449999999999278e+00
220.1 6.427209999999999468e+01 -7.109170000000000300e+01 4.631859999999999644e+00
220.2 6.377220000000000510e+01 -7.188860000000001094e+01 4.174339999999999051e+00
220.3 6.318579999999999330e+01 -7.227430000000001087e+01 4.193609999999999616e+00
220.4 6.422870000000000346e+01 -7.179420000000000357e+01 4.065830000000000055e+00
220.5 6.384870000000000090e+01 -7.143189999999999884e+01 3.984640000000000182e+00
220.6 6.398110000000000497e+01 -7.190579999999999927e+01 3.861380000000000035e+00
220.7 6.365820000000000078e+01 -7.229130000000000678e+01 3.562600000000000211e+00
220.8 6.399310000000000542e+01 -7.179210000000000491e+01 3.353520000000000056e+00
220.9 6.434289999999998599e+01 -7.209900000000000375e+01 3.695359999999999534e+00
221 6.333279999999999887e+01 -7.294240000000000634e+01 3.552049999999999930e+00
221.1 6.206890000000000640e+01 -7.401919999999999789e+01 3.322159999999999780e+00
221.2 6.139110000000000156e+01 -7.402620000000000289e+01 2.822480000000000100e+00
221.3 6.094139999999999446e+01 -7.429919999999999902e+01 2.931080000000000130e+00
221.4 6.007209999999999894e+01 -7.519819999999999993e+01 2.979889999999999706e+00
221.5 6.067679999999999296e+01 -7.493319999999999936e+01 3.107040000000000024e+00
221.6 6.048249999999999460e+01 -7.527920000000000300e+01 2.861019999999999452e+00
221.7 5.922250000000000369e+01 -7.601919999999999789e+01 2.606549999999999923e+00
221.8 5.914869999999999806e+01 -7.620120000000000005e+01 2.659470000000000223e+00
221.9 5.821660000000000679e+01 -7.645820000000000505e+01 3.019279999999999742e+00
222 5.807740000000000435e+01 -7.685820000000001073e+01 3.514519999999999644e+00
222.1 5.820490000000000208e+01 -7.663120000000000687e+01 3.330670000000000019e+00
222.2 5.845609999999999928e+01 -7.683220000000000027e+01 3.055099999999999927e+00
222.3 5.938570000000000704e+01 -7.616219999999999857e+01 2.911750000000000060e+00
222.4 5.980839999999999890e+01 -7.535420000000000584e+01 2.820209999999999884e+00
222.5 6.003620000000000090e+01 -7.505420000000000869e+01 2.648560000000000247e+00
222.6 6.030779999999999319e+01 -7.427219999999999800e+01 2.178029999999999688e+00
222.7 5.979839999999999378e+01 -7.496920000000000073e+01 2.599609999999999754e+00
222.8 5.916279999999999717e+01 -7.611720000000001107e+01 2.912549999999999972e+00
222.9 5.851230000000000331e+01 -7.710820000000001073e+01 3.551220000000000265e+00
223 5.825150000000000006e+01 -7.758720000000000994e+01 4.061519999999999797e+00
223.1 5.794999999999999574e+01 -7.872820000000000107e+01 4.151559999999999917e+00
223.2 5.763399999999999324e+01 -8.006119999999999948e+01 4.184919999999999973e+00
223.3 5.767920000000000158e+01 -7.959720000000000084e+01 4.250270000000000437e+00
223.4 5.796140000000000470e+01 -7.869720000000000937e+01 3.803830000000000044e+00
223.5 5.825699999999999790e+01 -7.760420000000000584e+01 3.291009999999999547e+00
223.6 5.776249999999999574e+01 -7.818120000000000402e+01 3.692060000000000120e+00
223.7 5.773020000000000351e+01 -7.921220000000000994e+01 3.978429999999999911e+00
223.8 5.749719999999999942e+01 -8.010920000000000130e+01 4.236520000000000508e+00
223.9 5.734129999999999683e+01 -7.924120000000000630e+01 4.031319999999999126e+00
224 5.771990000000000265e+01 -7.800920000000000698e+01 3.962509999999999533e+00
224.1 5.724709999999999610e+01 -7.705519999999999925e+01 3.861009999999999831e+00
224.2 5.760069999999999624e+01 -7.597020000000000550e+01 3.502929999999999655e+00
224.3 5.764580000000000126e+01 -7.555320000000000391e+01 3.403479999999999617e+00
224.4 5.740119999999999578e+01 -7.519219999999999970e+01 3.100619999999999710e+00
224.5 5.722479999999999478e+01 -7.438220000000001164e+01 2.581040000000000223e+00
224.6 5.718920000000000670e+01 -7.494420000000000925e+01 3.024159999999999737e+00
224.7 5.699220000000000397e+01 -7.591120000000000800e+01 3.620810000000000084e+00
224.8 5.710659999999999314e+01 -7.648420000000000130e+01 4.249269999999999214e+00
224.9 5.750840000000000174e+01 -7.735220000000001050e+01 4.828189999999999316e+00
225 5.808999999999999631e+01 -7.841420000000000812e+01 5.222929999999999851e+00
225.1 5.798400000000000176e+01 -7.931320000000000903e+01 6.562170000000000059e+00
225.2 5.819149999999999778e+01 -7.930120000000000857e+01 6.796219999999999928e+00
225.3 5.818939999999999912e+01 -7.831620000000000914e+01 6.342810000000000059e+00
225.4 5.788430000000000319e+01 -7.904619999999999891e+01 7.525460000000000704e+00
225.5 5.778689999999999571e+01 -7.971620000000000061e+01 8.182750000000000412e+00
225.6 5.734450000000000358e+01 -8.045920000000000982e+01 8.884410000000000807e+00
225.7 5.752910000000000679e+01 -8.036320000000000618e+01 8.558810000000001139e+00
225.8 5.763149999999999551e+01 -8.099620000000000175e+01 8.617510000000001114e+00
225.9 5.759660000000000224e+01 -8.122220000000000084e+01 9.403209999999999624e+00
226 5.735480000000000445e+01 -8.156020000000000891e+01 1.016300999999999988e+01
226.1 5.706429999999999580e+01 -8.099420000000000641e+01 9.729510000000001213e+00
226.2 5.712780000000000058e+01 -7.995120000000000005e+01 8.680410000000000181e+00
226.3 5.718490000000000606e+01 -8.092220000000000368e+01 9.463910000000000267e+00
226.4 5.732979999999999876e+01 -8.160620000000000118e+01 1.014231000000000016e+01
226.5 5.717660000000000053e+01 -8.100420000000001153e+01 8.958709999999999951e+00
226.6 5.714439999999999742e+01 -8.114520000000000266e+01 9.598710000000000520e+00
226.7 5.736030000000000229e+01 -8.060020000000000095e+01 8.624309999999999476e+00
226.8 5.778059999999999974e+01 -8.031320000000000903e+01 7.630320000000001102e+00
226.9 5.783919999999999817e+01 -8.039719999999999800e+01 7.240920000000000911e+00
227 5.787169999999999703e+01 -8.014820000000000277e+01 6.992599999999999483e+00
227.1 5.752579999999999671e+01 -8.015919999999999845e+01 7.990560000000000329e+00
227.2 5.805730000000000501e+01 -7.965120000000000289e+01 6.591839999999999478e+00
227.3 5.805350000000000676e+01 -7.924820000000001130e+01 6.582660000000000622e+00
227.4 5.805359999999999587e+01 -7.937620000000001141e+01 6.225059999999999150e+00
227.5 5.772529999999999717e+01 -7.987020000000001119e+01 7.388020000000000920e+00
227.6 5.777600000000000335e+01 -7.959820000000000562e+01 7.396589999999999776e+00
227.7 5.793409999999999371e+01 -7.846020000000000039e+01 6.786580000000000723e+00
227.8 5.812480000000000047e+01 -7.769320000000000448e+01 5.704349999999999810e+00
227.9 5.823500000000000654e+01 -7.787520000000000664e+01 6.196239999999999526e+00
228 5.815360000000000440e+01 -7.797320000000000562e+01 6.998120000000000118e+00
228.1 5.775689999999999458e+01 -7.792020000000000834e+01 7.593440000000001078e+00
228.2 5.742129999999999512e+01 -7.888920000000000243e+01 8.276200000000001111e+00
228.3 5.730600000000000449e+01 -7.905819999999999936e+01 8.280929999999999680e+00
228.4 5.768830000000000524e+01 -7.839820000000000277e+01 7.443519999999999470e+00
228.5 5.800269999999999726e+01 -7.773020000000001062e+01 7.082819999999999894e+00
228.6 5.758380000000000365e+01 -7.848920000000001096e+01 7.965530000000001110e+00
228.7 5.733890000000000242e+01 -7.982720000000000482e+01 8.504810000000000869e+00
228.8 5.750479999999999592e+01 -8.020220000000000482e+01 8.874410000000001020e+00
228.9 5.736330000000000240e+01 -8.112120000000000175e+01 9.474809999999999732e+00
229 5.729329999999999501e+01 -8.046620000000000061e+01 8.766310000000000713e+00
229.1 5.734899999999999665e+01 -8.104319999999999879e+01 9.510709999999999553e+00
229.2 5.721079999999999899e+01 -8.173920000000001096e+01 1.093091000000000079e+01
229.3 5.775840000000000174e+01 -8.189020000000000721e+01 1.176711000000000062e+01
229.4 5.693159999999999599e+01 -8.160520000000001062e+01 1.110701000000000072e+01
229.5 5.630860000000000554e+01 -8.101820000000000732e+01 1.030301000000000045e+01
229.6 5.643029999999999546e+01 -8.099920000000000186e+01 1.001331000000000060e+01
229.7 5.669489999999999696e+01 -8.107019999999999982e+01 1.051541000000000103e+01
229.8 5.727420000000000044e+01 -8.149920000000000186e+01 1.126970999999999989e+01
229.9 5.718990000000000151e+01 -8.160320000000000107e+01 1.128350999999999971e+01
230 5.769239999999999924e+01 -8.165720000000000312e+01 1.190860999999999947e+01
230.1 5.777629999999999910e+01 -8.175220000000000198e+01 1.200571000000000055e+01
230.2 5.671969999999999601e+01 -8.164620000000000744e+01 1.150551000000000101e+01
230.3 5.650280000000000058e+01 -8.147020000000000550e+01 1.111970999999999954e+01
230.4 5.680080000000000240e+01 -8.142020000000000834e+01 1.113420999999999950e+01
230.5 5.744489999999999696e+01 -8.164020000000000721e+01 1.163001000000000040e+01
230.6 5.734400000000000119e+01 -8.164719999999999800e+01 1.190620999999999974e+01
230.7 5.673389999999999844e+01 -8.139820000000000277e+01 1.172971000000000075e+01
230.8 5.596369999999999578e+01 -8.157019999999999982e+01 1.098151000000000010e+01
230.9 5.665559999999999974e+01 -8.143019999999999925e+01 1.165840999999999994e+01
231 5.734660000000000224e+01 -8.176919999999999789e+01 1.200731000000000037e+01
231.1 5.680000000000000426e+01 -8.143120000000000402e+01 1.121381000000000050e+01
231.2 5.707060000000000599e+01 -8.122420000000001039e+01 1.162451000000000079e+01
231.3 5.747800000000000153e+01 -8.144920000000000471e+01 1.215421000000000085e+01
231.4 5.891650000000000631e+01 -8.201720000000000255e+01 1.235590999999999973e+01
231.5 5.984389999999999787e+01 -8.233320000000000505e+01 1.300680999999999976e+01
231.6 5.896010000000000417e+01 -8.161720000000001107e+01 1.276251000000000069e+01
231.7 5.777329999999999899e+01 -8.125120000000001141e+01 1.223710999999999949e+01
231.8 5.824380000000000024e+01 -8.133820000000000050e+01 1.260121000000000002e+01
231.9 5.941950000000000642e+01 -8.180920000000000414e+01 1.278331000000000017e+01
232 5.977579999999999671e+01 -8.228520000000000323e+01 1.264651000000000103e+01
232.1 5.869239999999999924e+01 -8.178920000000000812e+01 1.300711000000000084e+01
232.2 5.748769999999999669e+01 -8.146120000000000516e+01 1.301440999999999981e+01
232.3 5.660579999999999501e+01 -8.154619999999999891e+01 1.233121000000000045e+01
232.4 5.772659999999999769e+01 -8.193019999999999925e+01 1.292181000000000068e+01
232.5 5.847139999999999560e+01 -8.221920000000000073e+01 1.339761000000000024e+01
232.6 5.937710000000000576e+01 -8.218319999999999936e+01 1.384841000000000122e+01
232.7 5.993180000000000263e+01 -8.236820000000000164e+01 1.426461000000000112e+01
232.8 5.991990000000000549e+01 -8.244920000000000471e+01 1.482931000000000132e+01
232.9 6.016229999999999478e+01 -8.253920000000000812e+01 1.476731000000000016e+01
233 6.004780000000000229e+01 -8.266620000000000346e+01 1.503730999999999973e+01
233.1 5.998769999999999669e+01 -8.279820000000000846e+01 1.524660999999999866e+01
233.2 6.013239999999999696e+01 -8.307420000000000471e+01 1.559080999999999939e+01
233.3 6.039489999999999981e+01 -8.321220000000000994e+01 1.566051000000000037e+01
233.4 6.037070000000000647e+01 -8.330720000000000880e+01 1.585020999999999880e+01
233.5 6.047689999999999344e+01 -8.342620000000000857e+01 1.593741000000000163e+01
233.6 5.997879999999999967e+01 -8.285520000000001062e+01 1.509070999999999962e+01
233.7 5.952539999999999765e+01 -8.283520000000000039e+01 1.520070999999999906e+01
233.8 5.978169999999999362e+01 -8.298220000000000596e+01 1.547220999999999869e+01
233.9 6.018459999999999610e+01 -8.340619999999999834e+01 1.610840999999999923e+01
234 5.999690000000000367e+01 -8.334220000000000539e+01 1.591521000000000008e+01
234.1 5.925940000000000651e+01 -8.273320000000001073e+01 1.519981000000000115e+01
234.2 5.974950000000000472e+01 -8.284720000000000084e+01 1.528160999999999881e+01
234.3 5.973200000000000642e+01 -8.295120000000000005e+01 1.536611000000000082e+01
234.4 5.870989999999999753e+01 -8.244920000000000471e+01 1.415491000000000099e+01
234.5 5.820549999999999358e+01 -8.229520000000000834e+01 1.319970999999999961e+01
234.6 5.816010000000000701e+01 -8.222620000000000573e+01 1.272061000000000064e+01
234.7 5.854069999999999396e+01 -8.238220000000001164e+01 1.375980999999999987e+01
234.8 5.805669999999999931e+01 -8.237720000000000198e+01 1.264700999999999986e+01
234.9 5.792609999999999815e+01 -8.185320000000000107e+01 1.196161000000000030e+01
235 5.723800000000000665e+01 -8.152519999999999811e+01 1.131930999999999976e+01
235.1 5.775399999999999778e+01 -8.172820000000000107e+01 1.189571000000000112e+01
235.2 5.830080000000000240e+01 -8.200320000000000675e+01 1.280771000000000015e+01
235.3 5.893029999999999546e+01 -8.228620000000000800e+01 1.370800999999999981e+01
235.4 5.918719999999999715e+01 -8.257019999999999982e+01 1.469930999999999877e+01
235.5 5.943270000000000408e+01 -8.296820000000001016e+01 1.530821000000000076e+01
235.6 5.993780000000000285e+01 -8.317520000000000380e+01 1.582931000000000132e+01
235.7 5.931689999999999685e+01 -8.280120000000000857e+01 1.519401000000000046e+01
235.8 5.935600000000000165e+01 -8.284120000000000061e+01 1.526841000000000115e+01
235.9 5.925559999999999405e+01 -8.277720000000000766e+01 1.505191000000000123e+01
236 5.887840000000000629e+01 -8.239820000000000277e+01 1.419751000000000118e+01
236.1 5.902600000000000335e+01 -8.273520000000000607e+01 1.485061000000000142e+01
236.2 5.865429999999999922e+01 -8.236820000000000164e+01 1.366511000000000031e+01
236.3 5.802890000000000015e+01 -8.211920000000000641e+01 1.256901000000000046e+01
236.4 5.752409999999999712e+01 -8.192419999999999902e+01 1.182511000000000045e+01
236.5 5.722680000000000433e+01 -8.174620000000000175e+01 1.073811000000000071e+01
236.6 5.700649999999999551e+01 -8.159120000000000061e+01 1.001021000000000072e+01
236.7 5.714169999999999305e+01 -8.193220000000000880e+01 1.104691000000000045e+01
236.8 5.715329999999999444e+01 -8.124320000000000164e+01 1.002031000000000027e+01
236.9 5.735549999999999926e+01 -8.165720000000000312e+01 1.100680999999999976e+01
237 5.771839999999999549e+01 -8.185020000000000095e+01 1.158690999999999960e+01
237.1 5.688090000000000401e+01 -8.158420000000000982e+01 1.075140999999999991e+01
237.2 5.630749999999999744e+01 -8.123520000000000607e+01 9.887410000000000920e+00
237.3 5.558210000000000406e+01 -8.155020000000000380e+01 8.759009999999999962e+00
237.4 5.609179999999999922e+01 -8.132220000000000937e+01 9.524910000000000210e+00
237.5 5.612410000000000565e+01 -8.147220000000000084e+01 9.918110000000000426e+00
237.6 5.517710000000000292e+01 -8.154720000000000368e+01 9.099510000000000431e+00
237.7 5.510799999999999699e+01 -8.144819999999999993e+01 9.090210000000000790e+00
237.8 5.537759999999999394e+01 -8.126520000000000721e+01 9.798410000000000508e+00
237.9 5.588879999999999626e+01 -8.124320000000000164e+01 1.070810999999999957e+01
238 5.540280000000000626e+01 -8.146520000000001005e+01 9.772510000000000474e+00
238.1 5.482249999999999801e+01 -8.169320000000000448e+01 9.239209999999999923e+00
238.2 5.474489999999999412e+01 -8.138920000000000243e+01 8.759410000000000807e+00
238.3 5.453309999999999746e+01 -8.123220000000000596e+01 8.361610000000000653e+00
238.4 5.453559999999999519e+01 -8.121120000000000516e+01 8.219319999999999737e+00
238.5 5.519109999999999872e+01 -8.158820000000000050e+01 9.687810000000000699e+00
238.6 5.534410000000000451e+01 -8.150720000000001164e+01 1.050501000000000040e+01
238.7 5.463329999999999842e+01 -8.141120000000000800e+01 9.271409999999999485e+00
238.8 5.500049999999999528e+01 -8.149620000000000175e+01 9.461510000000000531e+00
238.9 5.532740000000000435e+01 -8.146220000000000994e+01 9.858510000000000773e+00
239 5.514410000000000167e+01 -8.138420000000000698e+01 1.032891000000000048e+01
239.1 5.544980000000000331e+01 -8.123720000000000141e+01 1.080441000000000074e+01
239.2 5.599270000000000636e+01 -8.109720000000000084e+01 1.183091000000000115e+01
239.3 5.560919999999999419e+01 -8.137120000000000175e+01 1.107150999999999996e+01
239.4 5.510040000000000049e+01 -8.168120000000000402e+01 9.936410000000000409e+00
239.5 5.571379999999999910e+01 -8.162120000000000175e+01 1.074620999999999960e+01
239.6 5.609299999999999642e+01 -8.122520000000000095e+01 1.107610999999999990e+01
239.7 5.580749999999999744e+01 -8.093019999999999925e+01 1.005570999999999948e+01
239.8 5.573459999999999326e+01 -8.145720000000000027e+01 9.585710000000000619e+00
239.9 5.518629999999999569e+01 -8.142920000000000869e+01 9.148709999999999454e+00
240 5.506200000000000472e+01 -8.121620000000000061e+01 8.786609999999999587e+00
240.1 5.537780000000000058e+01 -8.146220000000000994e+01 9.169909999999999783e+00
240.2 5.487329999999999330e+01 -8.143319999999999936e+01 8.874710000000000321e+00
240.3 5.465969999999999374e+01 -8.155819999999999936e+01 8.875310000000000699e+00
240.4 5.477690000000000481e+01 -8.131320000000000903e+01 8.620910000000000295e+00
240.5 5.545039999999999480e+01 -8.146720000000000539e+01 8.750609999999999999e+00
240.6 5.565369999999999351e+01 -8.137220000000000653e+01 9.130510000000001014e+00
240.7 5.582119999999999749e+01 -8.131419999999999959e+01 9.224610000000000198e+00
240.8 5.589240000000000208e+01 -8.155219999999999914e+01 9.580310000000000770e+00
240.9 5.579379999999999740e+01 -8.140420000000000300e+01 9.873910000000000409e+00
241 5.670160000000000622e+01 -8.166120000000000800e+01 1.056841000000000008e+01
241.1 5.730980000000000274e+01 -8.170420000000000016e+01 1.175421000000000049e+01
241.2 5.811590000000000344e+01 -8.202420000000000755e+01 1.231061000000000050e+01
241.3 5.716380000000000194e+01 -8.178520000000000323e+01 1.136831000000000103e+01
241.4 5.666560000000000485e+01 -8.152920000000000300e+01 1.038091000000000008e+01
241.5 5.576769999999999783e+01 -8.146320000000000050e+01 9.523410000000000153e+00
241.6 5.532190000000000651e+01 -8.134520000000000550e+01 8.571709999999999496e+00
241.7 5.491290000000000049e+01 -8.102720000000000766e+01 8.198399999999999466e+00
241.8 5.551079999999999615e+01 -8.140220000000000766e+01 8.478609999999999758e+00
241.9 5.602120000000000033e+01 -8.154319999999999879e+01 9.345810000000000173e+00
242 5.677690000000000481e+01 -8.142920000000000869e+01 1.057751000000000019e+01
242.1 5.705369999999999919e+01 -8.181719999999999970e+01 1.097630999999999979e+01
242.2 5.697510000000000474e+01 -8.135220000000001050e+01 1.060471000000000075e+01
242.3 5.635180000000000433e+01 -8.088520000000001176e+01 9.865510000000000446e+00
242.4 5.572859999999999303e+01 -8.099320000000000164e+01 9.367710000000000647e+00
242.5 5.520479999999999876e+01 -8.108120000000000971e+01 8.679809999999999803e+00
242.6 5.600510000000000588e+01 -8.135820000000001073e+01 9.353709999999999525e+00
242.7 5.658170000000000499e+01 -8.130120000000000857e+01 1.041371000000000002e+01
242.8 5.595970000000000510e+01 -8.132920000000000016e+01 1.005511000000000088e+01
242.9 5.619170000000000442e+01 -8.139719999999999800e+01 9.853010000000001156e+00
243 5.561850000000000449e+01 -8.152620000000000289e+01 9.347409999999999997e+00
243.1 5.528280000000000172e+01 -8.151820000000000732e+01 8.565609999999999502e+00
243.2 5.574980000000000047e+01 -8.153520000000000323e+01 9.246610000000000440e+00
243.3 5.516709999999999781e+01 -8.135220000000001050e+01 8.565910000000000579e+00
243.4 5.552959999999999496e+01 -8.119420000000000925e+01 9.295009999999999550e+00
243.5 5.611890000000000356e+01 -8.114520000000000266e+01 9.923310000000000741e+00
243.6 5.550500000000000256e+01 -8.122420000000001039e+01 9.293910000000000338e+00
243.7 5.637570000000000192e+01 -8.142119999999999891e+01 1.031961000000000084e+01
243.8 5.666749999999999687e+01 -8.151120000000000232e+01 1.125690999999999953e+01
243.9 5.656830000000000069e+01 -8.143319999999999936e+01 1.114951000000000114e+01
244 5.677690000000000481e+01 -8.132120000000000459e+01 1.124920999999999971e+01
244.1 5.732050000000000267e+01 -8.162120000000000175e+01 1.214550999999999981e+01
244.2 5.774910000000000565e+01 -8.183220000000000027e+01 1.275791000000000075e+01
244.3 5.848429999999999751e+01 -8.190019999999999811e+01 1.295311000000000057e+01
244.4 5.970060000000000144e+01 -8.199320000000000164e+01 1.305100999999999978e+01
244.5 5.959740000000000038e+01 -8.204220000000000823e+01 1.295771000000000051e+01
244.6 5.989420000000000499e+01 -8.213520000000001176e+01 1.294311000000000078e+01
244.7 6.075550000000000495e+01 -8.234520000000000550e+01 1.341380999999999979e+01
244.8 5.961949999999999505e+01 -8.224720000000000653e+01 1.286440999999999946e+01
244.9 6.035069999999999624e+01 -8.231620000000000914e+01 1.306100999999999956e+01
245 6.115580000000000638e+01 -8.229520000000000834e+01 1.352290999999999954e+01
245.1 6.133670000000000044e+01 -8.239920000000000755e+01 1.374901000000000018e+01
245.2 6.050840000000000174e+01 -8.235720000000000596e+01 1.319611000000000089e+01
245.3 5.908500000000000085e+01 -8.212520000000000664e+01 1.261420999999999992e+01
245.4 5.838270000000000692e+01 -8.217620000000000857e+01 1.242631000000000085e+01
245.5 5.951499999999999346e+01 -8.247120000000001028e+01 1.247131000000000078e+01
245.6 5.950070000000000192e+01 -8.226820000000000732e+01 1.267201000000000022e+01
245.7 5.846560000000000201e+01 -8.223720000000000141e+01 1.220011000000000045e+01
245.8 5.734429999999999694e+01 -8.188520000000001176e+01 1.212960999999999956e+01
245.9 5.615799999999999415e+01 -8.185120000000000573e+01 1.153650999999999982e+01
246 5.773070000000000590e+01 -8.172220000000000084e+01 1.194360999999999962e+01
246.1 5.849770000000000181e+01 -8.179420000000000357e+01 1.259300999999999959e+01
246.2 5.947399999999999665e+01 -8.197920000000000584e+01 1.301001000000000118e+01
246.3 5.993409999999999371e+01 -8.215720000000000312e+01 1.324111000000000082e+01
246.4 6.050739999999999696e+01 -8.235120000000000573e+01 1.360121000000000002e+01
246.5 5.981920000000000215e+01 -8.236120000000001085e+01 1.337611000000000061e+01
246.6 5.847720000000000340e+01 -8.208120000000000971e+01 1.296761000000000053e+01
246.7 5.822859999999999303e+01 -8.176320000000001187e+01 1.256780999999999970e+01
246.8 5.870490000000000208e+01 -8.173420000000000130e+01 1.280621000000000009e+01
246.9 5.948259999999999792e+01 -8.196320000000000050e+01 1.291211000000000020e+01
247 6.036569999999999681e+01 -8.220620000000000971e+01 1.322100999999999971e+01
247.1 6.104560000000000031e+01 -8.237720000000000198e+01 1.362291000000000096e+01
247.2 6.019789999999999708e+01 -8.229220000000000823e+01 1.313121000000000116e+01
247.3 5.898920000000000385e+01 -8.222720000000001050e+01 1.235140999999999956e+01
247.4 5.842769999999999442e+01 -8.206020000000000891e+01 1.230260999999999960e+01
247.5 5.976129999999999853e+01 -8.231020000000000891e+01 1.266760999999999981e+01
247.6 5.911340000000000572e+01 -8.221620000000000061e+01 1.265381000000000000e+01
247.7 5.934209999999999496e+01 -8.189220000000000255e+01 1.296420999999999957e+01
247.8 5.969940000000000424e+01 -8.193420000000000414e+01 1.282831000000000010e+01
247.9 5.879039999999999822e+01 -8.149820000000001130e+01 1.281090999999999980e+01
248 5.824940000000000140e+01 -8.114320000000000732e+01 1.271640999999999977e+01
248.1 5.934840000000000515e+01 -8.172320000000000562e+01 1.284401000000000082e+01
248.2 5.995330000000000581e+01 -8.205320000000000391e+01 1.276381000000000121e+01
248.3 6.031009999999999849e+01 -8.232620000000000005e+01 1.243731000000000009e+01
248.4 6.003519999999999612e+01 -8.224520000000001119e+01 1.245901000000000103e+01
248.5 5.889649999999999608e+01 -8.209820000000000562e+01 1.262101000000000006e+01
248.6 5.927439999999999287e+01 -8.207019999999999982e+01 1.286831000000000103e+01
248.7 6.000439999999999685e+01 -8.212820000000000675e+01 1.286970999999999954e+01
248.8 6.010499999999999687e+01 -8.204619999999999891e+01 1.305720999999999954e+01
248.9 6.096060000000000656e+01 -8.235920000000000130e+01 1.353021000000000029e+01
249 6.126939999999999742e+01 -8.222420000000001039e+01 1.359891000000000005e+01
249.1 6.125800000000000267e+01 -8.239320000000000732e+01 1.374990999999999985e+01
249.2 6.129249999999999687e+01 -8.240720000000000312e+01 1.388471000000000011e+01
249.3 6.137939999999999685e+01 -8.235920000000000130e+01 1.375290999999999997e+01
249.4 6.095549999999999358e+01 -8.243420000000000414e+01 1.364901000000000053e+01
249.5 6.131160000000000565e+01 -8.241519999999999868e+01 1.374631000000000114e+01
249.6 6.126129999999999853e+01 -8.233020000000000493e+01 1.349861000000000111e+01
249.7 6.141969999999999885e+01 -8.231620000000000914e+01 1.367431000000000019e+01
249.8 6.020389999999999731e+01 -8.234720000000000084e+01 1.295791000000000004e+01
249.9 6.108720000000000283e+01 -8.227120000000000744e+01 1.351481000000000066e+01
250 6.068130000000000024e+01 -8.240420000000000300e+01 1.365721000000000096e+01
250.1 6.130890000000000128e+01 -8.226120000000000232e+01 1.374840999999999980e+01
250.2 6.127180000000000604e+01 -8.240220000000000766e+01 1.372180999999999962e+01
250.3 6.128059999999999974e+01 -8.236620000000000630e+01 1.352130999999999972e+01
250.4 6.154169999999999874e+01 -8.223820000000000618e+01 1.362281000000000120e+01
250.5 6.172380000000000422e+01 -8.228220000000000312e+01 1.393781000000000070e+01
250.6 6.224529999999999319e+01 -8.222920000000000584e+01 1.430751000000000062e+01
250.7 6.297240000000000038e+01 -8.226919999999999789e+01 1.470390999999999870e+01
250.8 6.156410000000000338e+01 -8.228719999999999857e+01 1.397231000000000023e+01
250.9 6.003699999999999903e+01 -8.200320000000000675e+01 1.321490999999999971e+01
251 5.965990000000000038e+01 -8.214719999999999800e+01 1.286151000000000089e+01
251.1 6.038189999999999458e+01 -8.207120000000000459e+01 1.319290999999999947e+01
251.2 6.109049999999999869e+01 -8.241720000000000823e+01 1.371731000000000122e+01
251.3 6.136689999999999401e+01 -8.226120000000000232e+01 1.367000999999999955e+01
251.4 6.058070000000000022e+01 -8.227920000000000300e+01 1.290911000000000008e+01
251.5 5.919430000000000547e+01 -8.230720000000000880e+01 1.250341000000000058e+01
251.6 5.809289999999999310e+01 -8.210020000000000095e+01 1.216240999999999950e+01
251.7 5.688839999999999719e+01 -8.166519999999999868e+01 1.205121000000000109e+01
251.8 5.603359999999999985e+01 -8.158120000000000971e+01 1.160200999999999993e+01
251.9 5.642479999999999762e+01 -8.172420000000001039e+01 1.126070999999999955e+01
252 5.651010000000000133e+01 -8.179919999999999902e+01 1.109921000000000113e+01
252.1 5.689829999999999899e+01 -8.171220000000000994e+01 1.143711000000000055e+01
252.2 5.708409999999999940e+01 -8.182120000000000459e+01 1.137420999999999971e+01
252.3 5.694739999999999469e+01 -8.174120000000000630e+01 1.161181000000000019e+01
252.4 5.723299999999999699e+01 -8.195720000000000027e+01 1.191850999999999949e+01
252.5 5.726169999999999760e+01 -8.181119999999999948e+01 1.174961000000000055e+01
252.6 5.766109999999999758e+01 -8.215720000000000312e+01 1.268851000000000084e+01
252.7 5.832910000000000394e+01 -8.241620000000000346e+01 1.344701000000000057e+01
252.8 5.881670000000000442e+01 -8.252420000000000755e+01 1.450031000000000070e+01
252.9 5.871350000000000335e+01 -8.242820000000000391e+01 1.402851000000000070e+01
253 5.878599999999999426e+01 -8.249120000000000630e+01 1.424441000000000024e+01
253.1 5.865679999999999694e+01 -8.249320000000000164e+01 1.425690999999999953e+01
253.2 5.887270000000000181e+01 -8.267719999999999914e+01 1.525220999999999982e+01
253.3 5.871849999999999881e+01 -8.271920000000000073e+01 1.599490999999999907e+01
253.4 5.880160000000000053e+01 -8.255320000000000391e+01 1.464351000000000091e+01
253.5 5.876379999999999626e+01 -8.272120000000001028e+01 1.576501000000000197e+01
253.6 5.879759999999999565e+01 -8.259920000000001039e+01 1.454291000000000089e+01
253.7 5.870429999999999637e+01 -8.269519999999999982e+01 1.517020999999999908e+01
253.8 5.864850000000000563e+01 -8.309420000000000073e+01 1.644140999999999764e+01
253.9 5.841430000000000433e+01 -8.278920000000000812e+01 1.727820999999999785e+01
254 5.854499999999999460e+01 -8.286320000000000618e+01 1.620750999999999920e+01
254.1 5.823389999999999844e+01 -8.293220000000000880e+01 1.754380999999999702e+01
254.2 5.840369999999999351e+01 -8.291519999999999868e+01 1.694290999999999769e+01
254.3 5.890830000000000410e+01 -8.274520000000001119e+01 1.605760999999999683e+01
254.4 5.857950000000000301e+01 -8.278020000000000778e+01 1.704950999999999794e+01
254.5 5.906869999999999976e+01 -8.271920000000000073e+01 1.627560999999999680e+01
254.6 5.952380000000000138e+01 -8.271120000000000516e+01 1.651640999999999693e+01
254.7 5.987140000000000128e+01 -8.288120000000000687e+01 1.620590999999999937e+01
254.8 6.014779999999999660e+01 -8.281419999999999959e+01 1.567851000000000106e+01
254.9 6.071369999999999578e+01 -8.275820000000000221e+01 1.537410999999999994e+01
255 6.077199999999999847e+01 -8.266420000000000812e+01 1.446290999999999904e+01
255.1 6.109689999999999799e+01 -8.251619999999999777e+01 1.362321000000000026e+01
255.2 6.143010000000000304e+01 -8.273020000000001062e+01 1.310261000000000031e+01
255.3 6.123759999999999337e+01 -8.266720000000000823e+01 1.431901000000000046e+01
255.4 6.106869999999999976e+01 -8.274720000000000653e+01 1.445121000000000144e+01
255.5 6.119640000000000413e+01 -8.262220000000000653e+01 1.360290999999999961e+01
255.6 6.138459999999999894e+01 -8.279919999999999902e+01 1.247151000000000032e+01
255.7 6.134540000000000504e+01 -8.265820000000000789e+01 1.296891000000000105e+01
255.8 6.126950000000000074e+01 -8.274920000000000186e+01 1.240031000000000105e+01
255.9 6.131400000000000006e+01 -8.265420000000000300e+01 1.279381000000000057e+01
256 6.145450000000000301e+01 -8.260520000000001062e+01 1.368201000000000001e+01
256.1 6.100779999999999603e+01 -8.275220000000000198e+01 1.462951000000000157e+01
256.2 6.048469999999999658e+01 -8.290319999999999823e+01 1.543111000000000210e+01
256.3 5.955059999999999576e+01 -8.299820000000001130e+01 1.642351000000000028e+01
256.4 5.901480000000000103e+01 -8.269819999999999993e+01 1.702760999999999925e+01
256.5 5.887859999999999872e+01 -8.255420000000000869e+01 1.710310999999999737e+01
256.6 5.978760000000000474e+01 -8.265520000000000778e+01 1.626860999999999891e+01
256.7 6.023410000000000508e+01 -8.278320000000000789e+01 1.564110999999999940e+01
256.8 6.047959999999999781e+01 -8.291620000000000346e+01 1.568751000000000140e+01
256.9 6.045280000000000342e+01 -8.284520000000000550e+01 1.523690999999999995e+01
257 5.994999999999999574e+01 -8.294620000000000459e+01 1.584771000000000107e+01
257.1 6.026570000000000249e+01 -8.291819999999999879e+01 1.600170999999999921e+01
257.2 6.080390000000000583e+01 -8.273920000000001096e+01 1.521321000000000190e+01
257.3 6.107060000000000599e+01 -8.262320000000001130e+01 1.430651000000000117e+01
257.4 6.108449999999999847e+01 -8.258420000000000982e+01 1.411810999999999972e+01
257.5 6.077239999999999753e+01 -8.275420000000001153e+01 1.471130999999999922e+01
257.6 6.062910000000000110e+01 -8.262020000000001119e+01 1.497050999999999910e+01
257.7 6.108659999999999712e+01 -8.260820000000001073e+01 1.412391000000000041e+01
257.8 6.112840000000000629e+01 -8.259320000000001016e+01 1.381010999999999989e+01
257.9 6.116409999999999769e+01 -8.265019999999999811e+01 1.281201000000000079e+01
258 6.126689999999999969e+01 -8.263820000000001187e+01 1.244851000000000063e+01
258.1 6.120299999999999585e+01 -8.266620000000000346e+01 1.294911000000000101e+01
258.2 6.123910000000000053e+01 -8.272520000000000095e+01 1.238901000000000074e+01
258.3 6.135740000000000549e+01 -8.277219999999999800e+01 1.222431000000000090e+01
258.4 6.141749999999999687e+01 -8.272520000000000095e+01 1.277181000000000033e+01
258.5 6.132239999999999469e+01 -8.264820000000000277e+01 1.334300999999999959e+01
258.6 6.144869999999999521e+01 -8.281119999999999948e+01 1.266111000000000075e+01
258.7 6.130829999999999558e+01 -8.261720000000001107e+01 1.365470999999999968e+01
258.8 6.099950000000000472e+01 -8.266519999999999868e+01 1.457740999999999865e+01
258.9 6.083290000000000219e+01 -8.271220000000000994e+01 1.476620999999999917e+01
259 6.120989999999999753e+01 -8.251720000000000255e+01 1.362891000000000119e+01
259.1 6.109379999999999455e+01 -8.269020000000000437e+01 1.464240999999999993e+01
259.2 6.121119999999999806e+01 -8.252020000000000266e+01 1.386381000000000085e+01
259.3 6.122200000000000131e+01 -8.260420000000000584e+01 1.332831000000000010e+01
259.4 6.128280000000000172e+01 -8.279319999999999879e+01 1.215101000000000120e+01
259.5 6.120200000000000529e+01 -8.277620000000000289e+01 1.182291000000000025e+01
259.6 6.102810000000000201e+01 -8.288520000000001176e+01 1.105051000000000094e+01
259.7 6.071660000000000679e+01 -8.289320000000000732e+01 1.004701000000000022e+01
259.8 5.985730000000000217e+01 -8.280120000000000857e+01 9.122910000000000963e+00
259.9 5.927279999999999660e+01 -8.268619999999999948e+01 8.362590000000000856e+00
260 5.840969999999999374e+01 -8.257120000000000459e+01 7.617100000000000648e+00
260.1 5.830059999999999576e+01 -8.251020000000001176e+01 7.630100000000000549e+00
260.2 5.775139999999999674e+01 -8.221720000000000539e+01 6.592760000000000176e+00
260.3 5.732329999999999615e+01 -8.204220000000000823e+01 5.413650000000000517e+00
260.4 5.699529999999999319e+01 -8.185720000000000596e+01 4.772240000000000038e+00
260.5 5.684779999999999944e+01 -8.184120000000000061e+01 4.726490000000000080e+00
260.6 5.736280000000000001e+01 -8.218520000000000891e+01 6.037779999999999703e+00
260.7 5.736900000000000688e+01 -8.193820000000000903e+01 5.437590000000000146e+00
260.8 5.754400000000000404e+01 -8.200320000000000675e+01 6.165649999999999409e+00
260.9 5.795760000000000645e+01 -8.198420000000000130e+01 6.941700000000000870e+00
261 5.794239999999999924e+01 -8.224420000000000641e+01 7.763949999999999463e+00
261.1 5.753089999999999549e+01 -8.226720000000000255e+01 7.266199999999999548e+00
261.2 5.738180000000000547e+01 -8.225220000000000198e+01 6.384650000000000603e+00
261.3 5.727940000000000254e+01 -8.200720000000001164e+01 5.900969999999999160e+00
261.4 5.765660000000000451e+01 -8.224320000000000164e+01 6.699950000000001182e+00
261.5 5.779140000000000299e+01 -8.231520000000000437e+01 8.021250000000000213e+00
261.6 5.746789999999999310e+01 -8.198920000000001096e+01 9.605410000000000892e+00
261.7 5.730179999999999296e+01 -8.158120000000000971e+01 1.068001000000000111e+01
261.8 5.704790000000000560e+01 -8.121920000000000073e+01 9.907210000000000960e+00
261.9 5.695119999999999294e+01 -8.119020000000000437e+01 9.048510000000000275e+00
262 5.725070000000000192e+01 -8.127020000000000266e+01 7.940960000000000463e+00
262.1 5.720039999999999480e+01 -8.153820000000000334e+01 7.870449999999999946e+00
262.2 5.749289999999999878e+01 -8.212420000000000186e+01 7.204970000000001207e+00
262.3 5.748790000000000333e+01 -8.192220000000000368e+01 7.078140000000001208e+00
262.4 5.775630000000000308e+01 -8.210320000000000107e+01 6.275510000000000588e+00
262.5 5.737700000000000244e+01 -8.246520000000001005e+01 5.407939999999999969e+00
262.6 5.748100000000000165e+01 -8.259820000000000562e+01 4.972160000000000579e+00
262.7 5.765790000000000504e+01 -8.234320000000001016e+01 5.268670000000000186e+00
262.8 5.721220000000000283e+01 -8.296220000000000994e+01 4.455270000000000508e+00
262.9 5.707809999999999917e+01 -8.278820000000000334e+01 3.961340000000000305e+00
263 5.745870000000000033e+01 -8.238920000000000243e+01 4.949320000000000164e+00
263.1 5.783229999999999649e+01 -8.145120000000000005e+01 6.004390000000000782e+00
263.2 5.791109999999999758e+01 -8.076919999999999789e+01 6.933460000000000178e+00
263.3 5.753550000000000608e+01 -8.047720000000001050e+01 7.975319999999999965e+00
263.4 5.727650000000000574e+01 -8.063220000000001164e+01 9.223610000000000753e+00
263.5 5.735019999999999385e+01 -8.060920000000000130e+01 8.539110000000000866e+00
263.6 5.711240000000000094e+01 -8.132220000000000937e+01 9.991110000000000824e+00
263.7 5.707109999999999417e+01 -8.175020000000000664e+01 1.022611000000000026e+01
263.8 5.711840000000000117e+01 -8.133320000000000505e+01 9.523310000000000386e+00
263.9 5.752780000000000626e+01 -8.104619999999999891e+01 8.490809999999999746e+00
264 5.794730000000000558e+01 -8.073320000000001073e+01 7.307690000000000907e+00
264.1 5.769420000000000215e+01 -8.106920000000000925e+01 8.034359999999999502e+00
264.2 5.820400000000000063e+01 -8.066020000000000323e+01 7.026630000000000820e+00
264.3 5.823620000000000374e+01 -8.003820000000000334e+01 5.756370000000000431e+00
264.4 5.815530000000000399e+01 -8.011920000000000641e+01 5.686980000000000146e+00
264.5 5.813850000000000051e+01 -7.990420000000000300e+01 5.387739999999999085e+00
264.6 5.816139999999999333e+01 -7.892520000000000380e+01 4.564769999999999328e+00
264.7 5.826910000000000167e+01 -7.901820000000000732e+01 4.321070000000000633e+00
264.8 5.809179999999999922e+01 -7.826619999999999777e+01 4.063900000000000290e+00
264.9 5.790079999999999671e+01 -7.725320000000000675e+01 3.347140000000000004e+00
265 5.749680000000000035e+01 -7.676919999999999789e+01 3.525879999999999459e+00
265.1 5.743560000000000088e+01 -7.634720000000000084e+01 3.113379999999999814e+00
265.2 5.690220000000000056e+01 -7.681920000000000925e+01 3.569559999999999622e+00
265.3 5.716999999999999460e+01 -7.782019999999999982e+01 3.917280000000000317e+00
265.4 5.756790000000000163e+01 -7.884920000000001039e+01 4.439470000000000027e+00
265.5 5.784580000000000410e+01 -7.967520000000000380e+01 4.525280000000000413e+00
265.6 5.784889999999999333e+01 -8.076320000000001187e+01 4.628449999999999065e+00
265.7 5.768459999999999610e+01 -8.177720000000000766e+01 5.159739999999999327e+00
265.8 5.783200000000000074e+01 -8.197820000000000107e+01 4.954860000000000042e+00
265.9 5.791309999999999292e+01 -8.072920000000000584e+01 4.937689999999999912e+00
266 5.818010000000000304e+01 -8.007019999999999982e+01 5.031349999999999767e+00
266.1 5.816650000000000631e+01 -8.137120000000000175e+01 4.825329999999999231e+00
266.2 5.806209999999999383e+01 -8.188220000000001164e+01 4.705460000000000420e+00
266.3 5.782600000000000051e+01 -8.166420000000000812e+01 4.769069999999999254e+00
266.4 5.772859999999999303e+01 -8.151020000000001176e+01 4.673909999999999343e+00
266.5 5.741369999999999862e+01 -8.230219999999999914e+01 4.605599999999999028e+00
266.6 5.720270000000000010e+01 -8.342920000000000869e+01 4.474650000000000460e+00
266.7 5.703859999999999530e+01 -8.421020000000000039e+01 4.846619999999999706e+00
266.8 5.727050000000000551e+01 -8.360520000000001062e+01 4.708360000000000767e+00
266.9 5.752180000000000604e+01 -8.261920000000000641e+01 4.707770000000000010e+00
267 5.761380000000000479e+01 -8.288420000000000698e+01 4.865449999999999164e+00
267.1 5.771230000000000615e+01 -8.251020000000001176e+01 4.662459999999999383e+00
267.2 5.787780000000000058e+01 -8.225620000000000687e+01 5.117969999999999686e+00
267.3 5.780350000000000676e+01 -8.202320000000000277e+01 5.046010000000000773e+00
267.4 5.837700000000000244e+01 -8.062420000000000186e+01 4.912089999999999179e+00
267.5 5.840589999999999549e+01 -7.956920000000000925e+01 5.199279999999999902e+00
267.6 5.855300000000000438e+01 -7.887320000000001130e+01 5.316499999999999559e+00
267.7 5.888550000000000040e+01 -7.798920000000001096e+01 4.830199999999999605e+00
267.8 5.899029999999999774e+01 -7.691020000000000323e+01 4.288940000000000197e+00
267.9 5.885029999999999717e+01 -7.705020000000000380e+01 4.372310000000000585e+00
268 5.912880000000000535e+01 -7.597320000000000562e+01 3.592630000000000212e+00
268.1 5.963719999999999999e+01 -7.543319999999999936e+01 2.932639999999999691e+00
268.2 5.916309999999999292e+01 -7.557620000000000005e+01 3.282139999999999613e+00
268.3 5.974249999999999972e+01 -7.452920000000000300e+01 2.628589999999999538e+00
268.4 6.035000000000000142e+01 -7.327920000000000300e+01 1.841149999999999842e+00
268.5 5.997059999999999746e+01 -7.405920000000000414e+01 2.307519999999999794e+00
268.6 6.016799999999999926e+01 -7.381620000000000914e+01 2.028469999999999995e+00
268.7 6.050110000000000099e+01 -7.318720000000000425e+01 1.796920000000000073e+00
268.8 6.033800000000000097e+01 -7.370520000000000493e+01 1.960420000000000051e+00
268.9 5.986580000000000013e+01 -7.463220000000001164e+01 2.611099999999999977e+00
269 5.958730000000000615e+01 -7.548920000000001096e+01 2.938999999999999613e+00
269.1 5.915580000000000638e+01 -7.624920000000000186e+01 3.410579999999999945e+00
269.2 5.874189999999999401e+01 -7.763220000000001164e+01 4.203720000000000567e+00
269.3 5.877900000000000347e+01 -7.762420000000000186e+01 4.164930000000000021e+00
269.4 5.893920000000000670e+01 -7.686020000000000607e+01 3.426430000000000309e+00
269.5 5.937379999999999569e+01 -7.566120000000000800e+01 3.370699999999999807e+00
269.6 5.962549999999999528e+01 -7.462720000000000198e+01 2.625620000000000065e+00
269.7 5.984649999999999892e+01 -7.406820000000000448e+01 2.125029999999999752e+00
269.8 6.038369999999999749e+01 -7.364320000000000732e+01 2.345869999999999678e+00
269.9 6.082239999999999469e+01 -7.319720000000000937e+01 2.064259999999999984e+00
270 6.087259999999999849e+01 -7.333820000000000050e+01 2.119939999999999714e+00
270.1 5.961460000000000292e+01 -7.383220000000000027e+01 2.634639999999999649e+00
270.2 5.864829999999999899e+01 -7.436020000000000607e+01 2.737589999999999524e+00
270.3 5.750510000000000588e+01 -7.508320000000000505e+01 2.923780000000000268e+00
270.4 5.692450000000000188e+01 -7.533320000000000505e+01 3.091650000000000009e+00
270.5 5.624870000000000658e+01 -7.585420000000000584e+01 3.363169999999999771e+00
270.6 5.589649999999999608e+01 -7.649320000000000164e+01 3.332750000000000323e+00
270.7 5.566239999999999810e+01 -7.682319999999999993e+01 3.055840000000000334e+00
270.8 5.673249999999999460e+01 -7.609820000000000562e+01 3.039039999999999520e+00
270.9 5.729469999999999885e+01 -7.590319999999999823e+01 2.775359999999999605e+00
271 5.685549999999999926e+01 -7.596720000000000539e+01 2.637790000000000301e+00
271.1 5.591640000000000299e+01 -7.644320000000000448e+01 2.861920000000000019e+00
271.2 5.541770000000000351e+01 -7.684520000000000550e+01 2.890630000000000255e+00
271.3 5.513480000000000558e+01 -7.675520000000000209e+01 3.127850000000000019e+00
271.4 5.510730000000000217e+01 -7.714320000000000732e+01 3.148639999999999883e+00
271.5 5.515490000000000492e+01 -7.724720000000000653e+01 3.052049999999999930e+00
271.6 5.580909999999999371e+01 -7.704120000000000346e+01 3.394950000000000134e+00
271.7 5.508550000000000324e+01 -7.707820000000000960e+01 3.240550000000000264e+00
271.8 5.587530000000000285e+01 -7.662220000000000653e+01 3.471159999999999801e+00
271.9 5.640969999999999374e+01 -7.603020000000000778e+01 3.554519999999999680e+00
272 5.690820000000000078e+01 -7.544519999999999982e+01 3.377199999999999758e+00
272.1 5.770299999999999585e+01 -7.521220000000000994e+01 3.170450000000000212e+00
272.2 5.880590000000000117e+01 -7.486720000000001107e+01 2.834510000000000307e+00
272.3 5.913560000000000372e+01 -7.459820000000000562e+01 2.781309999999999949e+00
272.4 5.949409999999999599e+01 -7.454619999999999891e+01 2.484050000000000313e+00
272.5 6.033340000000000458e+01 -7.359320000000001016e+01 2.141999999999999904e+00
272.6 6.013260000000000360e+01 -7.377420000000000755e+01 2.086939999999999795e+00
272.7 5.972260000000000701e+01 -7.411120000000001085e+01 2.599089999999999900e+00
272.8 5.949229999999999308e+01 -7.452020000000000266e+01 2.566699999999999537e+00
272.9 5.945710000000000406e+01 -7.483020000000000493e+01 2.554609999999999825e+00
273 5.866799999999999926e+01 -7.561620000000000630e+01 2.987340000000000106e+00
273.1 5.839169999999999305e+01 -7.577720000000000766e+01 3.178290000000000060e+00
273.2 5.927539999999999765e+01 -7.496020000000000039e+01 2.754149999999999654e+00
273.3 5.980009999999999337e+01 -7.446420000000000528e+01 2.645289999999999697e+00
273.4 6.047170000000000556e+01 -7.376720000000000255e+01 2.352269999999999861e+00
273.5 6.102019999999999555e+01 -7.285380000000000678e+01 2.042189999999999728e+00
273.6 6.173200000000000642e+01 -7.231580000000001007e+01 1.629459999999999908e+00
273.7 6.275110000000000099e+01 -7.151160000000000139e+01 1.049209999999999976e+00
273.8 6.360010000000000474e+01 -7.086580000000000723e+01 9.649299999999998434e-01
273.9 6.399889999999999901e+01 -7.067929999999999779e+01 1.124169999999999892e+00
274 6.452520000000001232e+01 -7.050650000000000261e+01 1.235459999999999781e+00
274.1 6.503049999999998931e+01 -7.048160000000000025e+01 5.916199999999998127e-01
274.2 6.435190000000000055e+01 -7.055259999999999820e+01 1.209200000000000053e+00
274.3 6.352739999999999299e+01 -7.072020000000000550e+01 1.751739999999999853e+00
274.4 6.344669999999999987e+01 -7.088949999999999818e+01 2.047239999999999949e+00
274.5 6.456579999999999586e+01 -7.080760000000000787e+01 1.479200000000000070e+00
274.6 6.537080000000000268e+01 -7.102640000000000953e+01 1.030310000000000059e+00
274.7 6.536459999999999582e+01 -7.032789999999999964e+01 2.994799999999999685e-01
274.8 6.465399999999999636e+01 -7.084799999999999898e+01 6.943199999999998262e-01
274.9 6.474619999999998754e+01 -7.105510000000001014e+01 9.349899999999999878e-01
275 6.539900000000000091e+01 -7.067289999999999850e+01 3.035299999999998555e-01
275.1 6.519329999999999359e+01 -7.072110000000000696e+01 6.751999999999998003e-01
275.2 6.460140000000001237e+01 -7.093310000000001025e+01 9.881500000000000838e-01
275.3 6.461789999999999168e+01 -7.080320000000000391e+01 8.097799999999999443e-01
275.4 6.366359999999999530e+01 -7.116130000000001132e+01 1.886190000000000033e+00
275.5 6.323729999999999762e+01 -7.103840000000000998e+01 2.392569999999999641e+00
275.6 6.340530000000000399e+01 -7.155380000000000962e+01 2.241209999999999702e+00
275.7 6.308829999999999671e+01 -7.173080000000000211e+01 2.797630000000000283e+00
275.8 6.280350000000000676e+01 -7.212400000000000944e+01 3.109889999999999599e+00
275.9 6.321549999999999869e+01 -7.213970000000000482e+01 3.248040000000000038e+00
276 6.368849999999999767e+01 -7.218470000000000653e+01 2.894810000000000105e+00
276.1 6.449600000000000932e+01 -7.143730000000000757e+01 2.005599999999999827e+00
276.2 6.517959999999999354e+01 -7.074009999999999820e+01 1.360149999999999970e+00
276.3 6.487729999999999109e+01 -7.054820000000000846e+01 1.366099999999999870e+00
276.4 6.481419999999999959e+01 -7.057540000000000191e+01 1.526639999999999997e+00
276.5 6.480879999999999086e+01 -7.084910000000000707e+01 2.306329999999999991e+00
276.6 6.460839999999998895e+01 -7.065520000000000778e+01 2.189410000000000078e+00
276.7 6.490399999999999636e+01 -7.092780000000000484e+01 1.114160000000000039e+00
276.8 6.539609999999998990e+01 -7.070199999999999818e+01 8.076099999999999390e-01
276.9 6.535769999999999413e+01 -7.057789999999999964e+01 3.336299999999998711e-01
277 6.554439999999999600e+01 -7.033920000000000528e+01 1.416099999999997916e-01
277.1 6.450339999999999918e+01 -7.082220000000000937e+01 9.358999999999997321e-01
277.2 6.299470000000000169e+01 -7.085480000000001155e+01 1.796510000000000051e+00
277.3 6.328009999999999735e+01 -7.101420000000000243e+01 1.675650000000000084e+00
277.4 6.252910000000000679e+01 -7.146999999999999886e+01 2.326299999999999812e+00
277.5 6.227820000000000533e+01 -7.190279999999999916e+01 2.738259999999999916e+00
277.6 6.249980000000000047e+01 -7.218270000000001119e+01 2.680490000000000261e+00
277.7 6.269080000000000297e+01 -7.149950000000001182e+01 1.826369999999999827e+00
277.8 6.289980000000000615e+01 -7.096760000000000446e+01 5.991299999999997183e-01
277.9 6.290509999999999735e+01 -7.055660000000000309e+01 -7.224620000000000486e-01
278 6.307320000000000704e+01 -7.009320000000001016e+01 -1.627583600000000130e+00
278.1 6.257799999999999585e+01 -6.953889999999999816e+01 -2.685410000000000075e+00
278.2 6.271849999999999881e+01 -6.959629999999999939e+01 -2.225210000000000132e+00
278.3 6.245519999999999783e+01 -6.923369999999999891e+01 -2.633510000000000240e+00
278.4 6.163340000000000174e+01 -6.862560000000000571e+01 -3.188940000000000108e+00
278.5 6.102210000000000178e+01 -6.778960000000000719e+01 -3.806440000000000268e+00
278.6 5.990539999999999310e+01 -6.702580000000000382e+01 -4.757469999999999644e+00
278.7 5.880680000000000263e+01 -6.643340000000000600e+01 -5.384800000000000253e+00
278.8 5.813510000000000133e+01 -6.626100000000000989e+01 -6.051849999999999952e+00
278.9 5.775410000000000110e+01 -6.608510000000001128e+01 -6.248070000000000235e+00
279 5.774570000000000647e+01 -6.614880000000000848e+01 -6.632030000000000314e+00
279.1 5.754079999999999728e+01 -6.666310000000000002e+01 -6.104929999999999524e+00
279.2 5.831349999999999767e+01 -6.741230000000000189e+01 -5.435640000000000249e+00
279.3 5.766309999999999292e+01 -6.685320000000000107e+01 -6.239420000000000854e+00
279.4 5.769789999999999708e+01 -6.640430000000000632e+01 -6.663479999999999848e+00
279.5 5.748809999999999576e+01 -6.606029999999999802e+01 -7.288450000000000983e+00
279.6 5.740509999999999735e+01 -6.586930000000000973e+01 -7.506660000000000110e+00
279.7 5.753020000000000067e+01 -6.594200000000000728e+01 -7.507429999999999382e+00
279.8 5.765119999999999578e+01 -6.619519999999999982e+01 -7.012760000000000105e+00
279.9 5.816529999999999490e+01 -6.703880000000000905e+01 -5.719139999999999446e+00
280 5.848530000000000229e+01 -6.729970000000000141e+01 -5.039020000000000721e+00
280.1 5.912540000000000617e+01 -6.803970000000001050e+01 -4.381159999999999499e+00
280.2 6.003479999999999706e+01 -6.839150000000000773e+01 -3.593939999999999912e+00
280.3 6.122009999999999508e+01 -6.899500000000000455e+01 -3.025020000000000042e+00
280.4 6.134889999999999333e+01 -6.878220000000000312e+01 -2.698770000000000113e+00
280.5 6.209349999999999881e+01 -6.914000000000000057e+01 -2.483446000000000264e+00
280.6 6.271660000000000679e+01 -6.973440000000000794e+01 -1.742433000000000121e+00
280.7 6.345009999999999906e+01 -7.041450000000000387e+01 -1.247419999999999973e+00
280.8 6.304329999999999501e+01 -7.000010000000000332e+01 -1.339606999999999992e+00
280.9 6.284490000000000265e+01 -6.942610000000000525e+01 -2.390700000000000269e+00
281 6.162950000000000017e+01 -6.816340000000000998e+01 -2.683510000000000062e+00
281.1 6.128999999999999915e+01 -6.784550000000000125e+01 -3.122060000000000279e+00
281.2 6.144890000000000185e+01 -6.798760000000000048e+01 -3.021749999999999936e+00
281.3 6.205430000000000490e+01 -6.874130000000000962e+01 -2.475801999999999836e+00
281.4 6.231259999999999621e+01 -6.894660000000000366e+01 -2.392661000000000371e+00
281.5 6.288820000000000476e+01 -6.920010000000000616e+01 -1.893711000000000144e+00
281.6 6.284849999999999426e+01 -6.955140000000000100e+01 -1.894582000000000210e+00
281.7 6.200999999999999801e+01 -6.940250000000000341e+01 -1.812112000000000167e+00
281.8 6.187859999999999872e+01 -6.924840000000000373e+01 -2.388891000000000098e+00
281.9 6.290920000000000556e+01 -7.003010000000000446e+01 -1.823184000000000138e+00
282 6.332560000000000144e+01 -7.028240000000000975e+01 -1.423542000000000085e+00
282.1 6.322579999999999956e+01 -7.017900000000000205e+01 -1.375418000000000029e+00
282.2 6.365729999999999933e+01 -7.098560000000000514e+01 -7.926380000000000647e-01
282.3 6.328320000000000078e+01 -7.050790000000000646e+01 -4.612700000000000689e-01
282.4 6.352260000000000417e+01 -7.073539999999999850e+01 -1.689000000000000501e-01
282.5 6.318979999999999819e+01 -7.006200000000001182e+01 -8.330100000000001392e-01
282.6 6.393109999999999360e+01 -7.003030000000001110e+01 8.937999999999979295e-02
282.7 6.326599999999999824e+01 -6.976570000000000960e+01 -1.034966000000000053e+00
282.8 6.240390000000000015e+01 -6.941130000000001132e+01 -2.020434999999999981e+00
282.9 6.190230000000000388e+01 -6.870120000000000005e+01 -2.761580000000000368e+00
283 6.126490000000000435e+01 -6.814860000000000184e+01 -3.314239999999999853e+00
283.1 6.101710000000000633e+01 -6.781220000000000425e+01 -3.626349999999999962e+00
283.2 6.172550000000000381e+01 -6.863850000000000762e+01 -3.031719999999999970e+00
283.3 6.239179999999999637e+01 -6.916620000000000346e+01 -2.254088000000000314e+00
283.4 6.225640000000000640e+01 -6.905910000000000082e+01 -2.279411000000000076e+00
283.5 6.260690000000000310e+01 -6.901440000000000907e+01 -2.186231000000000257e+00
283.6 6.296509999999999962e+01 -6.978300000000000125e+01 -1.906087000000000087e+00
283.7 6.280720000000000169e+01 -6.980989999999999895e+01 -1.928738000000000063e+00
283.8 6.313069999999999737e+01 -7.009250000000000114e+01 -1.969303000000000026e+00
283.9 6.383980000000000388e+01 -7.099830000000000041e+01 -1.570130900000000107e+00
284 6.403759999999999764e+01 -7.117040000000000077e+01 -1.424816000000000082e+00
284.1 6.488140000000001351e+01 -7.163130000000001019e+01 -6.598710000000000964e-01
284.2 6.483349999999998658e+01 -7.137820000000000675e+01 -3.047400000000000109e-01
284.3 6.411199999999999477e+01 -7.101460000000000150e+01 -1.207127000000000061e+00
284.4 6.475229999999999109e+01 -7.151690000000000680e+01 -4.385800000000001919e-01
284.5 6.534440000000000737e+01 -7.184040000000000248e+01 2.265199999999998326e-01
284.6 6.520150000000001000e+01 -7.180259999999999820e+01 -2.837600000000000122e-01
284.7 6.442900000000000205e+01 -7.141009999999999991e+01 -1.143764000000000003e+00
284.8 6.354209999999999781e+01 -7.086420000000001096e+01 -1.764934000000000225e+00
284.9 6.323440000000000083e+01 -7.046810000000000684e+01 -1.813948000000000116e+00
285 6.181720000000000681e+01 -6.966680000000000916e+01 -2.659980000000000011e+00
285.1 6.193220000000000169e+01 -6.973730000000000473e+01 -2.565207000000000015e+00
285.2 6.196879999999999455e+01 -6.926680000000000348e+01 -2.876879999999999882e+00
285.3 6.095339999999999492e+01 -6.887340000000000373e+01 -3.467530000000000001e+00
285.4 5.998570000000000135e+01 -6.845199999999999818e+01 -3.992590000000000305e+00
285.5 6.047149999999999892e+01 -6.826960000000001116e+01 -3.766589999999999883e+00
285.6 6.078890000000000526e+01 -6.892140000000000555e+01 -3.483080000000000176e+00
285.7 6.145169999999999533e+01 -6.937839999999999918e+01 -3.141840000000000188e+00
285.8 6.089620000000000033e+01 -6.903209999999999980e+01 -3.443850000000000300e+00
285.9 6.014290000000000447e+01 -6.828079999999999927e+01 -3.894480000000000164e+00
286 5.917280000000000229e+01 -6.761970000000000880e+01 -4.359059999999999491e+00
286.1 5.874260000000000304e+01 -6.716320000000000334e+01 -5.297830000000000261e+00
286.2 5.787849999999999540e+01 -6.646099999999999852e+01 -5.996180000000000732e+00
286.3 5.762599999999999767e+01 -6.617540000000001044e+01 -6.783229999999999649e+00
286.4 5.749430000000000263e+01 -6.595880000000001075e+01 -7.225860000000000838e+00
286.5 5.747489999999999810e+01 -6.617289999999999850e+01 -7.027599999999999625e+00
286.6 5.741340000000000288e+01 -6.604470000000000596e+01 -7.004509999999999792e+00
286.7 5.748089999999999833e+01 -6.605570000000000164e+01 -7.306279999999999220e+00
286.8 5.749340000000000117e+01 -6.645340000000000202e+01 -6.519930000000000447e+00
286.9 5.728269999999999840e+01 -6.730200000000000671e+01 -6.078400000000000247e+00
287 5.753670000000000329e+01 -6.671569999999999823e+01 -6.417059999999999320e+00
287.1 5.741220000000000567e+01 -6.699230000000000018e+01 -6.078409999999999869e+00
287.2 5.732350000000000279e+01 -6.677450000000000330e+01 -6.304690000000000794e+00
287.3 5.751840000000000686e+01 -6.688460000000000605e+01 -6.195360000000000866e+00
287.4 5.791980000000000217e+01 -6.749060000000000059e+01 -5.268620000000000303e+00
287.5 5.870309999999999917e+01 -6.783070000000000732e+01 -4.591929999999999623e+00
287.6 5.944059999999999633e+01 -6.838090000000001112e+01 -4.121199999999999974e+00
287.7 6.027130000000000365e+01 -6.913220000000001164e+01 -3.710339999999999971e+00
287.8 6.118499999999999517e+01 -6.955470000000001107e+01 -3.360610000000000319e+00
287.9 6.219690000000000651e+01 -6.978079999999999927e+01 -2.489632999999999985e+00
288 6.285409999999999542e+01 -7.002190000000000225e+01 -1.783395000000000064e+00
288.1 6.353490000000000038e+01 -7.021739999999999782e+01 -1.177825000000000122e+00
288.2 6.319980000000000331e+01 -7.003480000000000416e+01 -8.774630000000001040e-01
288.3 6.286680000000000490e+01 -6.949640000000000839e+01 -1.396961000000000119e+00
288.4 6.296400000000000574e+01 -7.006170000000000186e+01 -1.006248999999999949e+00
288.5 6.358210000000000406e+01 -7.103520000000000323e+01 -5.847000000000002196e-02
288.6 6.327149999999999608e+01 -7.042000000000000171e+01 -7.311340000000000616e-01
288.7 6.374650000000000460e+01 -7.033440000000000225e+01 -5.715300000000000935e-01
288.8 6.368990000000000151e+01 -7.053589999999999804e+01 -2.376600000000002044e-01
288.9 6.328890000000000526e+01 -7.002150000000000318e+01 -1.157598000000000127e+00
289 6.241999999999999460e+01 -6.978570000000000562e+01 -2.008790000000000298e+00
289.1 6.298479999999999990e+01 -7.020060000000000855e+01 -1.072861000000000065e+00
289.2 6.382650000000000290e+01 -7.103480000000000416e+01 -1.015700000000001602e-01
289.3 6.431340000000000146e+01 -7.181440000000000623e+01 1.014079999999999870e+00
289.4 6.405989999999999895e+01 -7.175730000000000075e+01 6.101499999999999702e-01
289.5 6.379870000000000374e+01 -7.080770000000001119e+01 -3.242400000000000837e-01
289.6 6.355330000000000013e+01 -7.080940000000001078e+01 -2.426300000000001234e-01
289.7 6.390039999999999765e+01 -7.197710000000000719e+01 2.383299999999999308e-01
289.8 6.438370000000000459e+01 -7.282330000000000325e+01 1.170789999999999775e+00
289.9 6.394189999999999685e+01 -7.207710000000000150e+01 1.028049999999999908e+00
290 6.388730000000000331e+01 -7.203500000000001080e+01 8.877999999999999226e-01
290.1 6.448380000000000223e+01 -7.251760000000000161e+01 1.501949999999999896e+00
290.2 6.435269999999999868e+01 -7.246220000000000994e+01 1.706949999999999967e+00
290.3 6.431659999999999400e+01 -7.320320000000000960e+01 1.704839999999999911e+00
290.4 6.437420000000000186e+01 -7.374420000000000641e+01 1.799319999999999808e+00
290.5 6.444350000000000023e+01 -7.493720000000000425e+01 2.094989999999999686e+00
290.6 6.448529999999999518e+01 -7.533420000000000982e+01 2.111959999999999837e+00
290.7 6.440629999999998745e+01 -7.522520000000000095e+01 2.223770000000000024e+00
290.8 6.440899999999999181e+01 -7.386220000000000141e+01 2.282769999999999744e+00
290.9 6.462889999999998736e+01 -7.300730000000000075e+01 2.421010000000000328e+00
291 6.459889999999998622e+01 -7.363920000000000243e+01 2.265479999999999716e+00
291.1 6.433899999999999864e+01 -7.477720000000000766e+01 2.083969999999999878e+00
291.2 6.449690000000001078e+01 -7.555219999999999914e+01 2.112559999999999771e+00
291.3 6.435519999999999641e+01 -7.554319999999999879e+01 2.212369999999999948e+00
291.4 6.447610000000000241e+01 -7.606020000000000891e+01 2.186430000000000096e+00
291.5 6.470029999999999859e+01 -7.698320000000001073e+01 1.929769999999999985e+00
291.6 6.450280000000000769e+01 -7.695420000000000016e+01 1.928080000000000016e+00
291.7 6.437049999999999272e+01 -7.562720000000000198e+01 2.104319999999999968e+00
291.8 6.435960000000000036e+01 -7.452920000000000300e+01 2.352219999999999978e+00
291.9 6.442289999999999850e+01 -7.552920000000000300e+01 2.158119999999999816e+00
292 6.440799999999998704e+01 -7.552720000000000766e+01 2.210560000000000080e+00
292.1 6.435319999999998686e+01 -7.440220000000000766e+01 2.180800000000000072e+00
292.2 6.432839999999998781e+01 -7.386520000000000152e+01 1.940609999999999946e+00
292.3 6.464869999999999095e+01 -7.495020000000000948e+01 2.012359999999999705e+00
292.4 6.452160000000000650e+01 -7.553320000000000789e+01 2.210139999999999993e+00
292.5 6.426820000000000732e+01 -7.445420000000000016e+01 2.191339999999999844e+00
292.6 6.433799999999999386e+01 -7.415120000000000289e+01 2.133019999999999694e+00
292.7 6.445529999999999404e+01 -7.422520000000000095e+01 2.159059999999999757e+00
292.8 6.447309999999998809e+01 -7.428320000000000789e+01 2.012690000000000090e+00
292.9 6.498550000000000182e+01 -7.288370000000000459e+01 2.022799999999999709e+00
293 6.465020000000001232e+01 -7.362920000000001153e+01 1.949869999999999770e+00
293.1 6.434909999999999286e+01 -7.481220000000000425e+01 2.114759999999999973e+00
293.2 6.438089999999999691e+01 -7.484020000000001005e+01 2.256920000000000037e+00
293.3 6.441249999999999432e+01 -7.419120000000000914e+01 2.110430000000000028e+00
293.4 6.457630000000000337e+01 -7.317419999999999902e+01 2.384509999999999685e+00
293.5 6.456800000000001205e+01 -7.199930000000000518e+01 2.066199999999999815e+00
293.6 6.464029999999999632e+01 -7.296610000000001151e+01 2.108229999999999826e+00
293.7 6.464230000000000587e+01 -7.373020000000001062e+01 2.197579999999999867e+00
293.8 6.486889999999999645e+01 -7.255380000000000962e+01 2.134129999999999860e+00
293.9 6.448150000000001114e+01 -7.346520000000001005e+01 2.040129999999999999e+00
294 6.460149999999998727e+01 -7.369519999999999982e+01 2.005220000000000002e+00
294.1 6.440260000000000673e+01 -7.490019999999999811e+01 2.155809999999999782e+00
294.2 6.449760000000000559e+01 -7.552620000000000289e+01 2.147599999999999731e+00
294.3 6.433519999999998618e+01 -7.600820000000000221e+01 2.134440000000000115e+00
294.4 6.467859999999998877e+01 -7.723620000000001085e+01 1.958530000000000104e+00
294.5 6.478710000000000946e+01 -7.727020000000000266e+01 1.912490000000000023e+00
294.6 6.436830000000000496e+01 -7.579720000000000368e+01 2.203349999999999920e+00
294.7 6.443979999999999109e+01 -7.523620000000001085e+01 2.252380000000000049e+00
294.8 6.433590000000000941e+01 -7.441219999999999857e+01 2.250449999999999839e+00
294.9 6.479959999999999809e+01 -7.342719999999999914e+01 2.312669999999999781e+00
295 6.498619999999999663e+01 -7.327920000000000300e+01 2.236909999999999954e+00
295.1 6.472860000000000014e+01 -7.434020000000001005e+01 2.204260000000000108e+00
295.2 6.523679999999998813e+01 -7.328220000000000312e+01 2.292619999999999880e+00
295.3 6.568219999999999459e+01 -7.215489999999999782e+01 2.548519999999999452e+00
295.4 6.621029999999998950e+01 -7.113390000000001123e+01 2.604600000000000026e+00
295.5 6.639029999999999632e+01 -7.066349999999999909e+01 2.703250000000000153e+00
295.6 6.561019999999999186e+01 -7.135420000000000584e+01 2.679679999999999840e+00
295.7 6.513759999999999195e+01 -7.236060000000000514e+01 2.435230000000000228e+00
295.8 6.473849999999998772e+01 -7.323420000000000130e+01 2.504449999999999843e+00
295.9 6.466190000000000282e+01 -7.445720000000000027e+01 2.182350000000000012e+00
296 6.453409999999999513e+01 -7.506320000000000903e+01 2.242210000000000036e+00
296.1 6.436789999999999168e+01 -7.526619999999999777e+01 2.195679999999999854e+00
296.2 6.445980000000000132e+01 -7.615319999999999823e+01 2.116589999999999971e+00
296.3 6.466069999999999141e+01 -7.700420000000001153e+01 1.774489999999999679e+00
296.4 6.497550000000001091e+01 -7.766420000000000812e+01 1.825979999999999936e+00
296.5 6.486789999999999168e+01 -7.769519999999999982e+01 1.834899999999999753e+00
296.6 6.446809999999999263e+01 -7.711020000000000607e+01 1.843859999999999832e+00
296.7 6.449019999999998731e+01 -7.697820000000000107e+01 1.770259999999999945e+00
296.8 6.468240000000000123e+01 -7.703719999999999857e+01 1.671199999999999797e+00
296.9 6.465579999999999927e+01 -7.715720000000000312e+01 1.761419999999999764e+00
297 6.452309999999999945e+01 -7.621820000000001016e+01 2.037560000000000038e+00
297.1 6.448099999999999454e+01 -7.494020000000000437e+01 2.114939999999999820e+00
297.2 6.428940000000000055e+01 -7.353719999999999857e+01 2.232669999999999710e+00
297.3 6.453270000000000550e+01 -7.385720000000000596e+01 2.085119999999999862e+00
297.4 6.434149999999999636e+01 -7.482420000000000471e+01 2.123279999999999834e+00
297.5 6.441149999999998954e+01 -7.482019999999999982e+01 2.292019999999999946e+00
297.6 6.407269999999999754e+01 -7.341120000000000800e+01 2.512259999999999938e+00
297.7 6.438249999999999318e+01 -7.241850000000000875e+01 2.315729999999999844e+00
297.8 6.429120000000000346e+01 -7.282319999999999993e+01 2.618810000000000304e+00
297.9 6.442480000000000473e+01 -7.249699999999999989e+01 2.671600000000000197e+00
298 6.423220000000000596e+01 -7.232130000000000791e+01 2.402550000000000185e+00
298.1 6.450700000000000500e+01 -7.267880000000000962e+01 1.419449999999999878e+00
298.2 6.501689999999999259e+01 -7.301600000000000534e+01 3.079699999999998550e-01
298.3 6.507210000000000605e+01 -7.301680000000000348e+01 -3.358800000000001784e-01
298.4 6.536189999999999145e+01 -7.318520000000000891e+01 -1.128897000000000039e+00
298.5 6.494270000000000209e+01 -7.278810000000000002e+01 -8.527470000000001438e-01
298.6 6.469020000000000437e+01 -7.309720000000000084e+01 -1.219980000000000064e+00
298.7 6.402479999999999905e+01 -7.249860000000001037e+01 -1.285600000000000076e-01
298.8 6.318060000000000542e+01 -7.213700000000000045e+01 8.355999999999998984e-01
298.9 6.293730000000000047e+01 -7.201190000000001135e+01 1.132219999999999782e+00
299 6.364099999999999824e+01 -7.274250000000000682e+01 3.432599999999998985e-01
299.1 6.385730000000000217e+01 -7.281610000000000582e+01 -3.900000000000014566e-03
299.2 6.397439999999999571e+01 -7.267440000000000566e+01 3.827299999999997926e-01
299.3 6.334740000000000038e+01 -7.246370000000000289e+01 1.280990000000000073e+00
299.4 6.279899999999999949e+01 -7.214939999999999998e+01 2.278200000000000003e+00
299.5 6.248230000000000217e+01 -7.238920000000000243e+01 2.340259999999999785e+00
299.6 6.212200000000000699e+01 -7.257800000000000296e+01 2.240499999999999936e+00
299.7 6.144600000000000506e+01 -7.288670000000000471e+01 2.385660000000000114e+00
299.8 6.026150000000000517e+01 -7.327420000000000755e+01 2.222849999999999770e+00
299.9 6.114370000000000260e+01 -7.261960000000000548e+01 2.145280000000000076e+00
300 6.251809999999999690e+01 -7.215780000000000882e+01 1.990749999999999797e+00
300.1 6.378869999999999862e+01 -7.224970000000000425e+01 1.969689999999999941e+00
300.2 6.277539999999999765e+01 -7.229350000000000875e+01 2.206379999999999786e+00
300.3 6.373859999999999815e+01 -7.200249999999999773e+01 2.021509999999999696e+00
300.4 6.492699999999999250e+01 -7.191160000000000707e+01 2.039239999999999942e+00
300.5 6.597040000000001214e+01 -7.197390000000000043e+01 1.659829999999999917e+00
300.6 6.706620000000000914e+01 -7.173580000000001178e+01 1.677799999999999958e+00
300.7 6.738599999999999568e+01 -7.186750000000000682e+01 1.376399999999999846e+00
300.8 6.854060000000001196e+01 -7.216710000000000491e+01 1.175539999999999807e+00
300.9 6.763689999999999714e+01 -7.193680000000000518e+01 1.062629999999999963e+00
301 6.642920000000000869e+01 -7.186290000000001044e+01 1.726849999999999774e+00
301.1 6.519610000000000127e+01 -7.231060000000000798e+01 2.441240000000000077e+00
301.2 6.424260000000001014e+01 -7.259390000000000498e+01 2.439839999999999787e+00
301.3 6.363180000000000547e+01 -7.311120000000001085e+01 2.845820000000000238e+00
301.4 6.359129999999999683e+01 -7.333520000000000039e+01 3.063590000000000035e+00
301.5 6.433639999999999759e+01 -7.283089999999999975e+01 2.627990000000000048e+00
301.6 6.546770000000000778e+01 -7.187760000000000105e+01 2.364249999999999741e+00
301.7 6.582220000000000937e+01 -7.175270000000000437e+01 2.773029999999999884e+00
301.8 6.517009999999999081e+01 -7.207840000000000202e+01 3.058640000000000025e+00
301.9 6.448759999999998627e+01 -7.192220000000000368e+01 3.195399999999999796e+00
302 6.413100000000000023e+01 -7.214549999999999841e+01 3.211930000000000174e+00
302.1 6.310499999999999687e+01 -7.207240000000000180e+01 3.510429999999999939e+00
302.2 6.273899999999999721e+01 -7.252649999999999864e+01 3.070679999999999854e+00
302.3 6.277929999999999922e+01 -7.213260000000001071e+01 2.828580000000000094e+00
302.4 6.223110000000000497e+01 -7.285099999999999909e+01 2.590330000000000243e+00
302.5 6.081689999999999685e+01 -7.289610000000000412e+01 2.698499999999999677e+00
302.6 5.962629999999999342e+01 -7.294340000000001112e+01 2.458749999999999769e+00
302.7 5.866760000000000019e+01 -7.307189999999999941e+01 2.232240000000000002e+00
302.8 5.850399999999999778e+01 -7.339920000000000755e+01 2.377219999999999889e+00
302.9 5.874080000000000013e+01 -7.333820000000000050e+01 2.417599999999999749e+00
303 5.977969999999999828e+01 -7.239620000000000744e+01 2.336289999999999978e+00
303.1 5.900689999999999458e+01 -7.267170000000000130e+01 2.450430000000000330e+00
303.2 5.840939999999999799e+01 -7.365619999999999834e+01 2.809309999999999530e+00
303.3 5.795500000000000540e+01 -7.448520000000000607e+01 2.958690000000000264e+00
303.4 5.854539999999999367e+01 -7.358120000000000971e+01 2.776429999999999954e+00
303.5 5.938289999999999935e+01 -7.271020000000000039e+01 2.404649999999999732e+00
303.6 5.927629999999999910e+01 -7.284270000000000778e+01 2.648859999999999548e+00
303.7 5.840830000000000410e+01 -7.373320000000001073e+01 2.831779999999999742e+00
303.8 5.738199999999999790e+01 -7.454120000000000346e+01 2.990950000000000220e+00
303.9 5.662259999999999849e+01 -7.518820000000000903e+01 3.425129999999999786e+00
304 5.622260000000000701e+01 -7.577219999999999800e+01 3.775060000000000304e+00
304.1 5.715690000000000026e+01 -7.515019999999999811e+01 3.382669999999999622e+00
304.2 5.802590000000000003e+01 -7.458020000000000493e+01 3.157279999999999642e+00
304.3 5.751549999999999585e+01 -7.456820000000000448e+01 2.973660000000000192e+00
304.4 5.819590000000000174e+01 -7.371920000000000073e+01 2.922969999999999846e+00
304.5 5.745139999999999958e+01 -7.440919999999999845e+01 2.990439999999999987e+00
304.6 5.834609999999999985e+01 -7.362020000000001119e+01 3.009759999999999547e+00
304.7 5.853380000000000649e+01 -7.360120000000000573e+01 2.813149999999999817e+00
304.8 5.836470000000000624e+01 -7.427819999999999823e+01 2.895409999999999595e+00
304.9 5.853819999999999624e+01 -7.369920000000000471e+01 2.674960000000000004e+00
305 5.796440000000000481e+01 -7.475820000000000221e+01 2.980829999999999647e+00
305.1 5.773519999999999897e+01 -7.590120000000000289e+01 3.178760000000000030e+00
305.2 5.676750000000000540e+01 -7.654420000000000357e+01 3.330830000000000179e+00
305.3 5.788749999999999574e+01 -7.657720000000000482e+01 3.515540000000000109e+00
305.4 5.869200000000000017e+01 -7.566020000000000323e+01 2.962909999999999489e+00
305.5 5.921300000000000097e+01 -7.510720000000000596e+01 3.094810000000000283e+00
305.6 5.991099999999999426e+01 -7.453920000000000812e+01 2.846100000000000296e+00
305.7 6.045100000000000051e+01 -7.428920000000000812e+01 2.673810000000000020e+00
305.8 5.956410000000000338e+01 -7.481119999999999948e+01 2.914289999999999825e+00
305.9 5.984920000000000329e+01 -7.487220000000000653e+01 2.814539999999999598e+00
306 6.015159999999999485e+01 -7.491320000000000334e+01 2.838869999999999560e+00
306.1 6.050500000000000256e+01 -7.450420000000001153e+01 2.712709999999999955e+00
306.2 5.974539999999999651e+01 -7.572620000000000573e+01 3.052099999999999813e+00
306.3 5.929249999999999687e+01 -7.647220000000000084e+01 3.321450000000000014e+00
306.4 5.831150000000000233e+01 -7.733320000000000505e+01 3.336460000000000203e+00
306.5 5.809519999999999840e+01 -7.837720000000000198e+01 3.807440000000000158e+00
306.6 5.817679999999999296e+01 -7.786620000000000630e+01 3.412400000000000322e+00
306.7 5.812370000000000658e+01 -7.739419999999999789e+01 3.059099999999999486e+00
306.8 5.821130000000000138e+01 -7.643919999999999959e+01 3.044519999999999893e+00
306.9 5.833919999999999817e+01 -7.635720000000000596e+01 3.221329999999999583e+00
307 5.823689999999999856e+01 -7.651220000000000709e+01 3.481899999999999995e+00
307.1 5.881830000000000069e+01 -7.538320000000000221e+01 3.103089999999999460e+00
307.2 5.851020000000000465e+01 -7.572020000000000550e+01 3.483199999999999630e+00
307.3 5.833489999999999753e+01 -7.588620000000000232e+01 3.310680000000000067e+00
307.4 5.823740000000000094e+01 -7.491420000000000812e+01 3.300820000000000309e+00
307.5 5.825980000000000558e+01 -7.441219999999999857e+01 2.983029999999999848e+00
307.6 5.823429999999999751e+01 -7.410320000000000107e+01 2.653280000000000083e+00
307.7 5.746119999999999806e+01 -7.543120000000000402e+01 3.042199999999999793e+00
307.8 5.677910000000000679e+01 -7.609720000000000084e+01 2.790550000000000086e+00
307.9 5.722229999999999706e+01 -7.596720000000000539e+01 2.764550000000000285e+00
308 5.827050000000000551e+01 -7.563020000000000209e+01 2.783689999999999554e+00
308.1 5.871300000000000097e+01 -7.536820000000000164e+01 2.705690000000000150e+00
308.2 5.947240000000000038e+01 -7.476720000000000255e+01 2.470549999999999802e+00
308.3 6.035260000000000247e+01 -7.373920000000001096e+01 2.182809999999999917e+00
308.4 6.110260000000000247e+01 -7.274490000000000123e+01 1.585929999999999840e+00
308.5 6.008789999999999765e+01 -7.336520000000000152e+01 1.910250000000000004e+00
308.6 5.915780000000000172e+01 -7.411820000000000164e+01 2.578009999999999469e+00
308.7 5.846809999999999974e+01 -7.513220000000001164e+01 2.821169999999999956e+00
308.8 5.890490000000000492e+01 -7.417220000000000368e+01 2.612259999999999582e+00
308.9 5.959899999999999665e+01 -7.335520000000001062e+01 2.519919999999999494e+00
309 5.978819999999999624e+01 -7.329120000000000346e+01 2.365559999999999885e+00
309.1 5.910579999999999501e+01 -7.418220000000000880e+01 2.636950000000000127e+00
309.2 5.895209999999999440e+01 -7.402620000000000289e+01 2.564620000000000122e+00
309.3 5.899690000000000367e+01 -7.528719999999999857e+01 3.005979999999999652e+00
309.4 5.852170000000000272e+01 -7.631820000000000448e+01 3.317019999999999857e+00
309.5 5.876719999999999544e+01 -7.544020000000000437e+01 3.010219999999999896e+00
309.6 5.841210000000000235e+01 -7.558020000000000493e+01 3.116899999999999782e+00
309.7 5.788250000000000028e+01 -7.584420000000000073e+01 2.861709999999999976e+00
309.8 5.896900000000000119e+01 -7.549120000000000630e+01 2.685689999999999689e+00
309.9 6.018910000000000338e+01 -7.465220000000000766e+01 2.740159999999999929e+00
310 6.113329999999999842e+01 -7.367020000000000834e+01 2.771159999999999624e+00
310.1 6.095639999999999503e+01 -7.373920000000001096e+01 2.756530000000000147e+00
310.2 6.078569999999999851e+01 -7.403820000000000334e+01 2.764799999999999702e+00
310.3 6.046900000000000119e+01 -7.471720000000000539e+01 2.461860000000000159e+00
310.4 6.091609999999999303e+01 -7.367520000000000380e+01 2.876130000000000297e+00
310.5 6.073710000000000520e+01 -7.429220000000000823e+01 2.733619999999999717e+00
310.6 6.032870000000000488e+01 -7.534620000000001028e+01 3.012199999999999545e+00
310.7 6.023549999999999471e+01 -7.548420000000000130e+01 2.975849999999999884e+00
310.8 6.053819999999999624e+01 -7.441120000000000800e+01 2.839059999999999473e+00
310.9 6.094890000000000185e+01 -7.362820000000000675e+01 2.623699999999999921e+00
311 6.054480000000000217e+01 -7.463720000000000709e+01 2.704820000000000224e+00
311.1 6.056630000000000535e+01 -7.395920000000000982e+01 2.572629999999999750e+00
311.2 6.072550000000000381e+01 -7.365319999999999823e+01 2.384239999999999693e+00
311.3 6.017209999999999326e+01 -7.488820000000001187e+01 2.921110000000000095e+00
311.4 5.996000000000000085e+01 -7.522220000000000084e+01 2.945600000000000218e+00
311.5 6.006439999999999912e+01 -7.643420000000000414e+01 3.303179999999999783e+00
311.6 6.002550000000000097e+01 -7.738820000000001187e+01 3.871499999999999719e+00
311.7 5.984540000000000504e+01 -7.812420000000000186e+01 4.451639999999999375e+00
311.8 5.994009999999999394e+01 -7.791720000000000823e+01 4.373480000000000700e+00
311.9 5.993549999999999756e+01 -7.783920000000000528e+01 4.466010000000000701e+00
312 5.969120000000000203e+01 -7.826220000000000709e+01 4.331709999999999283e+00
312.1 6.041909999999999314e+01 -7.733620000000000516e+01 4.373409999999999798e+00
312.2 6.120689999999999742e+01 -7.662220000000000653e+01 4.049899999999999167e+00
312.3 6.169879999999999853e+01 -7.587120000000000175e+01 3.982359999999999456e+00
312.4 6.171289999999999765e+01 -7.530720000000000880e+01 3.845459999999999656e+00
312.5 6.106450000000000244e+01 -7.613020000000000209e+01 3.782550000000000079e+00
312.6 6.084620000000000317e+01 -7.662620000000001141e+01 3.924499999999999655e+00
312.7 6.114320000000000022e+01 -7.545620000000000971e+01 3.375439999999999774e+00
312.8 6.113340000000000174e+01 -7.448920000000001096e+01 3.112570000000000281e+00
312.9 6.099000000000000199e+01 -7.349720000000000653e+01 2.890409999999999702e+00
313 6.106689999999999685e+01 -7.432520000000000948e+01 3.080749999999999655e+00
313.1 6.119160000000000110e+01 -7.388420000000000698e+01 3.039039999999999520e+00
313.2 6.171520000000000294e+01 -7.284890000000000043e+01 3.001899999999999569e+00
313.3 6.148549999999999471e+01 -7.291830000000000211e+01 2.992749999999999577e+00
313.4 6.079889999999999617e+01 -7.393919999999999959e+01 2.855560000000000098e+00
313.5 6.058980000000000388e+01 -7.530219999999999914e+01 2.950600000000000112e+00
313.6 6.091590000000000060e+01 -7.560520000000001062e+01 3.030279999999999863e+00
313.7 6.101230000000000331e+01 -7.461020000000000607e+01 3.084129999999999594e+00
313.8 6.138170000000000215e+01 -7.328820000000000334e+01 3.247800000000000242e+00
313.9 6.204390000000000072e+01 -7.227349999999999852e+01 3.635719999999999619e+00
314 6.288520000000000465e+01 -7.138260000000001071e+01 3.962339999999999751e+00
314.1 6.240530000000000399e+01 -7.180060000000000286e+01 3.460780000000000189e+00
314.2 6.155050000000000665e+01 -7.225320000000000675e+01 2.951359999999999761e+00
314.3 6.047869999999999635e+01 -7.307680000000000575e+01 2.630419999999999536e+00
314.4 5.991309999999999292e+01 -7.322820000000000107e+01 2.205549999999999677e+00
314.5 5.999210000000000065e+01 -7.330920000000000414e+01 2.334750000000000103e+00
314.6 5.988409999999999656e+01 -7.391620000000000346e+01 2.356289999999999996e+00
314.7 6.068599999999999994e+01 -7.304279999999999973e+01 1.982819999999999805e+00
314.8 6.068539999999999424e+01 -7.237770000000000437e+01 1.856780000000000097e+00
314.9 6.004549999999999699e+01 -7.288160000000000593e+01 2.229449999999999932e+00
315 6.097670000000000101e+01 -7.238609999999999900e+01 1.522659999999999680e+00
315.1 6.182730000000000103e+01 -7.186209999999999809e+01 9.188700000000000756e-01
315.2 6.282979999999999876e+01 -7.168700000000001182e+01 7.855599999999998140e-01
315.3 6.291659999999999542e+01 -7.168560000000000798e+01 1.278750000000000053e+00
315.4 6.222160000000000224e+01 -7.203730000000000189e+01 1.356259999999999799e+00
315.5 6.223310000000000031e+01 -7.168430000000000746e+01 1.673820000000000086e+00
315.6 6.289439999999999742e+01 -7.160730000000000928e+01 1.866019999999999790e+00
315.7 6.165759999999999508e+01 -7.225580000000000780e+01 2.493469999999999853e+00
315.8 6.199860000000000326e+01 -7.209610000000000696e+01 2.352719999999999700e+00
315.9 6.139949999999999619e+01 -7.219920000000000471e+01 2.345759999999999845e+00
316 6.025919999999999987e+01 -7.221750000000000114e+01 2.374479999999999702e+00
316.1 5.948259999999999792e+01 -7.280480000000000018e+01 2.589069999999999983e+00
316.2 5.846509999999999962e+01 -7.370920000000000982e+01 2.570869999999999767e+00
316.3 5.754799999999999471e+01 -7.420620000000000971e+01 2.554379999999999651e+00
316.4 5.734819999999999851e+01 -7.452020000000000266e+01 2.417100000000000026e+00
316.5 5.763220000000000454e+01 -7.389320000000000732e+01 2.331999999999999851e+00
316.6 5.674170000000000158e+01 -7.490919999999999845e+01 2.418970000000000287e+00
316.7 5.623880000000000479e+01 -7.552320000000000277e+01 2.904900000000000038e+00
316.8 5.700460000000000349e+01 -7.521220000000000994e+01 2.930020000000000291e+00
316.9 5.633800000000000097e+01 -7.622920000000000584e+01 3.075460000000000083e+00
317 5.591680000000000206e+01 -7.706320000000000903e+01 3.235790000000000166e+00
317.1 5.523790000000000333e+01 -7.710320000000000107e+01 3.152519999999999545e+00
317.2 5.513740000000000663e+01 -7.687620000000001141e+01 3.395350000000000090e+00
317.3 5.547250000000000369e+01 -7.670020000000000948e+01 3.187650000000000095e+00
317.4 5.613850000000000051e+01 -7.613920000000000243e+01 3.547689999999999788e+00
317.5 5.537549999999999528e+01 -7.668120000000000402e+01 3.493930000000000202e+00
317.6 5.523020000000000351e+01 -7.683220000000000027e+01 3.304429999999999534e+00
317.7 5.532969999999999544e+01 -7.680620000000000402e+01 3.149080000000000101e+00
317.8 5.545460000000000633e+01 -7.711720000000001107e+01 3.296460000000000168e+00
317.9 5.532449999999999335e+01 -7.747920000000000584e+01 3.357609999999999761e+00
318 5.645259999999999678e+01 -7.708920000000000528e+01 3.827949999999999964e+00
318.1 5.547300000000000608e+01 -7.717020000000000834e+01 3.497400000000000286e+00
318.2 5.517519999999999669e+01 -7.739820000000000277e+01 3.746580000000000243e+00
318.3 5.469040000000000390e+01 -7.755920000000000414e+01 3.422359999999999847e+00
318.4 5.366050000000000608e+01 -7.798220000000000596e+01 2.911020000000000163e+00
318.5 5.301660000000000394e+01 -7.799520000000001119e+01 2.447509999999999852e+00
318.6 5.203120000000000545e+01 -7.767119999999999891e+01 2.025030000000000108e+00
318.7 5.111300000000000665e+01 -7.729120000000000346e+01 1.690989999999999771e+00
318.8 5.071650000000000347e+01 -7.670120000000000005e+01 1.575260000000000105e+00
318.9 5.084809999999999519e+01 -7.656719999999999970e+01 1.694109999999999783e+00
319 5.065450000000000585e+01 -7.657019999999999982e+01 1.653929999999999900e+00
319.1 5.080930000000000035e+01 -7.677320000000000277e+01 1.530049999999999688e+00
319.2 5.039650000000000318e+01 -7.638420000000000698e+01 1.605029999999999735e+00
319.3 4.975589999999999691e+01 -7.570920000000000982e+01 1.416700000000000070e+00
319.4 4.899799999999999756e+01 -7.499820000000001130e+01 1.096709999999999852e+00
319.5 4.814600000000000080e+01 -7.446120000000000516e+01 6.700800000000000090e-01
319.6 4.895250000000000057e+01 -7.463320000000000221e+01 7.706100000000000172e-01
319.7 4.875079999999999814e+01 -7.443019999999999925e+01 6.718799999999998107e-01
319.8 4.788280000000000314e+01 -7.377420000000000755e+01 1.856199999999998962e-01
319.9 4.757759999999999678e+01 -7.296680000000000632e+01 -4.018400000000001970e-01
320 4.771900000000000119e+01 -7.241989999999999839e+01 -1.064802000000000248e+00
320.1 4.796179999999999666e+01 -7.270570000000000732e+01 -1.138952000000000186e+00
320.2 4.812930000000000064e+01 -7.284320000000001016e+01 -1.259193000000000229e+00
320.3 4.796580000000000155e+01 -7.194180000000000064e+01 -1.906220000000000026e+00
320.4 4.769809999999999661e+01 -7.109780000000000655e+01 -2.663260000000000183e+00
320.5 4.737919999999999732e+01 -7.062109999999999843e+01 -3.127190000000000136e+00
320.6 4.697820000000000107e+01 -7.004950000000000898e+01 -3.678790000000000227e+00
320.7 4.701829999999999643e+01 -7.013700000000000045e+01 -3.467970000000000219e+00
320.8 4.754169999999999874e+01 -7.076440000000000907e+01 -2.900210000000000399e+00
320.9 4.801169999999999760e+01 -7.152360000000000184e+01 -2.189188999999999830e+00
321 4.846889999999999787e+01 -7.236450000000000671e+01 -1.264739000000000058e+00
321.1 4.825869999999999749e+01 -7.256350000000000477e+01 -9.263200000000001433e-01
321.2 4.785940000000000083e+01 -7.265260000000000673e+01 -1.204273000000000149e+00
321.3 4.803649999999999665e+01 -7.348920000000001096e+01 -4.482000000000001538e-01
321.4 4.798899999999999721e+01 -7.395320000000000960e+01 3.190399999999999903e-01
321.5 4.780590000000000117e+01 -7.439020000000000721e+01 6.056799999999999962e-01
321.6 4.795600000000000307e+01 -7.493919999999999959e+01 1.644400000000000084e+00
321.7 4.811500000000000199e+01 -7.469120000000000914e+01 1.373990000000000045e+00
321.8 4.845130000000000337e+01 -7.516920000000000357e+01 2.326060000000000016e+00
321.9 4.848440000000000083e+01 -7.530720000000000880e+01 2.815280000000000005e+00
322 4.850719999999999743e+01 -7.526619999999999777e+01 2.793410000000000171e+00
322.1 4.876839999999999975e+01 -7.544720000000000937e+01 2.997030000000000083e+00
322.2 4.920519999999999783e+01 -7.578620000000000800e+01 3.667059999999999764e+00
322.3 4.857650000000000290e+01 -7.532820000000000960e+01 2.621169999999999778e+00
322.4 4.900319999999999965e+01 -7.559920000000001039e+01 3.197189999999999532e+00
322.5 4.924099999999999966e+01 -7.567020000000000834e+01 3.500729999999999453e+00
322.6 4.863150000000000261e+01 -7.523420000000000130e+01 2.563429999999999875e+00
322.7 4.853070000000000306e+01 -7.480320000000000391e+01 1.527439999999999909e+00
322.8 4.866510000000000247e+01 -7.446620000000000061e+01 8.788899999999997270e-01
322.9 4.830499999999999972e+01 -7.404420000000000357e+01 1.901399999999999757e-01
323 4.842410000000000281e+01 -7.411020000000000607e+01 3.141799999999999038e-01
323.1 4.843659999999999854e+01 -7.402320000000000277e+01 3.823999999999982968e-02
323.2 4.801780000000000115e+01 -7.312220000000000653e+01 -7.193010000000000792e-01
323.3 4.809660000000000224e+01 -7.316420000000000812e+01 -8.336680000000000756e-01
323.4 4.797820000000000107e+01 -7.257470000000000709e+01 -1.384851000000000054e+00
323.5 4.791440000000000055e+01 -7.157970000000000255e+01 -2.083385000000000264e+00
323.6 4.770000000000000284e+01 -7.086790000000000589e+01 -2.881289999999999907e+00
323.7 4.754489999999999839e+01 -7.092640000000000100e+01 -2.690260000000000318e+00
323.8 4.764609999999999701e+01 -7.069580000000000553e+01 -2.730730000000000324e+00
323.9 4.757970000000000255e+01 -7.114730000000000132e+01 -2.343439000000000050e+00
324 4.778730000000000189e+01 -7.151290000000000191e+01 -2.222631000000000245e+00
324.1 4.792960000000000065e+01 -7.205790000000000362e+01 -1.666095800000000127e+00
324.2 4.775460000000000349e+01 -7.129120000000000346e+01 -2.284450000000000092e+00
324.3 4.778609999999999758e+01 -7.150570000000000448e+01 -1.963562000000000030e+00
324.4 4.788580000000000325e+01 -7.189110000000000866e+01 -1.811488000000000209e+00
324.5 4.836800000000000210e+01 -7.257340000000000657e+01 -9.928930000000001366e-01
324.6 4.791590000000000060e+01 -7.266300000000001091e+01 -1.405255000000000143e+00
324.7 4.798619999999999663e+01 -7.282920000000000016e+01 -1.338577000000000128e+00
324.8 4.786849999999999739e+01 -7.331820000000000448e+01 -5.749600000000001376e-01
324.9 4.770960000000000178e+01 -7.347720000000001050e+01 -7.037000000000004363e-02
325 4.774269999999999925e+01 -7.325520000000000209e+01 -2.763500000000000956e-01
325.1 4.764939999999999998e+01 -7.260160000000000480e+01 -1.209448000000000079e+00
325.2 4.755400000000000205e+01 -7.168470000000000653e+01 -2.064909000000000106e+00
325.3 4.760969999999999658e+01 -7.172060000000000457e+01 -1.770414000000000154e+00
325.4 4.756340000000000146e+01 -7.205400000000000205e+01 -1.470779000000000059e+00
325.5 4.734380000000000166e+01 -7.281520000000000437e+01 -6.016600000000000836e-01
325.6 4.745700000000000074e+01 -7.276980000000000359e+01 -6.495530000000001580e-01
325.7 4.752700000000000102e+01 -7.230729999999999791e+01 -1.166939000000000171e+00
325.8 4.776069999999999993e+01 -7.317520000000000380e+01 -3.802700000000001079e-01
325.9 4.775390000000000157e+01 -7.323920000000001096e+01 -6.244370000000001308e-01
326 4.799790000000000134e+01 -7.281210000000000093e+01 -1.131904000000000021e+00
326.1 4.781089999999999662e+01 -7.234280000000001110e+01 -1.781563000000000008e+00
326.2 4.770499999999999829e+01 -7.136800000000000921e+01 -2.597673000000000343e+00
326.3 4.748499999999999943e+01 -7.120940000000000225e+01 -2.457934999999999981e+00
326.4 4.764159999999999684e+01 -7.119330000000000780e+01 -2.031645000000000145e+00
326.5 4.772169999999999845e+01 -7.057210000000000605e+01 -2.611029999999999962e+00
326.6 4.757829999999999870e+01 -7.002100000000000080e+01 -3.052470000000000017e+00
326.7 4.736979999999999791e+01 -6.913160000000000593e+01 -3.413160000000000416e+00
326.8 4.735520000000000351e+01 -6.892790000000000816e+01 -3.535689999999999777e+00
326.9 4.722659999999999769e+01 -6.866030000000000655e+01 -3.553170000000000162e+00
327 4.712169999999999703e+01 -6.834029999999999916e+01 -3.571200000000000152e+00
327.1 4.670750000000000313e+01 -6.746430000000000859e+01 -3.514780000000000015e+00
327.2 4.699199999999999733e+01 -6.799139999999999873e+01 -3.561539999999999928e+00
327.3 4.736930000000000263e+01 -6.936599999999999966e+01 -3.405479999999999841e+00
327.4 4.768310000000000315e+01 -7.055000000000001137e+01 -3.222350000000000048e+00
327.5 4.761419999999999675e+01 -7.116450000000000387e+01 -2.952530000000000321e+00
327.6 4.763669999999999760e+01 -7.113479999999999848e+01 -2.700840000000000352e+00
327.7 4.758930000000000149e+01 -7.154350000000000875e+01 -1.761922000000000210e+00
327.8 4.752129999999999654e+01 -7.248440000000000794e+01 -8.637730000000001240e-01
327.9 4.727830000000000155e+01 -7.337620000000001141e+01 -2.813800000000001855e-01
328 4.748109999999999786e+01 -7.257540000000000191e+01 -8.385000000000001341e-01
328.1 4.764430000000000121e+01 -7.268510000000000559e+01 -1.171457000000000193e+00
328.2 4.767640000000000100e+01 -7.315919999999999845e+01 -3.635600000000001053e-01
328.3 4.736099999999999710e+01 -7.335520000000001062e+01 -1.819600000000001216e-01
328.4 4.750820000000000221e+01 -7.338020000000000209e+01 -3.842200000000000060e-01
328.5 4.671340000000000003e+01 -7.399020000000000152e+01 3.807999999999998053e-01
328.6 4.664900000000000091e+01 -7.406620000000000914e+01 3.679399999999999338e-01
328.7 4.723850000000000193e+01 -7.326020000000001176e+01 -2.230000000000000870e-01
328.8 4.797570000000000334e+01 -7.266410000000000480e+01 -7.118270000000000985e-01
328.9 4.914359999999999928e+01 -7.237330000000000041e+01 -8.457270000000001176e-01
329 4.849739999999999895e+01 -7.260960000000000036e+01 -8.200460000000000527e-01
329.1 4.793079999999999785e+01 -7.311420000000001096e+01 -2.589000000000001300e-01
329.2 4.709150000000000347e+01 -7.374720000000000653e+01 1.919899999999998830e-01
329.3 4.671359999999999957e+01 -7.390720000000000312e+01 2.781599999999999628e-01
329.4 4.715050000000000097e+01 -7.317119999999999891e+01 -1.842900000000000649e-01
329.5 4.790500000000000114e+01 -7.268850000000000477e+01 -1.050910000000000011e+00
329.6 4.778609999999999758e+01 -7.200090000000000146e+01 -1.881922000000000095e+00
329.7 4.794350000000000023e+01 -7.267419999999999902e+01 -1.310236000000000178e+00
329.8 4.776380000000000337e+01 -7.323820000000000618e+01 -4.110000000000000320e-01
329.9 4.794950000000000045e+01 -7.316320000000000334e+01 -7.009610000000000563e-01
330 4.808990000000000009e+01 -7.318720000000000425e+01 -4.961000000000002075e-01
330.1 4.774159999999999826e+01 -7.245329999999999870e+01 -1.634590700000000174e+00
330.2 4.785690000000000310e+01 -7.290879999999999939e+01 -1.064389000000000252e+00
330.3 4.820949999999999847e+01 -7.314419999999999789e+01 -7.631370000000000653e-01
330.4 4.855259999999999820e+01 -7.395020000000000948e+01 1.941199999999998482e-01
330.5 4.897610000000000241e+01 -7.475420000000001153e+01 9.369499999999999496e-01
330.6 4.843659999999999854e+01 -7.387720000000000198e+01 -1.448800000000001198e-01
330.7 4.839860000000000184e+01 -7.385320000000000107e+01 -1.927000000000000934e-01
330.8 4.851859999999999928e+01 -7.412820000000000675e+01 1.448399999999998577e-01
330.9 4.861079999999999757e+01 -7.452120000000000744e+01 6.717999999999997307e-01
331 4.891179999999999950e+01 -7.493120000000000402e+01 1.623019999999999907e+00
331.1 4.926160000000000139e+01 -7.549720000000000653e+01 2.325800000000000090e+00
331.2 4.939390000000000214e+01 -7.542620000000000857e+01 2.510899999999999910e+00
331.3 4.865939999999999799e+01 -7.487920000000001153e+01 1.629599999999999937e+00
331.4 4.846809999999999974e+01 -7.448420000000000130e+01 1.036019999999999719e+00
331.5 4.798599999999999710e+01 -7.375620000000000687e+01 1.010999999999984134e-02
331.6 4.801769999999999783e+01 -7.370520000000000493e+01 -1.077800000000002090e-01
331.7 4.800699999999999790e+01 -7.291910000000000025e+01 -8.144630000000001591e-01
331.8 4.767349999999999710e+01 -7.262850000000000250e+01 -9.171070000000001166e-01
331.9 4.756519999999999726e+01 -7.233820000000000050e+01 -1.200423000000000240e+00
332 4.756750000000000256e+01 -7.355120000000000857e+01 -2.228400000000001491e-01
332.1 4.700670000000000215e+01 -7.430120000000000857e+01 6.015899999999998471e-01
332.2 4.654110000000000014e+01 -7.497520000000000095e+01 1.282899999999999707e+00
332.3 4.645689999999999742e+01 -7.603119999999999834e+01 2.270599999999999952e+00
332.4 4.634669999999999845e+01 -7.629720000000000368e+01 2.725199999999999623e+00
332.5 4.656130000000000280e+01 -7.606320000000000903e+01 2.445869999999999767e+00
332.6 4.633529999999999660e+01 -7.645520000000000493e+01 2.741709999999999869e+00
332.7 4.629509999999999792e+01 -7.561220000000000141e+01 1.792809999999999793e+00
332.8 4.621419999999999817e+01 -7.564520000000000266e+01 1.847970000000000113e+00
332.9 4.613680000000000092e+01 -7.591920000000000357e+01 2.103529999999999678e+00
333 4.635600000000000165e+01 -7.513220000000001164e+01 1.398449999999999971e+00
333.1 4.637729999999999819e+01 -7.562420000000000186e+01 2.018440000000000012e+00
333.2 4.672480000000000189e+01 -7.553320000000000789e+01 1.939099999999999824e+00
333.3 4.687729999999999819e+01 -7.513320000000000221e+01 1.602659999999999751e+00
333.4 4.662919999999999732e+01 -7.582220000000000937e+01 2.252559999999999896e+00
333.5 4.641850000000000165e+01 -7.661120000000001085e+01 3.032970000000000166e+00
333.6 4.650079999999999814e+01 -7.610320000000000107e+01 2.537609999999999477e+00
333.7 4.635070000000000334e+01 -7.542620000000000857e+01 1.801479999999999748e+00
333.8 4.624090000000000344e+01 -7.526220000000000709e+01 1.594300000000000050e+00
333.9 4.631569999999999965e+01 -7.593720000000000425e+01 2.321619999999999795e+00
334 4.637760000000000105e+01 -7.534620000000001028e+01 1.688060000000000116e+00
334.1 4.657240000000000180e+01 -7.489119999999999777e+01 1.124889999999999723e+00
334.2 4.653099999999999881e+01 -7.442020000000000834e+01 7.864100000000000534e-01
334.3 4.626829999999999643e+01 -7.513320000000000221e+01 1.243609999999999882e+00
334.4 4.637369999999999948e+01 -7.572220000000000084e+01 2.048019999999999730e+00
334.5 4.631380000000000052e+01 -7.621120000000000516e+01 2.480300000000000171e+00
334.6 4.622500000000000142e+01 -7.594120000000000914e+01 2.137109999999999843e+00
334.7 4.611160000000000281e+01 -7.635520000000001062e+01 2.755990000000000162e+00
334.8 4.616409999999999769e+01 -7.546320000000000050e+01 1.805120000000000058e+00
334.9 4.655420000000000158e+01 -7.463520000000001176e+01 9.665900000000000603e-01
335 4.630049999999999955e+01 -7.487620000000001141e+01 1.185680000000000067e+00
335.1 4.637579999999999814e+01 -7.549320000000000164e+01 1.651650000000000063e+00
335.2 4.633229999999999649e+01 -7.564820000000000277e+01 1.963659999999999961e+00
335.3 4.646940000000000026e+01 -7.494819999999999993e+01 1.243679999999999897e+00
335.4 4.700330000000000297e+01 -7.430519999999999925e+01 5.687899999999999068e-01
335.5 4.706139999999999901e+01 -7.451120000000000232e+01 6.981299999999999173e-01
335.6 4.678040000000000020e+01 -7.499820000000001130e+01 1.318229999999999791e+00
335.7 4.698890000000000100e+01 -7.450920000000000698e+01 9.617700000000000138e-01
335.8 4.705499999999999972e+01 -7.473020000000001062e+01 9.353099999999998637e-01
335.9 4.670130000000000337e+01 -7.495420000000000016e+01 1.474669999999999703e+00
336 4.627530000000000143e+01 -7.497020000000000550e+01 1.561669999999999892e+00
336.1 4.489929999999999666e+01 -7.479619999999999891e+01 1.872139999999999915e+00
336.2 4.531719999999999970e+01 -7.493420000000000414e+01 1.553719999999999768e+00
336.3 4.516519999999999868e+01 -7.483420000000000982e+01 1.514520000000000088e+00
336.4 4.634689999999999799e+01 -7.484920000000001039e+01 1.108049999999999979e+00
336.5 4.611719999999999686e+01 -7.491219999999999857e+01 1.091790000000000038e+00
336.6 4.711979999999999791e+01 -7.456020000000000891e+01 8.555399999999999672e-01
336.7 4.652609999999999957e+01 -7.481220000000000425e+01 1.304710000000000036e+00
336.8 4.527040000000000219e+01 -7.485320000000000107e+01 1.585459999999999869e+00
336.9 4.636399999999999721e+01 -7.485720000000000596e+01 1.039660000000000029e+00
337 4.736330000000000240e+01 -7.450520000000000209e+01 4.745699999999999363e-01
337.1 4.824099999999999966e+01 -7.367820000000000391e+01 -1.447000000000020492e-02
337.2 4.877040000000000219e+01 -7.312420000000000186e+01 -4.106600000000000250e-01
337.3 4.795940000000000225e+01 -7.393319999999999936e+01 3.786999999999984823e-02
337.4 4.714430000000000121e+01 -7.461320000000000618e+01 1.006580000000000030e+00
337.5 4.675489999999999924e+01 -7.526120000000000232e+01 1.303029999999999688e+00
337.6 4.688389999999999702e+01 -7.501520000000000721e+01 1.355839999999999712e+00
337.7 4.749640000000000128e+01 -7.431020000000000891e+01 3.540499999999999758e-01
337.8 4.769579999999999842e+01 -7.342220000000000368e+01 -2.513800000000001589e-01
337.9 4.734729999999999706e+01 -7.398620000000001085e+01 3.898999999999985810e-02
338 4.730949999999999989e+01 -7.383120000000000971e+01 1.231099999999998307e-01
338.1 4.800010000000000332e+01 -7.352120000000000744e+01 -1.205900000000001970e-01
338.2 4.721220000000000283e+01 -7.413220000000001164e+01 2.566499999999998227e-01
338.3 4.675330000000000297e+01 -7.460520000000001062e+01 9.163299999999998668e-01
338.4 4.673799999999999955e+01 -7.474020000000000152e+01 7.561499999999998778e-01
338.5 4.697789999999999822e+01 -7.496220000000000994e+01 1.079089999999999883e+00
338.6 4.762890000000000157e+01 -7.456719999999999970e+01 5.714600000000000790e-01
338.7 4.868789999999999907e+01 -7.356419999999999959e+01 -1.925100000000001810e-01
338.8 4.831519999999999726e+01 -7.363920000000000243e+01 -1.752800000000001024e-01
338.9 4.907410000000000139e+01 -7.308820000000000050e+01 -4.433200000000001584e-01
339 4.808570000000000277e+01 -7.353020000000000778e+01 -2.606100000000000083e-01
339.1 4.892490000000000094e+01 -7.284560000000000457e+01 -5.483600000000001806e-01
339.2 5.007529999999999859e+01 -7.231499999999999773e+01 -9.403030000000001110e-01
339.3 5.061729999999999308e+01 -7.191570000000000107e+01 -9.834950000000001191e-01
339.4 5.041380000000000194e+01 -7.191450000000000387e+01 -9.676530000000000964e-01
339.5 5.019339999999999691e+01 -7.190680000000000405e+01 -1.122476000000000029e+00
339.6 4.988000000000000256e+01 -7.221410000000000196e+01 -9.929150000000001031e-01
339.7 4.915780000000000172e+01 -7.262560000000000571e+01 -7.796720000000001427e-01
339.8 4.870839999999999748e+01 -7.275039999999999907e+01 -6.137400000000001743e-01
339.9 4.787189999999999657e+01 -7.321520000000001005e+01 -3.234800000000002118e-01
340 4.777000000000000313e+01 -7.322720000000001050e+01 -1.994500000000001272e-01
340.1 4.834020000000000294e+01 -7.276320000000001187e+01 -6.900160000000000737e-01
340.2 4.914119999999999777e+01 -7.255689999999999884e+01 -7.500030000000000863e-01
340.3 4.964269999999999783e+01 -7.200010000000000332e+01 -1.046076000000000228e+00
340.4 4.989809999999999945e+01 -7.207480000000001041e+01 -1.026454000000000200e+00
340.5 5.085669999999999646e+01 -7.147720000000001050e+01 -1.119947000000000026e+00
340.6 5.161890000000000356e+01 -7.099370000000000402e+01 -1.226441000000000114e+00
340.7 5.208309999999999462e+01 -7.011939999999999884e+01 -1.692979700000000198e+00
340.8 5.209909999999999997e+01 -7.020790000000000930e+01 -1.623297070000000009e+00
340.9 5.142330000000000467e+01 -7.133930000000000859e+01 -1.280665000000000164e+00
341 5.013389999999999702e+01 -7.205250000000000909e+01 -9.754680000000001128e-01
341.1 5.021650000000000347e+01 -7.193070000000000164e+01 -1.026868000000000114e+00
341.2 5.113080000000000069e+01 -7.157640000000000668e+01 -1.118400999999999978e+00
341.3 5.126190000000000424e+01 -7.114470000000000027e+01 -1.140359000000000123e+00
341.4 5.183250000000000313e+01 -7.046940000000000737e+01 -1.316906000000000132e+00
341.5 5.234909999999999997e+01 -6.947620000000000573e+01 -1.875833000000000084e+00
341.6 5.263340000000000174e+01 -6.838280000000000314e+01 -2.048894000000000215e+00
341.7 5.283319999999999794e+01 -6.825330000000001007e+01 -2.119055000000000355e+00
341.8 5.273620000000000374e+01 -6.879059999999999775e+01 -1.894299000000000177e+00
341.9 5.304530000000000456e+01 -6.799360000000000070e+01 -2.078370000000000051e+00
342 5.336770000000000636e+01 -6.747920000000000584e+01 -2.450153999999999943e+00
342.1 5.326339999999999719e+01 -6.824550000000000693e+01 -2.228391000000000233e+00
342.2 5.346780000000000399e+01 -6.738590000000000657e+01 -2.639070000000000249e+00
342.3 5.390799999999999415e+01 -6.655900000000001171e+01 -3.130690000000000417e+00
342.4 5.407660000000000622e+01 -6.588150000000000261e+01 -3.659400000000000208e+00
342.5 5.395450000000000301e+01 -6.623700000000000898e+01 -3.357130000000000170e+00
342.6 5.422030000000000172e+01 -6.586780000000000257e+01 -3.923459999999999948e+00
342.7 5.446660000000000679e+01 -6.636299999999999955e+01 -3.050810000000000244e+00
342.8 5.423140000000000072e+01 -6.625910000000000366e+01 -2.901620000000000310e+00
342.9 5.435969999999999658e+01 -6.588470000000000937e+01 -3.882770000000000277e+00
343 5.400630000000000308e+01 -6.518700000000001182e+01 -4.548220000000000596e+00
343.1 5.351650000000000063e+01 -6.453920000000000812e+01 -5.147070000000000256e+00
343.2 5.353059999999999974e+01 -6.486750000000000682e+01 -5.215910000000000046e+00
343.3 5.381760000000000588e+01 -6.551310000000000855e+01 -4.133480000000000487e+00
343.4 5.401910000000000167e+01 -6.515050000000000807e+01 -4.317560000000000286e+00
343.5 5.413199999999999790e+01 -6.459980000000000189e+01 -5.449250000000000149e+00
343.6 5.424940000000000140e+01 -6.429300000000000637e+01 -5.544620000000000104e+00
343.7 5.432440000000000424e+01 -6.452250000000000796e+01 -5.098409999999999442e+00
343.8 5.439640000000000697e+01 -6.513810000000000855e+01 -4.348530000000000229e+00
343.9 5.456249999999999289e+01 -6.601839999999999975e+01 -3.959680000000000089e+00
344 5.436640000000000583e+01 -6.478190000000000737e+01 -4.567330000000000112e+00
344.1 5.439070000000000249e+01 -6.511860000000000070e+01 -4.405340000000000700e+00
344.2 5.472269999999999612e+01 -6.612050000000000693e+01 -3.969200000000000284e+00
344.3 5.445379999999999399e+01 -6.514979999999999905e+01 -4.326069999999999638e+00
344.4 5.386949999999999505e+01 -6.386610000000000298e+01 -4.866830000000000211e+00
344.5 5.369590000000000174e+01 -6.294720000000000937e+01 -5.281539999999999679e+00
344.6 5.411330000000000240e+01 -6.299250000000000682e+01 -5.296330000000000204e+00
344.7 5.377459999999999951e+01 -6.402949999999999875e+01 -5.243890000000000384e+00
344.8 5.395360000000000156e+01 -6.481060000000000798e+01 -5.772349999999999426e+00
344.9 5.418419999999999703e+01 -6.444410000000000593e+01 -5.739800000000000679e+00
345 5.408059999999999690e+01 -6.370740000000000691e+01 -5.086090000000000444e+00
345.1 5.434240000000000492e+01 -6.438590000000000657e+01 -5.567130000000000578e+00
345.2 5.432820000000000249e+01 -6.380530000000000257e+01 -5.697259999999999991e+00
345.3 5.412929999999999353e+01 -6.279260000000000730e+01 -5.377209999999999823e+00
345.4 5.386240000000000094e+01 -6.352360000000000184e+01 -5.617229999999999279e+00
345.5 5.425170000000000670e+01 -6.410350000000001103e+01 -5.913399999999999324e+00
345.6 5.444680000000000319e+01 -6.388560000000001082e+01 -5.794779999999999376e+00
345.7 5.411529999999999774e+01 -6.334510000000000218e+01 -5.342109999999999914e+00
345.8 5.432350000000000279e+01 -6.388309999999999889e+01 -5.466179999999999595e+00
345.9 5.457849999999999824e+01 -6.477670000000000528e+01 -6.145070000000000476e+00
346 5.453099999999999881e+01 -6.416300000000001091e+01 -5.947449999999999903e+00
346.1 5.416139999999999333e+01 -6.375020000000000664e+01 -5.773149999999999338e+00
346.2 5.454790000000000560e+01 -6.481629999999999825e+01 -5.814669999999999561e+00
346.3 5.452350000000000563e+01 -6.450260000000000105e+01 -5.827669999999999462e+00
346.4 5.435260000000000247e+01 -6.406560000000000343e+01 -5.411260000000000403e+00
346.5 5.384580000000000410e+01 -6.313309999999999889e+01 -4.931250000000000355e+00
346.6 5.411789999999999878e+01 -6.222210000000001173e+01 -4.639280000000000292e+00
346.7 5.393010000000000304e+01 -6.130230000000000246e+01 -4.077009999999999579e+00
346.8 5.392120000000000601e+01 -6.050420000000001153e+01 -3.455750000000000099e+00
346.9 5.391290000000000049e+01 -6.063320000000000221e+01 -3.652280000000000193e+00
347 5.393339999999999890e+01 -6.003350000000000364e+01 -2.518035999999999941e+00
347.1 5.382360000000000610e+01 -5.942860000000000298e+01 -1.736554000000000153e+00
347.2 5.373030000000000683e+01 -5.974160000000000537e+01 -2.459353000000000122e+00
347.3 5.384949999999999903e+01 -6.061580000000000723e+01 -3.198160000000000114e+00
347.4 5.346100000000000563e+01 -6.148190000000001021e+01 -4.469559999999999533e+00
347.5 5.314059999999999917e+01 -6.220660000000000878e+01 -5.594710000000000072e+00
347.6 5.294330000000000069e+01 -6.226539999999999964e+01 -5.730700000000000571e+00
347.7 5.265220000000000056e+01 -6.256620000000000914e+01 -6.136910000000000309e+00
347.8 5.249539999999999651e+01 -6.299950000000001182e+01 -7.074099999999999611e+00
347.9 5.161370000000000147e+01 -6.350620000000000687e+01 -8.015040000000000830e+00
348 5.183189999999999742e+01 -6.310810000000000741e+01 -7.569280000000000896e+00
348.1 5.135220000000000340e+01 -6.365970000000000084e+01 -8.375519999999999854e+00
348.2 5.120679999999999410e+01 -6.383650000000000091e+01 -8.468669999999999476e+00
348.3 5.173339999999999606e+01 -6.322960000000000491e+01 -7.545009999999999550e+00
348.4 5.245609999999999928e+01 -6.270920000000000982e+01 -6.824640000000000484e+00
348.5 5.295859999999999701e+01 -6.237539999999999907e+01 -5.802889999999999660e+00
348.6 5.219680000000000319e+01 -6.248680000000000234e+01 -6.438169999999999504e+00
348.7 5.106979999999999364e+01 -6.260370000000000346e+01 -7.300539999999999807e+00
348.8 5.126650000000000063e+01 -6.269280000000000541e+01 -7.613329999999999487e+00
348.9 5.076740000000000208e+01 -6.269590000000000884e+01 -8.182169999999999277e+00
349 5.145110000000000383e+01 -6.284369999999999834e+01 -7.401049999999999685e+00
349.1 5.059649999999999892e+01 -6.222610000000000241e+01 -7.663759999999999906e+00
349.2 5.040100000000000335e+01 -6.229100000000001103e+01 -8.479079999999999728e+00
349.3 4.997310000000000230e+01 -6.245570000000000732e+01 -9.703079999999999927e+00
349.4 5.091780000000000683e+01 -6.275209999999999866e+01 -8.827289999999999637e+00
349.5 5.160310000000000485e+01 -6.324600000000000932e+01 -8.091419999999999391e+00
349.6 5.111479999999999535e+01 -6.298300000000000409e+01 -8.581630000000000535e+00
349.7 5.038819999999999766e+01 -6.258030000000000825e+01 -9.190839999999999677e+00
349.8 5.066879999999999740e+01 -6.285930000000000462e+01 -9.115759999999999863e+00
349.9 5.116279999999999717e+01 -6.292690000000000339e+01 -8.014549999999999841e+00
350 5.172699999999999676e+01 -6.340230000000001098e+01 -7.594409999999999883e+00
350.1 5.203949999999999676e+01 -6.330800000000000693e+01 -7.370079999999999742e+00
350.2 5.278070000000000306e+01 -6.358190000000000452e+01 -6.547240000000000393e+00
350.3 5.315610000000000213e+01 -6.414430000000000121e+01 -5.999530000000000030e+00
350.4 5.334729999999999706e+01 -6.406950000000000500e+01 -5.440479999999999983e+00
350.5 5.281269999999999953e+01 -6.350809999999999889e+01 -5.797079999999999345e+00
350.6 5.186439999999999628e+01 -6.288540000000000418e+01 -6.516790000000000305e+00
350.7 5.116860000000000497e+01 -6.241260000000001185e+01 -7.306889999999999219e+00
350.8 5.054910000000000281e+01 -6.227540000000000475e+01 -7.730230000000000601e+00
350.9 4.998700000000000188e+01 -6.228990000000000293e+01 -8.359370000000000189e+00
351 4.964800000000000324e+01 -6.224080000000000723e+01 -9.568690000000000140e+00
351.1 4.920709999999999695e+01 -6.238870000000000005e+01 -9.742849999999998900e+00
351.2 4.873490000000000322e+01 -6.253010000000000446e+01 -1.052228999999999992e+01
351.3 4.860419999999999874e+01 -6.253710000000000946e+01 -1.143529000000000018e+01
351.4 4.836430000000000007e+01 -6.230859999999999843e+01 -1.171168999999999905e+01
351.5 4.816400000000000148e+01 -6.189740000000000464e+01 -1.239148999999999923e+01
351.6 4.778770000000000095e+01 -6.137749999999999773e+01 -1.309648999999999930e+01
351.7 4.770360000000000156e+01 -6.057840000000000202e+01 -1.381448999999999927e+01
351.8 4.811359999999999815e+01 -5.988309999999999889e+01 -1.431578999999999979e+01
351.9 4.796990000000000265e+01 -5.897140000000000271e+01 -1.517548999999999992e+01
352 4.806920000000000215e+01 -5.851400000000001000e+01 -1.552228999999999992e+01
352.1 4.792540000000000333e+01 -5.807240000000000180e+01 -1.572908999999999935e+01
352.2 4.812780000000000058e+01 -5.819010000000000105e+01 -1.557978999999999914e+01
352.3 4.822460000000000235e+01 -5.665420000000000300e+01 -1.599908999999999892e+01
352.4 4.808469999999999800e+01 -5.695660000000000878e+01 -1.575898999999999894e+01
352.5 4.812680000000000291e+01 -5.632840000000000202e+01 -1.592919000000000018e+01
352.6 4.791729999999999734e+01 -5.753170000000000073e+01 -1.571608999999999945e+01
352.7 4.804659999999999798e+01 -5.806640000000000157e+01 -1.567868999999999957e+01
352.8 4.796549999999999869e+01 -5.739650000000000318e+01 -1.653809000000000040e+01
352.9 4.787140000000000128e+01 -5.815570000000001016e+01 -1.592788999999999966e+01
353 4.819120000000000203e+01 -5.727490000000000236e+01 -1.658169000000000182e+01
353.1 4.805930000000000035e+01 -5.632720000000000482e+01 -1.701558999999999955e+01
353.2 4.787590000000000146e+01 -5.514710000000000889e+01 -1.779969000000000179e+01
353.3 4.771970000000000312e+01 -5.479749999999999943e+01 -1.829569000000000045e+01
353.4 4.812080000000000268e+01 -5.569400000000000261e+01 -1.756578999999999979e+01
353.5 4.784320000000000306e+01 -5.517289999999999850e+01 -1.809099000000000146e+01
353.6 4.757229999999999848e+01 -5.445159999999999911e+01 -1.886689000000000149e+01
353.7 4.786240000000000094e+01 -5.509270000000000778e+01 -1.808299000000000234e+01
353.8 4.815760000000000218e+01 -5.565910000000000935e+01 -1.716899000000000086e+01
353.9 4.789359999999999928e+01 -5.500280000000000769e+01 -1.764759000000000100e+01
354 4.796359999999999957e+01 -5.511030000000000939e+01 -1.761199000000000225e+01
354.1 4.776180000000000092e+01 -5.461740000000000350e+01 -1.816779000000000011e+01
354.2 4.756300000000000239e+01 -5.405040000000001044e+01 -1.905789000000000044e+01
354.3 4.782180000000000319e+01 -5.482680000000000575e+01 -1.851949000000000112e+01
354.4 4.777830000000000155e+01 -5.542870000000000630e+01 -1.808999000000000024e+01
354.5 4.771949999999999648e+01 -5.513130000000001019e+01 -1.859009000000000000e+01
354.6 4.805720000000000169e+01 -5.576370000000000005e+01 -1.797789000000000215e+01
354.7 4.813230000000000075e+01 -5.654470000000000596e+01 -1.723808999999999969e+01
354.8 4.792960000000000065e+01 -5.610050000000001091e+01 -1.742319000000000173e+01
354.9 4.781799999999999784e+01 -5.556080000000000041e+01 -1.825199000000000282e+01
355 4.776729999999999876e+01 -5.495450000000001012e+01 -1.855699000000000254e+01
355.1 4.749849999999999994e+01 -5.371990000000000975e+01 -1.947799000000000191e+01
355.2 4.760490000000000066e+01 -5.408940000000001191e+01 -1.908689000000000036e+01
355.3 4.774819999999999709e+01 -5.472020000000000550e+01 -1.868449000000000026e+01
355.4 4.780499999999999972e+01 -5.568160000000000309e+01 -1.793168999999999969e+01
355.5 4.813880000000000337e+01 -5.640210000000000434e+01 -1.713859000000000066e+01
355.6 4.834479999999999933e+01 -5.736330000000000950e+01 -1.670259000000000071e+01
355.7 4.841680000000000206e+01 -5.808710000000000662e+01 -1.622298999999999936e+01
355.8 4.830839999999999890e+01 -5.767670000000001096e+01 -1.647979000000000127e+01
355.9 4.807520000000000238e+01 -5.664950000000000330e+01 -1.689629000000000048e+01
356 4.782030000000000314e+01 -5.765080000000000382e+01 -1.611889000000000038e+01
356.1 4.783610000000000184e+01 -5.851340000000000430e+01 -1.525319000000000003e+01
356.2 4.775789999999999935e+01 -5.973960000000001003e+01 -1.477838999999999992e+01
356.3 4.750289999999999679e+01 -5.921050000000001035e+01 -1.503238999999999947e+01
356.4 4.797299999999999898e+01 -5.808230000000000359e+01 -1.517418999999999940e+01
356.5 4.804590000000000316e+01 -5.679590000000000316e+01 -1.543108999999999931e+01
356.6 4.812919999999999732e+01 -5.707730000000000814e+01 -1.559708999999999968e+01
356.7 4.804480000000000217e+01 -5.823950000000000671e+01 -1.527369000000000021e+01
356.8 4.780109999999999815e+01 -5.928170000000000073e+01 -1.502998999999999974e+01
356.9 4.768160000000000309e+01 -6.030780000000000030e+01 -1.474919000000000047e+01
357 4.788029999999999831e+01 -5.984090000000000487e+01 -1.449868999999999986e+01
357.1 4.814849999999999852e+01 -5.830380000000000962e+01 -1.453868999999999900e+01
357.2 4.803029999999999688e+01 -5.690310000000000912e+01 -1.479049000000000014e+01
357.3 4.802250000000000085e+01 -5.602460000000000662e+01 -1.480329000000000050e+01
357.4 4.785300000000000153e+01 -5.614209999999999923e+01 -1.522709000000000046e+01
357.5 4.781660000000000110e+01 -5.710770000000000834e+01 -1.529928999999999917e+01
357.6 4.779560000000000031e+01 -5.825390000000000157e+01 -1.500858999999999988e+01
357.7 4.788080000000000069e+01 -5.715760000000000218e+01 -1.508518999999999899e+01
357.8 4.780420000000000158e+01 -5.605890000000000839e+01 -1.517459000000000024e+01
357.9 4.804749999999999943e+01 -5.458129999999999882e+01 -1.562458999999999953e+01
358 4.813380000000000081e+01 -5.364440000000000452e+01 -1.584808999999999912e+01
358.1 4.816539999999999822e+01 -5.274810000000000798e+01 -1.600449000000000055e+01
358.2 4.828349999999999653e+01 -5.249220000000001107e+01 -1.578528999999999982e+01
358.3 4.874549999999999983e+01 -5.164249999999999829e+01 -1.551369000000000042e+01
358.4 4.847720000000000340e+01 -5.251810000000000400e+01 -1.544829000000000008e+01
358.5 4.835999999999999943e+01 -5.266190000000000282e+01 -1.546148999999999951e+01
358.6 4.829149999999999920e+01 -5.400720000000001164e+01 -1.538938999999999879e+01
358.7 4.818260000000000076e+01 -5.510880000000000223e+01 -1.566619000000000028e+01
358.8 4.801559999999999917e+01 -5.520730000000000359e+01 -1.558648999999999951e+01
358.9 4.803139999999999787e+01 -5.458620000000000516e+01 -1.593658999999999892e+01
359 4.816510000000000247e+01 -5.366980000000000928e+01 -1.555888999999999989e+01
359.1 4.824839999999999662e+01 -5.274720000000000653e+01 -1.506998999999999889e+01
359.2 4.871840000000000259e+01 -5.145629999999999882e+01 -1.486579000000000050e+01
359.3 4.874470000000000169e+01 -5.212749999999999773e+01 -1.484619000000000000e+01
359.4 4.881739999999999924e+01 -5.320940000000000225e+01 -1.525368999999999886e+01
359.5 4.873899999999999721e+01 -5.298120000000000118e+01 -1.507268999999999970e+01
359.6 4.856410000000000338e+01 -5.414209999999999923e+01 -1.516678999999999888e+01
359.7 4.841190000000000282e+01 -5.506690000000000396e+01 -1.536318999999999946e+01
359.8 4.896999999999999886e+01 -5.402110000000000412e+01 -1.542978999999999878e+01
359.9 4.857560000000000144e+01 -5.473120000000000118e+01 -1.541738999999999926e+01
360 4.839289999999999736e+01 -5.496020000000000039e+01 -1.554028999999999883e+01
360.1 4.815740000000000265e+01 -5.609060000000000912e+01 -1.552868999999999922e+01
360.2 4.801839999999999975e+01 -5.730600000000001160e+01 -1.544049000000000049e+01
360.3 4.790540000000000020e+01 -5.789430000000000121e+01 -1.532588999999999935e+01
360.4 4.785090000000000288e+01 -5.911970000000000880e+01 -1.489198999999999984e+01
360.5 4.807750000000000057e+01 -5.824150000000000205e+01 -1.529879000000000033e+01
360.6 4.782679999999999865e+01 -5.807770000000000721e+01 -1.542398999999999987e+01
360.7 4.807809999999999917e+01 -5.700900000000000034e+01 -1.596698999999999913e+01
360.8 4.784599999999999653e+01 -5.734680000000000177e+01 -1.570209000000000010e+01
360.9 4.807150000000000034e+01 -5.635050000000001091e+01 -1.580508999999999986e+01
361 4.816270000000000095e+01 -5.575740000000000407e+01 -1.607678999999999903e+01
361.1 4.818039999999999878e+01 -5.538330000000000553e+01 -1.609279000000000082e+01
361.2 4.810320000000000107e+01 -5.507720000000000482e+01 -1.612749000000000166e+01
361.3 4.804359999999999786e+01 -5.597080000000001121e+01 -1.604438999999999993e+01
361.4 4.817210000000000036e+01 -5.703710000000000946e+01 -1.578579000000000043e+01
361.5 4.783760000000000190e+01 -5.705590000000000828e+01 -1.561568999999999896e+01
361.6 4.792830000000000013e+01 -5.821640000000000725e+01 -1.545458999999999961e+01
361.7 4.795340000000000202e+01 -5.941689999999999827e+01 -1.506549000000000049e+01
361.8 4.795380000000000109e+01 -6.022250000000001080e+01 -1.438478999999999886e+01
361.9 4.816049999999999898e+01 -6.142340000000000089e+01 -1.420308999999999955e+01
362 4.840090000000000003e+01 -6.222970000000000823e+01 -1.405628999999999884e+01
362.1 4.822189999999999799e+01 -6.169810000000001082e+01 -1.435289000000000037e+01
362.2 4.808379999999999654e+01 -6.057210000000000605e+01 -1.443839000000000006e+01
362.3 4.816420000000000101e+01 -5.972259999999999991e+01 -1.459079000000000015e+01
362.4 4.798839999999999861e+01 -5.946869999999999834e+01 -1.456848999999999883e+01
362.5 4.809879999999999711e+01 -6.039020000000000721e+01 -1.458028999999999975e+01
362.6 4.835210000000000008e+01 -6.052380000000000848e+01 -1.476749000000000045e+01
362.7 4.834000000000000341e+01 -6.159710000000001173e+01 -1.480269000000000013e+01
362.8 4.827740000000000009e+01 -6.251530000000001053e+01 -1.485948999999999920e+01
362.9 4.815699999999999648e+01 -6.203860000000000241e+01 -1.488158999999999921e+01
363 4.842929999999999779e+01 -6.123170000000000357e+01 -1.418989000000000011e+01
363.1 4.839309999999999690e+01 -6.007220000000000937e+01 -1.373388999999999882e+01
363.2 4.820120000000000005e+01 -6.053490000000000748e+01 -1.395848999999999940e+01
363.3 4.788479999999999848e+01 -6.176250000000000284e+01 -1.475769000000000020e+01
363.4 4.785569999999999879e+01 -6.191859999999999786e+01 -1.481598999999999933e+01
363.5 4.820920000000000272e+01 -6.175070000000000903e+01 -1.412959000000000032e+01
363.6 4.832840000000000202e+01 -6.040149999999999864e+01 -1.354988999999999955e+01
363.7 4.848599999999999710e+01 -5.930030000000000712e+01 -1.288598999999999961e+01
363.8 4.854840000000000089e+01 -5.972860000000000014e+01 -1.312598999999999982e+01
363.9 4.816749999999999687e+01 -6.084050000000000580e+01 -1.362458999999999953e+01
364 4.813040000000000163e+01 -6.157229999999999848e+01 -1.464688999999999908e+01
364.1 4.819080000000000297e+01 -6.127470000000000994e+01 -1.419178999999999924e+01
364.2 4.825160000000000338e+01 -6.204480000000000928e+01 -1.479688999999999943e+01
364.3 4.819680000000000319e+01 -6.264600000000000080e+01 -1.559928999999999988e+01
364.4 4.827929999999999922e+01 -6.226780000000000825e+01 -1.527538999999999980e+01
364.5 4.826839999999999975e+01 -6.160880000000000223e+01 -1.476268999999999920e+01
364.6 4.804800000000000182e+01 -6.242580000000000950e+01 -1.546168999999999905e+01
364.7 4.834190000000000254e+01 -6.255670000000000641e+01 -1.528708999999999918e+01
364.8 4.825609999999999644e+01 -6.233370000000000744e+01 -1.448259000000000007e+01
364.9 4.839820000000000277e+01 -6.219540000000000646e+01 -1.323958999999999975e+01
365 4.838289999999999935e+01 -6.234810000000000230e+01 -1.208438999999999908e+01
365.1 4.825880000000000081e+01 -6.270080000000000098e+01 -1.132006999999999941e+01
365.2 4.849689999999999657e+01 -6.269970000000000709e+01 -1.116849000000000025e+01
365.3 4.892909999999999826e+01 -6.265760000000000218e+01 -1.053932000000000002e+01
365.4 4.960840000000000316e+01 -6.264820000000000277e+01 -9.516590000000000771e+00
365.5 4.886330000000000240e+01 -6.300540000000000873e+01 -1.020665999999999940e+01
365.6 4.874719999999999942e+01 -6.286880000000000734e+01 -1.014541000000000004e+01
365.7 4.918900000000000006e+01 -6.255070000000000618e+01 -9.266939999999999955e+00
365.8 4.940059999999999718e+01 -6.220050000000000523e+01 -8.773989999999999512e+00
365.9 4.939959999999999951e+01 -6.229520000000000834e+01 -8.823880000000000834e+00
366 4.940959999999999752e+01 -6.260200000000000387e+01 -8.754210000000000491e+00
366.1 4.960470000000000113e+01 -6.211939999999999884e+01 -8.470390000000000086e+00
366.2 4.964600000000000080e+01 -6.220790000000000930e+01 -8.617520000000000735e+00
366.3 4.965559999999999974e+01 -6.250350000000000250e+01 -8.634019999999999584e+00
366.4 4.953470000000000084e+01 -6.189160000000001105e+01 -8.543609999999999260e+00
366.5 4.993430000000000035e+01 -6.105389999999999873e+01 -8.074880000000000280e+00
366.6 4.991210000000000235e+01 -6.164710000000000889e+01 -8.595670000000000144e+00
366.7 4.987639999999999674e+01 -6.241200000000000614e+01 -8.659560000000000812e+00
366.8 4.993619999999999948e+01 -6.244810000000001082e+01 -8.432710000000000150e+00
366.9 5.014739999999999753e+01 -6.144440000000000168e+01 -8.006920000000000925e+00
367 5.022429999999999950e+01 -6.081150000000000944e+01 -7.636969999999999814e+00
367.1 5.014909999999999712e+01 -6.071869999999999834e+01 -7.670139999999999958e+00
367.2 5.005960000000000321e+01 -6.122469999999999857e+01 -7.563370000000000815e+00
367.3 5.016980000000000217e+01 -6.131060000000000798e+01 -7.819580000000000197e+00
367.4 5.028900000000000148e+01 -6.059290000000000020e+01 -7.413270000000000692e+00
367.5 5.032090000000000174e+01 -6.056550000000000011e+01 -7.196939999999999671e+00
367.6 5.036350000000000193e+01 -6.152960000000000207e+01 -7.633729999999999905e+00
367.7 5.016910000000000025e+01 -6.116250000000000853e+01 -7.765660000000000451e+00
367.8 4.989269999999999783e+01 -6.230140000000000100e+01 -8.464240000000000208e+00
367.9 5.002550000000000097e+01 -6.322639999999999816e+01 -8.735720000000000596e+00
368 5.022079999999999700e+01 -6.441680000000000916e+01 -9.309670000000000556e+00
368.1 5.035170000000000101e+01 -6.509780000000000655e+01 -9.359479999999999578e+00
368.2 5.054820000000000135e+01 -6.469160000000000821e+01 -9.417070000000000718e+00
368.3 5.083279999999999887e+01 -6.411380000000001189e+01 -8.899390000000000356e+00
368.4 5.063740000000000663e+01 -6.351770000000000493e+01 -8.700490000000000279e+00
368.5 5.057090000000000174e+01 -6.317880000000000962e+01 -8.646470000000000766e+00
368.6 5.097840000000000060e+01 -6.428419999999999845e+01 -9.165240000000000720e+00
368.7 5.122810000000000485e+01 -6.417040000000000077e+01 -9.062060000000000670e+00
368.8 5.093379999999999797e+01 -6.317220000000000368e+01 -8.537380000000000635e+00
368.9 5.119789999999999708e+01 -6.425320000000000675e+01 -9.080610000000000070e+00
369 5.139370000000000260e+01 -6.473069999999999879e+01 -9.521250000000000213e+00
369.1 5.221440000000000481e+01 -6.531560000000000343e+01 -1.053984999999999950e+01
369.2 5.238489999999999469e+01 -6.558010000000000161e+01 -1.093759999999999977e+01
369.3 5.157530000000000570e+01 -6.518910000000001048e+01 -1.003538999999999959e+01
369.4 5.163459999999999894e+01 -6.507510000000000616e+01 -9.985789999999999722e+00
369.5 5.215280000000000626e+01 -6.550620000000000687e+01 -1.048024999999999984e+01
369.6 5.251280000000000570e+01 -6.585020000000000095e+01 -1.097100999999999971e+01
369.7 5.295949999999999847e+01 -6.581180000000000518e+01 -1.151597999999999900e+01
369.8 5.292099999999999937e+01 -6.586520000000000152e+01 -1.163949000000000034e+01
369.9 5.299990000000000379e+01 -6.634300000000000352e+01 -1.208989000000000047e+01
370 5.304450000000000642e+01 -6.708729999999999905e+01 -1.290389000000000053e+01
370.1 5.260050000000000381e+01 -6.729489999999999839e+01 -1.340658999999999956e+01
370.2 5.247630000000000194e+01 -6.763660000000000139e+01 -1.427158999999999978e+01
370.3 5.173379999999999512e+01 -6.791420000000000812e+01 -1.480608999999999931e+01
370.4 5.211689999999999401e+01 -6.751500000000000057e+01 -1.396579000000000015e+01
370.5 5.180560000000000542e+01 -6.748799999999999955e+01 -1.419279000000000046e+01
370.6 5.146109999999999474e+01 -6.770960000000000889e+01 -1.471339000000000041e+01
370.7 5.162499999999999289e+01 -6.782099999999999795e+01 -1.471879000000000026e+01
370.8 5.156049999999999756e+01 -6.802360000000000184e+01 -1.510139000000000031e+01
370.9 5.158890000000000242e+01 -6.801120000000000232e+01 -1.492478999999999978e+01
371 5.141820000000000590e+01 -6.812380000000000280e+01 -1.508728999999999942e+01
371.1 5.146489999999999299e+01 -6.821330000000000382e+01 -1.508558999999999983e+01
371.2 5.122080000000000410e+01 -6.873430000000000462e+01 -1.581109000000000009e+01
371.3 5.124680000000000035e+01 -6.873760000000000048e+01 -1.570848999999999940e+01
371.4 5.129939999999999856e+01 -6.840390000000000725e+01 -1.494889000000000046e+01
371.5 5.181540000000000390e+01 -6.838290000000000646e+01 -1.529269000000000034e+01
371.6 5.147900000000000631e+01 -6.866080000000000894e+01 -1.582849000000000039e+01
371.7 5.098379999999999512e+01 -6.889490000000000691e+01 -1.655688999999999922e+01
371.8 5.059309999999999974e+01 -6.905170000000001096e+01 -1.732909000000000077e+01
371.9 5.061850000000000449e+01 -6.891840000000000543e+01 -1.750839000000000212e+01
372 5.047949999999999449e+01 -6.885229999999999961e+01 -1.641968999999999923e+01
372.1 5.052120000000000033e+01 -6.905460000000000775e+01 -1.513879000000000019e+01
372.2 5.006069999999999709e+01 -6.923790000000001044e+01 -1.582758999999999894e+01
372.3 5.013569999999999993e+01 -6.911039999999999850e+01 -1.695918999999999954e+01
372.4 5.046699999999999875e+01 -6.931560000000000343e+01 -1.799149000000000242e+01
372.5 5.041239999999999810e+01 -6.919910000000000139e+01 -1.964569000000000187e+01
372.6 5.033509999999999707e+01 -6.931589999999999918e+01 -1.892989000000000033e+01
372.7 5.068950000000000244e+01 -6.936920000000000641e+01 -1.763389000000000095e+01
372.8 5.015440000000000254e+01 -6.926140000000000896e+01 -1.672569000000000017e+01
372.9 5.037720000000000198e+01 -6.871959999999999980e+01 -1.791849000000000203e+01
373 5.068979999999999819e+01 -6.885220000000001050e+01 -1.916669000000000267e+01
373.1 5.045709999999999695e+01 -6.924810000000000798e+01 -1.840249000000000024e+01
373.2 4.991949999999999932e+01 -6.910180000000001144e+01 -1.726779000000000153e+01
373.3 5.003569999999999851e+01 -6.910130000000000905e+01 -1.680309000000000097e+01
373.4 5.018520000000000181e+01 -6.926749999999999829e+01 -1.617509000000000086e+01
373.5 4.992430000000000234e+01 -6.903930000000001144e+01 -1.592999000000000009e+01
373.6 4.980429999999999779e+01 -6.871340000000000714e+01 -1.651088999999999984e+01
373.7 4.974320000000000164e+01 -6.883689999999999998e+01 -1.643219000000000207e+01
373.8 4.985190000000000055e+01 -6.879579999999999984e+01 -1.732159000000000049e+01
373.9 5.004520000000000124e+01 -6.872150000000000603e+01 -1.847329000000000221e+01
374 5.002870000000000061e+01 -6.922610000000000241e+01 -1.823569000000000173e+01
374.1 5.067809999999999349e+01 -6.966049999999999898e+01 -1.823079000000000249e+01
374.2 5.034270000000000067e+01 -6.978060000000000684e+01 -1.743139000000000038e+01
374.3 5.041360000000000241e+01 -6.974990000000001089e+01 -1.803909000000000162e+01
374.4 4.987369999999999948e+01 -7.000820000000000221e+01 -1.716449000000000069e+01
374.5 4.961670000000000158e+01 -7.021720000000000539e+01 -1.603268999999999878e+01
374.6 4.943699999999999761e+01 -7.060410000000000252e+01 -1.560589000000000048e+01
374.7 4.848140000000000072e+01 -7.099930000000000518e+01 -1.519669000000000025e+01
374.8 4.774909999999999854e+01 -7.190720000000000312e+01 -1.488119000000000014e+01
374.9 4.732200000000000273e+01 -7.284190000000000964e+01 -1.469928999999999952e+01
375 4.738100000000000023e+01 -7.276879999999999882e+01 -1.462359000000000009e+01
375.1 4.783840000000000003e+01 -7.182110000000000127e+01 -1.478318999999999939e+01
375.2 4.804619999999999891e+01 -7.065109999999999957e+01 -1.486378999999999984e+01
375.3 4.863179999999999836e+01 -7.010590000000000543e+01 -1.545998999999999945e+01
375.4 4.914410000000000167e+01 -6.971560000000000912e+01 -1.609089000000000169e+01
375.5 4.926829999999999643e+01 -6.977009999999999934e+01 -1.657599000000000089e+01
375.6 4.859989999999999810e+01 -7.051760000000000161e+01 -1.586718999999999902e+01
375.7 4.822849999999999682e+01 -7.152580000000000382e+01 -1.552979000000000021e+01
375.8 4.856450000000000244e+01 -7.083469999999999800e+01 -1.587948999999999877e+01
375.9 4.894969999999999999e+01 -7.030660000000000309e+01 -1.652808999999999884e+01
376 4.959620000000000317e+01 -6.998140000000000782e+01 -1.717369000000000057e+01
376.1 4.969550000000000267e+01 -6.929500000000000171e+01 -1.777129000000000048e+01
376.2 5.023700000000000188e+01 -6.872310000000000230e+01 -1.837759000000000142e+01
376.3 4.995620000000000260e+01 -6.901879999999999882e+01 -1.834879000000000104e+01
376.4 5.030630000000000024e+01 -6.900600000000000023e+01 -1.940509000000000128e+01
376.5 5.063170000000000215e+01 -6.930010000000000048e+01 -1.995109000000000066e+01
376.6 5.055890000000000128e+01 -6.927880000000000393e+01 -2.053709000000000273e+01
376.7 5.073830000000000240e+01 -6.957040000000000646e+01 -2.099069000000000074e+01
376.8 5.070700000000000074e+01 -6.950209999999999866e+01 -2.141299000000000063e+01
376.9 5.048509999999999565e+01 -6.907620000000000005e+01 -2.046879000000000204e+01
377 5.049119999999999919e+01 -6.882829999999999870e+01 -2.023779000000000039e+01
377.1 5.041680000000000206e+01 -6.943420000000000414e+01 -2.098849000000000231e+01
377.2 5.056009999999999849e+01 -7.000300000000000011e+01 -2.189979000000000298e+01
377.3 5.060830000000000695e+01 -7.036330000000000950e+01 -2.201669000000000054e+01
377.4 5.058000000000000540e+01 -7.041460000000000719e+01 -2.205319000000000074e+01
377.5 5.049260000000000304e+01 -7.085070000000000334e+01 -2.241009000000000029e+01
377.6 5.062230000000000274e+01 -6.992889999999999873e+01 -2.173569000000000173e+01
377.7 5.065830000000000410e+01 -7.066850000000000875e+01 -2.220009000000000299e+01
377.8 5.007930000000000348e+01 -7.157659999999999911e+01 -2.290169000000000210e+01
377.9 5.038889999999999958e+01 -7.128840000000000998e+01 -2.260019000000000133e+01
378 4.989470000000000027e+01 -7.194800000000000750e+01 -2.299909000000000248e+01
378.1 4.932589999999999719e+01 -7.272400000000000375e+01 -2.389099000000000217e+01
378.2 4.883689999999999998e+01 -7.381320000000000903e+01 -2.487349000000000032e+01
378.3 4.872039999999999793e+01 -7.402320000000000277e+01 -2.475669000000000253e+01
378.4 4.871359999999999957e+01 -7.358120000000000971e+01 -2.488059000000000154e+01
378.5 4.861059999999999803e+01 -7.370520000000000493e+01 -2.470259000000000071e+01
378.6 4.865829999999999700e+01 -7.390319999999999823e+01 -2.482879000000000147e+01
378.7 4.862519999999999953e+01 -7.384420000000000073e+01 -2.504309000000000296e+01
378.8 4.848680000000000234e+01 -7.378020000000000778e+01 -2.454839000000000127e+01
378.9 4.850750000000000028e+01 -7.365019999999999811e+01 -2.446559000000000239e+01
379 4.890650000000000119e+01 -7.324320000000000164e+01 -2.401269000000000275e+01
379.1 4.935990000000000322e+01 -7.311820000000000164e+01 -2.357679000000000258e+01
379.2 4.917329999999999757e+01 -7.293350000000000932e+01 -2.380039000000000016e+01
379.3 4.975430000000000064e+01 -7.180790000000000362e+01 -2.307309000000000054e+01
379.4 4.973930000000000007e+01 -7.215279999999999916e+01 -2.300018999999999991e+01
379.5 4.932500000000000284e+01 -7.264110000000000866e+01 -2.356459000000000259e+01
379.6 4.890500000000000114e+01 -7.321020000000000039e+01 -2.445689000000000135e+01
379.7 4.949179999999999779e+01 -7.216100000000000136e+01 -2.397699000000000069e+01
379.8 4.961019999999999897e+01 -7.235720000000000596e+01 -2.368949000000000282e+01
379.9 4.910920000000000130e+01 -7.296500000000000341e+01 -2.451609000000000194e+01
380 4.949410000000000309e+01 -7.255180000000000007e+01 -2.381809000000000154e+01
380.1 4.990359999999999729e+01 -7.159290000000000020e+01 -2.309109000000000123e+01
380.2 4.985549999999999926e+01 -7.194850000000000989e+01 -2.307259000000000171e+01
380.3 4.932580000000000098e+01 -7.254140000000001010e+01 -2.385979000000000028e+01
380.4 4.912080000000000268e+01 -7.281480000000000530e+01 -2.400259000000000142e+01
380.5 4.874170000000000158e+01 -7.371120000000000516e+01 -2.490489000000000175e+01
380.6 4.908310000000000173e+01 -7.282460000000000377e+01 -2.447839000000000098e+01
380.7 4.871690000000000254e+01 -7.373320000000001073e+01 -2.523249000000000208e+01
380.8 4.883529999999999660e+01 -7.327020000000000266e+01 -2.471499000000000024e+01
380.9 4.871549999999999869e+01 -7.400720000000001164e+01 -2.514619000000000071e+01
381 4.889929999999999666e+01 -7.462320000000001130e+01 -2.585228999999999999e+01
381.1 4.955380000000000251e+01 -7.551020000000001176e+01 -2.662889000000000195e+01
381.2 5.002530000000000143e+01 -7.604420000000000357e+01 -2.730679000000000300e+01
381.3 4.975379999999999825e+01 -7.570920000000000982e+01 -2.683258999999999972e+01
381.4 4.932939999999999969e+01 -7.499320000000000164e+01 -2.619259000000000270e+01
381.5 4.897279999999999944e+01 -7.463720000000000709e+01 -2.592698999999999998e+01
381.6 4.905510000000000304e+01 -7.463920000000000243e+01 -2.591889000000000109e+01
381.7 4.880080000000000240e+01 -7.374520000000001119e+01 -2.527918999999999983e+01
381.8 4.885580000000000211e+01 -7.298499999999999943e+01 -2.481888999999999967e+01
381.9 4.904509999999999792e+01 -7.236460000000001003e+01 -2.479989000000000132e+01
382 4.906730000000000302e+01 -7.225970000000000937e+01 -2.467149000000000214e+01
382.1 4.904220000000000113e+01 -7.249710000000000321e+01 -2.472278999999999982e+01
382.2 4.885589999999999833e+01 -7.344120000000000914e+01 -2.512269000000000219e+01
382.3 4.872760000000000247e+01 -7.409620000000001028e+01 -2.536019000000000290e+01
382.4 4.890859999999999985e+01 -7.515820000000000789e+01 -2.549629000000000190e+01
382.5 4.859440000000000026e+01 -7.408120000000000971e+01 -2.509579000000000093e+01
382.6 4.869619999999999749e+01 -7.353119999999999834e+01 -2.486458999999999975e+01
382.7 4.875909999999999656e+01 -7.240380000000000393e+01 -2.475399000000000171e+01
382.8 4.876500000000000057e+01 -7.205559999999999832e+01 -2.479049000000000191e+01
382.9 4.872469999999999857e+01 -7.204720000000000368e+01 -2.464979000000000298e+01
383 4.866429999999999723e+01 -7.313620000000000232e+01 -2.480818999999999974e+01
383.1 4.869709999999999894e+01 -7.440019999999999811e+01 -2.508369000000000071e+01
383.2 4.862660000000000338e+01 -7.395620000000000971e+01 -2.487068999999999974e+01
383.3 4.848310000000000031e+01 -7.321820000000001016e+01 -2.435559000000000296e+01
383.4 4.836569999999999681e+01 -7.161720000000001107e+01 -2.474769000000000219e+01
383.5 4.786840000000000117e+01 -7.036979999999999791e+01 -2.488099000000000061e+01
383.6 4.726030000000000086e+01 -6.981119999999999948e+01 -2.501169000000000153e+01
383.7 4.710379999999999967e+01 -6.955840000000000600e+01 -2.507159000000000049e+01
383.8 4.675139999999999674e+01 -6.922050000000000125e+01 -2.554769000000000290e+01
383.9 4.684669999999999845e+01 -6.833030000000000825e+01 -2.554179000000000244e+01
384 4.735860000000000269e+01 -6.854690000000000794e+01 -2.538019000000000247e+01
384.1 4.692410000000000281e+01 -6.758240000000000691e+01 -2.573159000000000063e+01
384.2 4.702320000000000277e+01 -6.786080000000001178e+01 -2.553849000000000302e+01
384.3 4.671999999999999886e+01 -6.750580000000000780e+01 -2.553879000000000232e+01
384.4 4.653280000000000172e+01 -6.725800000000000978e+01 -2.537049000000000021e+01
384.5 4.621029999999999660e+01 -6.646840000000000259e+01 -2.570409000000000077e+01
384.6 4.578349999999999653e+01 -6.631459999999999866e+01 -2.599549000000000021e+01
384.7 4.552129999999999654e+01 -6.606900000000000261e+01 -2.637939000000000078e+01
384.8 4.592510000000000048e+01 -6.605700000000000216e+01 -2.611298999999999992e+01
384.9 4.552400000000000091e+01 -6.618030000000000257e+01 -2.662079000000000306e+01
385 4.550430000000000064e+01 -6.597670000000000812e+01 -2.658479000000000170e+01
385.1 4.544429999999999836e+01 -6.620880000000001075e+01 -2.656619000000000241e+01
385.2 4.661809999999999832e+01 -6.657699999999999818e+01 -2.645679000000000158e+01
385.3 4.734810000000000230e+01 -6.726040000000000418e+01 -2.688249000000000066e+01
385.4 4.802499999999999858e+01 -6.810800000000000409e+01 -2.682609000000000066e+01
385.5 4.743540000000000134e+01 -6.729619999999999891e+01 -2.664279000000000153e+01
385.6 4.668520000000000181e+01 -6.647420000000001039e+01 -2.652199000000000240e+01
385.7 4.626409999999999911e+01 -6.581990000000000407e+01 -2.649299000000000248e+01
385.8 4.641779999999999973e+01 -6.671890000000000498e+01 -2.645679000000000158e+01
385.9 4.600050000000000239e+01 -6.567350000000000421e+01 -2.647489000000000203e+01
386 4.609259999999999735e+01 -6.651250000000000284e+01 -2.663659000000000177e+01
386.1 4.609559999999999746e+01 -6.543130000000000734e+01 -2.624549000000000021e+01
386.2 4.607450000000000045e+01 -6.434929999999999950e+01 -2.591478999999999999e+01
386.3 4.606580000000000297e+01 -6.319010000000000105e+01 -2.554799000000000220e+01
386.4 4.641720000000000113e+01 -6.210850000000000648e+01 -2.553569000000000244e+01
386.5 4.625639999999999930e+01 -6.217990000000000350e+01 -2.551429000000000258e+01
386.6 4.597469999999999857e+01 -6.369640000000001123e+01 -2.570159000000000304e+01
386.7 4.610690000000000310e+01 -6.469240000000000634e+01 -2.573899000000000115e+01
386.8 4.596350000000000335e+01 -6.573550000000000182e+01 -2.590999000000000052e+01
386.9 4.614220000000000255e+01 -6.471999999999999886e+01 -2.591769000000000034e+01
387 4.617799999999999727e+01 -6.363250000000000739e+01 -2.560769000000000162e+01
387.1 4.618469999999999942e+01 -6.240000000000000568e+01 -2.564249000000000223e+01
387.2 4.603629999999999711e+01 -6.251800000000000068e+01 -2.537349000000000032e+01
387.3 4.597440000000000282e+01 -6.388230000000000075e+01 -2.574249000000000009e+01
387.4 4.601310000000000144e+01 -6.397510000000001185e+01 -2.567639000000000138e+01
387.5 4.598740000000000094e+01 -6.457300000000000750e+01 -2.582769000000000048e+01
387.6 4.632970000000000255e+01 -6.393860000000000809e+01 -2.565279000000000309e+01
387.7 4.627389999999999759e+01 -6.323760000000000048e+01 -2.575829000000000235e+01
387.8 4.612879999999999825e+01 -6.243850000000000477e+01 -2.538549000000000078e+01
387.9 4.605310000000000059e+01 -6.282880000000000109e+01 -2.565449000000000268e+01
388 4.628419999999999845e+01 -6.400180000000000291e+01 -2.585619000000000156e+01
388.1 4.645300000000000296e+01 -6.495940000000000225e+01 -2.611419000000000068e+01
388.2 4.624000000000000199e+01 -6.379070000000000107e+01 -2.570229000000000141e+01
388.3 4.614849999999999852e+01 -6.257080000000000553e+01 -2.553609000000000151e+01
388.4 4.616929999999999978e+01 -6.360450000000000159e+01 -2.574258999999999986e+01
388.5 4.647690000000000055e+01 -6.239190000000000680e+01 -2.568569000000000102e+01
388.6 4.644080000000000297e+01 -6.220589999999999975e+01 -2.542899000000000242e+01
388.7 4.621209999999999951e+01 -6.190130000000000621e+01 -2.551388999999999996e+01
388.8 4.628589999999999804e+01 -6.196680000000000632e+01 -2.538919000000000281e+01
388.9 4.616239999999999810e+01 -6.149020000000000152e+01 -2.507249000000000194e+01
389 4.611410000000000053e+01 -6.085370000000000346e+01 -2.498739000000000132e+01
389.1 4.607620000000000005e+01 -6.182920000000000016e+01 -2.525089000000000183e+01
389.2 4.612100000000000222e+01 -6.286400000000000432e+01 -2.561369000000000185e+01
389.3 4.635260000000000247e+01 -6.263170000000000925e+01 -2.572659000000000162e+01
389.4 4.621500000000000341e+01 -6.332080000000000553e+01 -2.576379000000000019e+01
389.5 4.658370000000000033e+01 -6.316260000000001185e+01 -2.590728999999999971e+01
389.6 4.660889999999999844e+01 -6.351380000000000337e+01 -2.596399000000000257e+01
389.7 4.682009999999999650e+01 -6.468570000000001130e+01 -2.615519000000000105e+01
389.8 4.674399999999999977e+01 -6.528810000000000002e+01 -2.610949000000000098e+01
389.9 4.636760000000000304e+01 -6.671130000000000848e+01 -2.567519000000000062e+01
390 4.617609999999999815e+01 -6.791420000000000812e+01 -2.532948999999999984e+01
390.1 4.601680000000000348e+01 -6.864790000000000703e+01 -2.479019000000000261e+01
390.2 4.594429999999999836e+01 -6.992140000000000555e+01 -2.458829000000000065e+01
390.3 4.635070000000000334e+01 -7.071099999999999852e+01 -2.438569000000000031e+01
390.4 4.647890000000000299e+01 -7.086060000000000514e+01 -2.413888999999999996e+01
390.5 4.694769999999999754e+01 -7.158520000000000039e+01 -2.412089000000000283e+01
390.6 4.749549999999999983e+01 -7.189630000000001075e+01 -2.415049000000000134e+01
390.7 4.773089999999999833e+01 -7.245000000000000284e+01 -2.428199000000000041e+01
390.8 4.836749999999999972e+01 -7.335120000000000573e+01 -2.450319000000000003e+01
390.9 4.881000000000000227e+01 -7.449420000000000641e+01 -2.517689000000000021e+01
391 4.870430000000000348e+01 -7.532620000000000005e+01 -2.553099000000000274e+01
391.1 4.911209999999999809e+01 -7.595020000000000948e+01 -2.620389000000000124e+01
391.2 4.900970000000000226e+01 -7.502620000000000289e+01 -2.564529000000000281e+01
391.3 4.873830000000000240e+01 -7.455219999999999914e+01 -2.524819000000000102e+01
391.4 4.880290000000000106e+01 -7.391020000000000323e+01 -2.514929000000000059e+01
391.5 4.872299999999999898e+01 -7.347620000000000573e+01 -2.487569000000000230e+01
391.6 4.903670000000000329e+01 -7.274460000000000548e+01 -2.446439000000000163e+01
391.7 4.929469999999999885e+01 -7.175270000000000437e+01 -2.440268999999999977e+01
391.8 4.926239999999999952e+01 -7.206740000000000634e+01 -2.420019000000000275e+01
391.9 4.878799999999999670e+01 -7.295759999999999934e+01 -2.482038999999999973e+01
392 4.879579999999999984e+01 -7.408120000000000971e+01 -2.548299000000000092e+01
392.1 4.860249999999999915e+01 -7.520020000000000948e+01 -2.562899000000000171e+01
392.2 4.858509999999999707e+01 -7.519219999999999970e+01 -2.558469000000000193e+01
392.3 4.847399999999999665e+01 -7.570520000000000493e+01 -2.574229000000000056e+01
392.4 4.813320000000000221e+01 -7.580819999999999936e+01 -2.569078999999999979e+01
392.5 4.707000000000000028e+01 -7.623220000000000596e+01 -2.632279000000000124e+01
392.6 4.722270000000000323e+01 -7.672120000000001028e+01 -2.623379000000000261e+01
392.7 4.716610000000000014e+01 -7.630620000000000402e+01 -2.632619000000000042e+01
392.8 4.646090000000000231e+01 -7.710720000000000596e+01 -2.656059000000000125e+01
392.9 4.630649999999999977e+01 -7.740120000000000289e+01 -2.658899000000000257e+01
393 4.696050000000000324e+01 -7.698720000000000141e+01 -2.629079000000000121e+01
393.1 4.791109999999999758e+01 -7.644519999999999982e+01 -2.575699000000000183e+01
393.2 4.796370000000000289e+01 -7.631820000000000448e+01 -2.572479000000000227e+01
393.3 4.729379999999999740e+01 -7.617320000000000846e+01 -2.617719000000000307e+01
393.4 4.679279999999999973e+01 -7.616920000000000357e+01 -2.659689000000000192e+01
393.5 4.579719999999999658e+01 -7.603820000000000334e+01 -2.697479000000000227e+01
393.6 4.595479999999999876e+01 -7.615220000000000766e+01 -2.672149000000000285e+01
393.7 4.534980000000000189e+01 -7.579619999999999891e+01 -2.715579000000000320e+01
393.8 4.436880000000000024e+01 -7.539820000000000277e+01 -2.794319000000000131e+01
393.9 4.445150000000000290e+01 -7.531719999999999970e+01 -2.777069000000000187e+01
394 4.489039999999999964e+01 -7.538320000000000221e+01 -2.768289000000000044e+01
394.1 4.568670000000000186e+01 -7.534320000000001016e+01 -2.695758999999999972e+01
394.2 4.650500000000000256e+01 -7.560420000000000584e+01 -2.679209000000000174e+01
394.3 4.556009999999999849e+01 -7.556920000000000925e+01 -2.744679000000000002e+01
394.4 4.505949999999999989e+01 -7.549520000000001119e+01 -2.776189000000000107e+01
394.5 4.624499999999999744e+01 -7.545620000000000971e+01 -2.710949000000000098e+01
394.6 4.751469999999999771e+01 -7.546320000000000050e+01 -2.668979000000000212e+01
394.7 4.825030000000000285e+01 -7.574720000000000653e+01 -2.659318999999999988e+01
394.8 4.834420000000000073e+01 -7.605420000000000869e+01 -2.642519000000000062e+01
394.9 4.874419999999999931e+01 -7.608220000000000027e+01 -2.651029000000000124e+01
395 4.947710000000000008e+01 -7.607019999999999982e+01 -2.701949000000000112e+01
395.1 4.977170000000000272e+01 -7.610920000000000130e+01 -2.722829000000000121e+01
395.2 5.022270000000000323e+01 -7.606220000000000425e+01 -2.735549000000000319e+01
395.3 5.028170000000000073e+01 -7.631119999999999948e+01 -2.751869000000000298e+01
395.4 4.954590000000000316e+01 -7.590420000000000300e+01 -2.690049000000000134e+01
395.5 4.948610000000000042e+01 -7.545720000000000027e+01 -2.653859000000000279e+01
395.6 4.981660000000000110e+01 -7.561320000000000618e+01 -2.671579000000000192e+01
395.7 5.017040000000000077e+01 -7.624520000000001119e+01 -2.748899000000000115e+01
395.8 5.038479999999999848e+01 -7.646820000000001016e+01 -2.761298999999999992e+01
395.9 5.016620000000000346e+01 -7.617320000000000846e+01 -2.696419000000000210e+01
396 4.970589999999999975e+01 -7.598820000000000618e+01 -2.626559000000000310e+01
396.1 4.923890000000000100e+01 -7.530120000000000857e+01 -2.596368999999999971e+01
396.2 4.888510000000000133e+01 -7.510820000000001073e+01 -2.574929000000000201e+01
396.3 4.883100000000000307e+01 -7.423320000000001073e+01 -2.523219000000000278e+01
396.4 4.910280000000000200e+01 -7.533220000000000027e+01 -2.581039000000000172e+01
396.5 4.965930000000000177e+01 -7.622120000000001028e+01 -2.630949000000000026e+01
396.6 4.990709999999999980e+01 -7.689920000000000755e+01 -2.644589000000000212e+01
396.7 4.960829999999999984e+01 -7.673120000000000118e+01 -2.655619000000000085e+01
396.8 4.931799999999999784e+01 -7.579619999999999891e+01 -2.612289000000000172e+01
396.9 4.898140000000000072e+01 -7.510920000000000130e+01 -2.547319000000000244e+01
397 4.880530000000000257e+01 -7.445720000000000027e+01 -2.535388999999999982e+01
397.1 4.874920000000000186e+01 -7.473220000000000596e+01 -2.545169000000000281e+01
397.2 4.875370000000000203e+01 -7.546920000000000073e+01 -2.575109000000000137e+01
397.3 4.949110000000000298e+01 -7.612620000000001141e+01 -2.630929000000000073e+01
397.4 4.913100000000000023e+01 -7.553320000000000789e+01 -2.589239000000000246e+01
397.5 4.948169999999999646e+01 -7.626820000000000732e+01 -2.649079000000000050e+01
397.6 4.923709999999999809e+01 -7.595820000000000505e+01 -2.649319000000000202e+01
397.7 4.932350000000000279e+01 -7.585020000000000095e+01 -2.640749000000000279e+01
397.8 4.999920000000000186e+01 -7.613320000000000221e+01 -2.704379000000000133e+01
397.9 4.941870000000000118e+01 -7.561620000000000630e+01 -2.628779000000000110e+01
398 4.950039999999999907e+01 -7.568019999999999925e+01 -2.655699000000000254e+01
398.1 4.981810000000000116e+01 -7.589620000000000744e+01 -2.705309000000000097e+01
398.2 4.967040000000000077e+01 -7.547620000000000573e+01 -2.663159000000000276e+01
398.3 4.920470000000000255e+01 -7.510720000000000596e+01 -2.619709000000000287e+01
398.4 4.887800000000000011e+01 -7.443820000000000903e+01 -2.578709000000000273e+01
398.5 4.922220000000000084e+01 -7.504120000000000346e+01 -2.637779000000000096e+01
398.6 4.886229999999999762e+01 -7.455819999999999936e+01 -2.535049000000000063e+01
398.7 4.883630000000000138e+01 -7.439920000000000755e+01 -2.540559000000000012e+01
398.8 4.858070000000000022e+01 -7.348920000000001096e+01 -2.470029000000000252e+01
398.9 4.866700000000000159e+01 -7.355120000000000857e+01 -2.442389000000000010e+01
399 4.887259999999999849e+01 -7.442620000000000857e+01 -2.526969000000000065e+01
399.1 4.865480000000000160e+01 -7.389220000000000255e+01 -2.502618999999999971e+01
399.2 4.885470000000000113e+01 -7.349620000000000175e+01 -2.455369000000000312e+01
399.3 4.915039999999999765e+01 -7.282610000000001094e+01 -2.454138999999999982e+01
399.4 4.872279999999999944e+01 -7.353920000000000812e+01 -2.489099000000000217e+01
399.5 4.880960000000000321e+01 -7.391620000000000346e+01 -2.515589000000000297e+01
399.6 4.895199999999999818e+01 -7.345420000000000016e+01 -2.431559000000000026e+01
399.7 4.902980000000000160e+01 -7.278589999999999804e+01 -2.379989000000000132e+01
399.8 4.976250000000000284e+01 -7.233080000000001064e+01 -2.342469000000000179e+01
399.9 5.010790000000000077e+01 -7.198720000000000141e+01 -2.294069000000000003e+01
400 4.925939999999999941e+01 -7.283040000000001157e+01 -2.388029000000000224e+01
400.1 4.884700000000000131e+01 -7.354120000000000346e+01 -2.464439000000000135e+01
400.2 4.874450000000000216e+01 -7.408420000000000982e+01 -2.543449000000000026e+01
400.3 4.872780000000000200e+01 -7.376320000000001187e+01 -2.515579000000000320e+01
400.4 4.874819999999999709e+01 -7.327320000000000277e+01 -2.422189000000000192e+01
400.5 4.916060000000000230e+01 -7.311620000000000630e+01 -2.386859000000000108e+01
400.6 4.890070000000000050e+01 -7.337220000000000653e+01 -2.427219000000000193e+01
400.7 4.865610000000000213e+01 -7.391420000000000812e+01 -2.474649000000000143e+01
400.8 4.860960000000000036e+01 -7.443619999999999948e+01 -2.547519000000000133e+01
400.9 4.902000000000000313e+01 -7.502720000000000766e+01 -2.612469000000000108e+01
401 4.923709999999999809e+01 -7.514419999999999789e+01 -2.633149000000000228e+01
401.1 4.898299999999999699e+01 -7.501020000000001176e+01 -2.592929000000000173e+01
401.2 4.905899999999999750e+01 -7.474220000000001107e+01 -2.582209000000000287e+01
401.3 4.943900000000000006e+01 -7.518820000000000903e+01 -2.647039000000000186e+01
401.4 4.933539999999999992e+01 -7.491020000000000323e+01 -2.635109000000000279e+01
401.5 4.877900000000000347e+01 -7.425820000000000221e+01 -2.569289000000000200e+01
401.6 4.850769999999999982e+01 -7.342520000000000380e+01 -2.473629000000000033e+01
401.7 4.809190000000000254e+01 -7.303970000000001050e+01 -2.453828999999999994e+01
401.8 4.735799999999999699e+01 -7.244980000000001041e+01 -2.386608999999999980e+01
401.9 4.682780000000000342e+01 -7.121930000000000405e+01 -2.424389000000000038e+01
402 4.625679999999999836e+01 -7.038100000000000023e+01 -2.436599000000000004e+01
402.1 4.589300000000000068e+01 -6.879659999999999798e+01 -2.481289000000000300e+01
402.2 4.566629999999999967e+01 -6.785170000000000812e+01 -2.522219000000000122e+01
402.3 4.609870000000000090e+01 -6.886469999999999914e+01 -2.501189000000000107e+01
402.4 4.624779999999999802e+01 -6.786070000000000846e+01 -2.586339000000000254e+01
402.5 4.632150000000000034e+01 -6.682950000000001012e+01 -2.616359000000000279e+01
402.6 4.621869999999999834e+01 -6.746050000000001035e+01 -2.643449000000000026e+01
402.7 4.593330000000000268e+01 -6.859969999999999857e+01 -2.618679000000000201e+01
402.8 4.684069999999999823e+01 -6.915210000000000434e+01 -2.566929000000000016e+01
402.9 4.758229999999999649e+01 -6.992730000000000246e+01 -2.511229000000000156e+01
403 4.707780000000000342e+01 -6.906960000000000832e+01 -2.516979000000000255e+01
403.1 4.665140000000000242e+01 -6.817370000000001085e+01 -2.523529000000000266e+01
403.2 4.705429999999999779e+01 -6.801510000000000389e+01 -2.523889000000000138e+01
403.3 4.677400000000000091e+01 -6.799240000000000350e+01 -2.499989000000000061e+01
403.4 4.736110000000000042e+01 -6.903390000000000271e+01 -2.509468999999999994e+01
403.5 4.673769999999999669e+01 -6.774860000000001037e+01 -2.529679000000000144e+01
403.6 4.667450000000000188e+01 -6.666590000000000771e+01 -2.563609000000000293e+01
403.7 4.631710000000000349e+01 -6.591130000000001132e+01 -2.569039000000000073e+01
403.8 4.622399999999999665e+01 -6.474970000000000425e+01 -2.592769000000000190e+01
403.9 4.605389999999999873e+01 -6.436990000000000123e+01 -2.587339000000000055e+01
404 4.609089999999999776e+01 -6.481000000000000227e+01 -2.602209000000000216e+01
404.1 4.618240000000000123e+01 -6.391080000000000894e+01 -2.574579000000000306e+01
404.2 4.626169999999999760e+01 -6.274009999999999820e+01 -2.554099000000000075e+01
404.3 4.636240000000000094e+01 -6.150469999999999970e+01 -2.548089000000000226e+01
404.4 4.641179999999999950e+01 -6.207970000000000255e+01 -2.564849000000000245e+01
404.5 4.633389999999999986e+01 -6.235900000000000887e+01 -2.570829000000000164e+01
404.6 4.635560000000000258e+01 -6.158559999999999945e+01 -2.565108999999999995e+01
404.7 4.646490000000000009e+01 -6.053440000000000509e+01 -2.535719000000000278e+01
404.8 4.625180000000000291e+01 -6.009900000000000375e+01 -2.504459000000000302e+01
404.9 4.627400000000000091e+01 -6.009560000000000457e+01 -2.512839000000000311e+01
405 4.617560000000000286e+01 -5.877150000000000318e+01 -2.514498999999999995e+01
405.1 4.625110000000000099e+01 -5.978620000000000800e+01 -2.484999000000000180e+01
405.2 4.610860000000000269e+01 -5.993789999999999907e+01 -2.493259000000000114e+01
405.3 4.625560000000000116e+01 -5.874770000000000891e+01 -2.532969000000000293e+01
405.4 4.644659999999999656e+01 -5.816510000000000957e+01 -2.591109000000000151e+01
405.5 4.615469999999999828e+01 -5.731150000000000944e+01 -2.660409000000000290e+01
405.6 4.578589999999999804e+01 -5.667090000000000316e+01 -2.690319000000000216e+01
405.7 4.560300000000000153e+01 -5.627150000000000318e+01 -2.734809000000000268e+01
405.8 4.541270000000000095e+01 -5.612369999999999948e+01 -2.769538999999999973e+01
405.9 4.499669999999999703e+01 -5.584150000000001057e+01 -2.805489000000000033e+01
406 4.449710000000000321e+01 -5.532010000000001071e+01 -2.836659000000000219e+01
406.1 4.462749999999999773e+01 -5.538450000000000273e+01 -2.832709000000000188e+01
406.2 4.472970000000000113e+01 -5.539580000000000837e+01 -2.844039000000000073e+01
406.3 4.455850000000000222e+01 -5.539509999999999934e+01 -2.841249000000000180e+01
406.4 4.543160000000000309e+01 -5.611100000000000421e+01 -2.769339000000000084e+01
406.5 4.592649999999999721e+01 -5.667480000000000473e+01 -2.722679000000000116e+01
406.6 4.608959999999999724e+01 -5.710850000000000648e+01 -2.686819000000000202e+01
406.7 4.623270000000000124e+01 -5.737100000000000932e+01 -2.653509000000000029e+01
406.8 4.657620000000000005e+01 -5.806400000000000716e+01 -2.623509000000000313e+01
406.9 4.657639999999999958e+01 -5.890149999999999864e+01 -2.557209000000000287e+01
407 4.677349999999999852e+01 -5.959710000000001173e+01 -2.511789000000000271e+01
407.1 4.671880000000000166e+01 -5.929850000000000421e+01 -2.537218999999999980e+01
407.2 4.644250000000000256e+01 -5.817800000000001148e+01 -2.559168999999999983e+01
407.3 4.671500000000000341e+01 -5.818900000000000716e+01 -2.604319000000000273e+01
407.4 4.640379999999999683e+01 -5.860600000000000875e+01 -2.564048999999999978e+01
407.5 4.663640000000000185e+01 -5.841460000000000719e+01 -2.563369000000000142e+01
407.6 4.715610000000000213e+01 -5.787250000000000227e+01 -2.640019000000000204e+01
407.7 4.805129999999999768e+01 -5.788540000000000418e+01 -2.678729000000000227e+01
407.8 4.779560000000000031e+01 -5.762780000000000769e+01 -2.681509000000000142e+01
407.9 4.732939999999999969e+01 -5.779319999999999879e+01 -2.625869000000000142e+01
408 4.699210000000000065e+01 -5.796510000000000673e+01 -2.593269000000000091e+01
408.1 4.601619999999999777e+01 -5.852049999999999841e+01 -2.513149000000000299e+01
408.2 4.525289999999999679e+01 -5.921150000000000091e+01 -2.427999000000000152e+01
408.3 4.461740000000000350e+01 -5.960060000000000002e+01 -2.409389000000000181e+01
408.4 4.510049999999999670e+01 -5.956880000000001019e+01 -2.428089000000000297e+01
408.5 4.489020000000000010e+01 -5.934620000000001028e+01 -2.408299000000000234e+01
408.6 4.580349999999999966e+01 -5.875509999999999877e+01 -2.464479000000000042e+01
408.7 4.629110000000000014e+01 -5.867289999999999850e+01 -2.545519000000000176e+01
408.8 4.542909999999999826e+01 -5.888430000000001030e+01 -2.475949000000000311e+01
408.9 4.648140000000000072e+01 -5.828470000000000084e+01 -2.550159000000000020e+01
409 4.619859999999999900e+01 -5.861660000000000537e+01 -2.522049000000000163e+01
409.1 4.571500000000000341e+01 -5.906889999999999930e+01 -2.465029000000000181e+01
409.2 4.503000000000000114e+01 -5.970420000000000016e+01 -2.394538999999999973e+01
409.3 4.511180000000000234e+01 -5.989760000000001128e+01 -2.396309000000000111e+01
409.4 4.571949999999999648e+01 -5.891320000000000334e+01 -2.478779000000000110e+01
409.5 4.625580000000000069e+01 -5.859190000000000964e+01 -2.537859000000000265e+01
409.6 4.608689999999999998e+01 -5.911360000000000525e+01 -2.497689000000000092e+01
409.7 4.530169999999999675e+01 -6.023920000000001096e+01 -2.448999000000000237e+01
409.8 4.533619999999999806e+01 -6.117500000000001137e+01 -2.396679000000000315e+01
409.9 4.600430000000000064e+01 -5.980200000000000671e+01 -2.494359000000000037e+01
410 4.585560000000000258e+01 -6.081370000000001141e+01 -2.430769000000000091e+01
410.1 4.587109999999999843e+01 -6.043059999999999832e+01 -2.457229000000000241e+01
410.2 4.603199999999999648e+01 -5.903450000000000841e+01 -2.497599000000000302e+01
410.3 4.633659999999999712e+01 -5.882280000000000086e+01 -2.542259000000000313e+01
410.4 4.596589999999999776e+01 -5.939079999999999870e+01 -2.498679000000000272e+01
410.5 4.550269999999999726e+01 -6.032829999999999870e+01 -2.427529000000000181e+01
410.6 4.538569999999999993e+01 -6.151730000000000587e+01 -2.383829000000000065e+01
410.7 4.541810000000000258e+01 -6.259420000000000073e+01 -2.362749000000000166e+01
410.8 4.549609999999999843e+01 -6.309010000000000673e+01 -2.365568999999999988e+01
410.9 4.562780000000000058e+01 -6.203200000000001069e+01 -2.394449000000000183e+01
411 4.556560000000000343e+01 -6.286480000000000246e+01 -2.367619000000000185e+01
411.1 4.550900000000000034e+01 -6.409860000000000468e+01 -2.372909000000000290e+01
411.2 4.585869999999999891e+01 -6.505859999999999843e+01 -2.351469000000000165e+01
411.3 4.621209999999999951e+01 -6.602020000000000266e+01 -2.373198999999999970e+01
411.4 4.655149999999999721e+01 -6.695629999999999882e+01 -2.399959000000000131e+01
411.5 4.702980000000000160e+01 -6.807040000000000646e+01 -2.432038999999999973e+01
411.6 4.712819999999999965e+01 -6.825120000000001141e+01 -2.446409000000000233e+01
411.7 4.656739999999999924e+01 -6.708520000000000039e+01 -2.440279000000000309e+01
411.8 4.614459999999999695e+01 -6.586030000000000939e+01 -2.458319000000000187e+01
411.9 4.659069999999999823e+01 -6.584450000000001069e+01 -2.434009000000000000e+01
412 4.670239999999999725e+01 -6.681490000000000862e+01 -2.485889000000000237e+01
412.1 4.708339999999999748e+01 -6.786970000000000880e+01 -2.486489000000000260e+01
412.2 4.670810000000000173e+01 -6.671500000000000341e+01 -2.435409000000000290e+01
412.3 4.660719999999999885e+01 -6.600920000000000698e+01 -2.335989000000000004e+01
412.4 4.653920000000000101e+01 -6.608080000000001064e+01 -2.384289000000000058e+01
412.5 4.673129999999999740e+01 -6.694270000000000209e+01 -2.514559000000000211e+01
412.6 4.656750000000000256e+01 -6.723160000000000025e+01 -2.539999000000000251e+01
412.7 4.660940000000000083e+01 -6.729870000000001085e+01 -2.529059000000000168e+01
412.8 4.610349999999999682e+01 -6.748400000000000887e+01 -2.537879000000000218e+01
412.9 4.643059999999999832e+01 -6.698199999999999932e+01 -2.475819000000000258e+01
413 4.601630000000000109e+01 -6.753060000000000684e+01 -2.538128999999999991e+01
413.1 4.627349999999999852e+01 -6.717549999999999955e+01 -2.466869000000000156e+01
413.2 4.665939999999999799e+01 -6.704340000000000543e+01 -2.421089000000000269e+01
413.3 4.674249999999999972e+01 -6.768570000000001130e+01 -2.540089000000000041e+01
413.4 4.653600000000000136e+01 -6.711509999999999820e+01 -2.474209000000000103e+01
413.5 4.682150000000000034e+01 -6.658180000000000121e+01 -2.395269000000000048e+01
413.6 4.694250000000000256e+01 -6.711790000000000589e+01 -2.496759000000000128e+01
413.7 4.680859999999999843e+01 -6.755930000000000746e+01 -2.564569000000000187e+01
413.8 4.640509999999999735e+01 -6.790019999999999811e+01 -2.677589000000000041e+01
413.9 4.645239999999999725e+01 -6.764700000000000557e+01 -2.765599000000000274e+01
414 4.637980000000000302e+01 -6.775540000000000873e+01 -2.754588999999999999e+01
414.1 4.619279999999999831e+01 -6.730259999999999820e+01 -2.851179000000000130e+01
414.2 4.652360000000000184e+01 -6.761230000000000473e+01 -2.738949000000000211e+01
414.3 4.666060000000000230e+01 -6.820140000000000668e+01 -2.642329000000000150e+01
414.4 4.657719999999999771e+01 -6.882840000000000202e+01 -2.585359000000000052e+01
414.5 4.642690000000000339e+01 -6.956170000000000186e+01 -2.508689000000000036e+01
414.6 4.646880000000000166e+01 -6.964450000000000784e+01 -2.513359000000000165e+01
414.7 4.639020000000000010e+01 -6.986080000000001178e+01 -2.520569000000000059e+01
414.8 4.673729999999999762e+01 -7.070730000000000359e+01 -2.471699000000000268e+01
414.9 4.680749999999999744e+01 -7.014390000000000214e+01 -2.482279000000000124e+01
415 4.702989999999999782e+01 -7.099590000000000600e+01 -2.447749000000000308e+01
415.1 4.748780000000000001e+01 -7.136270000000000380e+01 -2.428359000000000023e+01
415.2 4.789249999999999829e+01 -7.170669999999999789e+01 -2.418989000000000189e+01
415.3 4.796999999999999886e+01 -7.072880000000000678e+01 -2.519159000000000148e+01
415.4 4.759839999999999804e+01 -6.976330000000000098e+01 -2.514899000000000129e+01
415.5 4.776080000000000325e+01 -7.027030000000000598e+01 -2.509159000000000006e+01
415.6 4.846379999999999910e+01 -7.138850000000000762e+01 -2.464169000000000054e+01
415.7 4.838419999999999987e+01 -7.227300000000001035e+01 -2.456418999999999997e+01
415.8 4.815279999999999916e+01 -7.235070000000000334e+01 -2.465669000000000111e+01
415.9 4.819469999999999743e+01 -7.200120000000001141e+01 -2.442819000000000074e+01
416 4.764600000000000080e+01 -7.111129999999999995e+01 -2.472679000000000116e+01
416.1 4.804319999999999879e+01 -7.156870000000000687e+01 -2.454159000000000290e+01
416.2 4.843730000000000047e+01 -7.189160000000001105e+01 -2.415689000000000064e+01
416.3 4.887460000000000093e+01 -7.178320000000000789e+01 -2.391269000000000133e+01
416.4 4.889959999999999951e+01 -7.189580000000000837e+01 -2.412049000000000021e+01
416.5 4.967510000000000048e+01 -7.242830000000000723e+01 -2.325189000000000306e+01
416.6 5.029990000000000094e+01 -7.319920000000000471e+01 -2.210109000000000279e+01
416.7 5.096119999999999806e+01 -7.399920000000000186e+01 -2.154089000000000098e+01
416.8 5.098960000000000292e+01 -7.318420000000000414e+01 -2.220079000000000136e+01
416.9 5.178930000000000433e+01 -7.435220000000001050e+01 -2.181139000000000294e+01
417 5.258380000000000365e+01 -7.530920000000000414e+01 -2.144449000000000183e+01
417.1 5.278179999999999694e+01 -7.568319999999999936e+01 -2.097319000000000244e+01
417.2 5.239099999999999824e+01 -7.480920000000000414e+01 -2.147189000000000192e+01
417.3 5.182230000000000558e+01 -7.421920000000000073e+01 -2.159819000000000244e+01
417.4 5.162400000000000233e+01 -7.387320000000001130e+01 -2.192789000000000144e+01
417.5 5.199589999999999890e+01 -7.432220000000000937e+01 -2.153359000000000023e+01
417.6 5.266080000000000183e+01 -7.524120000000000630e+01 -2.111269000000000062e+01
417.7 5.183189999999999742e+01 -7.441819999999999879e+01 -2.148498999999999981e+01
417.8 5.232939999999999969e+01 -7.482620000000000005e+01 -2.148259000000000185e+01
417.9 5.308239999999999981e+01 -7.571220000000000994e+01 -2.104479000000000255e+01
418 5.276350000000000051e+01 -7.568420000000000414e+01 -2.093939000000000306e+01
418.1 5.293809999999999860e+01 -7.580420000000000869e+01 -2.076489000000000118e+01
418.2 5.305520000000000636e+01 -7.585120000000000573e+01 -2.099529000000000067e+01
418.3 5.255290000000000106e+01 -7.532120000000000459e+01 -2.108339000000000141e+01
418.4 5.201259999999999906e+01 -7.477320000000000277e+01 -2.152409000000000106e+01
418.5 5.100110000000000099e+01 -7.368820000000000903e+01 -2.170169000000000281e+01
418.6 5.064850000000000563e+01 -7.311920000000000641e+01 -2.239419000000000182e+01
418.7 5.081429999999999580e+01 -7.322820000000000107e+01 -2.221109000000000222e+01
418.8 5.135589999999999833e+01 -7.378520000000000323e+01 -2.168069000000000202e+01
418.9 5.147210000000000463e+01 -7.446720000000000539e+01 -2.122089000000000070e+01
419 5.191149999999999665e+01 -7.536220000000000141e+01 -2.072349000000000174e+01
419.1 5.216510000000000247e+01 -7.609020000000001005e+01 -2.020239000000000118e+01
419.2 5.197670000000000101e+01 -7.612720000000000198e+01 -1.920608999999999966e+01
419.3 5.162790000000000390e+01 -7.675020000000000664e+01 -1.793989000000000189e+01
419.4 5.166180000000000661e+01 -7.743420000000000414e+01 -1.720899000000000001e+01
419.5 5.178299999999999415e+01 -7.825320000000000675e+01 -1.616609000000000052e+01
419.6 5.172370000000000090e+01 -7.839220000000000255e+01 -1.688359000000000165e+01
419.7 5.172019999999999840e+01 -7.931119999999999948e+01 -1.601779000000000153e+01
419.8 5.167750000000000199e+01 -7.898320000000001073e+01 -1.626418999999999926e+01
419.9 5.192710000000000292e+01 -7.792820000000000391e+01 -1.693529000000000195e+01
420 5.243180000000000263e+01 -7.739419999999999789e+01 -1.757828999999999908e+01
420.1 5.264789999999999992e+01 -7.735020000000000095e+01 -1.834409000000000134e+01
420.2 5.176369999999999294e+01 -7.792320000000000846e+01 -1.740169000000000210e+01
420.3 5.214210000000000633e+01 -7.743220000000000880e+01 -1.820629000000000275e+01
420.4 5.226830000000000354e+01 -7.720120000000000005e+01 -1.827099000000000117e+01
420.5 5.272510000000000474e+01 -7.683720000000000994e+01 -1.845298999999999978e+01
420.6 5.184620000000000317e+01 -7.713120000000000687e+01 -1.777679000000000187e+01
420.7 5.125680000000000547e+01 -7.781620000000000914e+01 -1.689029000000000025e+01
420.8 5.062480000000000047e+01 -7.878719999999999857e+01 -1.582138999999999918e+01
420.9 5.131360000000000099e+01 -7.857920000000000016e+01 -1.641368999999999900e+01
421 5.180909999999999371e+01 -7.754720000000000368e+01 -1.705429000000000173e+01
421.1 5.200019999999999953e+01 -7.731620000000000914e+01 -1.729209000000000174e+01
421.2 5.222089999999999321e+01 -7.662420000000000186e+01 -1.773279000000000138e+01
421.3 5.236850000000000449e+01 -7.597620000000000573e+01 -1.858558999999999983e+01
421.4 5.271199999999999619e+01 -7.526720000000000255e+01 -1.875129000000000090e+01
421.5 5.227619999999999578e+01 -7.564220000000000255e+01 -1.878099000000000274e+01
421.6 5.240190000000000481e+01 -7.506220000000000425e+01 -1.872829000000000121e+01
421.7 5.204960000000000520e+01 -7.578920000000000812e+01 -1.872869000000000028e+01
421.8 5.275040000000000617e+01 -7.496920000000000073e+01 -1.869929000000000130e+01
421.9 5.388090000000000401e+01 -7.408020000000000493e+01 -1.923059000000000296e+01
422 5.432570000000000476e+01 -7.387720000000000198e+01 -1.940169000000000210e+01
422.1 5.429539999999999367e+01 -7.358120000000000971e+01 -1.922959000000000174e+01
422.2 5.430630000000000024e+01 -7.350320000000000675e+01 -1.933889000000000280e+01
422.3 5.426530000000000342e+01 -7.365919999999999845e+01 -1.912249000000000265e+01
422.4 5.329530000000000456e+01 -7.429019999999999868e+01 -1.850529000000000224e+01
422.5 5.279660000000000508e+01 -7.491620000000000346e+01 -1.749529000000000067e+01
422.6 5.332549999999999812e+01 -7.488020000000000209e+01 -1.789299000000000106e+01
422.7 5.264569999999999794e+01 -7.576420000000000243e+01 -1.741859000000000179e+01
422.8 5.225550000000000495e+01 -7.637520000000000664e+01 -1.699268999999999963e+01
422.9 5.193579999999999330e+01 -7.722020000000000550e+01 -1.643119000000000085e+01
423 5.173270000000000124e+01 -7.698620000000001085e+01 -1.636829000000000178e+01
423.1 5.169640000000000413e+01 -7.792920000000000869e+01 -1.558839000000000041e+01
423.2 5.117850000000000676e+01 -7.912220000000000653e+01 -1.530208999999999975e+01
423.3 5.126459999999999440e+01 -7.832820000000000960e+01 -1.590319000000000038e+01
423.4 5.178349999999999653e+01 -7.775820000000000221e+01 -1.672859000000000052e+01
423.5 5.219189999999999685e+01 -7.698520000000000607e+01 -1.755189000000000021e+01
423.6 5.210419999999999874e+01 -7.632319999999999993e+01 -1.777939000000000291e+01
423.7 5.202799999999999869e+01 -7.539620000000000744e+01 -1.846689000000000291e+01
423.8 5.234779999999999944e+01 -7.506220000000000425e+01 -1.937269000000000219e+01
423.9 5.227080000000000126e+01 -7.471620000000000061e+01 -2.043349000000000260e+01
424 5.188629999999999853e+01 -7.426720000000000255e+01 -1.975439000000000078e+01
424.1 5.208670000000000044e+01 -7.458520000000000039e+01 -1.850129000000000090e+01
424.2 5.216189999999999571e+01 -7.463220000000001164e+01 -1.818439000000000050e+01
424.3 5.192290000000000560e+01 -7.456820000000000448e+01 -1.909949000000000296e+01
424.4 5.200460000000000349e+01 -7.446420000000000528e+01 -2.028179000000000087e+01
424.5 5.214099999999999824e+01 -7.483720000000000994e+01 -2.126879000000000275e+01
424.6 5.215110000000000667e+01 -7.503820000000000334e+01 -2.139559000000000211e+01
424.7 5.212150000000000460e+01 -7.524720000000000653e+01 -2.202289000000000030e+01
424.8 5.281460000000000576e+01 -7.559420000000000073e+01 -2.294589000000000212e+01
424.9 5.319640000000000413e+01 -7.614719999999999800e+01 -2.289619000000000071e+01
425 5.374100000000000676e+01 -7.662320000000001130e+01 -2.314879000000000175e+01
425.1 5.347810000000000485e+01 -7.644320000000000448e+01 -2.283699000000000012e+01
425.2 5.269200000000000017e+01 -7.590120000000000289e+01 -2.193839000000000183e+01
425.3 5.201039999999999708e+01 -7.534420000000000073e+01 -2.094309000000000154e+01
425.4 5.246849999999999881e+01 -7.557319999999999993e+01 -2.085749000000000208e+01
425.5 5.319550000000000267e+01 -7.623720000000000141e+01 -2.134999000000000180e+01
425.6 5.274950000000000472e+01 -7.623920000000001096e+01 -2.113359000000000165e+01
425.7 5.342960000000000065e+01 -7.673120000000000118e+01 -2.164649000000000001e+01
425.8 5.396019999999999328e+01 -7.706520000000000437e+01 -2.212449000000000154e+01
425.9 5.426169999999999760e+01 -7.701619999999999777e+01 -2.302679000000000187e+01
426 5.376559999999999917e+01 -7.686120000000001085e+01 -2.213529000000000124e+01
426.1 5.327969999999999828e+01 -7.652620000000000289e+01 -2.135959000000000074e+01
426.2 5.285100000000000620e+01 -7.647020000000000550e+01 -2.039239000000000246e+01
426.3 5.245859999999999701e+01 -7.598920000000001096e+01 -1.927789000000000286e+01
426.4 5.297569999999999624e+01 -7.653719999999999857e+01 -2.008819000000000088e+01
426.5 5.347319999999999851e+01 -7.667520000000000380e+01 -2.132619000000000042e+01
426.6 5.293589999999999662e+01 -7.673920000000001096e+01 -2.027389000000000152e+01
426.7 5.259330000000000638e+01 -7.651220000000000709e+01 -1.914269000000000176e+01
426.8 5.213159999999999883e+01 -7.620420000000000016e+01 -1.832119000000000142e+01
426.9 5.267399999999999949e+01 -7.613420000000000698e+01 -1.814269000000000176e+01
427 5.290039999999999765e+01 -7.618720000000000425e+01 -1.962678999999999974e+01
427.1 5.314169999999999305e+01 -7.651020000000001176e+01 -2.064929000000000059e+01
427.2 5.327449999999999619e+01 -7.622420000000001039e+01 -2.022749000000000308e+01
427.3 5.368010000000000304e+01 -7.562820000000000675e+01 -1.916829000000000249e+01
427.4 5.367209999999999326e+01 -7.589119999999999777e+01 -1.932709000000000188e+01
427.5 5.379220000000000113e+01 -7.534720000000000084e+01 -1.817969000000000079e+01
427.6 5.431410000000000338e+01 -7.514220000000000255e+01 -1.743749000000000038e+01
427.7 5.490790000000000504e+01 -7.491020000000000323e+01 -1.662518999999999991e+01
427.8 5.531479999999999819e+01 -7.465420000000000300e+01 -1.587008999999999936e+01
427.9 5.556519999999999726e+01 -7.462220000000000653e+01 -1.561078999999999972e+01
428 5.501880000000000592e+01 -7.462620000000001141e+01 -1.664479000000000042e+01
428.1 5.431979999999999364e+01 -7.475220000000000198e+01 -1.764899000000000129e+01
428.2 5.483399999999999608e+01 -7.481920000000000925e+01 -1.667789000000000144e+01
428.3 5.541080000000000183e+01 -7.455020000000000380e+01 -1.576278999999999897e+01
428.4 5.500349999999999540e+01 -7.471820000000001016e+01 -1.627778999999999954e+01
428.5 5.586200000000000188e+01 -7.476919999999999789e+01 -1.537349000000000032e+01
428.6 5.546440000000000481e+01 -7.459320000000001016e+01 -1.581798999999999999e+01
428.7 5.440849999999999653e+01 -7.494920000000000471e+01 -1.717389000000000010e+01
428.8 5.423889999999999390e+01 -7.516720000000000823e+01 -1.721949000000000041e+01
428.9 5.451440000000000197e+01 -7.491219999999999857e+01 -1.652768999999999977e+01
429 5.519709999999999894e+01 -7.475020000000000664e+01 -1.607479000000000013e+01
429.1 5.575299999999999301e+01 -7.471620000000000061e+01 -1.540198999999999963e+01
429.2 5.597489999999999810e+01 -7.471420000000000528e+01 -1.511548999999999943e+01
429.3 5.622959999999999781e+01 -7.480920000000000414e+01 -1.450638999999999967e+01
429.4 5.657639999999999958e+01 -7.477819999999999823e+01 -1.348629000000000033e+01
429.5 5.678219999999999601e+01 -7.495120000000000005e+01 -1.207518999999999920e+01
429.6 5.679169999999999874e+01 -7.519620000000000459e+01 -1.105039000000000016e+01
429.7 5.724709999999999610e+01 -7.501520000000000721e+01 -1.006721999999999895e+01
429.8 5.721530000000000626e+01 -7.505020000000000380e+01 -8.933080000000000354e+00
429.9 5.739309999999999690e+01 -7.484720000000000084e+01 -8.076800000000000423e+00
430 5.729860000000000042e+01 -7.440919999999999845e+01 -8.365959999999999397e+00
430.1 5.702789999999999537e+01 -7.475820000000000221e+01 -9.393060000000000187e+00
430.2 5.675750000000000028e+01 -7.475820000000000221e+01 -1.040765000000000029e+01
430.3 5.704820000000000135e+01 -7.461220000000000141e+01 -1.035477000000000025e+01
430.4 5.701939999999999742e+01 -7.476220000000000709e+01 -1.060196999999999967e+01
430.5 5.702720000000000056e+01 -7.477120000000000744e+01 -1.063781999999999961e+01
430.6 5.693839999999999435e+01 -7.463520000000001176e+01 -1.155762999999999963e+01
430.7 5.664330000000000354e+01 -7.481220000000000425e+01 -1.237708999999999904e+01
430.8 5.656840000000000401e+01 -7.501520000000000721e+01 -1.215709000000000017e+01
430.9 5.688449999999999562e+01 -7.518420000000000414e+01 -1.092461999999999911e+01
431 5.696010000000000417e+01 -7.491320000000000334e+01 -1.069445999999999941e+01
431.1 5.682020000000000692e+01 -7.493319999999999936e+01 -1.154457999999999984e+01
431.2 5.653569999999999851e+01 -7.498220000000000596e+01 -1.268548999999999971e+01
431.3 5.654759999999999565e+01 -7.473420000000000130e+01 -1.348978999999999928e+01
431.4 5.608909999999999485e+01 -7.463020000000000209e+01 -1.464399000000000051e+01
431.5 5.550699999999999790e+01 -7.466819999999999879e+01 -1.563688999999999929e+01
431.6 5.481139999999999901e+01 -7.469519999999999982e+01 -1.642639000000000138e+01
431.7 5.398960000000000292e+01 -7.521420000000000528e+01 -1.756019000000000219e+01
431.8 5.363539999999999708e+01 -7.568619999999999948e+01 -1.741239000000000203e+01
431.9 5.294449999999999790e+01 -7.644320000000000448e+01 -1.778739000000000203e+01
432 5.275680000000000547e+01 -7.630920000000000414e+01 -1.775009000000000015e+01
432.1 5.236420000000000385e+01 -7.698220000000000596e+01 -1.803699000000000296e+01
432.2 5.310379999999999967e+01 -7.628220000000000312e+01 -1.779699000000000098e+01
432.3 5.330829999999999558e+01 -7.559420000000000073e+01 -1.812119000000000213e+01
432.4 5.310600000000000165e+01 -7.571620000000000061e+01 -1.826119000000000270e+01
432.5 5.314580000000000126e+01 -7.548520000000000607e+01 -1.860199000000000069e+01
432.6 5.319239999999999924e+01 -7.535020000000000095e+01 -1.855379000000000289e+01
432.7 5.227669999999999817e+01 -7.594920000000000471e+01 -1.828389000000000308e+01
432.8 5.162639999999999674e+01 -7.664719999999999800e+01 -1.836259000000000086e+01
432.9 5.222219999999999374e+01 -7.630320000000000391e+01 -1.861599000000000004e+01
433 5.213470000000000226e+01 -7.645220000000000482e+01 -1.840389000000000053e+01
433.1 5.271109999999999474e+01 -7.600720000000001164e+01 -1.940149000000000257e+01
433.2 5.412049999999999983e+01 -7.513320000000000221e+01 -1.939009000000000071e+01
433.3 5.487469999999999715e+01 -7.453220000000000312e+01 -1.971439000000000163e+01
433.4 5.435570000000000590e+01 -7.471620000000000061e+01 -1.960619000000000156e+01
433.5 5.329230000000000445e+01 -7.544819999999999993e+01 -1.906268999999999991e+01
433.6 5.344500000000000028e+01 -7.555020000000000380e+01 -1.938969000000000165e+01
433.7 5.402510000000000190e+01 -7.525020000000000664e+01 -1.942708999999999975e+01
433.8 5.323870000000000147e+01 -7.608120000000000971e+01 -1.945049000000000206e+01
433.9 5.294420000000000215e+01 -7.584720000000000084e+01 -1.952239000000000146e+01
434 5.166560000000000485e+01 -7.616519999999999868e+01 -1.958419000000000310e+01
434.1 5.096570000000000533e+01 -7.638020000000000209e+01 -1.954748999999999981e+01
434.2 5.080959999999999610e+01 -7.647620000000000573e+01 -1.972099000000000046e+01
434.3 5.186370000000000147e+01 -7.595920000000000982e+01 -1.963009000000000270e+01
434.4 5.227019999999999555e+01 -7.622620000000000573e+01 -1.984739000000000075e+01
434.5 5.334530000000000172e+01 -7.616219999999999857e+01 -1.980849000000000260e+01
434.6 5.396809999999999974e+01 -7.593420000000000414e+01 -1.972879000000000005e+01
434.7 5.388499999999999801e+01 -7.594120000000000914e+01 -1.937959000000000032e+01
434.8 5.283829999999999671e+01 -7.601220000000000709e+01 -1.944519000000000020e+01
434.9 5.316749999999999687e+01 -7.578920000000000812e+01 -1.958939000000000163e+01
435 5.425259999999999394e+01 -7.636020000000000607e+01 -1.936019000000000290e+01
435.1 5.521509999999999962e+01 -7.613820000000001187e+01 -1.938079000000000107e+01
435.2 5.479190000000000538e+01 -7.600620000000000687e+01 -1.956029000000000195e+01
435.3 5.442389999999999617e+01 -7.563720000000000709e+01 -1.957488999999999990e+01
435.4 5.402739999999999299e+01 -7.528820000000000334e+01 -1.928959000000000046e+01
435.5 5.505630000000000024e+01 -7.587120000000000175e+01 -1.988278999999999996e+01
435.6 5.570240000000000435e+01 -7.664320000000000732e+01 -2.039409000000000205e+01
435.7 5.630290000000000106e+01 -7.733920000000000528e+01 -2.148009000000000057e+01
435.8 5.711439999999999628e+01 -7.814419999999999789e+01 -2.189169000000000054e+01
435.9 5.658359999999999701e+01 -7.730620000000000402e+01 -2.150569000000000131e+01
436 5.675189999999999912e+01 -7.776520000000000721e+01 -2.171189000000000036e+01
436.1 5.737549999999999528e+01 -7.776820000000000732e+01 -2.209139000000000053e+01
436.2 5.734899999999999665e+01 -7.762120000000000175e+01 -2.208539000000000030e+01
436.3 5.761149999999999949e+01 -7.780720000000000880e+01 -2.331029000000000195e+01
436.4 5.805789999999999651e+01 -7.808920000000000528e+01 -2.365839000000000070e+01
436.5 5.838719999999999999e+01 -7.756020000000000891e+01 -2.477099000000000117e+01
436.6 5.899810000000000088e+01 -7.735620000000000118e+01 -2.565859000000000023e+01
436.7 5.896520000000000294e+01 -7.738520000000001176e+01 -2.581969000000000136e+01
436.8 5.890759999999999508e+01 -7.773120000000000118e+01 -2.468519000000000219e+01
436.9 5.938159999999999883e+01 -7.687220000000000653e+01 -2.590369000000000099e+01
437 5.965110000000000667e+01 -7.567020000000000834e+01 -2.630508999999999986e+01
437.1 6.021799999999999642e+01 -7.478419999999999845e+01 -2.661579000000000050e+01
437.2 6.063820000000000476e+01 -7.346220000000000994e+01 -2.707188999999999979e+01
437.3 5.984469999999999601e+01 -7.396120000000000516e+01 -2.664979000000000298e+01
437.4 6.072730000000000672e+01 -7.326220000000000709e+01 -2.719749000000000194e+01
437.5 6.140410000000000679e+01 -7.249120000000000630e+01 -2.766979000000000255e+01
437.6 6.220200000000000529e+01 -7.177450000000000330e+01 -2.782338999999999984e+01
437.7 6.199749999999999517e+01 -7.207450000000000045e+01 -2.770659000000000205e+01
437.8 6.118230000000000501e+01 -7.215980000000000416e+01 -2.747609000000000279e+01
437.9 6.025930000000000319e+01 -7.225560000000000116e+01 -2.703769000000000133e+01
438 5.990429999999999922e+01 -7.263990000000001146e+01 -2.730379000000000289e+01
438.1 5.982119999999999749e+01 -7.258210000000001116e+01 -2.750979000000000241e+01
438.2 5.924860000000000326e+01 -7.312920000000001153e+01 -2.717119000000000284e+01
438.3 5.855080000000000240e+01 -7.354019999999999868e+01 -2.682249000000000194e+01
438.4 5.752550000000000097e+01 -7.430420000000000869e+01 -2.648429000000000144e+01
438.5 5.657149999999999324e+01 -7.521920000000000073e+01 -2.663399000000000072e+01
438.6 5.750420000000000442e+01 -7.456820000000000448e+01 -2.664729000000000170e+01
438.7 5.766659999999999542e+01 -7.478220000000000312e+01 -2.647149000000000285e+01
438.8 5.685019999999999385e+01 -7.544519999999999982e+01 -2.617689000000000021e+01
438.9 5.628590000000000515e+01 -7.615619999999999834e+01 -2.588079000000000107e+01
439 5.557369999999999521e+01 -7.684020000000001005e+01 -2.606309000000000253e+01
439.1 5.609160000000000679e+01 -7.614820000000000277e+01 -2.602479000000000298e+01
439.2 5.561850000000000449e+01 -7.678220000000000312e+01 -2.578459000000000145e+01
439.3 5.504560000000000031e+01 -7.695920000000000982e+01 -2.582199000000000311e+01
439.4 5.559800000000000608e+01 -7.658420000000000982e+01 -2.556609000000000265e+01
439.5 5.578219999999999601e+01 -7.660220000000001050e+01 -2.559859000000000151e+01
439.6 5.584880000000000422e+01 -7.660320000000000107e+01 -2.564609000000000094e+01
439.7 5.577799999999999869e+01 -7.645420000000000016e+01 -2.563979000000000141e+01
439.8 5.616709999999999781e+01 -7.636920000000000641e+01 -2.532269000000000148e+01
439.9 5.560359999999999303e+01 -7.685520000000001062e+01 -2.544949000000000083e+01
440 5.515960000000000463e+01 -7.707420000000000471e+01 -2.576949000000000112e+01
440.1 5.629719999999999658e+01 -7.637020000000001119e+01 -2.578879000000000232e+01
440.2 5.695840000000000458e+01 -7.583020000000000493e+01 -2.574219000000000079e+01
440.3 5.666690000000000538e+01 -7.599920000000000186e+01 -2.596559000000000239e+01
440.4 5.735489999999999355e+01 -7.496720000000000539e+01 -2.614669000000000310e+01
440.5 5.833309999999999462e+01 -7.403820000000000334e+01 -2.658339000000000141e+01
440.6 5.916629999999999967e+01 -7.346720000000000539e+01 -2.692269000000000290e+01
440.7 5.897569999999999624e+01 -7.399520000000001119e+01 -2.654419000000000040e+01
440.8 5.832570000000000476e+01 -7.440120000000000289e+01 -2.631118999999999986e+01
440.9 5.875640000000000640e+01 -7.393319999999999936e+01 -2.663748999999999967e+01
441 5.861749999999999972e+01 -7.428020000000000778e+01 -2.630779000000000067e+01
441.1 5.772200000000000131e+01 -7.461920000000000641e+01 -2.588219000000000136e+01
441.2 5.821199999999999619e+01 -7.452720000000000766e+01 -2.618129000000000062e+01
441.3 5.793480000000000274e+01 -7.448720000000000141e+01 -2.605559000000000225e+01
441.4 5.866279999999999717e+01 -7.392920000000000869e+01 -2.654939000000000249e+01
441.5 5.796400000000000574e+01 -7.430920000000000414e+01 -2.641449000000000069e+01
441.6 5.847540000000000049e+01 -7.376820000000000732e+01 -2.653559000000000268e+01
441.7 5.747489999999999810e+01 -7.423520000000000607e+01 -2.667439000000000249e+01
441.8 5.726339999999999719e+01 -7.431520000000000437e+01 -2.669649000000000072e+01
441.9 5.686370000000000147e+01 -7.498120000000000118e+01 -2.673789000000000016e+01
442 5.669220000000000681e+01 -7.513320000000000221e+01 -2.645679000000000158e+01
442.1 5.740480000000000160e+01 -7.441020000000000323e+01 -2.640049000000000134e+01
442.2 5.811019999999999897e+01 -7.386620000000000630e+01 -2.671469000000000094e+01
442.3 5.928250000000000597e+01 -7.332319999999999993e+01 -2.649049000000000120e+01
442.4 6.060749999999999460e+01 -7.240850000000000364e+01 -2.661889000000000038e+01
442.5 6.011859999999999360e+01 -7.239690000000000225e+01 -2.677289000000000030e+01
442.6 5.933330000000000126e+01 -7.311120000000001085e+01 -2.687169000000000096e+01
442.7 5.842139999999999844e+01 -7.383020000000000493e+01 -2.651219000000000037e+01
442.8 5.741460000000000008e+01 -7.445720000000000027e+01 -2.663089000000000084e+01
442.9 5.672149999999999892e+01 -7.515220000000000766e+01 -2.636699000000000126e+01
443 5.632839999999999492e+01 -7.598920000000001096e+01 -2.607359000000000293e+01
443.1 5.597189999999999799e+01 -7.605020000000000380e+01 -2.617088999999999999e+01
443.2 5.557490000000000663e+01 -7.618019999999999925e+01 -2.614259000000000199e+01
443.3 5.660929999999999751e+01 -7.581320000000000903e+01 -2.628429000000000215e+01
443.4 5.765159999999999485e+01 -7.497220000000000084e+01 -2.642269000000000290e+01
443.5 5.876910000000000167e+01 -7.450820000000000221e+01 -2.632948999999999984e+01
443.6 5.883179999999999410e+01 -7.467419999999999902e+01 -2.651159000000000177e+01
443.7 5.786890000000000356e+01 -7.519420000000000925e+01 -2.623149000000000086e+01
443.8 5.857990000000000208e+01 -7.480020000000000380e+01 -2.668778999999999968e+01
443.9 5.898289999999999367e+01 -7.473720000000000141e+01 -2.673249000000000208e+01
444 5.975580000000000069e+01 -7.438720000000000709e+01 -2.659909000000000034e+01
444.1 6.063699999999999335e+01 -7.412120000000000175e+01 -2.643008999999999986e+01
444.2 5.949929999999999808e+01 -7.494519999999999982e+01 -2.651409000000000304e+01
444.3 5.855059999999999576e+01 -7.525120000000001141e+01 -2.668989000000000189e+01
444.4 5.933600000000000563e+01 -7.497120000000001028e+01 -2.646208999999999989e+01
444.5 5.964670000000000272e+01 -7.492920000000000869e+01 -2.653259000000000256e+01
444.6 5.850540000000000163e+01 -7.540019999999999811e+01 -2.651099000000000316e+01
444.7 5.806089999999999662e+01 -7.552620000000000289e+01 -2.660159000000000162e+01
444.8 5.919879999999999853e+01 -7.585920000000000130e+01 -2.661739000000000033e+01
444.9 6.036040000000000560e+01 -7.613620000000000232e+01 -2.625919000000000025e+01
445 5.978769999999999385e+01 -7.624420000000000641e+01 -2.649629000000000190e+01
445.1 6.066820000000000590e+01 -7.670020000000000948e+01 -2.633739000000000274e+01
445.2 6.132700000000000529e+01 -7.662720000000000198e+01 -2.612469000000000108e+01
445.3 6.162299999999999756e+01 -7.672120000000001028e+01 -2.617459000000000202e+01
445.4 6.048490000000000322e+01 -7.646820000000001016e+01 -2.613259000000000043e+01
445.5 5.931200000000000472e+01 -7.650420000000001153e+01 -2.604099000000000075e+01
445.6 5.857579999999999387e+01 -7.625120000000001141e+01 -2.566829000000000249e+01
445.7 5.833179999999999410e+01 -7.648820000000000618e+01 -2.561799000000000248e+01
445.8 5.693830000000000524e+01 -7.586120000000001085e+01 -2.553239000000000303e+01
445.9 5.624799999999999756e+01 -7.546820000000001016e+01 -2.568899000000000044e+01
446 5.687899999999999778e+01 -7.581419999999999959e+01 -2.564929000000000059e+01
446.1 5.791959999999999553e+01 -7.620920000000000982e+01 -2.609059000000000239e+01
446.2 5.848060000000000258e+01 -7.626520000000000721e+01 -2.640329000000000192e+01
446.3 5.941569999999999396e+01 -7.672120000000001028e+01 -2.677469000000000321e+01
446.4 6.013780000000000570e+01 -7.690120000000000289e+01 -2.672959000000000174e+01
446.5 6.109299999999999642e+01 -7.726520000000000721e+01 -2.692899000000000242e+01
446.6 6.147149999999999892e+01 -7.709820000000000562e+01 -2.690179000000000187e+01
446.7 6.289210000000000633e+01 -7.673320000000001073e+01 -2.664508999999999972e+01
446.8 6.263140000000000640e+01 -7.669620000000000459e+01 -2.642349000000000103e+01
446.9 6.347460000000000235e+01 -7.687220000000000653e+01 -2.650039000000000300e+01
447 6.352239999999999753e+01 -7.678920000000000812e+01 -2.654138999999999982e+01
447.1 6.454050000000000864e+01 -7.724220000000001107e+01 -2.702119000000000071e+01
447.2 6.419530000000000314e+01 -7.697820000000000107e+01 -2.702959000000000245e+01
447.3 6.313099999999999312e+01 -7.671820000000001016e+01 -2.662309000000000125e+01
447.4 6.242370000000000374e+01 -7.648920000000001096e+01 -2.617719000000000307e+01
447.5 6.251859999999999928e+01 -7.648420000000000130e+01 -2.634399000000000157e+01
447.6 6.204709999999999326e+01 -7.665319999999999823e+01 -2.608098999999999990e+01
447.7 6.306179999999999808e+01 -7.670820000000000505e+01 -2.673179000000000016e+01
447.8 6.408729999999999905e+01 -7.701220000000000709e+01 -2.726579000000000264e+01
447.9 6.432849999999999113e+01 -7.755620000000000402e+01 -2.793539000000000172e+01
448 6.449369999999998981e+01 -7.783220000000000027e+01 -2.819719000000000264e+01
448.1 6.499270000000001346e+01 -7.829120000000000346e+01 -2.900409000000000148e+01
448.2 6.526759999999998740e+01 -7.877720000000000766e+01 -2.982679000000000258e+01
448.3 6.498660000000000991e+01 -7.822120000000001028e+01 -2.868529000000000195e+01
448.4 6.466909999999998604e+01 -7.772420000000001039e+01 -2.798629000000000033e+01
448.5 6.468559999999999377e+01 -7.797720000000001050e+01 -2.863379000000000119e+01
448.6 6.489140000000000441e+01 -7.887420000000000186e+01 -2.971269000000000204e+01
448.7 6.521000000000000796e+01 -7.928320000000000789e+01 -3.029619000000000284e+01
448.8 6.511629999999999541e+01 -7.890720000000000312e+01 -3.034869000000000128e+01
448.9 6.508879999999999200e+01 -7.852420000000000755e+01 -2.965789000000000186e+01
449 6.483719999999999573e+01 -7.801220000000000709e+01 -2.878749000000000180e+01
449.1 6.493930000000000291e+01 -7.855219999999999914e+01 -2.940209000000000117e+01
449.2 6.534450000000001069e+01 -7.902320000000000277e+01 -3.023779000000000039e+01
449.3 6.538050000000001205e+01 -7.908520000000000039e+01 -3.101579000000000264e+01
449.4 6.531170000000000186e+01 -7.899720000000000653e+01 -3.076509000000000071e+01
449.5 6.531399999999999295e+01 -7.884820000000000562e+01 -3.097799000000000191e+01
449.6 6.535800000000000409e+01 -7.836020000000000607e+01 -3.127899000000000029e+01
449.7 6.518129999999999313e+01 -7.808520000000000039e+01 -3.134399000000000157e+01
449.8 6.529269999999999641e+01 -7.802320000000000277e+01 -3.142199000000000098e+01
449.9 6.500890000000001123e+01 -7.844620000000000459e+01 -3.021989000000000303e+01
450 6.519339999999999691e+01 -7.830219999999999914e+01 -3.036409000000000091e+01
450.1 6.517199999999999704e+01 -7.841519999999999868e+01 -3.054769000000000290e+01
450.2 6.535609999999999786e+01 -7.806820000000000448e+01 -3.138299000000000305e+01
450.3 6.540790000000001214e+01 -7.800320000000000675e+01 -3.173169000000000040e+01
450.4 6.558039999999999736e+01 -7.774820000000001130e+01 -3.191209000000000273e+01
450.5 6.521369999999998868e+01 -7.840619999999999834e+01 -3.166139000000000081e+01
450.6 6.543129999999999313e+01 -7.757120000000000459e+01 -3.217239000000000004e+01
450.7 6.553749999999999432e+01 -7.723820000000000618e+01 -3.240999000000000052e+01
450.8 6.579820000000000846e+01 -7.662520000000000664e+01 -3.347529000000000110e+01
450.9 6.598359999999999559e+01 -7.585320000000000107e+01 -3.390118999999999971e+01
451 6.594739999999998759e+01 -7.513620000000000232e+01 -3.444988999999999635e+01
451.1 6.617420000000001323e+01 -7.467320000000000846e+01 -3.439018999999999693e+01
451.2 6.692400000000000659e+01 -7.363020000000000209e+01 -3.462138999999999811e+01
451.3 6.768340000000000600e+01 -7.315019999999999811e+01 -3.485488999999999749e+01
451.4 6.844300000000001205e+01 -7.253020000000000778e+01 -3.519598999999999478e+01
451.5 6.761680000000001201e+01 -7.295759999999999934e+01 -3.470598999999999990e+01
451.6 6.812029999999998608e+01 -7.240030000000000143e+01 -3.522288999999999959e+01
451.7 6.884559999999999036e+01 -7.216800000000000637e+01 -3.529158999999999935e+01
451.8 6.767650000000000432e+01 -7.292889999999999873e+01 -3.465448999999999558e+01
451.9 6.801949999999999363e+01 -7.268510000000000559e+01 -3.484418999999999755e+01
452 6.900419999999999732e+01 -7.224020000000000152e+01 -3.529968999999999824e+01
452.1 6.929890000000000327e+01 -7.165370000000000061e+01 -3.562708999999999548e+01
452.2 6.928079999999999927e+01 -7.145250000000000057e+01 -3.568128999999999706e+01
452.3 6.960489999999998645e+01 -7.114580000000000837e+01 -3.592128999999999905e+01
452.4 6.985419999999999163e+01 -7.098730000000000473e+01 -3.613488999999999862e+01
452.5 6.921950000000001069e+01 -7.165449999999999875e+01 -3.558088999999999658e+01
452.6 6.871580000000000155e+01 -7.219580000000000553e+01 -3.523718999999999824e+01
452.7 6.781039999999998713e+01 -7.260970000000000368e+01 -3.449588999999999572e+01
452.8 6.862180000000000746e+01 -7.210010000000001185e+01 -3.522318999999999534e+01
452.9 6.940039999999999054e+01 -7.133599999999999852e+01 -3.582298999999999722e+01
453 6.978639999999998622e+01 -7.148320000000001073e+01 -3.595268999999999693e+01
453.1 6.867910000000000537e+01 -7.207030000000000314e+01 -3.533648999999999774e+01
453.2 6.781170000000000186e+01 -7.289610000000000412e+01 -3.479188999999999510e+01
453.3 6.680250000000000909e+01 -7.338720000000000709e+01 -3.444068999999999647e+01
453.4 6.623589999999998668e+01 -7.395220000000000482e+01 -3.410649000000000086e+01
453.5 6.569519999999999982e+01 -7.453119999999999834e+01 -3.370598999999999990e+01
453.6 6.549780000000001223e+01 -7.526420000000000243e+01 -3.348008999999999702e+01
453.7 6.598910000000000764e+01 -7.440019999999999811e+01 -3.384619000000000000e+01
453.8 6.594560000000001310e+01 -7.429319999999999879e+01 -3.435799000000000092e+01
453.9 6.575159999999999627e+01 -7.508020000000000493e+01 -3.373408999999999480e+01
454 6.512469999999999004e+01 -7.597120000000001028e+01 -3.319778999999999769e+01
454.1 6.446479999999999677e+01 -7.699420000000000641e+01 -3.257408999999999821e+01
454.2 6.406520000000000437e+01 -7.777819999999999823e+01 -3.191019000000000005e+01
454.3 6.448150000000001114e+01 -7.775220000000000198e+01 -3.211158999999999963e+01
454.4 6.461719999999999686e+01 -7.828719999999999857e+01 -3.166909000000000063e+01
454.5 6.432480000000001041e+01 -7.877120000000000744e+01 -3.122899000000000314e+01
454.6 6.519059999999998922e+01 -7.828419999999999845e+01 -3.162539000000000300e+01
454.7 6.455449999999999022e+01 -7.894920000000000471e+01 -3.121179000000000059e+01
454.8 6.440520000000000778e+01 -7.917620000000000857e+01 -3.092159000000000191e+01
454.9 6.504810000000000514e+01 -7.833420000000000982e+01 -3.165079000000000065e+01
455 6.560650000000001114e+01 -7.730020000000000380e+01 -3.237548999999999921e+01
455.1 6.569739999999998759e+01 -7.699320000000000164e+01 -3.338069000000000131e+01
455.2 6.576269999999999527e+01 -7.715420000000000300e+01 -3.267598999999999876e+01
455.3 6.556280000000000996e+01 -7.769420000000000925e+01 -3.187129000000000190e+01
455.4 6.555660000000000309e+01 -7.733720000000000994e+01 -3.224228999999999701e+01
455.5 6.558840000000000714e+01 -7.679820000000000846e+01 -3.294688999999999623e+01
455.6 6.539809999999999945e+01 -7.657620000000000005e+01 -3.315079000000000065e+01
455.7 6.505539999999999168e+01 -7.682319999999999993e+01 -3.306989000000000090e+01
455.8 6.489560000000000173e+01 -7.762920000000001153e+01 -3.221938999999999709e+01
455.9 6.470439999999999259e+01 -7.826520000000000721e+01 -3.139999000000000251e+01
456 6.439920000000000755e+01 -7.845020000000000948e+01 -3.041919000000000040e+01
456.1 6.479630000000000223e+01 -7.842719999999999914e+01 -3.034769000000000005e+01
456.2 6.477090000000001169e+01 -7.818820000000000903e+01 -2.992459000000000202e+01
456.3 6.513790000000000191e+01 -7.824020000000000152e+01 -2.910848999999999975e+01
456.4 6.520289999999999964e+01 -7.802420000000000755e+01 -2.849969000000000108e+01
456.5 6.498810000000000286e+01 -7.783020000000000493e+01 -2.770019000000000275e+01
456.6 6.495300000000000296e+01 -7.813120000000000687e+01 -2.843239000000000161e+01
456.7 6.497429999999999950e+01 -7.812620000000001141e+01 -2.905829000000000306e+01
456.8 6.499180000000001201e+01 -7.830920000000000414e+01 -2.925259000000000142e+01
456.9 6.473480000000000700e+01 -7.800520000000000209e+01 -2.831428999999999974e+01
457 6.475149999999999295e+01 -7.791920000000000357e+01 -2.775209000000000259e+01
457.1 6.498230000000000928e+01 -7.783720000000000994e+01 -2.757948999999999984e+01
457.2 6.498689999999999145e+01 -7.765520000000000778e+01 -2.756669000000000125e+01
457.3 6.503839999999999577e+01 -7.809520000000000550e+01 -2.848229000000000255e+01
457.4 6.487149999999999750e+01 -7.872920000000000584e+01 -2.956319000000000230e+01
457.5 6.531720000000001392e+01 -7.884320000000001016e+01 -2.993008999999999986e+01
457.6 6.536089999999998668e+01 -7.887420000000000186e+01 -3.077489000000000274e+01
457.7 6.536990000000000123e+01 -7.882920000000000016e+01 -3.043559000000000125e+01
457.8 6.542769999999998731e+01 -7.867320000000000846e+01 -3.109778999999999982e+01
457.9 6.554660000000001219e+01 -7.825920000000000698e+01 -3.159969000000000250e+01
458 6.560489999999998645e+01 -7.752320000000000277e+01 -3.261668999999999841e+01
458.1 6.556329999999999814e+01 -7.704720000000000368e+01 -3.328558999999999912e+01
458.2 6.609460000000001401e+01 -7.669819999999999993e+01 -3.346399000000000257e+01
458.3 6.574490000000000123e+01 -7.747420000000001039e+01 -3.255978999999999957e+01
458.4 6.556989999999998986e+01 -7.801420000000000243e+01 -3.170279000000000025e+01
458.5 6.483539999999999281e+01 -7.857319999999999993e+01 -3.146019000000000077e+01
458.6 6.371130000000000138e+01 -7.944920000000000471e+01 -3.097249000000000052e+01
458.7 6.321879999999999455e+01 -8.017920000000000869e+01 -3.049149000000000242e+01
458.8 6.235220000000000340e+01 -8.086820000000000164e+01 -2.983209000000000088e+01
458.9 6.188749999999999574e+01 -8.120820000000000505e+01 -2.946949000000000041e+01
459 6.084689999999999799e+01 -8.186320000000000618e+01 -2.882519000000000275e+01
459.1 6.087190000000000367e+01 -8.214220000000000255e+01 -2.852689000000000163e+01
459.2 6.152969999999999828e+01 -8.153820000000000334e+01 -2.884409000000000134e+01
459.3 6.129759999999999565e+01 -8.187820000000000675e+01 -2.862439000000000178e+01
459.4 6.096940000000000026e+01 -8.205120000000000857e+01 -2.847969000000000150e+01
459.5 6.188850000000000051e+01 -8.150720000000001164e+01 -2.905259000000000214e+01
459.6 6.272699999999999676e+01 -8.077120000000000744e+01 -2.968799000000000277e+01
459.7 6.353179999999999694e+01 -8.006719999999999970e+01 -3.045179000000000258e+01
459.8 6.418100000000001160e+01 -7.944519999999999982e+01 -3.083519000000000077e+01
459.9 6.487600000000000477e+01 -7.901520000000000721e+01 -3.125279000000000096e+01
460 6.540309999999999491e+01 -7.835220000000001050e+01 -3.149529000000000067e+01
460.1 6.507370000000000232e+01 -7.846420000000000528e+01 -3.112139000000000166e+01
460.2 6.449610000000001264e+01 -7.925320000000000675e+01 -3.111079000000000150e+01
460.3 6.359119999999999351e+01 -7.983920000000000528e+01 -3.060149000000000186e+01
460.4 6.297640000000000526e+01 -8.037220000000000653e+01 -3.008919000000000210e+01
460.5 6.235430000000000206e+01 -8.106220000000000425e+01 -2.963419000000000025e+01
460.6 6.175590000000000401e+01 -8.122320000000000562e+01 -2.953619000000000128e+01
460.7 6.119930000000000092e+01 -8.150020000000000664e+01 -2.906169000000000224e+01
460.8 6.051129999999999853e+01 -8.231419999999999959e+01 -2.867519000000000062e+01
460.9 5.988910000000000622e+01 -8.316519999999999868e+01 -2.845779000000000281e+01
461 5.946629999999999683e+01 -8.425720000000001164e+01 -2.861629000000000289e+01
461.1 5.886999999999999744e+01 -8.557620000000000005e+01 -2.880829000000000306e+01
461.2 5.841919999999999646e+01 -8.676720000000000255e+01 -2.904339000000000226e+01
461.3 5.941309999999999292e+01 -8.595120000000000005e+01 -2.889059000000000310e+01
461.4 5.880340000000000344e+01 -8.615919999999999845e+01 -2.944199000000000055e+01
461.5 5.901150000000000517e+01 -8.605620000000000402e+01 -2.949699000000000026e+01
461.6 5.885499999999999687e+01 -8.698220000000000596e+01 -2.967359000000000080e+01
461.7 5.915990000000000038e+01 -8.647820000000000107e+01 -2.979859000000000080e+01
461.8 5.938180000000000547e+01 -8.567419999999999902e+01 -2.934949000000000296e+01
461.9 6.004759999999999565e+01 -8.520720000000000027e+01 -2.907259000000000171e+01
462 6.055250000000000199e+01 -8.440820000000000789e+01 -2.875799000000000305e+01
462.1 6.074300000000000210e+01 -8.333020000000000493e+01 -2.850539000000000200e+01
462.2 6.110159999999999769e+01 -8.243319999999999936e+01 -2.818318999999999974e+01
462.3 6.161949999999999505e+01 -8.224320000000000164e+01 -2.832589000000000112e+01
462.4 6.194980000000000331e+01 -8.145020000000000948e+01 -2.834459000000000017e+01
462.5 6.251039999999999708e+01 -8.053220000000000312e+01 -2.858749000000000251e+01
462.6 6.359899999999999665e+01 -7.943120000000000402e+01 -2.868369000000000213e+01
462.7 6.417099999999999227e+01 -7.882820000000000960e+01 -2.876199000000000083e+01
462.8 6.350779999999999603e+01 -7.954820000000000846e+01 -2.871889000000000181e+01
462.9 6.317500000000000426e+01 -7.991620000000000346e+01 -2.884778999999999982e+01
463 6.383900000000000574e+01 -7.917920000000000869e+01 -2.869829000000000008e+01
463.1 6.432710000000000150e+01 -7.874020000000000152e+01 -2.875039000000000300e+01
463.2 6.435880000000000223e+01 -7.870520000000000493e+01 -2.881069000000000102e+01
463.3 6.435040000000000759e+01 -7.868619999999999948e+01 -2.878969000000000023e+01
463.4 6.434569999999999368e+01 -7.858920000000000528e+01 -2.879939000000000249e+01
463.5 6.405910000000000082e+01 -7.885920000000000130e+01 -2.878019000000000105e+01
463.6 6.354660000000000508e+01 -7.947620000000000573e+01 -2.875409000000000148e+01
463.7 6.424270000000001346e+01 -7.875320000000000675e+01 -2.870069000000000159e+01
463.8 6.375309999999999633e+01 -7.916320000000000334e+01 -2.873569000000000173e+01
463.9 6.283099999999999596e+01 -8.030020000000000380e+01 -2.869709000000000287e+01
464 6.209259999999999735e+01 -8.118520000000000891e+01 -2.871999000000000279e+01
464.1 6.181569999999999965e+01 -8.132620000000000005e+01 -2.855109000000000208e+01
464.2 6.060040000000000049e+01 -8.175520000000000209e+01 -2.885509000000000057e+01
464.3 6.120899999999999608e+01 -8.150120000000001141e+01 -2.863099000000000061e+01
464.4 6.097519999999999385e+01 -8.222120000000001028e+01 -2.864289000000000129e+01
464.5 6.124839999999999662e+01 -8.185220000000001050e+01 -2.858939000000000163e+01
464.6 6.046039999999999992e+01 -8.308420000000000982e+01 -2.860459000000000174e+01
464.7 6.068069999999999453e+01 -8.284720000000000084e+01 -2.856199000000000154e+01
464.8 5.969690000000000651e+01 -8.372920000000000584e+01 -2.854339000000000226e+01
464.9 5.937469999999999715e+01 -8.458920000000000528e+01 -2.871599000000000146e+01
465 6.007770000000000010e+01 -8.364320000000000732e+01 -2.859239000000000175e+01
465.1 6.102510000000000190e+01 -8.269720000000000937e+01 -2.822929000000000244e+01
465.2 6.071300000000000097e+01 -8.286320000000000618e+01 -2.859829000000000221e+01
465.3 6.136429999999999296e+01 -8.217820000000000391e+01 -2.845619000000000298e+01
465.4 6.168230000000000501e+01 -8.200920000000000698e+01 -2.837109000000000236e+01
465.5 6.202069999999999794e+01 -8.148220000000000596e+01 -2.851649000000000100e+01
465.6 6.203500000000000369e+01 -8.172020000000000550e+01 -2.863769000000000275e+01
465.7 6.236659999999999826e+01 -8.090919999999999845e+01 -2.865179000000000187e+01
465.8 6.289630000000000365e+01 -8.028620000000000800e+01 -2.859879000000000104e+01
465.9 6.227019999999999555e+01 -8.095920000000000982e+01 -2.854199000000000197e+01
466 6.229069999999999396e+01 -8.091320000000000334e+01 -2.841229000000000227e+01
466.1 6.290920000000000556e+01 -8.027120000000000744e+01 -2.858959000000000117e+01
466.2 6.199759999999999849e+01 -8.152320000000000277e+01 -2.827219000000000193e+01
466.3 6.112429999999999808e+01 -8.260020000000000095e+01 -2.844519000000000020e+01
466.4 6.070590000000000686e+01 -8.278920000000000812e+01 -2.840909000000000262e+01
466.5 6.146100000000000563e+01 -8.203320000000000789e+01 -2.841549000000000191e+01
466.6 6.174159999999999826e+01 -8.174620000000000175e+01 -2.850299000000000049e+01
466.7 6.179289999999999594e+01 -8.157420000000000471e+01 -2.833889000000000280e+01
466.8 6.211900000000000688e+01 -8.117119999999999891e+01 -2.852649000000000257e+01
466.9 6.293790000000000617e+01 -8.023120000000000118e+01 -2.855189000000000021e+01
467 6.368159999999999599e+01 -7.939220000000000255e+01 -2.870489000000000246e+01
467.1 6.418659999999999854e+01 -7.879420000000000357e+01 -2.869199000000000055e+01
467.2 6.365839999999999321e+01 -7.941620000000000346e+01 -2.871019000000000077e+01
467.3 6.303139999999999787e+01 -8.008920000000000528e+01 -2.864459000000000088e+01
467.4 6.292330000000000467e+01 -8.025820000000000221e+01 -2.868139000000000038e+01
467.5 6.367620000000000147e+01 -7.933920000000000528e+01 -2.870748999999999995e+01
467.6 6.421379999999999200e+01 -7.882820000000000960e+01 -2.872509000000000157e+01
467.7 6.383789999999999765e+01 -7.927320000000000277e+01 -2.869378999999999991e+01
467.8 6.391640000000000299e+01 -7.902519999999999811e+01 -2.870009000000000299e+01
467.9 6.434499999999999886e+01 -7.864419999999999789e+01 -2.880839000000000283e+01
468 6.372919999999999874e+01 -7.930620000000000402e+01 -2.867009000000000185e+01
468.1 6.286940000000000595e+01 -8.024720000000000653e+01 -2.864459000000000088e+01
468.2 6.204929999999999524e+01 -8.118220000000000880e+01 -2.838789000000000229e+01
468.3 6.267259999999999565e+01 -8.044420000000000925e+01 -2.850399000000000171e+01
468.4 6.246990000000000265e+01 -8.093820000000000903e+01 -2.835279000000000238e+01
468.5 6.158890000000000242e+01 -8.199820000000001130e+01 -2.826129000000000246e+01
468.6 6.207180000000000319e+01 -8.140319999999999823e+01 -2.857299000000000078e+01
468.7 6.231160000000000565e+01 -8.091819999999999879e+01 -2.865179000000000187e+01
468.8 6.299229999999999308e+01 -8.014320000000000732e+01 -2.862569000000000230e+01
468.9 6.288369999999999749e+01 -8.014320000000000732e+01 -2.858519000000000077e+01
469 6.200919999999999987e+01 -8.117620000000000857e+01 -2.822728999999999999e+01
469.1 6.140360000000000440e+01 -8.209020000000001005e+01 -2.832969000000000293e+01
469.2 6.189810000000000656e+01 -8.194420000000000925e+01 -2.836879000000000062e+01
469.3 6.159750000000000369e+01 -8.220720000000000027e+01 -2.856509000000000142e+01
469.4 6.208609999999999474e+01 -8.116420000000000812e+01 -2.832769000000000048e+01
469.5 6.285700000000000642e+01 -8.030420000000000869e+01 -2.865969000000000122e+01
469.6 6.230340000000000344e+01 -8.095120000000000005e+01 -2.846499000000000024e+01
469.7 6.317699999999999960e+01 -7.986220000000000141e+01 -2.862119000000000213e+01
469.8 6.292760000000000531e+01 -8.020420000000000016e+01 -2.851569000000000287e+01
469.9 6.332650000000000290e+01 -7.964419999999999789e+01 -2.873569000000000173e+01
470 6.310329999999999728e+01 -8.001120000000000232e+01 -2.858949000000000140e+01
470.1 6.324799999999999756e+01 -7.979820000000000846e+01 -2.877269000000000077e+01
470.2 6.370769999999999555e+01 -7.925920000000000698e+01 -2.875679000000000229e+01
470.3 6.394980000000000331e+01 -7.911920000000000641e+01 -2.870579000000000036e+01
470.4 6.322070000000000078e+01 -7.986020000000000607e+01 -2.860179000000000116e+01
470.5 6.248360000000000269e+01 -8.089220000000000255e+01 -2.856439000000000306e+01
470.6 6.303219999999999601e+01 -8.016320000000000334e+01 -2.863659000000000177e+01
470.7 6.386540000000000106e+01 -7.910420000000000584e+01 -2.874009000000000214e+01
470.8 6.410800000000000409e+01 -7.894120000000000914e+01 -2.876839000000000013e+01
470.9 6.328590000000000515e+01 -7.978220000000000312e+01 -2.870539000000000129e+01
471 6.235719999999999885e+01 -8.110220000000001050e+01 -2.848198999999999970e+01
471.1 6.122879999999999967e+01 -8.252420000000000755e+01 -2.827909000000000006e+01
471.2 6.082029999999999603e+01 -8.408920000000000528e+01 -2.861839000000000155e+01
471.3 6.075439999999999685e+01 -8.512820000000000675e+01 -2.864799000000000007e+01
471.4 6.037110000000000554e+01 -8.476919999999999789e+01 -2.871699000000000268e+01
471.5 6.038680000000000092e+01 -8.373520000000000607e+01 -2.868459000000000003e+01
471.6 6.015549999999999642e+01 -8.460720000000000596e+01 -2.886219000000000179e+01
471.7 5.959779999999999944e+01 -8.568220000000000880e+01 -2.929119000000000028e+01
471.8 5.880189999999999628e+01 -8.638820000000001187e+01 -2.954119000000000028e+01
471.9 5.821839999999999549e+01 -8.724920000000000186e+01 -2.972059000000000140e+01
472 5.815509999999999735e+01 -8.718220000000000880e+01 -2.966199000000000296e+01
472.1 5.865679999999999694e+01 -8.631520000000000437e+01 -2.965969000000000122e+01
472.2 5.909049999999999869e+01 -8.593019999999999925e+01 -2.969119000000000241e+01
472.3 5.901570000000000249e+01 -8.560720000000000596e+01 -2.940459000000000245e+01
472.4 5.792439999999999856e+01 -8.617520000000000380e+01 -2.950989000000000217e+01
472.5 5.727969999999999828e+01 -8.671420000000000528e+01 -2.963949000000000211e+01
472.6 5.635629999999999740e+01 -8.764020000000000721e+01 -2.953919000000000139e+01
472.7 5.655709999999999837e+01 -8.750020000000000664e+01 -2.970919000000000310e+01
472.8 5.664810000000000656e+01 -8.735020000000000095e+01 -2.951969000000000065e+01
472.9 5.599210000000000065e+01 -8.782120000000000459e+01 -2.963329000000000235e+01
473 5.636640000000000583e+01 -8.802320000000000277e+01 -2.945758999999999972e+01
473.1 5.555309999999999349e+01 -8.798320000000001073e+01 -2.945169000000000281e+01
473.2 5.657140000000000413e+01 -8.721220000000000994e+01 -2.940009000000000228e+01
473.3 5.766619999999999635e+01 -8.643919999999999959e+01 -2.907089000000000212e+01
473.4 5.841659999999999542e+01 -8.630819999999999936e+01 -2.933169000000000182e+01
473.5 5.965530000000000399e+01 -8.581920000000000925e+01 -2.953449000000000169e+01
473.6 6.062780000000000058e+01 -8.540520000000000778e+01 -2.893129000000000062e+01
473.7 6.138459999999999894e+01 -8.516620000000000346e+01 -2.845579000000000036e+01
473.8 6.046770000000000067e+01 -8.550820000000000221e+01 -2.871978999999999971e+01
473.9 5.949419999999999931e+01 -8.586720000000001107e+01 -2.924219000000000079e+01
474 5.866080000000000183e+01 -8.657319999999999993e+01 -2.918849000000000160e+01
474.1 5.759589999999999321e+01 -8.688820000000001187e+01 -2.961259000000000086e+01
474.2 5.769200000000000017e+01 -8.711020000000000607e+01 -2.933909000000000233e+01
474.3 5.886139999999999617e+01 -8.678320000000000789e+01 -2.885529000000000011e+01
474.4 5.992850000000000676e+01 -8.637320000000001130e+01 -2.854779000000000266e+01
474.5 6.063350000000000506e+01 -8.572920000000000584e+01 -2.871968999999999994e+01
474.6 6.126310000000000144e+01 -8.523920000000001096e+01 -2.861779000000000295e+01
474.7 6.261410000000000053e+01 -8.468820000000000903e+01 -2.812309000000000125e+01
474.8 6.189340000000000686e+01 -8.480219999999999914e+01 -2.845439000000000007e+01
474.9 6.131549999999999301e+01 -8.474320000000000164e+01 -2.873729000000000156e+01
475 6.114380000000000592e+01 -8.506419999999999959e+01 -2.883069000000000059e+01
475.1 6.018570000000000420e+01 -8.506820000000000448e+01 -2.940209000000000117e+01
475.2 6.079889999999999617e+01 -8.527819999999999823e+01 -2.896189000000000036e+01
475.3 6.153800000000000381e+01 -8.497320000000000562e+01 -2.858009000000000199e+01
475.4 6.257570000000000476e+01 -8.481419999999999959e+01 -2.812969000000000008e+01
475.5 6.274759999999999849e+01 -8.474320000000000164e+01 -2.808649000000000129e+01
475.6 6.377380000000000138e+01 -8.461220000000000141e+01 -2.763069000000000131e+01
475.7 6.472970000000000823e+01 -8.409620000000001028e+01 -2.709619000000000000e+01
475.8 6.608740000000000236e+01 -8.388420000000000698e+01 -2.635669000000000040e+01
475.9 6.631510000000000105e+01 -8.377720000000000766e+01 -2.620499000000000223e+01
476 6.550890000000001123e+01 -8.432520000000000948e+01 -2.641349000000000302e+01
476.1 6.498150000000001114e+01 -8.426020000000001176e+01 -2.713809000000000182e+01
476.2 6.502369999999999095e+01 -8.412920000000001153e+01 -2.686999000000000137e+01
476.3 6.599780000000001223e+01 -8.383820000000000050e+01 -2.616159000000000034e+01
476.4 6.690059999999999718e+01 -8.348820000000000618e+01 -2.578639000000000081e+01
476.5 6.677279999999998950e+01 -8.373820000000000618e+01 -2.577719000000000094e+01
476.6 6.620279999999999632e+01 -8.386220000000000141e+01 -2.635639000000000109e+01
476.7 6.535640000000000782e+01 -8.412820000000000675e+01 -2.668419000000000096e+01
476.8 6.487039999999998940e+01 -8.421620000000000061e+01 -2.710479000000000127e+01
476.9 6.563759999999999195e+01 -8.405519999999999925e+01 -2.662279000000000195e+01
477 6.643790000000001328e+01 -8.386620000000000630e+01 -2.607059000000000282e+01
477.1 6.517439999999999145e+01 -8.428020000000000778e+01 -2.683019000000000176e+01
477.2 6.421889999999999077e+01 -8.445220000000000482e+01 -2.743618999999999986e+01
477.3 6.318090000000000117e+01 -8.456520000000000437e+01 -2.785439000000000220e+01
477.4 6.403649999999998954e+01 -8.440619999999999834e+01 -2.748559000000000196e+01
477.5 6.408969999999999345e+01 -8.447020000000000550e+01 -2.752629000000000303e+01
477.6 6.386449999999999960e+01 -8.447920000000000584e+01 -2.763689000000000107e+01
477.7 6.296400000000000574e+01 -8.466519999999999868e+01 -2.793639000000000294e+01
477.8 6.378030000000000399e+01 -8.458220000000000027e+01 -2.757188999999999979e+01
477.9 6.286240000000000094e+01 -8.462220000000000653e+01 -2.795049000000000206e+01
478 6.187629999999999342e+01 -8.494519999999999982e+01 -2.829979000000000156e+01
478.1 6.272850000000000392e+01 -8.458220000000000027e+01 -2.813299000000000305e+01
478.2 6.255179999999999296e+01 -8.456620000000000914e+01 -2.825559000000000154e+01
478.3 6.243020000000000636e+01 -8.457820000000000960e+01 -2.828549000000000291e+01
478.4 6.147999999999999687e+01 -8.469320000000000448e+01 -2.850959000000000287e+01
478.5 6.060329999999999728e+01 -8.488120000000000687e+01 -2.889239000000000246e+01
478.6 5.948500000000000654e+01 -8.510320000000000107e+01 -2.912249000000000265e+01
478.7 5.968920000000000670e+01 -8.532319999999999993e+01 -2.912189000000000050e+01
478.8 6.088140000000000640e+01 -8.510320000000000107e+01 -2.883729000000000298e+01
478.9 6.058900000000000574e+01 -8.550020000000000664e+01 -2.897829000000000121e+01
479 5.921459999999999724e+01 -8.542419999999999902e+01 -2.937709000000000259e+01
479.1 5.992290000000000560e+01 -8.543820000000000903e+01 -2.925259000000000142e+01
479.2 5.953970000000000340e+01 -8.575020000000000664e+01 -2.941219000000000250e+01
479.3 6.041319999999999624e+01 -8.511220000000000141e+01 -2.926129000000000246e+01
479.4 5.899690000000000367e+01 -8.544120000000000914e+01 -2.974079000000000050e+01
479.5 5.989739999999999753e+01 -8.529619999999999891e+01 -2.923299000000000092e+01
479.6 6.089989999999999526e+01 -8.505920000000000414e+01 -2.893039000000000271e+01
479.7 6.169890000000000185e+01 -8.494219999999999970e+01 -2.850589000000000084e+01
479.8 6.110659999999999314e+01 -8.509020000000001005e+01 -2.878579000000000221e+01
479.9 6.158900000000000574e+01 -8.481320000000000903e+01 -2.858889000000000280e+01
480 6.006379999999999342e+01 -8.511420000000001096e+01 -2.922399000000000058e+01
480.1 5.845549999999999358e+01 -8.526220000000000709e+01 -2.958339000000000141e+01
480.2 5.727550000000000097e+01 -8.593619999999999948e+01 -2.984329000000000320e+01
480.3 5.632289999999999708e+01 -8.639320000000000732e+01 -3.033558999999999983e+01
480.4 5.526809999999999690e+01 -8.708420000000000982e+01 -3.076109000000000293e+01
480.5 5.497309999999999519e+01 -8.765720000000000312e+01 -3.021739000000000175e+01
480.6 5.561349999999999483e+01 -8.721220000000000994e+01 -2.956029000000000195e+01
480.7 5.609779999999999944e+01 -8.737420000000000186e+01 -2.979099000000000075e+01
480.8 5.524579999999999558e+01 -8.762620000000001141e+01 -3.024319000000000202e+01
480.9 5.526459999999999440e+01 -8.767320000000000846e+01 -3.029909000000000319e+01
481 5.440310000000000201e+01 -8.783020000000000493e+01 -3.062659000000000020e+01
481.1 5.406939999999999458e+01 -8.863520000000001176e+01 -3.141139000000000081e+01
481.2 5.430489999999999640e+01 -8.830020000000000380e+01 -3.067119000000000284e+01
481.3 5.506269999999999953e+01 -8.779319999999999879e+01 -3.005889000000000166e+01
481.4 5.555390000000000583e+01 -8.762220000000000653e+01 -2.949339000000000155e+01
481.5 5.590660000000000451e+01 -8.741620000000000346e+01 -2.943199000000000254e+01
481.6 5.684479999999999933e+01 -8.680920000000000414e+01 -2.918618999999999986e+01
481.7 5.746310000000000429e+01 -8.618619999999999948e+01 -2.903609000000000151e+01
481.8 5.835440000000000538e+01 -8.593220000000000880e+01 -2.876539000000000001e+01
481.9 5.897909999999999542e+01 -8.502720000000000766e+01 -2.915568999999999988e+01
482 5.872399999999999665e+01 -8.535220000000001050e+01 -2.906259000000000015e+01
482.1 5.921940000000000026e+01 -8.497720000000001050e+01 -2.885069000000000017e+01
482.2 5.882109999999999417e+01 -8.479120000000000346e+01 -2.939029000000000025e+01
482.3 5.805579999999999785e+01 -8.542520000000000380e+01 -2.928169000000000111e+01
482.4 5.770530000000000115e+01 -8.556820000000000448e+01 -2.970559000000000083e+01
482.5 5.671549999999999869e+01 -8.619320000000000448e+01 -2.972449000000000296e+01
482.6 5.600550000000000495e+01 -8.663320000000000221e+01 -2.924129000000000289e+01
482.7 5.580359999999999587e+01 -8.675120000000001141e+01 -2.944419000000000253e+01
482.8 5.681290000000000617e+01 -8.617119999999999891e+01 -2.970809000000000211e+01
482.9 5.697290000000000276e+01 -8.594920000000000471e+01 -2.977199000000000240e+01
483 5.669900000000000517e+01 -8.647620000000000573e+01 -2.967029000000000138e+01
483.1 5.656400000000000006e+01 -8.726320000000001187e+01 -2.866019000000000005e+01
483.2 5.602140000000000697e+01 -8.817719999999999914e+01 -2.788269000000000020e+01
483.3 5.534419999999999362e+01 -8.927920000000000300e+01 -2.705709000000000231e+01
483.4 5.568900000000000006e+01 -8.893019999999999925e+01 -2.756539000000000073e+01
483.5 5.536470000000000624e+01 -8.945120000000000005e+01 -2.661749000000000009e+01
483.6 5.468730000000000047e+01 -9.006220000000000425e+01 -2.579429000000000016e+01
483.7 5.459540000000000504e+01 -9.041120000000000800e+01 -2.547249000000000052e+01
483.8 5.420939999999999515e+01 -9.034920000000001039e+01 -2.544629000000000119e+01
483.9 5.463059999999999405e+01 -8.998220000000000596e+01 -2.577509000000000228e+01
484 5.513239999999999696e+01 -8.949720000000000653e+01 -2.598359000000000307e+01
484.1 5.407149999999999324e+01 -9.022320000000000562e+01 -2.586489000000000260e+01
484.2 5.321679999999999922e+01 -9.061820000000000164e+01 -2.604509000000000185e+01
484.3 5.234740000000000038e+01 -9.103119999999999834e+01 -2.598869000000000185e+01
484.4 5.320739999999999981e+01 -9.080120000000000857e+01 -2.576169000000000153e+01
484.5 5.438910000000000622e+01 -9.019519999999999982e+01 -2.604689000000000121e+01
484.6 5.416390000000000526e+01 -9.025220000000000198e+01 -2.585249000000000308e+01
484.7 5.352839999999999776e+01 -9.098420000000000130e+01 -2.598889000000000138e+01
484.8 5.380770000000000408e+01 -9.062920000000001153e+01 -2.580939000000000050e+01
484.9 5.472080000000000410e+01 -8.974020000000000152e+01 -2.620249000000000095e+01
485 5.544040000000000390e+01 -8.906920000000000925e+01 -2.653869000000000256e+01
485.1 5.667169999999999419e+01 -8.843820000000000903e+01 -2.707948999999999984e+01
485.2 5.756039999999999424e+01 -8.778719999999999857e+01 -2.752069000000000187e+01
485.3 5.849359999999999360e+01 -8.719020000000000437e+01 -2.829849000000000103e+01
485.4 5.942559999999999576e+01 -8.643019999999999925e+01 -2.907948999999999984e+01
485.5 5.901280000000000570e+01 -8.677620000000000289e+01 -2.910119000000000256e+01
485.6 5.786900000000000688e+01 -8.724920000000000186e+01 -2.907359000000000293e+01
485.7 5.703280000000000172e+01 -8.801420000000000243e+01 -2.832509000000000299e+01
485.8 5.636340000000000572e+01 -8.875720000000001164e+01 -2.760859000000000307e+01
485.9 5.599470000000000169e+01 -8.882319999999999993e+01 -2.711899000000000015e+01
486 5.623339999999999606e+01 -8.816219999999999857e+01 -2.761629000000000289e+01
486.1 5.578490000000000038e+01 -8.869920000000000471e+01 -2.716869000000000156e+01
486.2 5.532860000000000156e+01 -8.917719999999999914e+01 -2.677809000000000239e+01
486.3 5.553909999999999769e+01 -8.894020000000000437e+01 -2.715369000000000099e+01
486.4 5.459020000000000294e+01 -8.961720000000001107e+01 -2.636099000000000103e+01
486.5 5.493950000000000244e+01 -8.927620000000000289e+01 -2.659199000000000268e+01
486.6 5.561890000000000356e+01 -8.894219999999999970e+01 -2.700509000000000270e+01
486.7 5.633699999999999619e+01 -8.797220000000000084e+01 -2.771839000000000297e+01
[truncated: 11,012 more chars]
