# Supplementary material for: A geometric criterion for the optimal spreading of active polymers in porous media
Source: Nat Commun. 2021 Dec 6;12:7088. doi: 10.1038/s41467-021-26942-0 (PMC8648790; doi:10.1038/s41467-021-26942-0)
Supplement: Supplementary file 2 — Source Data [file 41467_2021_26942_MOESM2_ESM.zip › Source_Data/fig_4/fig_4b_dist_tauT/data_dist_tauT_N5_Pe_50_tauR_0-2.dat]

# tauT, distribution
0.356 3.004107
0.526 1.244945
0.697 0.44385
0.868 0.503391
1.038 0.281466
1.209 0.124495
1.379 0.081192
1.55 0.075779
1.721 0.021651
1.891 0.027064
2.062 0.016238
2.232 0.021651
2.574 0.005413
2.744 0.005413
2.915 0.005413
