# Supplementary material for: A geometric criterion for the optimal spreading of active polymers in porous media
Source: Nat Commun. 2021 Dec 6;12:7088. doi: 10.1038/s41467-021-26942-0 (PMC8648790; doi:10.1038/s41467-021-26942-0)
Supplement: Supplementary file 2 — Source Data [file 41467_2021_26942_MOESM2_ESM.zip › Source_Data/fig_4/fig_4b_dist_tauT/data_dist_tauT_N5_Pe_50_tauR_0-065.dat]

# tauT, distribution
0.179 14.092754
0.285 3.120773
0.391 0.870531
0.497 0.459903
0.603 0.197101
0.709 0.082126
0.815 0.03285
0.921 0.016425
0.974 0.016425
