# Supplementary material for: A geometric criterion for the optimal spreading of active polymers in porous media
Source: Nat Commun. 2021 Dec 6;12:7088. doi: 10.1038/s41467-021-26942-0 (PMC8648790; doi:10.1038/s41467-021-26942-0)
Supplement: Supplementary file 2 — Source Data [file 41467_2021_26942_MOESM2_ESM.zip › Source_Data/fig_4/fig_4b_dist_tauT/data_dist_tauT_N5_Pe_50_tauR_2.dat]

# tauT, distribution
2.341 0.360605
3.835 0.134047
5.329 0.077407
6.824 0.041536
8.318 0.016992
9.812 0.017936
11.306 0.006608
12.8 0.00472
14.294 0.00472
15.788 0.000944
17.282 0.002832
24.753 0.000944
