# Supplementary material for: A geometric criterion for the optimal spreading of active polymers in porous media
Source: Nat Commun. 2021 Dec 6;12:7088. doi: 10.1038/s41467-021-26942-0 (PMC8648790; doi:10.1038/s41467-021-26942-0)
Supplement: Supplementary file 2 — Source Data [file 41467_2021_26942_MOESM2_ESM.zip › Source_Data/fig_4/fig_4b_dist_tauT/data_dist_tauT_N5_Pe_50_tauR_200.dat]

# tauT, distribution
17.456 0.049714
29.026 0.014532
40.597 0.006883
52.168 0.002294
63.738 0.002294
86.879 0.000765
98.45 0.00153
121.591 0.003059
133.162 0.003059
144.732 0.000765
191.015 0.00153
