# Supplementary material for: A geometric criterion for the optimal spreading of active polymers in porous media
Source: Nat Commun. 2021 Dec 6;12:7088. doi: 10.1038/s41467-021-26942-0 (PMC8648790; doi:10.1038/s41467-021-26942-0)
Supplement: Supplementary file 2 — Source Data [file 41467_2021_26942_MOESM2_ESM.zip › Source_Data/fig_4/fig_4b_dist_tauT/data_dist_tauT_N5_Pe_50_tauR_20.dat]

# tauT, distribution
8.306 0.109916
13.776 0.032855
19.247 0.01374
24.718 0.005376
30.188 0.004779
35.659 0.004779
41.129 0.002389
46.6 0.001195
52.071 0.001195
57.541 0.001195
63.012 0.001195
68.482 0.001195
73.953 0.002389
90.365 0.000597
