# Supplementary material for: A geometric criterion for the optimal spreading of active polymers in porous media
Source: Nat Commun. 2021 Dec 6;12:7088. doi: 10.1038/s41467-021-26942-0 (PMC8648790; doi:10.1038/s41467-021-26942-0)
Supplement: Supplementary file 2 — Source Data [file 41467_2021_26942_MOESM2_ESM.zip › Source_Data/fig_4/fig_4b_dist_tauT/data_dist_tauT_N5_Pe_50_tauR_2000.dat]

# tauT, distribution
30.153 0.032201
50.188 0.00322
70.224 0.00322
90.259 0.00483
110.294 0.00322
150.365 0.00161
330.682 0.00161
