# Supplementary material for: A geometric criterion for the optimal spreading of active polymers in porous media
Source: Nat Commun. 2021 Dec 6;12:7088. doi: 10.1038/s41467-021-26942-0 (PMC8648790; doi:10.1038/s41467-021-26942-0)
Supplement: Supplementary file 2 — Source Data [file 41467_2021_26942_MOESM2_ESM.zip › Source_Data/fig_4/fig_4c_dist_lH/data_dist_lH_N5_Pe_50_tauR_200.dat]

# lH, distribution
2.404 0.236688
6.396 0.004033
10.388 0.00191
14.381 0.002335
18.373 0.001698
22.365 0.001274
26.357 0.000425
38.334 0.000849
42.326 0.000425
50.311 0.000212
62.288 0.000212
66.28 0.000425
