# Supplementary material for: A geometric criterion for the optimal spreading of active polymers in porous media
Source: Nat Commun. 2021 Dec 6;12:7088. doi: 10.1038/s41467-021-26942-0 (PMC8648790; doi:10.1038/s41467-021-26942-0)
Supplement: Supplementary file 2 — Source Data [file 41467_2021_26942_MOESM2_ESM.zip › Source_Data/fig_4/fig_4c_dist_lH/data_dist_lH_N5_Pe_50_tauR_2000.dat]

# lH, distribution
1.795 0.356534
4.568 0.000227
7.341 0.000455
10.114 0.000455
12.886 0.000455
15.659 0.000455
21.205 0.000455
23.978 0.000227
29.524 0.000227
32.297 0.000227
35.07 0.000227
37.843 0.000227
46.162 0.000455
