# Supplementary material for: A geometric criterion for the optimal spreading of active polymers in porous media
Source: Nat Commun. 2021 Dec 6;12:7088. doi: 10.1038/s41467-021-26942-0 (PMC8648790; doi:10.1038/s41467-021-26942-0)
Supplement: Supplementary file 2 — Source Data [file 41467_2021_26942_MOESM2_ESM.zip › Source_Data/fig_4/fig_4c_dist_lH/data_dist_lH_N5_Pe_50_tauR_0-2.dat]

# lH, distribution
1.288 0.279136
3.863 0.041184
6.438 0.017803
9.013 0.010907
11.588 0.008525
14.163 0.006833
16.738 0.004889
19.314 0.004701
21.889 0.002821
24.464 0.002507
27.039 0.002758
29.614 0.001504
32.189 0.001316
34.764 0.001003
37.339 0.001128
39.914 0.000815
42.489 0.000501
