# Supplementary material for: A geometric criterion for the optimal spreading of active polymers in porous media
Source: Nat Commun. 2021 Dec 6;12:7088. doi: 10.1038/s41467-021-26942-0 (PMC8648790; doi:10.1038/s41467-021-26942-0)
Supplement: Supplementary file 2 — Source Data [file 41467_2021_26942_MOESM2_ESM.zip › Source_Data/fig_4/fig_4c_dist_lH/data_dist_lH_N5_Pe_50_tauR_2.dat]

# lH, distribution
3.777 0.084118
11.33 0.021974
18.884 0.01224
26.437 0.005702
33.991 0.003414
41.544 0.001816
49.098 0.001126
56.652 0.000981
64.205 0.000254
71.759 0.000218
79.312 0.000182
86.866 0.000109
94.419 0.000109
101.973 7.3e-05
109.526 3.6e-05
124.633 3.6e-05
