# Supplementary material for: A geometric criterion for the optimal spreading of active polymers in porous media
Source: Nat Commun. 2021 Dec 6;12:7088. doi: 10.1038/s41467-021-26942-0 (PMC8648790; doi:10.1038/s41467-021-26942-0)
Supplement: Supplementary file 2 — Source Data [file 41467_2021_26942_MOESM2_ESM.zip › Source_Data/fig_4/fig_4c_dist_lH/data_dist_lH_N5_Pe_50_tauR_20.dat]

# lH, distribution
3.929 0.101556
11.705 0.011175
19.48 0.006747
27.255 0.004287
35.03 0.001757
42.805 0.001195
50.58 0.000633
58.356 0.000843
66.131 0.000211
73.906 7e-05
105.006 7e-05
128.332 7e-05
