# Supplementary material for: A geometric criterion for the optimal spreading of active polymers in porous media
Source: Nat Commun. 2021 Dec 6;12:7088. doi: 10.1038/s41467-021-26942-0 (PMC8648790; doi:10.1038/s41467-021-26942-0)
Supplement: Supplementary file 2 — Source Data [file 41467_2021_26942_MOESM2_ESM.zip › Source_Data/fig_6/trajectories_RR/trajectory_1.txt]

# time, x, y, z
0 0.000000000000000000e+00 0.000000000000000000e+00 0.000000000000000000e+00
0.9 -8.339999999999918145e+00 5.850000000000136424e+00 -3.589999999999690772e+00
1.8 -1.115000000000009095e+01 7.820000000000163709e+00 -4.789999999999963620e+00
2.7 -2.809999999999945430e+00 1.970000000000027285e+00 -1.209999999999581632e+00
3.6 5.529999999999972715e+00 -3.879999999999881766e+00 2.370000000000345608e+00
4.5 3.880000000000109139e+00 -2.720000000000027285e+00 1.660000000000309228e+00
5.4 -4.460000000000036380e+00 3.130000000000109139e+00 -1.919999999999618012e+00
6.3 -1.279999999999995453e+01 8.990000000000009095e+00 -5.500000000000000000e+00
7.2 -1.950000000000000000e+01 1.369000000000005457e+01 -8.379999999999654392e+00
8.1 -2.677999999999997272e+01 1.878999999999996362e+01 -1.150999999999976353e+01
9 -1.844000000000005457e+01 1.294000000000005457e+01 -7.919999999999618012e+00
9.9 -1.033999999999991815e+01 7.259999999999990905e+00 -4.449999999999818101e+00
10.8 -1.868000000000006366e+01 1.311000000000012733e+01 -8.029999999999745341e+00
11.7 -2.701999999999998181e+01 1.896000000000003638e+01 -1.160999999999967258e+01
12.6 -3.535999999999989996e+01 2.482000000000016371e+01 -1.518999999999959982e+01
13.5 -4.370000000000004547e+01 3.067000000000007276e+01 -1.876999999999998181e+01
14.4 -5.203999999999996362e+01 3.651999999999998181e+01 -2.235999999999967258e+01
15.3 -6.037999999999988177e+01 4.237000000000011823e+01 -2.593999999999959982e+01
16.2 -6.872000000000002728e+01 4.823000000000001819e+01 -2.951999999999998181e+01
17.1 -7.705999999999994543e+01 5.408000000000015461e+01 -3.309999999999990905e+01
18 -8.540000000000009095e+01 5.993000000000006366e+01 -3.668999999999959982e+01
18.9 -7.762999999999988177e+01 5.448000000000001819e+01 -3.334999999999990905e+01
19.8 -7.133999999999991815e+01 5.007000000000016371e+01 -3.064999999999963620e+01
20.7 -7.968000000000006366e+01 5.592000000000007276e+01 -3.423000000000001819e+01
21.6 -8.223000000000001819e+01 5.771000000000003638e+01 -3.532999999999992724e+01
22.5 -8.521000000000003638e+01 5.979999999999995453e+01 -3.659999999999990905e+01
23.4 -9.040000000000009095e+01 6.345000000000004547e+01 -3.883999999999969077e+01
24.3 -8.205999999999994543e+01 5.759000000000014552e+01 -3.525000000000000000e+01
25.2 -8.723000000000001819e+01 6.122000000000002728e+01 -3.746999999999979991e+01
26.1 -9.069000000000005457e+01 6.365000000000009095e+01 -3.895999999999958163e+01
27 -8.234999999999990905e+01 5.778999999999996362e+01 -3.537999999999965439e+01
27.9 -7.400999999999999091e+01 5.194000000000005457e+01 -3.178999999999996362e+01
28.8 -6.567000000000007276e+01 4.609000000000014552e+01 -2.820999999999958163e+01
29.7 -5.732999999999992724e+01 4.024000000000000909e+01 -2.462999999999965439e+01
30.6 -4.899000000000000909e+01 3.438000000000010914e+01 -2.104999999999972715e+01
31.5 -4.065000000000009095e+01 2.852999999999997272e+01 -1.746999999999979991e+01
32.4 -3.230999999999994543e+01 2.268000000000006366e+01 -1.387999999999965439e+01
33.3 -2.422000000000002728e+01 1.700000000000000000e+01 -1.040999999999985448e+01
34.2 -3.255999999999994543e+01 2.285000000000013642e+01 -1.398999999999978172e+01
35.1 -4.090000000000009095e+01 2.870000000000004547e+01 -1.756999999999970896e+01
36 -4.924000000000000909e+01 3.455999999999994543e+01 -2.114999999999963620e+01
36.9 -5.757999999999992724e+01 4.041000000000008185e+01 -2.473999999999978172e+01
37.8 -6.592000000000007276e+01 4.625999999999999091e+01 -2.831999999999970896e+01
38.7 -7.425999999999999091e+01 5.211000000000012733e+01 -3.189999999999963620e+01
39.6 -8.258999999999991815e+01 5.797000000000002728e+01 -3.548000000000001819e+01
40.5 -9.093000000000006366e+01 6.382000000000016371e+01 -3.905999999999994543e+01
41.4 -9.808999999999991815e+01 6.884000000000014552e+01 -4.213999999999987267e+01
42.3 -8.975000000000000000e+01 6.299000000000000909e+01 -3.855999999999994543e+01
43.2 -8.142000000000007276e+01 5.714000000000010004e+01 -3.498000000000001819e+01
44.1 -8.210999999999989996e+01 5.762000000000011823e+01 -3.526999999999998181e+01
45 -9.044000000000005457e+01 6.348000000000001819e+01 -3.884999999999990905e+01
45.9 -9.877999999999997272e+01 6.933000000000015461e+01 -4.243999999999959982e+01
46.8 -1.071199999999998909e+02 7.518000000000006366e+01 -4.601999999999998181e+01
47.7 -1.154600000000000364e+02 8.103999999999996362e+01 -4.959999999999990905e+01
48.6 -1.237999999999999545e+02 8.689000000000010004e+01 -5.317999999999983629e+01
49.5 -1.321400000000001000e+02 9.274000000000000909e+01 -5.676999999999998181e+01
50.4 -1.307100000000000364e+02 9.173000000000001819e+01 -5.614999999999963620e+01
51.3 -1.223699999999998909e+02 8.588000000000010914e+01 -5.256999999999970896e+01
52.2 -1.140299999999999727e+02 8.002999999999997272e+01 -4.898000000000001819e+01
53.1 -1.056900000000000546e+02 7.418000000000006366e+01 -4.539999999999963620e+01
54 -1.003199999999999363e+02 7.041000000000008185e+01 -4.309999999999990905e+01
54.9 -9.450000000000000000e+01 6.632000000000016371e+01 -4.059999999999990905e+01
55.8 -8.616000000000008185e+01 6.047000000000002728e+01 -3.700999999999976353e+01
56.7 -7.781999999999993634e+01 5.462000000000011823e+01 -3.342999999999983629e+01
57.6 -6.948000000000001819e+01 4.875999999999999091e+01 -2.984999999999990905e+01
58.5 -6.794000000000005457e+01 4.768000000000006366e+01 -2.918999999999959982e+01
59.4 -5.959999999999990905e+01 4.183000000000015461e+01 -2.559999999999990905e+01
60.3 -5.125999999999999091e+01 3.597000000000002728e+01 -2.201999999999998181e+01
61.2 -4.292000000000007276e+01 3.012000000000011823e+01 -1.843999999999959982e+01
62.1 -3.457999999999992724e+01 2.426999999999998181e+01 -1.485999999999967258e+01
63 -2.624000000000000909e+01 1.841000000000008185e+01 -1.126999999999998181e+01
63.9 -1.790000000000009095e+01 1.255999999999994543e+01 -7.689999999999599822e+00
64.8 -9.559999999999945430e+00 6.710000000000036380e+00 -4.109999999999672582e+00
65.7 -1.220000000000027285e+00 8.600000000001273293e-01 -5.299999999997453415e-01
66.6 7.120000000000118234e+00 -5.000000000000000000e+00 3.050000000000181899e+00
67.5 1.546000000000003638e+01 -1.084999999999990905e+01 6.640000000000327418e+00
68.4 2.379999999999995453e+01 -1.670000000000004547e+01 1.022000000000025466e+01
69.3 3.214000000000010004e+01 -2.255999999999994543e+01 1.380000000000018190e+01
70.2 4.048000000000001819e+01 -2.840999999999985448e+01 1.738000000000010914e+01
71.1 4.881999999999993634e+01 -3.425999999999999091e+01 2.097000000000025466e+01
72 5.716000000000008185e+01 -4.010999999999989996e+01 2.455000000000018190e+01
72.9 6.550000000000000000e+01 -4.597000000000002728e+01 2.813000000000010914e+01
73.8 7.383999999999991815e+01 -5.181999999999993634e+01 3.171000000000003638e+01
74.7 8.218000000000006366e+01 -5.766999999999984539e+01 3.530000000000018190e+01
75.6 9.051999999999998181e+01 -6.352999999999997272e+01 3.888000000000010914e+01
76.5 9.885999999999989996e+01 -6.937999999999988177e+01 4.246000000000003638e+01
77.4 1.072000000000000455e+02 -7.523000000000001819e+01 4.604000000000041837e+01
78.3 1.155399999999999636e+02 -8.108999999999991815e+01 4.962000000000034561e+01
79.2 1.238800000000001091e+02 -8.694000000000005457e+01 5.321000000000003638e+01
80.1 1.302999999999999545e+02 -9.145000000000004547e+01 5.597000000000025466e+01
81 1.219600000000000364e+02 -8.558999999999991815e+01 5.238000000000010914e+01
81.9 1.136200000000001182e+02 -7.974000000000000909e+01 4.880000000000018190e+01
82.8 1.052799999999999727e+02 -7.388999999999987267e+01 4.522000000000025466e+01
83.7 9.694000000000005457e+01 -6.803999999999996362e+01 4.164000000000032742e+01
84.6 8.859999999999990905e+01 -6.217999999999983629e+01 3.805000000000018190e+01
85.5 8.025999999999999091e+01 -5.632999999999992724e+01 3.447000000000025466e+01
86.4 7.193000000000006366e+01 -5.048000000000001819e+01 3.089000000000032742e+01
87.3 6.358999999999991815e+01 -4.461999999999989086e+01 2.731000000000040018e+01
88.2 5.525000000000000000e+01 -3.876999999999998181e+01 2.373000000000001819e+01
89.1 4.775999999999999091e+01 -3.351999999999998181e+01 2.051000000000021828e+01
90 5.609999999999990905e+01 -3.936999999999989086e+01 2.409000000000014552e+01
90.9 5.063000000000010914e+01 -3.552999999999997272e+01 2.174000000000023647e+01
91.8 4.228999999999996362e+01 -2.967999999999983629e+01 1.816000000000030923e+01
92.7 3.395000000000004547e+01 -2.382999999999992724e+01 1.458000000000038199e+01
93.6 2.560999999999989996e+01 -1.797000000000002728e+01 1.100000000000000000e+01
94.5 1.726999999999998181e+01 -1.211999999999989086e+01 7.410000000000309228e+00
95.4 8.930000000000063665e+00 -6.269999999999981810e+00 3.830000000000381988e+00
96.3 9.759999999999990905e+00 -6.849999999999909051e+00 4.190000000000054570e+00
97.2 1.420000000000072760e+00 -1.000000000000000000e+00 6.100000000001273293e-01
98.1 -6.920000000000072760e+00 4.850000000000136424e+00 -2.969999999999799911e+00
99 -1.525999999999999091e+01 1.071000000000003638e+01 -6.559999999999945430e+00
99.9 -2.358999999999991815e+01 1.655999999999994543e+01 -1.013999999999987267e+01
100.8 -3.193000000000006366e+01 2.241000000000008185e+01 -1.371999999999979991e+01
101.7 -4.026999999999998181e+01 2.826999999999998181e+01 -1.729999999999972715e+01
102.6 -4.860999999999989996e+01 3.412000000000011823e+01 -2.088999999999987267e+01
103.5 -5.695000000000004547e+01 3.997000000000002728e+01 -2.446999999999979991e+01
104.4 -6.176999999999998181e+01 4.335000000000013642e+01 -2.653999999999996362e+01
105.3 -5.694000000000005457e+01 3.996000000000003638e+01 -2.445999999999958163e+01
106.2 -6.166000000000008185e+01 4.326999999999998181e+01 -2.648999999999978172e+01
107.1 -5.331999999999993634e+01 3.742000000000007276e+01 -2.290999999999985448e+01
108 -4.498000000000001819e+01 3.157000000000016371e+01 -1.932999999999992724e+01
108.9 -3.664000000000010004e+01 2.572000000000002728e+01 -1.573999999999978172e+01
109.8 -2.829999999999995453e+01 1.986000000000012733e+01 -1.215999999999985448e+01
110.7 -1.996000000000003638e+01 1.400999999999999091e+01 -8.579999999999927240e+00
111.6 -1.161999999999989086e+01 8.160000000000081855e+00 -5.000000000000000000e+00
112.5 -3.279999999999972715e+00 2.299999999999954525e+00 -1.409999999999854481e+00
113.4 5.059999999999945430e+00 -3.549999999999954525e+00 2.170000000000072760e+00
114.3 1.340000000000009095e+01 -9.399999999999863576e+00 5.750000000000000000e+00
115.2 2.174000000000000909e+01 -1.525000000000000000e+01 9.330000000000381988e+00
116.1 3.007999999999992724e+01 -2.110999999999989996e+01 1.291000000000030923e+01
117 3.180999999999994543e+01 -2.231999999999993634e+01 1.366000000000030923e+01
117.9 2.347000000000002728e+01 -1.647000000000002728e+01 1.008000000000038199e+01
118.8 1.513000000000010914e+01 -1.060999999999989996e+01 6.490000000000236469e+00
119.7 6.789999999999963620e+00 -4.759999999999990905e+00 2.910000000000309228e+00
120.6 -1.549999999999954525e+00 1.090000000000145519e+00 -6.699999999996180122e-01
121.5 -9.890000000000100044e+00 6.940000000000054570e+00 -4.250000000000000000e+00
122.4 -1.823000000000001819e+01 1.279999999999995453e+01 -7.839999999999690772e+00
123.3 -1.462999999999988177e+01 1.026999999999998181e+01 -6.289999999999963620e+00
124.2 -1.721000000000003638e+01 1.208000000000015461e+01 -7.399999999999636202e+00
125.1 -2.554999999999995453e+01 1.793000000000006366e+01 -1.098000000000001819e+01
126 -3.389000000000010004e+01 2.378999999999996362e+01 -1.455999999999994543e+01
126.9 -4.223000000000001819e+01 2.964000000000010004e+01 -1.813999999999987267e+01
127.8 -4.346000000000003638e+01 3.050000000000000000e+01 -1.866999999999961801e+01
128.7 -4.025999999999999091e+01 2.825000000000000000e+01 -1.729999999999972715e+01
129.6 -4.474000000000000909e+01 3.140000000000009095e+01 -1.921999999999979991e+01
130.5 -5.307999999999992724e+01 3.725000000000000000e+01 -2.279999999999972715e+01
131.4 -6.142000000000007276e+01 4.311000000000012733e+01 -2.638999999999987267e+01
132.3 -6.975999999999999091e+01 4.896000000000003638e+01 -2.996999999999979991e+01
133.2 -7.809999999999990905e+01 5.480999999999994543e+01 -3.354999999999972715e+01
134.1 -8.644000000000005457e+01 6.066000000000008185e+01 -3.712999999999965439e+01
135 -9.477999999999997272e+01 6.651999999999998181e+01 -4.070999999999958163e+01
135.9 -9.622000000000002728e+01 6.752999999999997272e+01 -4.132999999999992724e+01
136.8 -9.302999999999997272e+01 6.528999999999996362e+01 -3.996999999999979991e+01
137.7 -8.558999999999991815e+01 6.007000000000016371e+01 -3.676999999999998181e+01
138.6 -7.725000000000000000e+01 5.422000000000002728e+01 -3.318999999999959982e+01
139.5 -6.891000000000008185e+01 4.837000000000011823e+01 -2.960999999999967258e+01
140.4 -6.056999999999993634e+01 4.250999999999999091e+01 -2.601999999999998181e+01
141.3 -5.223000000000001819e+01 3.666000000000008185e+01 -2.243999999999959982e+01
142.2 -4.390000000000009095e+01 3.080999999999994543e+01 -1.885999999999967258e+01
143.1 -3.555999999999994543e+01 2.495000000000004547e+01 -1.527999999999974534e+01
144 -2.722000000000002728e+01 1.910000000000013642e+01 -1.168999999999959982e+01
144.9 -1.887999999999988177e+01 1.325000000000000000e+01 -8.109999999999672582e+00
145.8 -1.053999999999996362e+01 7.400000000000090949e+00 -4.529999999999745341e+00
146.7 -2.200000000000045475e+00 1.539999999999963620e+00 -9.499999999998181011e-01
147.6 6.140000000000100044e+00 -4.309999999999945430e+00 2.630000000000109139e+00
148.5 1.448000000000001819e+01 -1.015999999999985448e+01 6.220000000000254659e+00
149.4 2.281999999999993634e+01 -1.601999999999998181e+01 9.800000000000181899e+00
150.3 3.116000000000008185e+01 -2.186999999999989086e+01 1.338000000000010914e+01
151.2 3.950000000000000000e+01 -2.772000000000002728e+01 1.696000000000003638e+01
152.1 4.783999999999991815e+01 -3.356999999999993634e+01 2.055000000000018190e+01
153 4.788000000000010914e+01 -3.359999999999990905e+01 2.056000000000040018e+01
153.9 3.953999999999996362e+01 -2.775000000000000000e+01 1.698000000000001819e+01
154.8 3.120000000000004547e+01 -2.189999999999986358e+01 1.340000000000009095e+01
155.7 2.285999999999989996e+01 -1.603999999999996362e+01 9.810000000000400178e+00
156.6 1.451999999999998181e+01 -1.019000000000005457e+01 6.230000000000018190e+00
157.5 1.200000000000000000e+01 -8.419999999999845386e+00 5.150000000000090949e+00
158.4 1.920000000000004547e+01 -1.347000000000002728e+01 8.240000000000236469e+00
159.3 1.085999999999989996e+01 -7.619999999999890861e+00 4.660000000000309228e+00
160.2 3.910000000000081855e+00 -2.740000000000009095e+00 1.680000000000291038e+00
161.1 1.225000000000000000e+01 -8.599999999999909051e+00 5.260000000000218279e+00
162 2.058999999999991815e+01 -1.445000000000004547e+01 8.840000000000145519e+00
162.9 2.893000000000006366e+01 -2.029999999999995453e+01 1.242000000000007276e+01
163.8 3.726999999999998181e+01 -2.615999999999985448e+01 1.600000000000000000e+01
164.7 4.560999999999989996e+01 -3.200999999999999091e+01 1.959000000000014552e+01
165.6 5.395000000000004547e+01 -3.785999999999989996e+01 2.317000000000007276e+01
166.5 6.228999999999996362e+01 -4.371000000000003638e+01 2.675000000000000000e+01
167.4 7.063000000000010914e+01 -4.956999999999993634e+01 3.033000000000038199e+01
168.3 7.897000000000002728e+01 -5.541999999999984539e+01 3.392000000000007276e+01
169.2 8.475999999999999091e+01 -5.949000000000000909e+01 3.641000000000030923e+01
170.1 7.642000000000007276e+01 -5.362999999999988177e+01 3.282000000000016371e+01
171 6.894000000000005457e+01 -4.837999999999988177e+01 2.961000000000012733e+01
171.9 6.059999999999990905e+01 -4.252999999999997272e+01 2.601999999999998181e+01
172.8 5.225999999999999091e+01 -3.666999999999984539e+01 2.244000000000005457e+01
173.7 4.969000000000005457e+01 -3.486999999999989086e+01 2.134000000000014552e+01
174.6 4.137000000000011823e+01 -2.902999999999997272e+01 1.776999999999998181e+01
175.5 3.302999999999997272e+01 -2.317999999999983629e+01 1.418000000000029104e+01
176.4 3.129999999999995453e+01 -2.196000000000003638e+01 1.344000000000005457e+01
177.3 3.964000000000010004e+01 -2.781999999999993634e+01 1.701999999999998181e+01
178.2 4.798000000000001819e+01 -3.366999999999984539e+01 2.060000000000036380e+01
179.1 5.630999999999994543e+01 -3.951999999999998181e+01 2.419000000000005457e+01
180 5.548000000000001819e+01 -3.894000000000005457e+01 2.383000000000038199e+01
180.9 4.714000000000010004e+01 -3.308999999999991815e+01 2.025000000000000000e+01
181.8 4.658999999999991815e+01 -3.270000000000004547e+01 2.001000000000021828e+01
182.7 5.493000000000006366e+01 -3.854999999999995453e+01 2.359000000000014552e+01
183.6 6.326999999999998181e+01 -4.439999999999986358e+01 2.717000000000007276e+01
184.5 7.160999999999989996e+01 -5.025999999999999091e+01 3.075000000000000000e+01
185.4 6.858999999999991815e+01 -4.813999999999987267e+01 2.946000000000003638e+01
186.3 6.025000000000000000e+01 -4.227999999999997272e+01 2.587000000000034561e+01
187.2 6.163000000000010914e+01 -4.325000000000000000e+01 2.647000000000025466e+01
188.1 6.997000000000002728e+01 -4.910999999999989996e+01 3.005000000000018190e+01
189 7.830999999999994543e+01 -5.496000000000003638e+01 3.363000000000010914e+01
189.9 8.665000000000009095e+01 -6.080999999999994543e+01 3.722000000000025466e+01
190.8 9.499000000000000909e+01 -6.665999999999985448e+01 4.080000000000018190e+01
191.7 1.033299999999999272e+02 -7.251999999999998181e+01 4.438000000000010914e+01
192.6 1.116700000000000728e+02 -7.836999999999989086e+01 4.796000000000003638e+01
193.5 1.190399999999999636e+02 -8.353999999999996362e+01 5.113000000000010914e+01
194.4 1.260199999999999818e+02 -8.844000000000005457e+01 5.413000000000010914e+01
195.3 1.343599999999999000e+02 -9.429999999999995453e+01 5.771000000000003638e+01
196.2 1.427000000000000455e+02 -1.001499999999998636e+02 6.129000000000041837e+01
197.1 1.510399999999999636e+02 -1.060000000000000000e+02 6.487000000000034561e+01
198 1.560899999999999181e+02 -1.095499999999999545e+02 6.704000000000041837e+01
198.9 1.644300000000000637e+02 -1.153999999999998636e+02 7.062000000000034561e+01
199.8 1.581200000000001182e+02 -1.109700000000000273e+02 6.792000000000007276e+01
200.7 1.497799999999999727e+02 -1.051199999999998909e+02 6.433000000000038199e+01
201.6 1.414400000000000546e+02 -9.926999999999998181e+01 6.075000000000000000e+01
202.5 1.330999999999999091e+02 -9.340999999999985448e+01 5.717000000000007276e+01
203.4 1.247599999999999909e+02 -8.755999999999994543e+01 5.359000000000014552e+01
204.3 1.164200000000000728e+02 -8.171000000000003638e+01 5.000000000000000000e+01
205.2 1.141800000000000637e+02 -8.012999999999988177e+01 4.904000000000041837e+01
206.1 1.058399999999999181e+02 -7.427999999999997272e+01 4.546000000000003638e+01
207 9.750000000000000000e+01 -6.842999999999983629e+01 4.188000000000010914e+01
207.9 8.916000000000008185e+01 -6.257999999999992724e+01 3.830000000000018190e+01
208.8 8.081999999999993634e+01 -5.672000000000002728e+01 3.471000000000003638e+01
209.7 7.248000000000001819e+01 -5.086999999999989086e+01 3.113000000000010914e+01
210.6 6.414000000000010004e+01 -4.501999999999998181e+01 2.755000000000018190e+01
211.5 5.580999999999994543e+01 -3.915999999999985448e+01 2.397000000000025466e+01
212.4 5.139000000000010004e+01 -3.606999999999993634e+01 2.207000000000016371e+01
213.3 5.973000000000001819e+01 -4.191999999999984539e+01 2.565000000000009095e+01
214.2 6.806999999999993634e+01 -4.776999999999998181e+01 2.924000000000023647e+01
215.1 7.641000000000008185e+01 -5.362999999999988177e+01 3.282000000000016371e+01
216 8.475000000000000000e+01 -5.948000000000001819e+01 3.640000000000009095e+01
216.9 9.308999999999991815e+01 -6.532999999999992724e+01 3.998000000000001819e+01
217.8 9.387000000000011823e+01 -6.587999999999988177e+01 4.032000000000016371e+01
218.7 8.552999999999997272e+01 -6.002999999999997272e+01 3.674000000000023647e+01
219.6 7.719000000000005457e+01 -5.416999999999984539e+01 3.315000000000009095e+01
220.5 6.884999999999990905e+01 -4.831999999999993634e+01 2.957000000000016371e+01
221.4 6.050999999999999091e+01 -4.247000000000002728e+01 2.599000000000023647e+01
222.3 5.218000000000006366e+01 -3.661999999999989086e+01 2.241000000000030923e+01
223.2 4.383999999999991815e+01 -3.075999999999999091e+01 1.882000000000016371e+01
224.1 3.550000000000000000e+01 -2.490999999999985448e+01 1.524000000000023647e+01
225 2.716000000000008185e+01 -1.905999999999994543e+01 1.166000000000030923e+01
225.9 2.185999999999989996e+01 -1.533999999999991815e+01 9.390000000000327418e+00
226.8 1.351999999999998181e+01 -9.490000000000009095e+00 5.800000000000181899e+00
227.7 5.180000000000063665e+00 -3.629999999999881766e+00 2.220000000000254659e+00
228.6 4.990000000000009095e+00 -3.500000000000000000e+00 2.140000000000327418e+00
229.5 5.779999999999972715e+00 -4.059999999999945430e+00 2.480000000000018190e+00
230.4 -2.559999999999945430e+00 1.799999999999954525e+00 -1.099999999999909051e+00
231.3 -9.629999999999881766e+00 6.759999999999990905e+00 -4.139999999999872671e+00
232.2 -1.289999999999963620e+00 9.100000000000818545e-01 -5.599999999999454303e-01
233.1 -6.140000000000100044e+00 4.309999999999945430e+00 -2.639999999999872671e+00
234 -1.448000000000001819e+01 1.016000000000008185e+01 -6.219999999999799911e+00
234.9 -2.281999999999993634e+01 1.601999999999998181e+01 -9.809999999999945430e+00
235.8 -3.116000000000008185e+01 2.187000000000011823e+01 -1.338999999999987267e+01
236.7 -3.950000000000000000e+01 2.772000000000002728e+01 -1.696999999999979991e+01
237.6 -3.587999999999988177e+01 2.518000000000006366e+01 -1.541999999999961801e+01
238.5 -3.891000000000008185e+01 2.730999999999994543e+01 -1.671999999999979991e+01
239.4 -4.725000000000000000e+01 3.316000000000008185e+01 -2.029999999999972715e+01
240.3 -5.558999999999991815e+01 3.901999999999998181e+01 -2.387999999999965439e+01
241.2 -6.393000000000006366e+01 4.487000000000011823e+01 -2.746999999999979991e+01
242.1 -5.714000000000010004e+01 4.011000000000012733e+01 -2.454999999999972715e+01
243 -4.879999999999995453e+01 3.425000000000000000e+01 -2.096999999999979991e+01
243.9 -4.046000000000003638e+01 2.840000000000009095e+01 -1.738999999999987267e+01
244.8 -3.211999999999989086e+01 2.254999999999995453e+01 -1.379999999999972715e+01
245.7 -2.377999999999997272e+01 1.669000000000005457e+01 -1.021999999999979991e+01
246.6 -1.545000000000004547e+01 1.084000000000014552e+01 -6.639999999999872671e+00
247.5 -7.109999999999899956e+00 4.990000000000009095e+00 -3.059999999999945430e+00
248.4 1.230000000000018190e+00 -8.699999999998908606e-01 5.300000000002000888e-01
249.3 9.569999999999936335e+00 -6.720000000000027285e+00 4.110000000000127329e+00
250.2 1.920000000000072760e+00 -1.349999999999909051e+00 8.200000000001637090e-01
251.1 -6.420000000000072760e+00 4.500000000000000000e+00 -2.759999999999763531e+00
252 -1.130999999999994543e+01 7.940000000000054570e+00 -4.859999999999672582e+00
252.9 -2.970000000000027285e+00 2.090000000000145519e+00 -1.279999999999745341e+00
253.8 5.370000000000118234e+00 -3.769999999999981810e+00 2.300000000000181899e+00
254.7 1.371000000000003638e+01 -9.619999999999890861e+00 5.880000000000109139e+00
255.6 2.024000000000000909e+01 -1.420000000000004547e+01 8.690000000000054570e+00
256.5 1.192000000000007276e+01 -8.359999999999899956e+00 5.110000000000127329e+00
257.4 2.025999999999999091e+01 -1.422000000000002728e+01 8.700000000000272848e+00
258.3 2.859999999999990905e+01 -2.006999999999993634e+01 1.228000000000020009e+01
259.2 3.694000000000005457e+01 -2.591999999999984539e+01 1.586000000000012733e+01
260.1 4.527999999999997272e+01 -3.176999999999998181e+01 1.944000000000005457e+01
261 5.362000000000011823e+01 -3.762999999999988177e+01 2.303000000000020009e+01
261.9 6.196000000000003638e+01 -4.348000000000001819e+01 2.661000000000012733e+01
262.8 7.028999999999996362e+01 -4.932999999999992724e+01 3.019000000000005457e+01
263.7 7.256999999999993634e+01 -5.092999999999983629e+01 3.117000000000007276e+01
264.6 6.423000000000001819e+01 -4.507999999999992724e+01 2.759000000000014552e+01
265.5 7.133999999999991815e+01 -5.006999999999993634e+01 3.064000000000032742e+01
266.4 7.968000000000006366e+01 -5.591999999999984539e+01 3.422000000000025466e+01
267.3 8.801999999999998181e+01 -6.177999999999997272e+01 3.781000000000040018e+01
268.2 9.635999999999989996e+01 -6.762999999999988177e+01 4.139000000000032742e+01
269.1 1.047000000000000455e+02 -7.348000000000001819e+01 4.497000000000025466e+01
270 1.130399999999999636e+02 -7.932999999999992724e+01 4.855000000000018190e+01
270.9 1.213800000000001091e+02 -8.519000000000005457e+01 5.213000000000010914e+01
271.8 1.254500000000000455e+02 -8.803999999999996362e+01 5.388000000000010914e+01
272.7 1.327200000000000273e+02 -9.313999999999987267e+01 5.700000000000000000e+01
273.6 1.410599999999999454e+02 -9.899000000000000909e+01 6.058000000000038199e+01
274.5 1.343499999999999091e+02 -9.428999999999996362e+01 5.771000000000003638e+01
275.4 1.260099999999999909e+02 -8.844000000000005457e+01 5.412000000000034561e+01
276.3 1.176700000000000728e+02 -8.257999999999992724e+01 5.054000000000041837e+01
277.2 1.093299999999999272e+02 -7.673000000000001819e+01 4.696000000000003638e+01
278.1 1.011600000000000819e+02 -7.099000000000000909e+01 4.345000000000027285e+01
279 1.094900000000000091e+02 -7.683999999999991815e+01 4.703000000000020009e+01
279.9 1.178299999999999272e+02 -8.270000000000004547e+01 5.061000000000012733e+01
280.8 1.261700000000000728e+02 -8.854999999999995453e+01 5.419000000000005457e+01
281.7 1.345099999999999909e+02 -9.439999999999986358e+01 5.776999999999998181e+01
282.6 1.374600000000000364e+02 -9.647000000000002728e+01 5.904000000000041837e+01
283.5 1.368299999999999272e+02 -9.602999999999997272e+01 5.876999999999998181e+01
284.4 1.451700000000000728e+02 -1.018799999999998818e+02 6.235000000000036380e+01
285.3 1.515199999999999818e+02 -1.063399999999999181e+02 6.508000000000038199e+01
286.2 1.431800000000000637e+02 -1.004900000000000091e+02 6.150000000000000000e+01
287.1 1.484200000000000728e+02 -1.041599999999998545e+02 6.375000000000000000e+01
288 1.521099999999999000e+02 -1.067500000000000000e+02 6.533000000000038199e+01
288.9 1.561099999999999000e+02 -1.095599999999999454e+02 6.705000000000018190e+01
289.8 1.644500000000000455e+02 -1.154099999999998545e+02 7.063000000000010914e+01
290.7 1.727899999999999636e+02 -1.212599999999999909e+02 7.422000000000025466e+01
291.6 1.811300000000001091e+02 -1.271199999999998909e+02 7.780000000000018190e+01
292.5 1.894700000000000273e+02 -1.329700000000000273e+02 8.138000000000010914e+01
293.4 1.978099999999999454e+02 -1.388199999999999363e+02 8.496000000000003638e+01
294.3 2.061500000000000909e+02 -1.446799999999998363e+02 8.854000000000041837e+01
295.2 2.144900000000000091e+02 -1.505299999999999727e+02 9.213000000000010914e+01
296.1 2.228299999999999272e+02 -1.563799999999998818e+02 9.571000000000003638e+01
297 2.311700000000000728e+02 -1.622300000000000182e+02 9.929000000000041837e+01
297.9 2.395099999999999909e+02 -1.680899999999999181e+02 1.028700000000003456e+02
298.8 2.324900000000000091e+02 -1.631599999999998545e+02 9.986000000000012733e+01
299.7 2.283199999999999363e+02 -1.602400000000000091e+02 9.807000000000016371e+01
300.6 2.199800000000000182e+02 -1.543799999999998818e+02 9.449000000000023647e+01
301.5 2.116400000000001000e+02 -1.485299999999999727e+02 9.090000000000009095e+01
302.4 2.032999999999999545e+02 -1.426799999999998363e+02 8.732000000000016371e+01
303.3 1.949600000000000364e+02 -1.368299999999999272e+02 8.374000000000023647e+01
304.2 1.866200000000001182e+02 -1.309700000000000273e+02 8.016000000000030923e+01
305.1 1.782799999999999727e+02 -1.251199999999998909e+02 7.657000000000016371e+01
306 1.819100000000000819e+02 -1.276699999999998454e+02 7.813000000000010914e+01
306.9 1.902500000000000000e+02 -1.335199999999999818e+02 8.172000000000025466e+01
307.8 1.985899999999999181e+02 -1.393699999999998909e+02 8.530000000000018190e+01
308.7 1.926800000000000637e+02 -1.352200000000000273e+02 8.276000000000021828e+01
309.6 1.843399999999999181e+02 -1.293699999999998909e+02 7.918000000000029104e+01
310.5 1.760000000000000000e+02 -1.235199999999999818e+02 7.559000000000014552e+01
311.4 1.812400000000000091e+02 -1.272000000000000455e+02 7.785000000000036380e+01
312.3 1.895799999999999272e+02 -1.330499999999999545e+02 8.143000000000029104e+01
313.2 1.979200000000000728e+02 -1.388999999999998636e+02 8.501000000000021828e+01
314.1 2.062599999999999909e+02 -1.447599999999999909e+02 8.859000000000014552e+01
315 1.998499999999999091e+02 -1.402599999999999909e+02 8.584000000000014552e+01
315.9 1.915199999999999818e+02 -1.344099999999998545e+02 8.226000000000021828e+01
316.8 1.831800000000000637e+02 -1.285499999999999545e+02 7.868000000000029104e+01
317.7 1.748399999999999181e+02 -1.227000000000000455e+02 7.509000000000014552e+01
318.6 1.665000000000000000e+02 -1.168499999999999091e+02 7.151000000000021828e+01
319.5 1.581600000000000819e+02 -1.109900000000000091e+02 6.793000000000029104e+01
320.4 1.498199999999999363e+02 -1.051399999999998727e+02 6.435000000000036380e+01
321.3 1.414800000000000182e+02 -9.928999999999996362e+01 6.076999999999998181e+01
322.2 1.331400000000001000e+02 -9.344000000000005457e+01 5.718000000000029104e+01
323.1 1.247999999999999545e+02 -8.757999999999992724e+01 5.360000000000036380e+01
324 1.164600000000000364e+02 -8.173000000000001819e+01 5.001999999999998181e+01
324.9 1.081200000000001182e+02 -7.587999999999988177e+01 4.644000000000005457e+01
325.8 9.977999999999997272e+01 -7.001999999999998181e+01 4.285000000000036380e+01
326.7 1.024300000000000637e+02 -7.188999999999987267e+01 4.399000000000023647e+01
327.6 1.107699999999999818e+02 -7.774000000000000909e+01 4.758000000000038199e+01
328.5 1.191099999999999000e+02 -8.358999999999991815e+01 5.116000000000030923e+01
329.4 1.274500000000000455e+02 -8.945000000000004547e+01 5.474000000000023647e+01
330.3 1.357899999999999636e+02 -9.529999999999995453e+01 5.832000000000016371e+01
331.2 1.441300000000001091e+02 -1.011499999999998636e+02 6.191000000000030923e+01
332.1 1.524700000000000273e+02 -1.070000000000000000e+02 6.549000000000023647e+01
333 1.608099999999999454e+02 -1.128599999999999000e+02 6.907000000000016371e+01
333.9 1.691500000000000909e+02 -1.187100000000000364e+02 7.265000000000009095e+01
334.8 1.774900000000000091e+02 -1.245599999999999454e+02 7.623000000000001819e+01
335.7 1.858299999999999272e+02 -1.304199999999998454e+02 7.982000000000016371e+01
336.6 1.941700000000000728e+02 -1.362699999999999818e+02 8.340000000000009095e+01
337.5 2.025099999999999909e+02 -1.421199999999998909e+02 8.698000000000001819e+01
338.4 2.108499999999999091e+02 -1.479800000000000182e+02 9.056000000000040018e+01
339.3 2.191900000000000546e+02 -1.538299999999999272e+02 9.415000000000009095e+01
340.2 2.275299999999999727e+02 -1.596799999999998363e+02 9.773000000000001819e+01
341.1 2.358700000000001182e+02 -1.655299999999999727e+02 1.013100000000004002e+02
342 2.442100000000000364e+02 -1.713899999999998727e+02 1.048900000000003274e+02
342.9 2.392699999999999818e+02 -1.679199999999998454e+02 1.027699999999999818e+02
343.8 2.309300000000000637e+02 -1.620699999999999363e+02 9.919000000000005457e+01
344.7 2.225899999999999181e+02 -1.562200000000000273e+02 9.561000000000012733e+01
345.6 2.274200000000000728e+02 -1.596099999999999000e+02 9.768000000000029104e+01
346.5 2.190799999999999272e+02 -1.537500000000000000e+02 9.410000000000036380e+01
347.4 2.258199999999999363e+02 -1.584800000000000182e+02 9.699000000000023647e+01
348.3 2.196600000000000819e+02 -1.541599999999998545e+02 9.435000000000036380e+01
349.2 2.113199999999999363e+02 -1.483099999999999454e+02 9.076999999999998181e+01
350.1 2.029800000000000182e+02 -1.424500000000000455e+02 8.718000000000029104e+01
351 2.055499999999999545e+02 -1.442599999999999909e+02 8.829000000000041837e+01
351.9 2.091200000000001182e+02 -1.467599999999999909e+02 8.982000000000016371e+01
352.8 2.125299999999999727e+02 -1.491599999999998545e+02 9.129000000000041837e+01
353.7 2.208700000000001182e+02 -1.550099999999999909e+02 9.487000000000034561e+01
354.6 2.292100000000000364e+02 -1.608599999999999000e+02 9.845000000000027285e+01
355.5 2.375499999999999545e+02 -1.667200000000000273e+02 1.020300000000002001e+02
356.4 2.458900000000001000e+02 -1.725699999999999363e+02 1.056200000000003456e+02
357.3 2.542300000000000182e+02 -1.784199999999998454e+02 1.092000000000002728e+02
358.2 2.625699999999999363e+02 -1.842799999999999727e+02 1.127800000000002001e+02
359.1 2.709100000000000819e+02 -1.901299999999998818e+02 1.163600000000001273e+02
360 2.792500000000000000e+02 -1.959800000000000182e+02 1.199500000000002728e+02
360.9 2.875899999999999181e+02 -2.018299999999999272e+02 1.235300000000002001e+02
361.8 2.959300000000000637e+02 -2.076900000000000546e+02 1.271100000000001273e+02
362.7 3.042699999999999818e+02 -2.135399999999999636e+02 1.306900000000000546e+02
363.6 3.126099999999999000e+02 -2.193899999999998727e+02 1.342699999999999818e+02
364.5 3.209500000000000455e+02 -2.252500000000000000e+02 1.378600000000001273e+02
365.4 3.292899999999999636e+02 -2.310999999999999091e+02 1.414400000000000546e+02
366.3 3.376300000000001091e+02 -2.369500000000000455e+02 1.450199999999999818e+02
367.2 3.459700000000000273e+02 -2.427999999999999545e+02 1.486000000000003638e+02
368.1 3.543099999999999454e+02 -2.486599999999998545e+02 1.521900000000000546e+02
369 3.626500000000000909e+02 -2.545099999999999909e+02 1.557699999999999818e+02
369.9 3.709900000000000091e+02 -2.603599999999999000e+02 1.593500000000003638e+02
370.8 3.715399999999999636e+02 -2.607500000000000000e+02 1.595900000000001455e+02
371.7 3.632000000000000455e+02 -2.548999999999998636e+02 1.560000000000000000e+02
372.6 3.548599999999999000e+02 -2.490399999999999636e+02 1.524200000000000728e+02
373.5 3.465199999999999818e+02 -2.431900000000000546e+02 1.488400000000001455e+02
374.4 3.524000000000000909e+02 -2.473199999999999363e+02 1.513700000000003456e+02
375.3 3.530399999999999636e+02 -2.477699999999999818e+02 1.516400000000003274e+02
376.2 3.512400000000000091e+02 -2.465000000000000000e+02 1.508700000000003456e+02
377.1 3.595799999999999272e+02 -2.523599999999999000e+02 1.544500000000002728e+02
378 3.519700000000000273e+02 -2.470099999999999909e+02 1.511800000000002910e+02
378.9 3.436300000000001091e+02 -2.411599999999998545e+02 1.476000000000003638e+02
379.8 3.352899999999999636e+02 -2.353099999999999454e+02 1.440100000000002183e+02
380.7 3.269500000000000455e+02 -2.294500000000000455e+02 1.404300000000002910e+02
381.6 3.186099999999999000e+02 -2.235999999999999091e+02 1.368500000000003638e+02
382.5 3.102699999999999818e+02 -2.177500000000000000e+02 1.332699999999999818e+02
383.4 3.159300000000000637e+02 -2.217200000000000273e+02 1.357000000000002728e+02
384.3 3.240399999999999636e+02 -2.274199999999998454e+02 1.391800000000002910e+02
385.2 3.157000000000000455e+02 -2.215599999999999454e+02 1.356000000000003638e+02
386.1 3.073599999999999000e+02 -2.157100000000000364e+02 1.320199999999999818e+02
387 2.990199999999999818e+02 -2.098599999999999000e+02 1.284400000000000546e+02
387.9 2.906800000000000637e+02 -2.040000000000000000e+02 1.248600000000001273e+02
388.8 2.983900000000001000e+02 -2.094099999999998545e+02 1.281700000000000728e+02
389.7 3.067300000000000182e+02 -2.152699999999999818e+02 1.317500000000000000e+02
390.6 3.150699999999999363e+02 -2.211199999999998909e+02 1.353300000000003820e+02
391.5 3.160999999999999091e+02 -2.218399999999999181e+02 1.357699999999999818e+02
392.4 3.174600000000000364e+02 -2.227999999999999545e+02 1.363600000000001273e+02
393.3 3.257999999999999545e+02 -2.286499999999998636e+02 1.399400000000000546e+02
394.2 3.341400000000001000e+02 -2.345099999999999909e+02 1.435199999999999818e+02
395.1 3.424800000000000182e+02 -2.403599999999999000e+02 1.471100000000001273e+02
396 3.508199999999999363e+02 -2.462100000000000364e+02 1.506900000000000546e+02
396.9 3.591600000000000819e+02 -2.520599999999999454e+02 1.542699999999999818e+02
397.8 3.675000000000000000e+02 -2.579199999999998454e+02 1.578500000000003638e+02
398.7 3.639900000000000091e+02 -2.554500000000000455e+02 1.563400000000001455e+02
399.6 3.696100000000000136e+02 -2.593899999999998727e+02 1.587600000000002183e+02
400.5 3.779500000000000455e+02 -2.652500000000000000e+02 1.623400000000001455e+02
401.4 3.862899999999999636e+02 -2.710999999999999091e+02 1.659200000000000728e+02
402.3 3.946259999999999764e+02 -2.769499999999998181e+02 1.695000000000000000e+02
403.2 4.029660000000000082e+02 -2.828099999999999454e+02 1.730800000000003820e+02
404.1 4.113050000000000637e+02 -2.886599999999998545e+02 1.766700000000000728e+02
405 4.196449999999999818e+02 -2.945099999999997635e+02 1.802500000000000000e+02
405.9 4.279850000000000136e+02 -3.003600000000001273e+02 1.838300000000003820e+02
406.8 4.363239999999999554e+02 -3.062199999999997999e+02 1.874100000000003092e+02
407.7 4.446639999999999873e+02 -3.120700000000001637e+02 1.910000000000000000e+02
408.6 4.530040000000000191e+02 -3.179200000000000728e+02 1.945800000000003820e+02
409.5 4.569360000000000355e+02 -3.206799999999998363e+02 1.962699999999999818e+02
410.4 4.485960000000000036e+02 -3.148299999999999272e+02 1.926900000000000546e+02
411.3 4.402559999999999718e+02 -3.089800000000000182e+02 1.891000000000003638e+02
412.2 4.366800000000000637e+02 -3.064699999999997999e+02 1.875700000000001637e+02
413.1 4.450190000000000055e+02 -3.123200000000001637e+02 1.911500000000000909e+02
414 4.435170000000000528e+02 -3.112599999999997635e+02 1.905000000000000000e+02
414.9 4.436749999999999545e+02 -3.113800000000001091e+02 1.905700000000001637e+02
415.8 4.520140000000000100e+02 -3.172300000000000182e+02 1.941500000000000909e+02
416.7 4.603540000000000418e+02 -3.230799999999999272e+02 1.977400000000002365e+02
417.6 4.686939999999999600e+02 -3.289299999999998363e+02 2.013200000000001637e+02
418.5 4.770339999999999918e+02 -3.347899999999999636e+02 2.049000000000000909e+02
419.4 4.853730000000000473e+02 -3.406399999999998727e+02 2.084800000000000182e+02
420.3 4.925209999999999582e+02 -3.456599999999998545e+02 2.115500000000001819e+02
421.2 4.841820000000000164e+02 -3.397999999999997272e+02 2.079700000000002547e+02
422.1 4.835360000000000582e+02 -3.393499999999999091e+02 2.076900000000000546e+02
423 4.918759999999999764e+02 -3.451999999999998181e+02 2.112800000000002001e+02
423.9 5.002150000000000318e+02 -3.510599999999999454e+02 2.148600000000001273e+02
424.8 5.085550000000000637e+02 -3.569099999999998545e+02 2.184400000000000546e+02
425.7 5.168949999999999818e+02 -3.627599999999997635e+02 2.220199999999999818e+02
426.6 5.181370000000000573e+02 -3.636300000000001091e+02 2.225600000000004002e+02
427.5 5.144610000000000127e+02 -3.610499999999997272e+02 2.209800000000000182e+02
428.4 5.228010000000000446e+02 -3.669099999999998545e+02 2.245600000000004002e+02
429.3 5.311399999999999864e+02 -3.727599999999997635e+02 2.281400000000003274e+02
430.2 5.394800000000000182e+02 -3.786100000000001273e+02 2.317200000000002547e+02
431.1 5.415570000000000164e+02 -3.800700000000001637e+02 2.326200000000003456e+02
432 5.469930000000000518e+02 -3.838899999999998727e+02 2.349500000000002728e+02
432.9 5.553319999999999936e+02 -3.897399999999997817e+02 2.385300000000002001e+02
433.8 5.636720000000000255e+02 -3.955900000000001455e+02 2.421100000000001273e+02
434.7 5.593899999999999864e+02 -3.925900000000001455e+02 2.402800000000002001e+02
435.6 5.510510000000000446e+02 -3.867300000000000182e+02 2.366900000000000546e+02
436.5 5.485810000000000173e+02 -3.850000000000000000e+02 2.356300000000001091e+02
437.4 5.569210000000000491e+02 -3.908499999999999091e+02 2.392100000000000364e+02
438.3 5.644370000000000118e+02 -3.961300000000001091e+02 2.424400000000000546e+02
439.2 5.560969999999999800e+02 -3.902699999999999818e+02 2.388600000000001273e+02
440.1 5.548210000000000264e+02 -3.893800000000001091e+02 2.383100000000004002e+02
441 5.631610000000000582e+02 -3.952300000000000182e+02 2.419000000000000909e+02
441.9 5.715000000000000000e+02 -4.010799999999999272e+02 2.454800000000000182e+02
442.8 5.798400000000000318e+02 -4.069400000000000546e+02 2.490600000000004002e+02
443.7 5.881800000000000637e+02 -4.127899999999999636e+02 2.526400000000003274e+02
444.6 5.965190000000000055e+02 -4.186399999999998727e+02 2.562200000000002547e+02
445.5 6.039060000000000628e+02 -4.238299999999999272e+02 2.594000000000000909e+02
446.4 5.955660000000000309e+02 -4.179699999999997999e+02 2.558100000000004002e+02
447.3 5.872259999999999991e+02 -4.121199999999998909e+02 2.522300000000000182e+02
448.2 5.788859999999999673e+02 -4.062699999999999818e+02 2.486500000000000909e+02
449.1 5.705470000000000255e+02 -4.004200000000000728e+02 2.450700000000001637e+02
450 5.622069999999999936e+02 -3.945599999999999454e+02 2.414900000000002365e+02
