# Supplementary material for: A geometric criterion for the optimal spreading of active polymers in porous media
Source: Nat Commun. 2021 Dec 6;12:7088. doi: 10.1038/s41467-021-26942-0 (PMC8648790; doi:10.1038/s41467-021-26942-0)
Supplement: Supplementary file 2 — Source Data [file 41467_2021_26942_MOESM2_ESM.zip › Source_Data/fig_6/trajectories_RR/trajectory_0.txt]

# time, x, y, z
0 0.000000000000000000e+00 0.000000000000000000e+00 0.000000000000000000e+00
0.9 -5.800000000000181899e+00 9.059999999999490683e+00 -9.679999999999608917e-01
1.8 -9.529999999999745341e+00 1.488000000000010914e+01 -1.590000000000031832e+00
2.7 -3.730000000000472937e+00 5.819999999999708962e+00 -6.219999999999572537e-01
3.6 2.069999999999708962e+00 -3.240000000000691216e+00 3.460000000000036380e-01
4.5 7.869999999999890861e+00 -1.230000000000018190e+01 1.313999999999964530e+00
5.4 4.539999999999963620e+00 -7.100000000000363798e+00 7.590000000000145519e-01
6.3 6.430000000000291038e+00 -1.005000000000018190e+01 1.073999999999955435e+00
7.2 3.890000000000327418e+00 -6.079999999999927240e+00 6.490000000000009095e-01
8.1 3.250000000000000000e+00 -5.079999999999927240e+00 5.430000000000063665e-01
9 6.099999999999454303e+00 -9.539999999999963620e+00 1.019000000000005457e+00
9.9 3.000000000001818989e-01 -4.800000000004729372e-01 5.100000000004456524e-02
10.8 -5.489999999999781721e+00 8.579999999999927240e+00 -9.170000000000300133e-01
11.7 -4.539999999999963620e+00 7.090000000000145519e+00 -7.569999999999481588e-01
12.6 -6.270000000000436557e+00 9.799999999999272404e+00 -1.046000000000049113e+00
13.5 -1.206999999999970896e+01 1.885999999999967258e+01 -2.014000000000010004e+00
14.4 -9.949999999999818101e+00 1.554999999999927240e+01 -1.660999999999944521e+00
15.3 -4.159999999999854481e+00 6.489999999999781721e+00 -6.929999999999836291e-01
16.2 1.640000000000327418e+00 -2.570000000000618456e+00 2.749999999999772626e-01
17.1 7.439999999999599822e+00 -1.163000000000010914e+01 1.243000000000051841e+00
18 1.323999999999978172e+01 -2.069000000000050932e+01 2.211000000000012733e+00
18.9 1.903999999999996362e+01 -2.975000000000000000e+01 3.177999999999997272e+00
19.8 1.906999999999970896e+01 -2.980000000000018190e+01 3.183999999999969077e+00
20.7 1.326999999999952706e+01 -2.074000000000069122e+01 2.216000000000008185e+00
21.6 7.470000000000254659e+00 -1.168000000000029104e+01 1.248000000000047294e+00
22.5 1.670000000000072760e+00 -2.619999999999890861e+00 2.799999999999727152e-01
23.4 -2.440000000000509317e+00 3.819999999999708962e+00 -4.080000000000154614e-01
24.3 1.970000000000254659e+00 -3.079999999999927240e+00 3.289999999999508873e-01
25.2 -3.829999999999927240e+00 5.979999999999563443e+00 -6.390000000000100044e-01
26.1 -9.630000000000109139e+00 1.503999999999996362e+01 -1.606999999999970896e+00
27 -1.542000000000007276e+01 2.409999999999945430e+01 -2.573999999999955435e+00
27.9 -2.122000000000025466e+01 3.315999999999985448e+01 -3.542000000000030013e+00
28.8 -1.911999999999989086e+01 2.986999999999989086e+01 -3.191000000000030923e+00
29.7 -1.331999999999970896e+01 2.080999999999949068e+01 -2.222999999999956344e+00
30.6 -7.520000000000436557e+00 1.175000000000000000e+01 -1.255999999999971806e+00
31.5 -6.199999999999818101e+00 9.679999999999381544e+00 -1.033999999999991815e+00
32.4 -1.200000000000000000e+01 1.873999999999978172e+01 -2.001999999999952706e+00
33.3 -8.079999999999927240e+00 1.263000000000010914e+01 -1.349000000000046384e+00
34.2 -2.289999999999963620e+00 3.569999999999708962e+00 -3.809999999999718057e-01
35.1 3.510000000000218279e+00 -5.490000000000691216e+00 5.869999999999890861e-01
36 9.309999999999490683e+00 -1.455000000000018190e+01 1.555000000000063665e+00
36.9 1.510999999999967258e+01 -2.361000000000058208e+01 2.523000000000024556e+00
37.8 2.090999999999985448e+01 -3.267000000000007276e+01 3.490999999999985448e+00
38.7 2.669999999999981810e+01 -4.173000000000047294e+01 4.459000000000060027e+00
39.6 3.250000000000000000e+01 -5.078999999999996362e+01 5.427000000000020918e+00
40.5 3.830000000000018190e+01 -5.985000000000036380e+01 6.394000000000005457e+00
41.4 4.409999999999945430e+01 -6.890999999999985448e+01 7.361999999999966349e+00
42.3 4.675000000000000000e+01 -7.306000000000040018e+01 7.805000000000063665e+00
43.2 4.094999999999981810e+01 -6.400000000000000000e+01 6.836999999999989086e+00
44.1 3.515999999999985448e+01 -5.494000000000050932e+01 5.870000000000004547e+00
45 3.928999999999996362e+01 -6.140000000000054570e+01 6.560000000000059117e+00
45.9 4.509000000000014552e+01 -7.046000000000003638e+01 7.528000000000020009e+00
46.8 4.917000000000007276e+01 -7.684000000000014552e+01 8.209000000000060027e+00
47.7 5.497000000000025466e+01 -8.590000000000054570e+01 9.177000000000020918e+00
48.6 6.076999999999952706e+01 -9.496000000000003638e+01 1.014499999999998181e+01
49.5 5.819999999999981810e+01 -9.095000000000072760e+01 9.716999999999984539e+00
50.4 6.400000000000000000e+01 -1.000100000000002183e+02 1.068500000000005912e+01
51.3 6.980000000000018190e+01 -1.090700000000006185e+02 1.165300000000002001e+01
52.2 7.559999999999945430e+01 -1.181400000000003274e+02 1.262099999999998090e+01
53.1 7.365999999999985448e+01 -1.151100000000005821e+02 1.229800000000000182e+01
54 6.786999999999989086e+01 -1.060500000000001819e+02 1.133000000000004093e+01
54.9 6.206999999999970896e+01 -9.699000000000069122e+01 1.036199999999996635e+01
55.8 5.626999999999952706e+01 -8.793000000000029104e+01 9.394000000000005457e+00
56.7 5.047000000000025466e+01 -7.886999999999989086e+01 8.426000000000044565e+00
57.6 4.467000000000007276e+01 -6.981000000000040018e+01 7.457999999999969987e+00
58.5 3.888000000000010914e+01 -6.075000000000000000e+01 6.490000000000009095e+00
59.4 3.455000000000018190e+01 -5.400000000000000000e+01 5.769000000000005457e+00
60.3 4.002999999999974534e+01 -6.256000000000040018e+01 6.682999999999992724e+00
61.2 4.293999999999959982e+01 -6.710000000000036380e+01 7.168999999999982720e+00
62.1 4.789000000000032742e+01 -7.484000000000014552e+01 7.995999999999980901e+00
63 5.368999999999959982e+01 -8.390000000000054570e+01 8.964000000000055479e+00
63.9 5.948999999999978172e+01 -9.296000000000003638e+01 9.932000000000016371e+00
64.8 6.528999999999996362e+01 -1.020200000000004366e+02 1.089999999999997726e+01
65.7 7.109000000000014552e+01 -1.110799999999999272e+02 1.186800000000005184e+01
66.6 7.688000000000010914e+01 -1.201400000000003274e+02 1.283600000000001273e+01
67.5 7.710999999999967258e+01 -1.204900000000006912e+02 1.287300000000004729e+01
68.4 7.130999999999949068e+01 -1.114300000000002910e+02 1.190499999999997272e+01
69.3 6.988000000000010914e+01 -1.091900000000005093e+02 1.166600000000005366e+01
70.2 7.567000000000007276e+01 -1.182500000000000000e+02 1.263400000000001455e+01
71.1 8.147000000000025466e+01 -1.273200000000006185e+02 1.360199999999997544e+01
72 8.726999999999952706e+01 -1.363800000000001091e+02 1.457000000000005002e+01
72.9 8.848999999999978172e+01 -1.382800000000006548e+02 1.477300000000002456e+01
73.8 8.268999999999959982e+01 -1.292200000000002547e+02 1.380500000000006366e+01
74.7 7.689000000000032742e+01 -1.201599999999998545e+02 1.283699999999998909e+01
75.6 7.109000000000014552e+01 -1.111000000000003638e+02 1.186900000000002819e+01
76.5 6.530000000000018190e+01 -1.020399999999999636e+02 1.090099999999995362e+01
77.4 6.434999999999945430e+01 -1.005600000000004002e+02 1.074300000000005184e+01
78.3 7.014999999999963620e+01 -1.096199999999998909e+02 1.171100000000001273e+01
79.2 7.593999999999959982e+01 -1.186800000000002910e+02 1.267899999999997362e+01
80.1 8.173999999999978172e+01 -1.277400000000006912e+02 1.364700000000004820e+01
81 8.753999999999996362e+01 -1.368000000000001819e+02 1.461400000000003274e+01
81.9 9.334000000000014552e+01 -1.458600000000005821e+02 1.558199999999999363e+01
82.8 9.914000000000032742e+01 -1.549200000000000728e+02 1.654999999999995453e+01
83.7 1.049300000000002910e+02 -1.639800000000004729e+02 1.751800000000002910e+01
84.6 1.107299999999995634e+02 -1.730399999999999636e+02 1.848599999999999000e+01
85.5 1.165299999999997453e+02 -1.821000000000003638e+02 1.945399999999995089e+01
86.4 1.223299999999999272e+02 -1.911599999999998545e+02 2.042200000000002547e+01
87.3 1.281300000000001091e+02 -2.002200000000002547e+02 2.138999999999998636e+01
88.2 1.339200000000000728e+02 -2.092800000000006548e+02 2.235800000000006094e+01
89.1 1.397200000000002547e+02 -2.183400000000001455e+02 2.332600000000002183e+01
90 1.343499999999994543e+02 -2.099400000000005093e+02 2.242799999999999727e+01
90.9 1.378900000000003274e+02 -2.154800000000004729e+02 2.302099999999995816e+01
91.8 1.436899999999995998e+02 -2.245399999999999636e+02 2.398900000000003274e+01
92.7 1.494899999999997817e+02 -2.336000000000003638e+02 2.495699999999999363e+01
93.6 1.552899999999999636e+02 -2.426599999999998545e+02 2.592499999999995453e+01
94.5 1.610900000000001455e+02 -2.517200000000002547e+02 2.689200000000005275e+01
95.4 1.607299999999995634e+02 -2.511700000000000728e+02 2.683299999999996999e+01
96.3 1.549300000000002910e+02 -2.421100000000005821e+02 2.586500000000000909e+01
97.2 1.593000000000001819e+02 -2.489400000000005093e+02 2.659500000000002728e+01
98.1 1.540799999999999272e+02 -2.407700000000004366e+02 2.572199999999997999e+01
99 1.482799999999997453e+02 -2.317100000000000364e+02 2.475400000000001910e+01
99.9 1.424799999999995634e+02 -2.226500000000005457e+02 2.378600000000005821e+01
100.8 1.366800000000002910e+02 -2.135900000000001455e+02 2.281799999999998363e+01
101.7 1.308800000000001091e+02 -2.045300000000006548e+02 2.185000000000002274e+01
102.6 1.250900000000001455e+02 -1.954700000000002547e+02 2.088200000000006185e+01
103.5 1.192899999999999636e+02 -1.864099999999998545e+02 1.991499999999996362e+01
104.4 1.134899999999997817e+02 -1.773500000000003638e+02 1.894700000000000273e+01
105.3 1.076899999999995998e+02 -1.682899999999999636e+02 1.797900000000004184e+01
106.2 1.018900000000003274e+02 -1.592300000000004729e+02 1.701099999999996726e+01
107.1 1.034399999999995998e+02 -1.616400000000003274e+02 1.726900000000000546e+01
108 1.092399999999997817e+02 -1.707000000000007276e+02 1.823699999999996635e+01
108.9 1.150399999999999636e+02 -1.797600000000002183e+02 1.920500000000004093e+01
109.8 1.208299999999999272e+02 -1.888200000000006185e+02 2.017300000000000182e+01
110.7 1.266300000000001091e+02 -1.978800000000001091e+02 2.113999999999998636e+01
111.6 1.324300000000002910e+02 -2.069400000000005093e+02 2.210800000000006094e+01
112.5 1.382299999999995634e+02 -2.160000000000000000e+02 2.307600000000002183e+01
113.4 1.440299999999997453e+02 -2.250600000000004002e+02 2.404399999999998272e+01
114.3 1.498199999999997090e+02 -2.341199999999998909e+02 2.501200000000005730e+01
115.2 1.556199999999998909e+02 -2.431800000000002910e+02 2.598000000000001819e+01
116.1 1.614200000000000728e+02 -2.522400000000006912e+02 2.694799999999997908e+01
117 1.672200000000002547e+02 -2.613000000000001819e+02 2.791600000000005366e+01
117.9 1.730199999999995271e+02 -2.703600000000005821e+02 2.888400000000001455e+01
118.8 1.767799999999997453e+02 -2.762400000000006912e+02 2.951200000000005730e+01
119.7 1.785199999999995271e+02 -2.789700000000002547e+02 2.980299999999999727e+01
120.6 1.843199999999997090e+02 -2.880300000000006548e+02 3.077099999999995816e+01
121.5 1.901199999999998909e+02 -2.970900000000001455e+02 3.173900000000003274e+01
122.4 1.858000000000001819e+02 -2.903500000000003638e+02 3.101900000000000546e+01
123.3 1.800100000000002183e+02 -2.812899999999999636e+02 3.005100000000004457e+01
124.2 1.742100000000000364e+02 -2.722300000000004729e+02 2.908299999999996999e+01
125.1 1.684099999999998545e+02 -2.631700000000000728e+02 2.811500000000000909e+01
126 1.705500000000001819e+02 -2.665100000000002183e+02 2.847199999999997999e+01
126.9 1.763499999999994543e+02 -2.755700000000006185e+02 2.944000000000005457e+01
127.8 1.821499999999996362e+02 -2.846300000000001091e+02 3.040800000000001546e+01
128.7 1.879399999999995998e+02 -2.936900000000005093e+02 3.137599999999997635e+01
129.6 1.937399999999997817e+02 -3.027500000000000000e+02 3.234400000000005093e+01
130.5 1.995399999999999636e+02 -3.118100000000004002e+02 3.331200000000001182e+01
131.4 2.053400000000001455e+02 -3.208699999999998909e+02 3.427999999999997272e+01
132.3 2.067699999999995271e+02 -3.231100000000005821e+02 3.451900000000000546e+01
133.2 2.009700000000002547e+02 -3.140500000000001819e+02 3.355100000000004457e+01
134.1 1.951800000000002910e+02 -3.049900000000006912e+02 3.258299999999996999e+01
135 1.933400000000001455e+02 -3.021300000000001091e+02 3.227700000000004366e+01
135.9 1.991400000000003274e+02 -3.111900000000005093e+02 3.324500000000000455e+01
136.8 2.049399999999995998e+02 -3.202500000000000000e+02 3.421299999999996544e+01
137.7 2.107399999999997817e+02 -3.293100000000004002e+02 3.518100000000004002e+01
138.6 2.165299999999997453e+02 -3.383699999999998909e+02 3.614900000000000091e+01
139.5 2.223299999999999272e+02 -3.474300000000002910e+02 3.711699999999996180e+01
140.4 2.281300000000001091e+02 -3.564900000000006912e+02 3.808500000000003638e+01
141.3 2.339300000000002910e+02 -3.655500000000001819e+02 3.905299999999999727e+01
142.2 2.397299999999995634e+02 -3.746100000000005821e+02 4.001999999999998181e+01
143.1 2.455199999999995271e+02 -3.836700000000000728e+02 4.098800000000005639e+01
144 2.513199999999997090e+02 -3.927300000000004729e+02 4.195600000000001728e+01
144.9 2.571199999999998909e+02 -4.017899999999999636e+02 4.292399999999997817e+01
145.8 2.629200000000000728e+02 -4.108500000000003638e+02 4.389200000000005275e+01
146.7 2.687200000000002547e+02 -4.199099999999998545e+02 4.486000000000001364e+01
147.6 2.745100000000002183e+02 -4.289700000000002547e+02 4.582799999999997453e+01
148.5 2.803099999999994907e+02 -4.380300000000006548e+02 4.679600000000004911e+01
149.4 2.861099999999996726e+02 -4.470900000000001455e+02 4.776400000000001000e+01
150.3 2.832200000000002547e+02 -4.425799999999999272e+02 4.728200000000003911e+01
151.2 2.774300000000002910e+02 -4.335200000000004366e+02 4.631399999999996453e+01
152.1 2.803499999999994543e+02 -4.380799999999999272e+02 4.680200000000002092e+01
153 2.861400000000003274e+02 -4.471400000000003274e+02 4.776999999999998181e+01
153.9 2.919399999999995998e+02 -4.562000000000007276e+02 4.873800000000005639e+01
154.8 2.968299999999999272e+02 -4.638500000000003638e+02 4.955399999999997362e+01
155.7 2.910399999999999636e+02 -4.547899999999999636e+02 4.858600000000001273e+01
156.6 2.899799999999995634e+02 -4.531300000000001091e+02 4.840899999999999181e+01
157.5 2.878999999999996362e+02 -4.498800000000001091e+02 4.806200000000001182e+01
158.4 2.841199999999998909e+02 -4.439800000000004729e+02 4.743200000000001637e+01
159.3 2.783999999999996362e+02 -4.350300000000006548e+02 4.647599999999999909e+01
160.2 2.725999999999994543e+02 -4.259700000000002547e+02 4.550800000000003820e+01
161.1 2.668000000000001819e+02 -4.169099999999998545e+02 4.453999999999996362e+01
162 2.610000000000000000e+02 -4.078500000000003638e+02 4.357200000000000273e+01
162.9 2.551999999999998181e+02 -3.987899999999999636e+02 4.260400000000004184e+01
163.8 2.494099999999998545e+02 -3.897300000000004729e+02 4.163599999999996726e+01
164.7 2.436099999999996726e+02 -3.806700000000000728e+02 4.066800000000000637e+01
165.6 2.378099999999994907e+02 -3.716100000000005821e+02 3.970000000000004547e+01
166.5 2.320100000000002183e+02 -3.625500000000001819e+02 3.873199999999997090e+01
167.4 2.262100000000000364e+02 -3.534900000000006912e+02 3.776499999999998636e+01
168.3 2.204200000000000728e+02 -3.444300000000002910e+02 3.679700000000002547e+01
169.2 2.146199999999998909e+02 -3.353699999999998909e+02 3.582899999999995089e+01
170.1 2.088199999999997090e+02 -3.263100000000004002e+02 3.486099999999999000e+01
171 2.030199999999995271e+02 -3.172500000000000000e+02 3.389300000000002910e+01
171.9 1.972200000000002547e+02 -3.081900000000005093e+02 3.292499999999995453e+01
172.8 1.914200000000000728e+02 -2.991300000000001091e+02 3.195699999999999363e+01
173.7 1.856300000000001091e+02 -2.900700000000006185e+02 3.098900000000003274e+01
174.6 1.798299999999999272e+02 -2.810100000000002183e+02 3.002099999999995816e+01
175.5 1.740299999999997453e+02 -2.719500000000007276e+02 2.905299999999999727e+01
176.4 1.682299999999995634e+02 -2.628900000000003274e+02 2.808500000000003638e+01
177.3 1.624300000000002910e+02 -2.538299999999999272e+02 2.711699999999996180e+01
178.2 1.566400000000003274e+02 -2.447700000000004366e+02 2.614999999999997726e+01
179.1 1.508400000000001455e+02 -2.357100000000000364e+02 2.518200000000001637e+01
180 1.483999999999996362e+02 -2.319000000000005457e+02 2.477499999999997726e+01
180.9 1.541999999999998181e+02 -2.409600000000000364e+02 2.574300000000005184e+01
181.8 1.600000000000000000e+02 -2.500200000000004366e+02 2.671100000000001273e+01
182.7 1.641499999999996362e+02 -2.565200000000004366e+02 2.740499999999997272e+01
183.6 1.583599999999996726e+02 -2.474600000000000364e+02 2.643700000000001182e+01
184.5 1.532299999999995634e+02 -2.394400000000005093e+02 2.558000000000004093e+01
185.4 1.590299999999997453e+02 -2.485000000000000000e+02 2.654800000000000182e+01
186.3 1.648199999999997090e+02 -2.575600000000004002e+02 2.751599999999996271e+01
187.2 1.706199999999998909e+02 -2.666199999999998909e+02 2.848400000000003729e+01
188.1 1.764200000000000728e+02 -2.756800000000002910e+02 2.945199999999999818e+01
189 1.822200000000002547e+02 -2.847400000000006912e+02 3.041999999999995907e+01
189.9 1.880199999999995271e+02 -2.938000000000001819e+02 3.138800000000003365e+01
190.8 1.938099999999994907e+02 -3.028600000000005821e+02 3.235599999999999454e+01
191.7 1.996099999999996726e+02 -3.119200000000000728e+02 3.332399999999995543e+01
192.6 1.971199999999998909e+02 -3.080300000000006548e+02 3.290700000000003911e+01
193.5 1.936700000000000728e+02 -3.026400000000003274e+02 3.233199999999999363e+01
194.4 1.994700000000002547e+02 -3.117000000000007276e+02 3.329999999999995453e+01
195.3 2.052699999999995271e+02 -3.207600000000002183e+02 3.426800000000002910e+01
196.2 2.110599999999994907e+02 -3.298200000000006185e+02 3.523599999999999000e+01
197.1 2.168599999999996726e+02 -3.388800000000001091e+02 3.620399999999995089e+01
198 2.226599999999998545e+02 -3.479400000000005093e+02 3.717100000000004911e+01
198.9 2.284600000000000364e+02 -3.570000000000000000e+02 3.813900000000001000e+01
199.8 2.342600000000002183e+02 -3.660600000000004002e+02 3.910699999999997090e+01
200.7 2.400500000000001819e+02 -3.751199999999998909e+02 4.007500000000004547e+01
201.6 2.438400000000001455e+02 -3.810399999999999636e+02 4.070699999999999363e+01
202.5 2.380399999999999636e+02 -3.719800000000004729e+02 3.974000000000000909e+01
203.4 2.322500000000000000e+02 -3.629200000000000728e+02 3.877200000000004820e+01
204.3 2.300199999999995271e+02 -3.594400000000005093e+02 3.839999999999997726e+01
205.2 2.310500000000001819e+02 -3.610500000000001819e+02 3.857200000000000273e+01
206.1 2.252500000000000000e+02 -3.519900000000006912e+02 3.760400000000004184e+01
207 2.299899999999997817e+02 -3.593900000000003274e+02 3.839499999999998181e+01
207.9 2.357899999999999636e+02 -3.684500000000007276e+02 3.936300000000005639e+01
208.8 2.415900000000001455e+02 -3.775200000000004366e+02 4.033100000000001728e+01
209.7 2.473900000000003274e+02 -3.865799999999999272e+02 4.129899999999997817e+01
210.6 2.531800000000002910e+02 -3.956400000000003274e+02 4.226700000000005275e+01
211.5 2.479099999999998545e+02 -3.874000000000005457e+02 4.138700000000005730e+01
212.4 2.421099999999996726e+02 -3.783400000000001455e+02 4.041899999999998272e+01
213.3 2.363099999999994907e+02 -3.692800000000006548e+02 3.945100000000002183e+01
214.2 2.305199999999995271e+02 -3.602200000000002547e+02 3.848300000000006094e+01
215.1 2.283599999999996726e+02 -3.568500000000003638e+02 3.812400000000002365e+01
216 2.327299999999995634e+02 -3.636700000000000728e+02 3.885199999999997544e+01
216.9 2.352799999999997453e+02 -3.676500000000005457e+02 3.927700000000004366e+01
217.8 2.354200000000000728e+02 -3.678699999999998909e+02 3.930100000000004457e+01
218.7 2.350299999999997453e+02 -3.672700000000004366e+02 3.923599999999999000e+01
219.6 2.381899999999995998e+02 -3.722000000000007276e+02 3.976300000000003365e+01
220.5 2.439799999999995634e+02 -3.812600000000002183e+02 4.073099999999999454e+01
221.4 2.497799999999997453e+02 -3.903200000000006185e+02 4.169899999999995543e+01
222.3 2.555799999999999272e+02 -3.993800000000001091e+02 4.266700000000003001e+01
223.2 2.594099999999998545e+02 -4.053600000000005821e+02 4.330600000000004002e+01
224.1 2.635599999999994907e+02 -4.118500000000003638e+02 4.400000000000000000e+01
225 2.693599999999996726e+02 -4.209099999999998545e+02 4.496799999999996089e+01
225.9 2.751599999999998545e+02 -4.299700000000002547e+02 4.593600000000003547e+01
226.8 2.809600000000000364e+02 -4.390300000000006548e+02 4.690300000000002001e+01
227.7 2.867500000000000000e+02 -4.480900000000001455e+02 4.787099999999998090e+01
228.6 2.925500000000001819e+02 -4.571599999999998545e+02 4.883900000000005548e+01
229.5 2.983499999999994543e+02 -4.662200000000002547e+02 4.980700000000001637e+01
230.4 3.041499999999996362e+02 -4.752800000000006548e+02 5.077499999999997726e+01
231.3 3.099499999999998181e+02 -4.843400000000001455e+02 5.174300000000005184e+01
232.2 3.157399999999997817e+02 -4.934000000000005457e+02 5.271100000000001273e+01
233.1 3.215399999999999636e+02 -5.024600000000000364e+02 5.367899999999997362e+01
234 3.245000000000000000e+02 -5.070799999999999272e+02 5.417300000000000182e+01
234.9 3.303000000000001819e+02 -5.161400000000003274e+02 5.514099999999996271e+01
235.8 3.360999999999994543e+02 -5.252000000000007276e+02 5.610900000000003729e+01
236.7 3.418999999999996362e+02 -5.342600000000002183e+02 5.707699999999999818e+01
237.6 3.476899999999995998e+02 -5.433200000000006185e+02 5.804499999999995907e+01
238.5 3.534899999999997817e+02 -5.523800000000001091e+02 5.901300000000003365e+01
239.4 3.592899999999999636e+02 -5.614400000000005093e+02 5.998099999999999454e+01
240.3 3.645299999999997453e+02 -5.696300000000001091e+02 6.085500000000001819e+01
241.2 3.645999999999994543e+02 -5.697400000000006912e+02 6.086699999999996180e+01
242.1 3.703999999999996362e+02 -5.788000000000001819e+02 6.183500000000003638e+01
243 3.750599999999994907e+02 -5.860799999999999272e+02 6.261199999999996635e+01
243.9 3.692600000000002183e+02 -5.770200000000004366e+02 6.164400000000000546e+01
244.8 3.634600000000000364e+02 -5.679600000000000364e+02 6.067600000000004457e+01
245.7 3.576599999999998545e+02 -5.589000000000005457e+02 5.970900000000006003e+01
246.6 3.518599999999996726e+02 -5.498400000000001455e+02 5.874099999999998545e+01
247.5 3.460699999999997090e+02 -5.407800000000006548e+02 5.777300000000002456e+01
248.4 3.402699999999995271e+02 -5.317200000000002547e+02 5.680500000000006366e+01
249.3 3.344700000000002547e+02 -5.226599999999998545e+02 5.583699999999998909e+01
250.2 3.286700000000000728e+02 -5.136000000000003638e+02 5.486900000000002819e+01
251.1 3.228699999999998909e+02 -5.045399999999999636e+02 5.390099999999995362e+01
252 3.170799999999999272e+02 -4.954800000000004729e+02 5.293299999999999272e+01
252.9 3.112799999999997453e+02 -4.864099999999998545e+02 5.196500000000003183e+01
253.8 3.054799999999995634e+02 -4.773500000000003638e+02 5.099699999999995725e+01
254.7 3.084099999999998545e+02 -4.819400000000005093e+02 5.148699999999996635e+01
255.6 3.142100000000000364e+02 -4.910000000000000000e+02 5.245500000000004093e+01
256.5 3.200100000000002183e+02 -5.000600000000004002e+02 5.342300000000000182e+01
257.4 3.258099999999994907e+02 -5.091199999999998909e+02 5.438999999999998636e+01
258.3 3.315999999999994543e+02 -5.181800000000002910e+02 5.535800000000006094e+01
259.2 3.373999999999996362e+02 -5.272400000000006912e+02 5.632600000000002183e+01
260.1 3.431999999999998181e+02 -5.363000000000001819e+02 5.729399999999998272e+01
261 3.490000000000000000e+02 -5.453600000000005821e+02 5.826200000000005730e+01
261.9 3.548000000000001819e+02 -5.544200000000000728e+02 5.923000000000001819e+01
262.8 3.605900000000001455e+02 -5.634800000000004729e+02 6.019799999999997908e+01
263.7 3.605799999999999272e+02 -5.634600000000000364e+02 6.019700000000000273e+01
264.6 3.626300000000001091e+02 -5.666500000000005457e+02 6.053700000000003456e+01
265.5 3.632899999999999636e+02 -5.677000000000007276e+02 6.064900000000000091e+01
266.4 3.575000000000000000e+02 -5.586400000000003274e+02 5.968100000000004002e+01
267.3 3.584499999999998181e+02 -5.601199999999998909e+02 5.984000000000003183e+01
268.2 3.642500000000000000e+02 -5.691800000000002910e+02 6.080799999999999272e+01
269.1 3.700399999999999636e+02 -5.782500000000000000e+02 6.177599999999995362e+01
270 3.758400000000001455e+02 -5.873100000000004002e+02 6.274400000000002819e+01
270.9 3.816400000000003274e+02 -5.963699999999998909e+02 6.371100000000001273e+01
271.8 3.874399999999995998e+02 -6.054300000000002910e+02 6.467899999999997362e+01
272.7 3.932399999999997817e+02 -6.144900000000006912e+02 6.564700000000004820e+01
273.6 3.990299999999997453e+02 -6.235500000000001819e+02 6.661500000000000909e+01
274.5 4.048299999999999272e+02 -6.326100000000005821e+02 6.758299999999996999e+01
275.4 4.106300000000001091e+02 -6.416700000000000728e+02 6.855100000000004457e+01
276.3 4.111899999999995998e+02 -6.425500000000001819e+02 6.864499999999998181e+01
277.2 4.053999999999996362e+02 -6.334900000000006912e+02 6.767700000000002092e+01
278.1 3.995999999999994543e+02 -6.244300000000002910e+02 6.670900000000006003e+01
279 3.938000000000001819e+02 -6.153699999999998909e+02 6.574099999999998545e+01
279.9 3.880000000000000000e+02 -6.063100000000004002e+02 6.477400000000000091e+01
280.8 3.821999999999998181e+02 -5.972500000000000000e+02 6.380600000000004002e+01
281.7 3.764099999999998545e+02 -5.881900000000005093e+02 6.283799999999996544e+01
282.6 3.716499999999996362e+02 -5.807500000000000000e+02 6.204300000000000637e+01
283.5 3.774399999999995998e+02 -5.898100000000004002e+02 6.301099999999996726e+01
284.4 3.832399999999997817e+02 -5.988699999999998909e+02 6.397900000000004184e+01
285.3 3.890399999999999636e+02 -6.079300000000002910e+02 6.494700000000000273e+01
286.2 3.948400000000001455e+02 -6.169900000000006912e+02 6.591499999999996362e+01
287.1 4.006400000000003274e+02 -6.260500000000001819e+02 6.688300000000003820e+01
288 4.064300000000002910e+02 -6.351100000000005821e+02 6.785099999999999909e+01
288.9 4.122299999999995634e+02 -6.441700000000000728e+02 6.881899999999995998e+01
289.8 4.180299999999997453e+02 -6.532300000000004729e+02 6.978600000000005821e+01
290.7 4.238299999999999272e+02 -6.622899999999999636e+02 7.075400000000001910e+01
291.6 4.296300000000001091e+02 -6.713500000000003638e+02 7.172199999999997999e+01
292.5 4.354200000000000728e+02 -6.804099999999998545e+02 7.269000000000005457e+01
293.4 4.412200000000002547e+02 -6.894700000000002547e+02 7.365800000000001546e+01
294.3 4.470199999999995271e+02 -6.985300000000006548e+02 7.462599999999997635e+01
295.2 4.528199999999997090e+02 -7.075900000000001455e+02 7.559400000000005093e+01
296.1 4.586199999999998909e+02 -7.166500000000005457e+02 7.656200000000001182e+01
297 4.644099999999998545e+02 -7.257100000000000364e+02 7.752999999999997272e+01
297.9 4.702100000000000364e+02 -7.347700000000004366e+02 7.849800000000004729e+01
298.8 4.760100000000002183e+02 -7.438299999999999272e+02 7.946600000000000819e+01
299.7 4.801499999999996362e+02 -7.503000000000001819e+02 8.015700000000003911e+01
300.6 4.859499999999998181e+02 -7.593600000000005821e+02 8.112500000000000000e+01
301.5 4.917500000000000000e+02 -7.684200000000000728e+02 8.209299999999996089e+01
302.4 4.975399999999999636e+02 -7.774800000000004729e+02 8.306100000000003547e+01
303.3 5.033400000000001455e+02 -7.865399999999999636e+02 8.402899999999999636e+01
304.2 5.047100000000000364e+02 -7.886800000000002910e+02 8.425700000000006185e+01
305.1 4.989099999999998545e+02 -7.796199999999998909e+02 8.328899999999998727e+01
306 4.931199999999998909e+02 -7.705600000000004002e+02 8.232100000000002638e+01
306.9 4.873199999999997090e+02 -7.615000000000000000e+02 8.135299999999995180e+01
307.8 4.815199999999995271e+02 -7.524400000000005093e+02 8.038499999999999091e+01
308.7 4.757200000000002547e+02 -7.433800000000001091e+02 7.941700000000003001e+01
309.6 4.699200000000000728e+02 -7.343200000000006185e+02 7.845000000000004547e+01
310.5 4.641300000000001091e+02 -7.252600000000002183e+02 7.748199999999997090e+01
311.4 4.583299999999999272e+02 -7.162000000000007276e+02 7.651400000000001000e+01
312.3 4.525299999999997453e+02 -7.071400000000003274e+02 7.554600000000004911e+01
313.2 4.467299999999995634e+02 -6.980799999999999272e+02 7.457799999999997453e+01
314.1 4.409300000000002910e+02 -6.890200000000004366e+02 7.361000000000001364e+01
315 4.448299999999999272e+02 -6.951100000000005821e+02 7.426099999999996726e+01
315.9 4.506300000000001091e+02 -7.041700000000000728e+02 7.522799999999995180e+01
316.8 4.564300000000002910e+02 -7.132300000000004729e+02 7.619600000000002638e+01
317.7 4.622200000000002547e+02 -7.222899999999999636e+02 7.716399999999998727e+01
318.6 4.680199999999995271e+02 -7.313500000000003638e+02 7.813200000000006185e+01
319.5 4.738199999999997090e+02 -7.404099999999998545e+02 7.910000000000002274e+01
320.4 4.796199999999998909e+02 -7.494700000000002547e+02 8.006799999999998363e+01
321.3 4.854200000000000728e+02 -7.585300000000006548e+02 8.103600000000005821e+01
322.2 4.912100000000000364e+02 -7.675900000000001455e+02 8.200400000000001910e+01
323.1 4.970100000000002183e+02 -7.766500000000005457e+02 8.297199999999997999e+01
324 5.028099999999994907e+02 -7.857100000000000364e+02 8.394000000000005457e+01
324.9 5.086099999999996726e+02 -7.947700000000004366e+02 8.490800000000001546e+01
325.8 5.144099999999998545e+02 -8.038299999999999272e+02 8.587599999999997635e+01
326.7 5.201999999999998181e+02 -8.128900000000003274e+02 8.684299999999996089e+01
327.6 5.260000000000000000e+02 -8.219500000000007276e+02 8.781100000000003547e+01
328.5 5.318000000000001819e+02 -8.310100000000002183e+02 8.877899999999999636e+01
329.4 5.375999999999994543e+02 -8.400700000000006185e+02 8.974699999999995725e+01
330.3 5.433999999999996362e+02 -8.491300000000001091e+02 9.071500000000003183e+01
331.2 5.491899999999995998e+02 -8.581900000000005093e+02 9.168299999999999272e+01
332.1 5.549899999999997817e+02 -8.672500000000000000e+02 9.265099999999995362e+01
333 5.607899999999999636e+02 -8.763100000000004002e+02 9.361900000000002819e+01
333.9 5.665900000000001455e+02 -8.853699999999998909e+02 9.458699999999998909e+01
334.8 5.723900000000003274e+02 -8.944300000000002910e+02 9.555500000000006366e+01
335.7 5.781800000000002910e+02 -9.034900000000006912e+02 9.652300000000002456e+01
336.6 5.839799999999995634e+02 -9.125500000000001819e+02 9.749099999999998545e+01
337.5 5.897799999999997453e+02 -9.216100000000005821e+02 9.845799999999996999e+01
338.4 5.955799999999999272e+02 -9.306700000000000728e+02 9.942600000000004457e+01
339.3 5.940500000000001819e+02 -9.282899999999999636e+02 9.917200000000002547e+01
340.2 5.942500000000000000e+02 -9.286000000000003638e+02 9.920500000000004093e+01
341.1 6.000500000000001819e+02 -9.376599999999998545e+02 1.001730000000000018e+02
342 6.058499999999994543e+02 -9.467200000000002547e+02 1.011409999999999627e+02
342.9 6.018699999999998909e+02 -9.405000000000000000e+02 1.004759999999999991e+02
343.8 5.967699999999995271e+02 -9.325399999999999636e+02 9.962599999999997635e+01
344.7 6.025699999999997090e+02 -9.416000000000003638e+02 1.005940000000000509e+02
345.6 6.083699999999998909e+02 -9.506599999999998545e+02 1.015620000000000118e+02
346.5 6.141700000000000728e+02 -9.597200000000002547e+02 1.025299999999999727e+02
347.4 6.142799999999997453e+02 -9.598900000000003274e+02 1.025480000000000018e+02
348.3 6.084799999999995634e+02 -9.508299999999999272e+02 1.015800000000000409e+02
349.2 6.026800000000002910e+02 -9.417700000000004366e+02 1.006119999999999663e+02
350.1 5.968800000000001091e+02 -9.327100000000000364e+02 9.964400000000000546e+01
351 5.910900000000001455e+02 -9.236500000000005457e+02 9.867700000000002092e+01
351.9 5.852899999999999636e+02 -9.145900000000001455e+02 9.770900000000006003e+01
352.8 5.794899999999997817e+02 -9.055300000000006548e+02 9.674099999999998545e+01
353.7 5.736899999999995998e+02 -8.964700000000002547e+02 9.577300000000002456e+01
354.6 5.678900000000003274e+02 -8.874099999999998545e+02 9.480500000000006366e+01
355.5 5.673800000000001091e+02 -8.866100000000005821e+02 9.471900000000005093e+01
356.4 5.731800000000002910e+02 -8.956700000000000728e+02 9.568700000000001182e+01
357.3 5.789799999999995634e+02 -9.047300000000004729e+02 9.665499999999997272e+01
358.2 5.770000000000000000e+02 -9.016500000000005457e+02 9.632600000000002183e+01
359.1 5.828000000000001819e+02 -9.107100000000000364e+02 9.729399999999998272e+01
360 5.885999999999994543e+02 -9.197700000000004366e+02 9.826099999999996726e+01
360.9 5.943999999999996362e+02 -9.288299999999999272e+02 9.922900000000004184e+01
361.8 6.001999999999998181e+02 -9.378900000000003274e+02 1.001970000000000027e+02
362.7 6.059899999999997817e+02 -9.469500000000007276e+02 1.011649999999999636e+02
363.6 6.117899999999999636e+02 -9.560100000000002183e+02 1.021330000000000382e+02
364.5 6.175900000000001455e+02 -9.650700000000006185e+02 1.031009999999999991e+02
365.4 6.233900000000003274e+02 -9.741300000000001091e+02 1.040689999999999600e+02
366.3 6.291899999999995998e+02 -9.831900000000005093e+02 1.050370000000000346e+02
367.2 6.275900000000001455e+02 -9.806900000000005093e+02 1.047699999999999818e+02
368.1 6.217899999999999636e+02 -9.716300000000001091e+02 1.038020000000000209e+02
369 6.159899999999997817e+02 -9.625700000000006185e+02 1.028340000000000600e+02
369.9 6.101899999999995998e+02 -9.535100000000002183e+02 1.018659999999999854e+02
370.8 6.043999999999996362e+02 -9.444500000000007276e+02 1.008980000000000246e+02
371.7 5.985999999999994543e+02 -9.353900000000003274e+02 9.993100000000004002e+01
372.6 5.928000000000001819e+02 -9.263299999999999272e+02 9.896299999999996544e+01
373.5 5.870000000000000000e+02 -9.172700000000004366e+02 9.799500000000000455e+01
374.4 5.811999999999998181e+02 -9.082100000000000364e+02 9.702700000000004366e+01
375.3 5.754099999999998545e+02 -8.991500000000005457e+02 9.605899999999996908e+01
376.2 5.696099999999996726e+02 -8.900900000000001455e+02 9.509100000000000819e+01
377.1 5.638099999999994907e+02 -8.810300000000006548e+02 9.412300000000004729e+01
378 5.580100000000002183e+02 -8.719700000000002547e+02 9.315499999999997272e+01
378.9 5.522100000000000364e+02 -8.629099999999998545e+02 9.218700000000001182e+01
379.8 5.464200000000000728e+02 -8.538500000000003638e+02 9.121900000000005093e+01
380.7 5.406199999999998909e+02 -8.447899999999999636e+02 9.025099999999997635e+01
381.6 5.348199999999997090e+02 -8.357300000000004729e+02 8.928300000000001546e+01
382.5 5.290199999999995271e+02 -8.266700000000000728e+02 8.831600000000003092e+01
383.4 5.232200000000002547e+02 -8.176100000000005821e+02 8.734799999999995634e+01
384.3 5.174300000000002910e+02 -8.085500000000001819e+02 8.637999999999999545e+01
385.2 5.116300000000001091e+02 -7.994900000000006912e+02 8.541200000000003456e+01
386.1 5.058299999999999272e+02 -7.904300000000002910e+02 8.444399999999995998e+01
387 5.000299999999997453e+02 -7.813699999999998909e+02 8.347599999999999909e+01
387.9 4.942299999999995634e+02 -7.723100000000004002e+02 8.250800000000003820e+01
388.8 4.884399999999995998e+02 -7.632500000000000000e+02 8.153999999999996362e+01
389.7 4.826400000000003274e+02 -7.541900000000005093e+02 8.057200000000000273e+01
390.6 4.768400000000001455e+02 -7.451300000000001091e+02 7.960400000000004184e+01
391.5 4.710399999999999636e+02 -7.360700000000006185e+02 7.863599999999996726e+01
392.4 4.652399999999997817e+02 -7.270100000000002183e+02 7.766800000000000637e+01
393.3 4.594499999999998181e+02 -7.179500000000007276e+02 7.670000000000004547e+01
394.2 4.587200000000002547e+02 -7.168100000000004002e+02 7.657899999999995089e+01
395.1 4.645199999999995271e+02 -7.258699999999998909e+02 7.754700000000002547e+01
396 4.615399999999999636e+02 -7.212200000000002547e+02 7.704999999999995453e+01
396.9 4.566099999999996726e+02 -7.135200000000004366e+02 7.622799999999995180e+01
397.8 4.624099999999998545e+02 -7.225799999999999272e+02 7.719600000000002638e+01
398.7 4.592799999999997453e+02 -7.177000000000007276e+02 7.667300000000000182e+01
399.6 4.534899999999997817e+02 -7.086400000000003274e+02 7.570600000000001728e+01
400.5 4.476899999999995998e+02 -6.995799999999999272e+02 7.473800000000005639e+01
401.4 4.418900000000003274e+02 -6.905100000000002183e+02 7.376999999999998181e+01
402.3 4.360900000000001455e+02 -6.814500000000007276e+02 7.280200000000002092e+01
403.2 4.378000000000001819e+02 -6.841300000000001091e+02 7.308699999999998909e+01
404.1 4.435999999999994543e+02 -6.931900000000005093e+02 7.405500000000006366e+01
405 4.493999999999996362e+02 -7.022500000000000000e+02 7.502300000000002456e+01
405.9 4.551999999999998181e+02 -7.113100000000004002e+02 7.599099999999998545e+01
406.8 4.609899999999997817e+02 -7.203699999999998909e+02 7.695900000000006003e+01
407.7 4.630799999999999272e+02 -7.236300000000001091e+02 7.730700000000001637e+01
408.6 4.572799999999997453e+02 -7.145700000000006185e+02 7.633900000000005548e+01
409.5 4.514899999999997817e+02 -7.055100000000002183e+02 7.537199999999995725e+01
410.4 4.456899999999995998e+02 -6.964500000000007276e+02 7.440399999999999636e+01
411.3 4.398900000000003274e+02 -6.873900000000003274e+02 7.343600000000003547e+01
412.2 4.340900000000001455e+02 -6.783299999999999272e+02 7.246799999999996089e+01
413.1 4.282899999999999636e+02 -6.692700000000004366e+02 7.150000000000000000e+01
414 4.225000000000000000e+02 -6.602100000000000364e+02 7.053200000000003911e+01
414.9 4.220199999999995271e+02 -6.594700000000002547e+02 7.045299999999997453e+01
415.8 4.197600000000002183e+02 -6.559300000000002910e+02 7.007500000000004547e+01
416.7 4.139600000000000364e+02 -6.468699999999998909e+02 6.910699999999997090e+01
417.6 4.081599999999998545e+02 -6.378100000000004002e+02 6.813900000000001000e+01
418.5 4.023599999999996726e+02 -6.287500000000000000e+02 6.717100000000004911e+01
419.4 3.965699999999997090e+02 -6.196900000000005093e+02 6.620299999999997453e+01
420.3 3.907699999999995271e+02 -6.106300000000001091e+02 6.523500000000001364e+01
421.2 3.849700000000002547e+02 -6.015700000000006185e+02 6.426700000000005275e+01
422.1 3.791700000000000728e+02 -5.925100000000002183e+02 6.329999999999995453e+01
423 3.733699999999998909e+02 -5.834500000000007276e+02 6.233199999999999363e+01
423.9 3.675799999999999272e+02 -5.743900000000003274e+02 6.136400000000003274e+01
424.8 3.617799999999997453e+02 -5.653299999999999272e+02 6.039599999999995816e+01
425.7 3.559799999999995634e+02 -5.562700000000004366e+02 5.942799999999999727e+01
426.6 3.501800000000002910e+02 -5.472100000000000364e+02 5.846000000000003638e+01
427.5 3.443800000000001091e+02 -5.381500000000005457e+02 5.749199999999996180e+01
428.4 3.385900000000001455e+02 -5.290900000000001455e+02 5.652400000000000091e+01
429.3 3.327899999999999636e+02 -5.200300000000006548e+02 5.555600000000004002e+01
430.2 3.269899999999997817e+02 -5.109700000000002547e+02 5.458799999999996544e+01
431.1 3.211899999999995998e+02 -5.019099999999998545e+02 5.362000000000000455e+01
432 3.153900000000003274e+02 -4.928500000000003638e+02 5.265200000000004366e+01
432.9 3.184600000000000364e+02 -4.976300000000001091e+02 5.316399999999998727e+01
433.8 3.242500000000000000e+02 -5.066900000000005093e+02 5.413200000000006185e+01
434.7 3.300500000000001819e+02 -5.157500000000000000e+02 5.510000000000002274e+01
435.6 3.262699999999995271e+02 -5.098400000000001455e+02 5.446799999999996089e+01
436.5 3.204700000000002547e+02 -5.007800000000006548e+02 5.350000000000000000e+01
437.4 3.146700000000000728e+02 -4.917200000000002547e+02 5.253200000000003911e+01
438.3 3.088800000000001091e+02 -4.826599999999998545e+02 5.156399999999996453e+01
439.2 3.030799999999999272e+02 -4.736000000000003638e+02 5.059600000000000364e+01
440.1 2.972799999999997453e+02 -4.645399999999999636e+02 4.962900000000001910e+01
441 2.943000000000001819e+02 -4.598800000000001091e+02 4.913099999999997181e+01
441.9 2.917399999999997817e+02 -4.558900000000003274e+02 4.870399999999995089e+01
442.8 2.943099999999994907e+02 -4.599000000000005457e+02 4.913300000000003820e+01
443.7 3.001099999999996726e+02 -4.689600000000000364e+02 5.010099999999999909e+01
444.6 2.996099999999996726e+02 -4.681900000000005093e+02 5.001800000000002910e+01
445.5 2.938199999999997090e+02 -4.591300000000001091e+02 4.904999999999995453e+01
446.4 2.880199999999995271e+02 -4.500700000000006185e+02 4.808199999999999363e+01
447.3 2.822200000000002547e+02 -4.410100000000002183e+02 4.711400000000003274e+01
448.2 2.783199999999997090e+02 -4.349099999999998545e+02 4.646299999999996544e+01
449.1 2.806800000000002910e+02 -4.386000000000003638e+02 4.685699999999997090e+01
450 2.748800000000001091e+02 -4.295399999999999636e+02 4.588900000000001000e+01
