# Supplementary material for: A geometric criterion for the optimal spreading of active polymers in porous media
Source: Nat Commun. 2021 Dec 6;12:7088. doi: 10.1038/s41467-021-26942-0 (PMC8648790; doi:10.1038/s41467-021-26942-0)
Supplement: Supplementary file 2 — Source Data [file 41467_2021_26942_MOESM2_ESM.zip › Source_Data/fig_6/trajectories_RR/trajectory_2.txt]

# time, x, y, z
0 0.000000000000000000e+00 0.000000000000000000e+00 0.000000000000000000e+00
0.9 -7.150000000000545697e+00 -8.079999999999927240e+00 -4.700000000000272848e-01
1.8 -1.428999999999996362e+01 -1.617000000000007276e+01 -9.400000000000545697e-01
2.7 -2.144000000000050932e+01 -2.425000000000000000e+01 -1.400000000000090949e+00
3.6 -2.859000000000014552e+01 -3.232999999999992724e+01 -1.870000000000118234e+00
4.5 -3.574000000000069122e+01 -4.042000000000007276e+01 -2.339999999999918145e+00
5.4 -4.288000000000010914e+01 -4.850000000000000000e+01 -2.799999999999954525e+00
6.3 -5.003000000000065484e+01 -5.657999999999992724e+01 -3.269999999999981810e+00
7.2 -5.718000000000029104e+01 -6.465999999999985448e+01 -3.740000000000009095e+00
8.1 -6.432000000000061846e+01 -7.275000000000000000e+01 -4.200000000000045475e+00
9 -7.147000000000025466e+01 -8.082999999999992724e+01 -4.670000000000072760e+00
9.9 -7.861999999999989086e+01 -8.890999999999985448e+01 -5.140000000000100044e+00
10.8 -8.577000000000043656e+01 -9.700000000000000000e+01 -5.599999999999909051e+00
11.7 -9.290999999999985448e+01 -1.050799999999999272e+02 -6.069999999999936335e+00
12.6 -1.000600000000004002e+02 -1.131599999999998545e+02 -6.539999999999963620e+00
13.5 -9.744000000000050932e+01 -1.101999999999998181e+02 -6.370000000000118234e+00
14.4 -9.028999999999996362e+01 -1.021099999999996726e+02 -5.900000000000090949e+00
15.3 -8.314000000000032742e+01 -9.402999999999974534e+01 -5.430000000000063665e+00
16.2 -8.740000000000054570e+01 -9.884999999999945430e+01 -5.710000000000036380e+00
17.1 -8.467000000000007276e+01 -9.575000000000000000e+01 -5.529999999999972715e+00
18 -7.752000000000043656e+01 -8.767000000000007276e+01 -5.069999999999936335e+00
18.9 -7.036999999999989086e+01 -7.959000000000014552e+01 -4.599999999999909051e+00
19.8 -6.322000000000025466e+01 -7.150000000000000000e+01 -4.130000000000109139e+00
20.7 -5.607999999999992724e+01 -6.342000000000007276e+01 -3.660000000000081855e+00
21.6 -5.027000000000043656e+01 -5.684999999999945430e+01 -3.289999999999963620e+00
22.5 -5.740999999999985448e+01 -6.493000000000029104e+01 -3.750000000000000000e+00
23.4 -6.456000000000040018e+01 -7.301999999999952706e+01 -4.220000000000027285e+00
24.3 -7.171000000000003638e+01 -8.109999999999945430e+01 -4.690000000000054570e+00
25.2 -7.886000000000058208e+01 -8.918000000000029104e+01 -5.150000000000090949e+00
26.1 -8.600000000000000000e+01 -9.726999999999952706e+01 -5.620000000000118234e+00
27 -8.865999999999985448e+01 -1.002699999999995271e+02 -5.789999999999963620e+00
27.9 -9.581000000000040018e+01 -1.083599999999996726e+02 -6.259999999999990905e+00
28.8 -9.969000000000050932e+01 -1.127399999999997817e+02 -6.509999999999990905e+00
29.7 -9.253999999999996362e+01 -1.046599999999998545e+02 -6.049999999999954525e+00
30.6 -8.539000000000032742e+01 -9.656999999999970896e+01 -5.579999999999927240e+00
31.5 -7.910000000000036380e+01 -8.946000000000003638e+01 -5.170000000000072760e+00
32.4 -8.121000000000003638e+01 -9.184999999999945430e+01 -5.309999999999945430e+00
33.3 -7.406000000000040018e+01 -8.376000000000021828e+01 -4.839999999999918145e+00
34.2 -6.692000000000007276e+01 -7.568000000000029104e+01 -4.370000000000118234e+00
35.1 -5.977000000000043656e+01 -6.759999999999945430e+01 -3.910000000000081855e+00
36 -5.261999999999989086e+01 -5.951000000000021828e+01 -3.440000000000054570e+00
36.9 -4.547000000000025466e+01 -5.143000000000029104e+01 -2.970000000000027285e+00
37.8 -3.832999999999992724e+01 -4.334999999999945430e+01 -2.509999999999990905e+00
38.7 -3.118000000000029104e+01 -3.526000000000021828e+01 -2.039999999999963620e+00
39.6 -2.403000000000065484e+01 -2.718000000000029104e+01 -1.569999999999936335e+00
40.5 -2.042000000000007276e+01 -2.309000000000014552e+01 -1.339999999999918145e+00
41.4 -2.756000000000040018e+01 -3.117000000000007276e+01 -1.799999999999954525e+00
42.3 -3.471000000000003638e+01 -3.926000000000021828e+01 -2.269999999999981810e+00
43.2 -4.186000000000058208e+01 -4.734000000000014552e+01 -2.740000000000009095e+00
44.1 -4.901000000000021828e+01 -5.542000000000007276e+01 -3.200000000000045475e+00
45 -5.615000000000054570e+01 -6.351000000000021828e+01 -3.670000000000072760e+00
45.9 -6.330000000000018190e+01 -7.159000000000014552e+01 -4.140000000000100044e+00
46.8 -7.044999999999981810e+01 -7.967000000000007276e+01 -4.599999999999909051e+00
47.7 -7.760000000000036380e+01 -8.776000000000021828e+01 -5.069999999999936335e+00
48.6 -8.474000000000069122e+01 -9.584000000000014552e+01 -5.539999999999963620e+00
49.5 -9.189000000000032742e+01 -1.039200000000000728e+02 -6.000000000000000000e+00
50.4 -9.903999999999996362e+01 -1.120100000000002183e+02 -6.470000000000027285e+00
51.3 -1.061800000000002910e+02 -1.200900000000001455e+02 -6.940000000000054570e+00
52.2 -1.133299999999999272e+02 -1.281700000000000728e+02 -7.400000000000090949e+00
53.1 -1.204800000000004729e+02 -1.362600000000002183e+02 -7.870000000000118234e+00
54 -1.276300000000001091e+02 -1.443400000000001455e+02 -8.339999999999918145e+00
54.9 -1.347700000000004366e+02 -1.524200000000000728e+02 -8.809999999999945430e+00
55.8 -1.419200000000000728e+02 -1.605000000000000000e+02 -9.269999999999981810e+00
56.7 -1.380600000000004002e+02 -1.561300000000001091e+02 -9.019999999999981810e+00
57.6 -1.359700000000002547e+02 -1.537699999999995271e+02 -8.880000000000109139e+00
58.5 -1.431100000000005821e+02 -1.618499999999994543e+02 -9.349999999999909051e+00
59.4 -1.502600000000002183e+02 -1.699399999999995998e+02 -9.819999999999936335e+00
60.3 -1.574099999999998545e+02 -1.780199999999995271e+02 -1.027999999999997272e+01
61.2 -1.645600000000004002e+02 -1.860999999999994543e+02 -1.075000000000000000e+01
62.1 -1.716999999999998181e+02 -1.941899999999995998e+02 -1.122000000000002728e+01
63 -1.788500000000003638e+02 -2.022699999999995271e+02 -1.168000000000006366e+01
63.9 -1.860000000000000000e+02 -2.103499999999994543e+02 -1.215000000000009095e+01
64.8 -1.931500000000005457e+02 -2.184399999999995998e+02 -1.262000000000011823e+01
65.7 -2.002899999999999636e+02 -2.265199999999995271e+02 -1.308999999999991815e+01
66.6 -2.074400000000005093e+02 -2.345999999999994543e+02 -1.354999999999995453e+01
67.5 -2.145900000000001455e+02 -2.426899999999995998e+02 -1.401999999999998181e+01
68.4 -2.217400000000006912e+02 -2.507699999999995271e+02 -1.449000000000000909e+01
69.3 -2.288800000000001091e+02 -2.588499999999994543e+02 -1.495000000000004547e+01
70.2 -2.360300000000006548e+02 -2.669399999999995998e+02 -1.542000000000007276e+01
71.1 -2.431800000000002910e+02 -2.750199999999995271e+02 -1.589000000000010004e+01
72 -2.503200000000006185e+02 -2.830999999999994543e+02 -1.634999999999990905e+01
72.9 -2.574700000000002547e+02 -2.911800000000002910e+02 -1.681999999999993634e+01
73.8 -2.646199999999998909e+02 -2.992699999999995271e+02 -1.728999999999996362e+01
74.7 -2.690000000000000000e+02 -3.042200000000002547e+02 -1.756999999999993634e+01
75.6 -2.761500000000005457e+02 -3.123099999999994907e+02 -1.803999999999996362e+01
76.5 -2.756199999999998909e+02 -3.117100000000000364e+02 -1.800999999999999091e+01
77.4 -2.684700000000002547e+02 -3.036300000000001091e+02 -1.753999999999996362e+01
78.3 -2.729000000000005457e+02 -3.086399999999994179e+02 -1.782999999999992724e+01
79.2 -2.800500000000001819e+02 -3.167200000000002547e+02 -1.829999999999995453e+01
80.1 -2.871999999999998181e+02 -3.248000000000001819e+02 -1.875999999999999091e+01
81 -2.943500000000003638e+02 -3.328899999999994179e+02 -1.923000000000001819e+01
81.9 -3.004600000000000364e+02 -3.398000000000001819e+02 -1.963000000000010914e+01
82.8 -3.076100000000005821e+02 -3.478800000000001091e+02 -2.009999999999990905e+01
83.7 -3.147500000000000000e+02 -3.559700000000002547e+02 -2.055999999999994543e+01
84.6 -3.219000000000005457e+02 -3.640500000000001819e+02 -2.102999999999997272e+01
85.5 -3.290500000000001819e+02 -3.721300000000001091e+02 -2.150000000000000000e+01
86.4 -3.361900000000005093e+02 -3.802100000000000364e+02 -2.196000000000003638e+01
87.3 -3.337600000000002183e+02 -3.774600000000000364e+02 -2.179999999999995453e+01
88.2 -3.266199999999998909e+02 -3.693800000000001091e+02 -2.133999999999991815e+01
89.1 -3.194700000000002547e+02 -3.613000000000001819e+02 -2.087000000000011823e+01
90 -3.123200000000006185e+02 -3.532100000000000364e+02 -2.040000000000009095e+01
90.9 -3.051700000000000728e+02 -3.451300000000001091e+02 -1.994000000000005457e+01
91.8 -2.980300000000006548e+02 -3.370500000000001819e+02 -1.947000000000002728e+01
92.7 -2.908800000000001091e+02 -3.289700000000002547e+02 -1.900000000000000000e+01
93.6 -2.839499999999998181e+02 -3.211300000000001091e+02 -1.854999999999995453e+01
94.5 -2.830700000000006185e+02 -3.201399999999994179e+02 -1.849000000000000909e+01
95.4 -2.849000000000005457e+02 -3.222100000000000364e+02 -1.860999999999989996e+01
96.3 -2.837700000000004366e+02 -3.209300000000002910e+02 -1.853999999999996362e+01
97.2 -2.835500000000001819e+02 -3.206700000000000728e+02 -1.851999999999998181e+01
98.1 -2.906900000000005093e+02 -3.287600000000002183e+02 -1.899000000000000909e+01
99 -2.978400000000001455e+02 -3.368400000000001455e+02 -1.946000000000003638e+01
99.9 -3.023699999999998909e+02 -3.419600000000000364e+02 -1.975000000000000000e+01
100.8 -2.970399999999999636e+02 -3.359300000000002910e+02 -1.941000000000008185e+01
101.7 -3.041900000000005093e+02 -3.440100000000002183e+02 -1.987000000000011823e+01
102.6 -3.113299999999999272e+02 -3.520999999999994543e+02 -2.033999999999991815e+01
103.5 -3.116400000000003274e+02 -3.524399999999995998e+02 -2.035999999999989996e+01
104.4 -3.187899999999999636e+02 -3.605299999999997453e+02 -2.082999999999992724e+01
105.3 -3.259300000000002910e+02 -3.686099999999996726e+02 -2.128999999999996362e+01
106.2 -3.330799999999999272e+02 -3.766899999999995998e+02 -2.175999999999999091e+01
107.1 -3.402300000000004729e+02 -3.847799999999997453e+02 -2.223000000000001819e+01
108 -3.473800000000001091e+02 -3.928599999999996726e+02 -2.269000000000005457e+01
108.9 -3.545200000000004366e+02 -4.009399999999995998e+02 -2.316000000000008185e+01
109.8 -3.616700000000000728e+02 -4.090299999999997453e+02 -2.363000000000010914e+01
110.7 -3.688200000000006185e+02 -4.171099999999996726e+02 -2.408999999999991815e+01
111.6 -3.759700000000002547e+02 -4.251899999999995998e+02 -2.455999999999994543e+01
112.5 -3.831100000000005821e+02 -4.332799999999997453e+02 -2.502999999999997272e+01
113.4 -3.902600000000002183e+02 -4.413599999999996726e+02 -2.550000000000000000e+01
114.3 -3.974099999999998545e+02 -4.494399999999995998e+02 -2.596000000000003638e+01
115.2 -4.045500000000001819e+02 -4.575299999999997453e+02 -2.643000000000006366e+01
116.1 -4.116999999999998181e+02 -4.656099999999996726e+02 -2.690000000000009095e+01
117 -4.188500000000003638e+02 -4.736899999999995998e+02 -2.735999999999989996e+01
117.9 -4.260000000000000000e+02 -4.817699999999995271e+02 -2.782999999999992724e+01
118.8 -4.331400000000003274e+02 -4.898599999999996726e+02 -2.829999999999995453e+01
119.7 -4.402899999999999636e+02 -4.979399999999995998e+02 -2.875999999999999091e+01
120.6 -4.385399999999999636e+02 -4.959600000000000364e+02 -2.865000000000009095e+01
121.5 -4.313900000000003274e+02 -4.878800000000001091e+02 -2.818000000000006366e+01
122.4 -4.284400000000005093e+02 -4.845399999999999636e+02 -2.799000000000000909e+01
123.3 -4.355900000000001455e+02 -4.926199999999998909e+02 -2.846000000000003638e+01
124.2 -4.427300000000004729e+02 -5.006999999999998181e+02 -2.892000000000007276e+01
125.1 -4.498800000000001091e+02 -5.087899999999999636e+02 -2.939000000000010004e+01
126 -4.503100000000004002e+02 -5.092699999999995271e+02 -2.942000000000007276e+01
126.9 -4.494099999999998545e+02 -5.082600000000002183e+02 -2.935999999999989996e+01
127.8 -4.565600000000004002e+02 -5.163400000000001455e+02 -2.982999999999992724e+01
128.7 -4.637100000000000364e+02 -5.244300000000002910e+02 -3.028999999999996362e+01
129.6 -4.630300000000006548e+02 -5.236499999999996362e+02 -3.025000000000000000e+01
130.5 -4.574800000000004729e+02 -5.173899999999994179e+02 -2.989000000000010004e+01
131.4 -4.646300000000001091e+02 -5.254700000000002547e+02 -3.034999999999990905e+01
132.3 -4.717800000000006548e+02 -5.335500000000001819e+02 -3.081999999999993634e+01
133.2 -4.789300000000002910e+02 -5.416399999999994179e+02 -3.128999999999996362e+01
134.1 -4.857700000000004366e+02 -5.493699999999998909e+02 -3.173000000000001819e+01
135 -4.786199999999998909e+02 -5.412899999999999636e+02 -3.126999999999998181e+01
135.9 -4.837700000000004366e+02 -5.471099999999996726e+02 -3.159999999999990905e+01
136.8 -4.909200000000000728e+02 -5.551999999999998181e+02 -3.206999999999993634e+01
137.7 -4.905799999999999272e+02 -5.548099999999994907e+02 -3.204999999999995453e+01
138.6 -4.834300000000002910e+02 -5.467299999999995634e+02 -3.157999999999992724e+01
139.5 -4.762899999999999636e+02 -5.386499999999996362e+02 -3.110999999999989996e+01
140.4 -4.691400000000003274e+02 -5.305699999999997090e+02 -3.065000000000009095e+01
141.3 -4.619900000000006912e+02 -5.224799999999995634e+02 -3.018000000000006366e+01
142.2 -4.548400000000001455e+02 -5.143999999999996362e+02 -2.971000000000003638e+01
143.1 -4.476999999999998181e+02 -5.063199999999997090e+02 -2.925000000000000000e+01
144 -4.489000000000005457e+02 -5.076800000000002910e+02 -2.932999999999992724e+01
144.9 -4.428600000000005821e+02 -5.008400000000001455e+02 -2.893000000000006366e+01
145.8 -4.357100000000000364e+02 -4.927600000000002183e+02 -2.846000000000003638e+01
146.7 -4.285600000000004002e+02 -4.846800000000002910e+02 -2.800000000000000000e+01
147.6 -4.214200000000000728e+02 -4.765900000000001455e+02 -2.752999999999997272e+01
148.5 -4.142700000000004366e+02 -4.685100000000002183e+02 -2.705999999999994543e+01
149.4 -4.196199999999998909e+02 -4.745699999999997090e+02 -2.741000000000008185e+01
150.3 -4.196000000000003638e+02 -4.745399999999999636e+02 -2.741000000000008185e+01
151.2 -4.124499999999998181e+02 -4.664600000000000364e+02 -2.695000000000004547e+01
152.1 -4.053100000000004002e+02 -4.583699999999998909e+02 -2.648000000000001819e+01
153 -3.981599999999998545e+02 -4.502899999999999636e+02 -2.600999999999999091e+01
153.9 -3.910100000000002183e+02 -4.422100000000000364e+02 -2.553999999999996362e+01
154.8 -3.838600000000005821e+02 -4.341199999999998909e+02 -2.507999999999992724e+01
155.7 -3.767200000000002547e+02 -4.260399999999999636e+02 -2.460999999999989996e+01
156.6 -3.695700000000006185e+02 -4.179600000000000364e+02 -2.414000000000010004e+01
157.5 -3.624200000000000728e+02 -4.098800000000001091e+02 -2.368000000000006366e+01
158.4 -3.552700000000004366e+02 -4.017899999999999636e+02 -2.321000000000003638e+01
159.3 -3.481300000000001091e+02 -3.937100000000000364e+02 -2.274000000000000909e+01
160.2 -3.409800000000004729e+02 -3.856300000000001091e+02 -2.227999999999997272e+01
161.1 -3.338299999999999272e+02 -3.775399999999999636e+02 -2.180999999999994543e+01
162 -3.266800000000002910e+02 -3.694600000000000364e+02 -2.133999999999991815e+01
162.9 -3.195399999999999636e+02 -3.613800000000001091e+02 -2.088000000000010914e+01
163.8 -3.123900000000003274e+02 -3.532899999999999636e+02 -2.041000000000008185e+01
164.7 -3.052400000000006912e+02 -3.452100000000000364e+02 -1.994000000000005457e+01
165.6 -2.981000000000003638e+02 -3.371300000000001091e+02 -1.947000000000002728e+01
166.5 -2.939000000000005457e+02 -3.323899999999994179e+02 -1.920000000000004547e+01
167.4 -3.010500000000001819e+02 -3.404700000000002547e+02 -1.967000000000007276e+01
168.3 -3.081999999999998181e+02 -3.485500000000001819e+02 -2.013000000000010914e+01
169.2 -3.153500000000003638e+02 -3.566399999999994179e+02 -2.059999999999990905e+01
170.1 -3.224900000000006912e+02 -3.647200000000002547e+02 -2.106999999999993634e+01
171 -3.296400000000003274e+02 -3.728000000000001819e+02 -2.153999999999996362e+01
171.9 -3.367899999999999636e+02 -3.808899999999994179e+02 -2.200000000000000000e+01
172.8 -3.439300000000002910e+02 -3.889700000000002547e+02 -2.247000000000002728e+01
173.7 -3.391000000000003638e+02 -3.835000000000000000e+02 -2.215000000000009095e+01
174.6 -3.319600000000000364e+02 -3.754200000000000728e+02 -2.169000000000005457e+01
175.5 -3.248100000000004002e+02 -3.673400000000001455e+02 -2.122000000000002728e+01
176.4 -3.267100000000000364e+02 -3.694899999999997817e+02 -2.133999999999991815e+01
177.3 -3.338600000000005821e+02 -3.775699999999997090e+02 -2.180999999999994543e+01
178.2 -3.410000000000000000e+02 -3.856499999999996362e+02 -2.227999999999997272e+01
179.1 -3.344600000000000364e+02 -3.782500000000000000e+02 -2.184999999999990905e+01
180 -3.273100000000004002e+02 -3.701700000000000728e+02 -2.138000000000010914e+01
180.9 -3.201599999999998545e+02 -3.620900000000001455e+02 -2.092000000000007276e+01
181.8 -3.130200000000004366e+02 -3.540000000000000000e+02 -2.045000000000004547e+01
182.7 -3.058699999999998909e+02 -3.459200000000000728e+02 -1.998000000000001819e+01
183.6 -2.987200000000002547e+02 -3.378400000000001455e+02 -1.951999999999998181e+01
184.5 -2.915700000000006185e+02 -3.297500000000000000e+02 -1.904999999999995453e+01
185.4 -2.900799999999999272e+02 -3.280599999999994907e+02 -1.895000000000004547e+01
186.3 -2.972200000000002547e+02 -3.361399999999994179e+02 -1.942000000000007276e+01
187.2 -3.033500000000003638e+02 -3.430699999999997090e+02 -1.981999999999993634e+01
188.1 -2.961999999999998181e+02 -3.349799999999995634e+02 -1.934999999999990905e+01
189 -2.890500000000001819e+02 -3.268999999999996362e+02 -1.888000000000010914e+01
189.9 -2.819000000000005457e+02 -3.188199999999997090e+02 -1.842000000000007276e+01
190.8 -2.747600000000002183e+02 -3.107299999999995634e+02 -1.795000000000004547e+01
191.7 -2.676100000000005821e+02 -3.026499999999996362e+02 -1.748000000000001819e+01
192.6 -2.604600000000000364e+02 -2.945699999999997090e+02 -1.701999999999998181e+01
193.5 -2.566500000000005457e+02 -2.902600000000002183e+02 -1.676999999999998181e+01
194.4 -2.638000000000001819e+02 -2.983400000000001455e+02 -1.723000000000001819e+01
195.3 -2.709499999999998181e+02 -3.064200000000000728e+02 -1.770000000000004547e+01
196.2 -2.666500000000005457e+02 -3.015699999999997090e+02 -1.742000000000007276e+01
197.1 -2.595100000000002183e+02 -2.934899999999997817e+02 -1.695000000000004547e+01
198 -2.539900000000006912e+02 -2.872500000000000000e+02 -1.658999999999991815e+01
198.9 -2.611400000000003274e+02 -2.953299999999999272e+02 -1.705999999999994543e+01
199.8 -2.682800000000006548e+02 -3.034099999999998545e+02 -1.752999999999997272e+01
200.7 -2.624900000000006912e+02 -2.968599999999996726e+02 -1.715000000000009095e+01
201.6 -2.553400000000001455e+02 -2.887699999999995271e+02 -1.668000000000006366e+01
202.5 -2.481900000000005093e+02 -2.806899999999995998e+02 -1.621000000000003638e+01
203.4 -2.410399999999999636e+02 -2.726099999999996726e+02 -1.575000000000000000e+01
204.3 -2.427899999999999636e+02 -2.745799999999999272e+02 -1.585999999999989996e+01
205.2 -2.499400000000005093e+02 -2.826700000000000728e+02 -1.632999999999992724e+01
206.1 -2.570900000000001455e+02 -2.907500000000000000e+02 -1.679999999999995453e+01
207 -2.588299999999999272e+02 -2.927200000000002547e+02 -1.691000000000008185e+01
207.9 -2.659800000000004729e+02 -3.008000000000001819e+02 -1.738000000000010914e+01
208.8 -2.731199999999998909e+02 -3.088899999999994179e+02 -1.783999999999991815e+01
209.7 -2.802700000000004366e+02 -3.169700000000002547e+02 -1.830999999999994543e+01
210.6 -2.874200000000000728e+02 -3.250500000000001819e+02 -1.877999999999997272e+01
211.5 -2.908200000000006185e+02 -3.288999999999996362e+02 -1.900000000000000000e+01
212.4 -2.836700000000000728e+02 -3.208099999999994907e+02 -1.852999999999997272e+01
213.3 -2.765200000000004366e+02 -3.127299999999995634e+02 -1.806999999999993634e+01
214.2 -2.693800000000001091e+02 -3.046499999999996362e+02 -1.759999999999990905e+01
215.1 -2.622300000000004729e+02 -2.965599999999994907e+02 -1.713000000000010914e+01
216 -2.550799999999999272e+02 -2.884799999999995634e+02 -1.666000000000008185e+01
216.9 -2.479300000000002910e+02 -2.803999999999996362e+02 -1.620000000000004547e+01
217.8 -2.407899999999999636e+02 -2.723199999999997090e+02 -1.573000000000001819e+01
218.7 -2.463100000000004002e+02 -2.785599999999994907e+02 -1.608999999999991815e+01
219.6 -2.534600000000000364e+02 -2.866499999999996362e+02 -1.655999999999994543e+01
220.5 -2.606100000000005821e+02 -2.947299999999995634e+02 -1.702999999999997272e+01
221.4 -2.677500000000000000e+02 -3.028099999999994907e+02 -1.749000000000000909e+01
222.3 -2.749000000000005457e+02 -3.108999999999996362e+02 -1.796000000000003638e+01
223.2 -2.820500000000001819e+02 -3.189799999999995634e+02 -1.843000000000006366e+01
224.1 -2.891999999999998181e+02 -3.270599999999994907e+02 -1.889000000000010004e+01
225 -2.963400000000001455e+02 -3.351499999999996362e+02 -1.935999999999989996e+01
225.9 -3.034900000000006912e+02 -3.432299999999995634e+02 -1.982999999999992724e+01
226.8 -3.032500000000000000e+02 -3.429600000000000364e+02 -1.980999999999994543e+01
227.7 -2.961100000000005821e+02 -3.348800000000001091e+02 -1.933999999999991815e+01
228.6 -2.889600000000000364e+02 -3.267899999999999636e+02 -1.888000000000010914e+01
229.5 -2.818100000000004002e+02 -3.187100000000000364e+02 -1.841000000000008185e+01
230.4 -2.746599999999998545e+02 -3.106300000000001091e+02 -1.794000000000005457e+01
231.3 -2.675200000000004366e+02 -3.025399999999999636e+02 -1.748000000000001819e+01
232.2 -2.603699999999998909e+02 -2.944600000000000364e+02 -1.700999999999999091e+01
233.1 -2.532200000000002547e+02 -2.863800000000001091e+02 -1.653999999999996362e+01
234 -2.460700000000006185e+02 -2.783000000000001819e+02 -1.607999999999992724e+01
234.9 -2.389300000000002910e+02 -2.702100000000000364e+02 -1.560999999999989996e+01
235.8 -2.317800000000006548e+02 -2.621300000000001091e+02 -1.514000000000010004e+01
236.7 -2.246300000000001091e+02 -2.540500000000001819e+02 -1.468000000000006366e+01
237.6 -2.174900000000006912e+02 -2.459600000000000364e+02 -1.421000000000003638e+01
238.5 -2.103400000000001455e+02 -2.378800000000001091e+02 -1.374000000000000909e+01
239.4 -2.031900000000005093e+02 -2.298000000000001819e+02 -1.326999999999998181e+01
240.3 -1.960399999999999636e+02 -2.217100000000000364e+02 -1.280999999999994543e+01
241.2 -1.889000000000005457e+02 -2.136300000000001091e+02 -1.233999999999991815e+01
242.1 -1.817500000000000000e+02 -2.055500000000001819e+02 -1.187000000000011823e+01
243 -1.832200000000002547e+02 -2.072100000000000364e+02 -1.197000000000002728e+01
243.9 -1.903699999999998909e+02 -2.152899999999999636e+02 -1.244000000000005457e+01
244.8 -1.975100000000002183e+02 -2.233800000000001091e+02 -1.290000000000009095e+01
245.7 -1.998200000000006185e+02 -2.259799999999995634e+02 -1.304999999999995453e+01
246.6 -1.926700000000000728e+02 -2.178999999999996362e+02 -1.258999999999991815e+01
247.5 -1.855200000000004366e+02 -2.098099999999994907e+02 -1.212000000000011823e+01
248.4 -1.827200000000002547e+02 -2.066399999999994179e+02 -1.194000000000005457e+01
249.3 -1.862800000000006548e+02 -2.106700000000000728e+02 -1.217000000000007276e+01
250.2 -1.791300000000001091e+02 -2.025799999999999272e+02 -1.170000000000004547e+01
251.1 -1.733500000000003638e+02 -1.960399999999999636e+02 -1.132999999999992724e+01
252 -1.804900000000006912e+02 -2.041300000000001091e+02 -1.178999999999996362e+01
252.9 -1.876400000000003274e+02 -2.122100000000000364e+02 -1.225999999999999091e+01
253.8 -1.947899999999999636e+02 -2.202899999999999636e+02 -1.273000000000001819e+01
254.7 -2.019400000000005093e+02 -2.283800000000001091e+02 -1.319000000000005457e+01
255.6 -2.090799999999999272e+02 -2.364600000000000364e+02 -1.366000000000008185e+01
256.5 -2.162200000000002547e+02 -2.445299999999997453e+02 -1.413000000000010914e+01
257.4 -2.090700000000006185e+02 -2.364499999999998181e+02 -1.366000000000008185e+01
258.3 -2.019200000000000728e+02 -2.283599999999996726e+02 -1.319000000000005457e+01
259.2 -1.947800000000006548e+02 -2.202799999999997453e+02 -1.273000000000001819e+01
260.1 -1.876300000000001091e+02 -2.121999999999998181e+02 -1.225999999999999091e+01
261 -1.804800000000004729e+02 -2.041099999999996726e+02 -1.178999999999996362e+01
261.9 -1.733299999999999272e+02 -1.960299999999997453e+02 -1.131999999999993634e+01
262.8 -1.661900000000005093e+02 -1.879499999999998181e+02 -1.085999999999989996e+01
263.7 -1.667800000000006548e+02 -1.886199999999998909e+02 -1.090000000000009095e+01
264.6 -1.697600000000002183e+02 -1.919899999999997817e+02 -1.108999999999991815e+01
265.5 -1.724499999999998181e+02 -1.950299999999997453e+02 -1.126999999999998181e+01
266.4 -1.796000000000003638e+02 -2.031199999999998909e+02 -1.173000000000001819e+01
267.3 -1.848699999999998909e+02 -2.090799999999999272e+02 -1.207999999999992724e+01
268.2 -1.777200000000002547e+02 -2.009899999999997817e+02 -1.160999999999989996e+01
269.1 -1.705700000000006185e+02 -1.929099999999998545e+02 -1.114000000000010004e+01
270 -1.685900000000001455e+02 -1.906599999999998545e+02 -1.100999999999999091e+01
270.9 -1.687300000000004729e+02 -1.908199999999997090e+02 -1.101999999999998181e+01
271.8 -1.682600000000002183e+02 -1.903000000000001819e+02 -1.099000000000000909e+01
272.7 -1.754099999999998545e+02 -1.983800000000001091e+02 -1.146000000000003638e+01
273.6 -1.825600000000004002e+02 -2.064600000000000364e+02 -1.193000000000006366e+01
274.5 -1.897100000000000364e+02 -2.145500000000001819e+02 -1.239000000000010004e+01
275.4 -1.937600000000002183e+02 -2.191300000000001091e+02 -1.266000000000008185e+01
276.3 -1.981700000000000728e+02 -2.241199999999998909e+02 -1.295000000000004547e+01
277.2 -2.053200000000006185e+02 -2.321999999999998181e+02 -1.341000000000008185e+01
278.1 -2.124700000000002547e+02 -2.402899999999999636e+02 -1.388000000000010914e+01
279 -2.196199999999998909e+02 -2.483699999999998909e+02 -1.434999999999990905e+01
279.9 -2.267600000000002183e+02 -2.564499999999998181e+02 -1.480999999999994543e+01
280.8 -2.339099999999998545e+02 -2.645399999999999636e+02 -1.527999999999997272e+01
281.7 -2.410600000000004002e+02 -2.726199999999998909e+02 -1.575000000000000000e+01
282.6 -2.481999999999998181e+02 -2.806999999999998181e+02 -1.622000000000002728e+01
283.5 -2.553500000000003638e+02 -2.887899999999999636e+02 -1.668000000000006366e+01
284.4 -2.625000000000000000e+02 -2.968699999999998909e+02 -1.715000000000009095e+01
285.3 -2.696500000000005457e+02 -3.049499999999998181e+02 -1.762000000000011823e+01
286.2 -2.681599999999998545e+02 -3.032699999999995271e+02 -1.751999999999998181e+01
287.1 -2.610100000000002183e+02 -2.951800000000002910e+02 -1.704999999999995453e+01
288 -2.662600000000002183e+02 -3.011199999999998909e+02 -1.739000000000010004e+01
288.9 -2.734000000000005457e+02 -3.091999999999998181e+02 -1.785999999999989996e+01
289.8 -2.805500000000001819e+02 -3.172899999999999636e+02 -1.832999999999992724e+01
290.7 -2.876999999999998181e+02 -3.253699999999998909e+02 -1.879999999999995453e+01
291.6 -2.948500000000003638e+02 -3.334499999999998181e+02 -1.925999999999999091e+01
292.5 -3.019900000000006912e+02 -3.415399999999999636e+02 -1.973000000000001819e+01
293.4 -3.091400000000003274e+02 -3.496199999999998909e+02 -2.020000000000004547e+01
294.3 -3.162899999999999636e+02 -3.576999999999998181e+02 -2.066000000000008185e+01
295.2 -3.105200000000004366e+02 -3.511800000000002910e+02 -2.028999999999996362e+01
296.1 -3.033800000000001091e+02 -3.430999999999994543e+02 -1.981999999999993634e+01
297 -2.962300000000004729e+02 -3.350199999999995271e+02 -1.934999999999990905e+01
297.9 -2.890799999999999272e+02 -3.269300000000002910e+02 -1.889000000000010004e+01
298.8 -2.819300000000002910e+02 -3.188499999999994543e+02 -1.842000000000007276e+01
299.7 -2.747899999999999636e+02 -3.107699999999995271e+02 -1.795000000000004547e+01
300.6 -2.676400000000003274e+02 -3.026800000000002910e+02 -1.748000000000001819e+01
301.5 -2.604900000000006912e+02 -2.945999999999994543e+02 -1.701999999999998181e+01
302.4 -2.533400000000001455e+02 -2.865199999999995271e+02 -1.654999999999995453e+01
303.3 -2.461999999999998181e+02 -2.784300000000002910e+02 -1.607999999999992724e+01
304.2 -2.390500000000001819e+02 -2.703499999999994543e+02 -1.562000000000011823e+01
305.1 -2.319000000000005457e+02 -2.622699999999995271e+02 -1.515000000000009095e+01
306 -2.247600000000002183e+02 -2.541800000000002910e+02 -1.468000000000006366e+01
306.9 -2.176100000000005821e+02 -2.460999999999994543e+02 -1.422000000000002728e+01
307.8 -2.104600000000000364e+02 -2.380199999999995271e+02 -1.375000000000000000e+01
308.7 -2.033100000000004002e+02 -2.299300000000002910e+02 -1.327999999999997272e+01
309.6 -1.961700000000000728e+02 -2.218499999999994543e+02 -1.281999999999993634e+01
310.5 -1.890200000000004366e+02 -2.137699999999995271e+02 -1.234999999999990905e+01
311.4 -1.857800000000006548e+02 -2.101099999999996726e+02 -1.214000000000010004e+01
312.3 -1.929300000000002910e+02 -2.181899999999995998e+02 -1.259999999999990905e+01
313.2 -2.000799999999999272e+02 -2.262699999999995271e+02 -1.306999999999993634e+01
314.1 -2.072200000000002547e+02 -2.343599999999996726e+02 -1.353999999999996362e+01
315 -2.143699999999998909e+02 -2.424399999999995998e+02 -1.400999999999999091e+01
315.9 -2.215200000000004366e+02 -2.505199999999995271e+02 -1.447000000000002728e+01
316.8 -2.286700000000000728e+02 -2.586099999999996726e+02 -1.494000000000005457e+01
317.7 -2.358100000000004002e+02 -2.666899999999995998e+02 -1.541000000000008185e+01
318.6 -2.429600000000000364e+02 -2.747699999999995271e+02 -1.587000000000011823e+01
319.5 -2.501100000000005821e+02 -2.828599999999996726e+02 -1.633999999999991815e+01
320.4 -2.572600000000002183e+02 -2.909399999999995998e+02 -1.680999999999994543e+01
321.3 -2.644000000000005457e+02 -2.990199999999995271e+02 -1.726999999999998181e+01
322.2 -2.715500000000001819e+02 -3.071099999999996726e+02 -1.774000000000000909e+01
323.1 -2.786999999999998181e+02 -3.151899999999995998e+02 -1.821000000000003638e+01
324 -2.858500000000003638e+02 -3.232699999999995271e+02 -1.867000000000007276e+01
324.9 -2.929900000000006912e+02 -3.313599999999996726e+02 -1.914000000000010004e+01
325.8 -3.001400000000003274e+02 -3.394399999999995998e+02 -1.960999999999989996e+01
326.7 -3.072899999999999636e+02 -3.475199999999995271e+02 -2.007999999999992724e+01
327.6 -3.144300000000002910e+02 -3.556099999999996726e+02 -2.053999999999996362e+01
328.5 -3.215799999999999272e+02 -3.636899999999995998e+02 -2.100999999999999091e+01
329.4 -3.287300000000004729e+02 -3.717699999999995271e+02 -2.148000000000001819e+01
330.3 -3.358800000000001091e+02 -3.798499999999994543e+02 -2.194000000000005457e+01
331.2 -3.430200000000004366e+02 -3.879399999999995998e+02 -2.241000000000008185e+01
332.1 -3.501700000000000728e+02 -3.960199999999995271e+02 -2.288000000000010914e+01
333 -3.573200000000006185e+02 -4.040999999999994543e+02 -2.333999999999991815e+01
333.9 -3.644700000000002547e+02 -4.121899999999995998e+02 -2.380999999999994543e+01
334.8 -3.716100000000005821e+02 -4.202699999999995271e+02 -2.427999999999997272e+01
335.7 -3.787600000000002183e+02 -4.283499999999994543e+02 -2.474000000000000909e+01
336.6 -3.859099999999998545e+02 -4.364399999999995998e+02 -2.521000000000003638e+01
337.5 -3.930600000000004002e+02 -4.445199999999995271e+02 -2.568000000000006366e+01
338.4 -4.001999999999998181e+02 -4.525999999999994543e+02 -2.614000000000010004e+01
339.3 -4.073500000000003638e+02 -4.606899999999995998e+02 -2.660999999999989996e+01
340.2 -4.036500000000005457e+02 -4.565000000000000000e+02 -2.637000000000011823e+01
341.1 -3.965000000000000000e+02 -4.484200000000000728e+02 -2.590000000000009095e+01
342 -3.938800000000001091e+02 -4.454499999999998181e+02 -2.573000000000001819e+01
342.9 -4.010300000000006548e+02 -4.535399999999999636e+02 -2.620000000000004547e+01
343.8 -4.081800000000002910e+02 -4.616199999999998909e+02 -2.667000000000007276e+01
344.7 -4.153200000000006185e+02 -4.696999999999998181e+02 -2.713000000000010914e+01
345.6 -4.224700000000002547e+02 -4.777899999999999636e+02 -2.759999999999990905e+01
346.5 -4.296199999999998909e+02 -4.858699999999998909e+02 -2.806999999999993634e+01
347.4 -4.260100000000002183e+02 -4.817799999999997453e+02 -2.782999999999992724e+01
348.3 -4.188600000000005821e+02 -4.736999999999998181e+02 -2.735999999999989996e+01
349.2 -4.117100000000000364e+02 -4.656199999999998909e+02 -2.690000000000009095e+01
350.1 -4.045600000000004002e+02 -4.575399999999999636e+02 -2.643000000000006366e+01
351 -3.974200000000000728e+02 -4.494499999999998181e+02 -2.596000000000003638e+01
351.9 -3.902700000000004366e+02 -4.413699999999998909e+02 -2.550000000000000000e+01
352.8 -3.831199999999998909e+02 -4.332899999999999636e+02 -2.502999999999997272e+01
353.7 -3.901999999999998181e+02 -4.412899999999999636e+02 -2.549000000000000909e+01
354.6 -3.973400000000001455e+02 -4.493699999999998909e+02 -2.596000000000003638e+01
355.5 -3.944499999999998181e+02 -4.460900000000001455e+02 -2.576999999999998181e+01
356.4 -3.873000000000001819e+02 -4.380100000000002183e+02 -2.529999999999995453e+01
357.3 -3.858100000000004002e+02 -4.363299999999999272e+02 -2.520000000000004547e+01
358.2 -3.786599999999998545e+02 -4.282399999999997817e+02 -2.474000000000000909e+01
359.1 -3.715200000000004366e+02 -4.201599999999998545e+02 -2.426999999999998181e+01
360 -3.643699999999998909e+02 -4.120799999999999272e+02 -2.379999999999995453e+01
360.9 -3.572200000000002547e+02 -4.039899999999997817e+02 -2.333999999999991815e+01
361.8 -3.500700000000006185e+02 -3.959099999999998545e+02 -2.287000000000011823e+01
362.7 -3.429300000000002910e+02 -3.878299999999999272e+02 -2.240000000000009095e+01
363.6 -3.357800000000006548e+02 -3.797399999999997817e+02 -2.194000000000005457e+01
364.5 -3.286300000000001091e+02 -3.716599999999998545e+02 -2.147000000000002728e+01
365.4 -3.214800000000004729e+02 -3.635799999999999272e+02 -2.100000000000000000e+01
366.3 -3.143400000000001455e+02 -3.554899999999997817e+02 -2.053999999999996362e+01
367.2 -3.132300000000004729e+02 -3.542399999999997817e+02 -2.046000000000003638e+01
368.1 -3.060799999999999272e+02 -3.461499999999996362e+02 -2.000000000000000000e+01
369 -2.989300000000002910e+02 -3.380699999999997090e+02 -1.952999999999997272e+01
369.9 -3.053800000000001091e+02 -3.453599999999996726e+02 -1.995000000000004547e+01
370.8 -3.125300000000006548e+02 -3.534499999999998181e+02 -2.042000000000007276e+01
371.7 -3.196700000000000728e+02 -3.615299999999997453e+02 -2.088000000000010914e+01
372.6 -3.268200000000006185e+02 -3.696099999999996726e+02 -2.134999999999990905e+01
373.5 -3.339700000000002547e+02 -3.776999999999998181e+02 -2.181999999999993634e+01
374.4 -3.411199999999998909e+02 -3.857799999999997453e+02 -2.227999999999997272e+01
375.3 -3.482600000000002183e+02 -3.938599999999996726e+02 -2.275000000000000000e+01
376.2 -3.554099999999998545e+02 -4.019499999999998181e+02 -2.322000000000002728e+01
377.1 -3.625600000000004002e+02 -4.100299999999997453e+02 -2.369000000000005457e+01
378 -3.697100000000000364e+02 -4.181099999999996726e+02 -2.415000000000009095e+01
378.9 -3.768500000000003638e+02 -4.261999999999998181e+02 -2.462000000000011823e+01
379.8 -3.840000000000000000e+02 -4.342799999999997453e+02 -2.508999999999991815e+01
380.7 -3.911500000000005457e+02 -4.423599999999996726e+02 -2.554999999999995453e+01
381.6 -3.866999999999998181e+02 -4.373299999999999272e+02 -2.525999999999999091e+01
382.5 -3.795500000000001819e+02 -4.292500000000000000e+02 -2.479999999999995453e+01
383.4 -3.724000000000005457e+02 -4.211599999999998545e+02 -2.432999999999992724e+01
384.3 -3.749400000000005093e+02 -4.240299999999997453e+02 -2.449000000000000909e+01
385.2 -3.794000000000005457e+02 -4.290799999999999272e+02 -2.478999999999996362e+01
386.1 -3.722600000000002183e+02 -4.210000000000000000e+02 -2.431999999999993634e+01
387 -3.775799999999999272e+02 -4.270199999999995271e+02 -2.467000000000007276e+01
387.9 -3.837300000000004729e+02 -4.339799999999995634e+02 -2.506999999999993634e+01
388.8 -3.765900000000001455e+02 -4.258999999999996362e+02 -2.459999999999990905e+01
389.7 -3.694400000000005093e+02 -4.178099999999994907e+02 -2.414000000000010004e+01
390.6 -3.622899999999999636e+02 -4.097299999999995634e+02 -2.367000000000007276e+01
391.5 -3.587600000000002183e+02 -4.057399999999997817e+02 -2.344000000000005457e+01
392.4 -3.516199999999998909e+02 -3.976599999999998545e+02 -2.297000000000002728e+01
393.3 -3.444700000000002547e+02 -3.895699999999997090e+02 -2.250000000000000000e+01
394.2 -3.373200000000006185e+02 -3.814899999999997817e+02 -2.203999999999996362e+01
395.1 -3.301700000000000728e+02 -3.734099999999998545e+02 -2.156999999999993634e+01
396 -3.230300000000006548e+02 -3.653199999999997090e+02 -2.109999999999990905e+01
396.9 -3.158800000000001091e+02 -3.572399999999997817e+02 -2.064000000000010004e+01
397.8 -3.163299999999999272e+02 -3.577500000000000000e+02 -2.067000000000007276e+01
398.7 -3.234800000000004729e+02 -3.658299999999999272e+02 -2.113000000000010914e+01
399.6 -3.306199999999998909e+02 -3.739099999999998545e+02 -2.159999999999990905e+01
400.5 -3.377700000000004366e+02 -3.820000000000000000e+02 -2.206999999999993634e+01
401.4 -3.449200000000000728e+02 -3.900799999999999272e+02 -2.252999999999997272e+01
402.3 -3.520600000000004002e+02 -3.981599999999998545e+02 -2.300000000000000000e+01
403.2 -3.592100000000000364e+02 -4.062500000000000000e+02 -2.347000000000002728e+01
404.1 -3.663600000000005821e+02 -4.143299999999999272e+02 -2.393000000000006366e+01
405 -3.670799999999999272e+02 -4.151499999999996362e+02 -2.398000000000001819e+01
405.9 -3.599400000000005093e+02 -4.070699999999997090e+02 -2.350999999999999091e+01
406.8 -3.527899999999999636e+02 -3.989799999999995634e+02 -2.304999999999995453e+01
407.7 -3.456400000000003274e+02 -3.908999999999996362e+02 -2.257999999999992724e+01
408.6 -3.385000000000000000e+02 -3.828199999999997090e+02 -2.210999999999989996e+01
409.5 -3.349200000000000728e+02 -3.787699999999995271e+02 -2.188000000000010914e+01
410.4 -3.420600000000004002e+02 -3.868499999999994543e+02 -2.234999999999990905e+01
411.3 -3.492100000000000364e+02 -3.949399999999995998e+02 -2.280999999999994543e+01
412.2 -3.563600000000005821e+02 -4.030199999999995271e+02 -2.327999999999997272e+01
413.1 -3.511400000000003274e+02 -3.971199999999998909e+02 -2.294000000000005457e+01
414 -3.439900000000006912e+02 -3.890299999999997453e+02 -2.247000000000002728e+01
414.9 -3.368500000000003638e+02 -3.809499999999998181e+02 -2.200999999999999091e+01
415.8 -3.296999999999998181e+02 -3.728699999999998909e+02 -2.153999999999996362e+01
416.7 -3.323100000000004002e+02 -3.758299999999999272e+02 -2.171000000000003638e+01
417.6 -3.394600000000000364e+02 -3.839099999999998545e+02 -2.218000000000006366e+01
418.5 -3.466100000000005821e+02 -3.919899999999997817e+02 -2.264000000000010004e+01
419.4 -3.537600000000002183e+02 -4.000699999999997090e+02 -2.310999999999989996e+01
420.3 -3.609000000000005457e+02 -4.081599999999998545e+02 -2.357999999999992724e+01
421.2 -3.680500000000001819e+02 -4.162399999999997817e+02 -2.403999999999996362e+01
422.1 -3.751999999999998181e+02 -4.243199999999997090e+02 -2.450999999999999091e+01
423 -3.823400000000001455e+02 -4.324099999999998545e+02 -2.498000000000001819e+01
423.9 -3.894900000000006912e+02 -4.404899999999997817e+02 -2.545000000000004547e+01
424.8 -3.966400000000003274e+02 -4.485699999999997090e+02 -2.591000000000008185e+01
425.7 -4.037899999999999636e+02 -4.566599999999998545e+02 -2.638000000000010914e+01
426.6 -4.109300000000002910e+02 -4.647399999999997817e+02 -2.684999999999990905e+01
427.5 -4.180799999999999272e+02 -4.728199999999997090e+02 -2.730999999999994543e+01
428.4 -4.252300000000004729e+02 -4.809099999999998545e+02 -2.777999999999997272e+01
429.3 -4.323800000000001091e+02 -4.889899999999997817e+02 -2.825000000000000000e+01
430.2 -4.395200000000004366e+02 -4.970699999999997090e+02 -2.871000000000003638e+01
431.1 -4.466700000000000728e+02 -5.051599999999998545e+02 -2.918000000000006366e+01
432 -4.538200000000006185e+02 -5.132399999999997817e+02 -2.965000000000009095e+01
432.9 -4.609700000000002547e+02 -5.213199999999997090e+02 -3.010999999999989996e+01
433.8 -4.667500000000000000e+02 -5.278699999999998909e+02 -3.049000000000000909e+01
434.7 -4.596100000000005821e+02 -5.197799999999997453e+02 -3.002999999999997272e+01
435.6 -4.524600000000000364e+02 -5.116999999999998181e+02 -2.955999999999994543e+01
436.5 -4.453100000000004002e+02 -5.036199999999998909e+02 -2.908999999999991815e+01
437.4 -4.381599999999998545e+02 -4.955299999999997453e+02 -2.862000000000011823e+01
438.3 -4.344300000000002910e+02 -4.913199999999997090e+02 -2.838000000000010914e+01
439.2 -4.415799999999999272e+02 -4.993999999999996362e+02 -2.884999999999990905e+01
440.1 -4.487300000000004729e+02 -5.074799999999995634e+02 -2.930999999999994543e+01
441 -4.558800000000001091e+02 -5.155699999999997090e+02 -2.977999999999997272e+01
441.9 -4.619900000000006912e+02 -5.224799999999995634e+02 -3.018000000000006366e+01
442.8 -4.548400000000001455e+02 -5.143899999999994179e+02 -2.971000000000003638e+01
443.7 -4.476900000000005093e+02 -5.063099999999994907e+02 -2.925000000000000000e+01
444.6 -4.405399999999999636e+02 -4.982299999999995634e+02 -2.877999999999997272e+01
445.5 -4.334000000000005457e+02 -4.901399999999994179e+02 -2.830999999999994543e+01
446.4 -4.262500000000000000e+02 -4.820599999999994907e+02 -2.784999999999990905e+01
447.3 -4.258699999999998909e+02 -4.816399999999994179e+02 -2.781999999999993634e+01
448.2 -4.253600000000005821e+02 -4.810500000000001819e+02 -2.778999999999996362e+01
449.1 -4.182100000000000364e+02 -4.729700000000002547e+02 -2.731999999999993634e+01
450 -4.110600000000004002e+02 -4.648899999999994179e+02 -2.684999999999990905e+01
