# Supplementary material for: A geometric criterion for the optimal spreading of active polymers in porous media
Source: Nat Commun. 2021 Dec 6;12:7088. doi: 10.1038/s41467-021-26942-0 (PMC8648790; doi:10.1038/s41467-021-26942-0)
Supplement: Supplementary file 2 — Source Data [file 41467_2021_26942_MOESM2_ESM.zip › Source_Data/fig_6/trajectories_RT/trajectory_1.txt]

# time, x, y, z
0 0.000000000000000000e+00 0.000000000000000000e+00 0.000000000000000000e+00
0.9 -1.043999999999982720e+00 -2.929000000000002046e+00 -2.340000000000145519e+00
1.8 -5.990000000000463842e-01 -1.083399999999998897e+01 -9.680000000000063665e+00
2.7 -2.128000000000042746e+00 -1.042399999999999238e+01 -1.062000000000011823e+01
3.6 -5.616999999999961801e+00 -1.759999999999990905e+00 -5.200000000000045475e+00
4.5 -9.105999999999994543e+00 6.904000000000010573e+00 2.200000000000272848e-01
5.4 -1.259500000000002728e+01 1.556799999999999784e+01 5.649999999999863576e+00
6.3 -1.608500000000003638e+01 2.423200000000001353e+01 1.106999999999993634e+01
7.2 -1.957399999999995543e+01 3.289600000000000080e+01 1.649000000000000909e+01
8.1 -2.306299999999998818e+01 4.156000000000001648e+01 2.190999999999985448e+01
9 -2.655200000000002092e+01 5.022400000000000375e+01 2.733999999999991815e+01
9.9 -3.004100000000005366e+01 5.888799999999999102e+01 3.275999999999999091e+01
10.8 -3.074400000000002819e+01 6.025900000000000034e+01 3.527999999999997272e+01
11.7 -3.235299999999995180e+01 5.976500000000000057e+01 3.450000000000000000e+01
12.6 -3.895500000000004093e+01 6.830499999999999261e+01 3.484999999999990905e+01
13.5 -4.557399999999995543e+01 7.682399999999999807e+01 3.517999999999983629e+01
14.4 -5.383799999999996544e+01 8.339600000000000080e+01 3.290999999999985448e+01
15.3 -6.210299999999995180e+01 8.996699999999999875e+01 3.063999999999987267e+01
16.2 -7.036699999999996180e+01 9.653900000000000148e+01 2.836999999999989086e+01
17.1 -7.863199999999994816e+01 1.031099999999999994e+02 2.609999999999990905e+01
18 -8.689599999999995816e+01 1.096820000000000022e+02 2.382999999999992724e+01
18.9 -9.319600000000002638e+01 1.168270000000000124e+02 1.882999999999992724e+01
19.8 -9.934100000000000819e+01 1.240180000000000149e+02 1.361999999999989086e+01
20.7 -1.054850000000000136e+02 1.312079999999999700e+02 8.399999999999863576e+00
21.6 -1.116290000000000191e+02 1.383990000000000009e+02 3.190000000000054570e+00
22.5 -1.177740000000000009e+02 1.455899999999999750e+02 -2.019999999999981810e+00
23.4 -1.239180000000000064e+02 1.527799999999999727e+02 -7.240000000000009095e+00
24.3 -1.285879999999999654e+02 1.618799999999999955e+02 -1.045000000000004547e+01
25.2 -1.330000000000000000e+02 1.713120000000000118e+02 -1.330999999999994543e+01
26.1 -1.374130000000000109e+02 1.807439999999999714e+02 -1.618000000000006366e+01
27 -1.418250000000000455e+02 1.901759999999999877e+02 -1.903999999999996362e+01
27.9 -1.462379999999999427e+02 1.996080000000000041e+02 -2.191000000000008185e+01
28.8 -1.442430000000000518e+02 1.999459999999999695e+02 -2.192000000000007276e+01
29.7 -1.367799999999999727e+02 1.925229999999999677e+02 -1.950999999999999091e+01
30.6 -1.286720000000000255e+02 1.856449999999999818e+02 -1.899000000000000909e+01
31.5 -1.288629999999999427e+02 1.886599999999999682e+02 -1.886000000000012733e+01
32.4 -1.360900000000000318e+02 1.964710000000000036e+02 -1.940000000000009095e+01
33.3 -1.443300000000000409e+02 2.034300000000000068e+02 -1.994000000000005457e+01
34.2 -1.525710000000000264e+02 2.103890000000000100e+02 -2.049000000000000909e+01
35.1 -1.608120000000000118e+02 2.173480000000000132e+02 -2.103999999999996362e+01
36 -1.690529999999999973e+02 2.243079999999999927e+02 -2.158000000000015461e+01
36.9 -1.754829999999999472e+02 2.322239999999999895e+02 -2.325999999999999091e+01
37.8 -1.738780000000000427e+02 2.326409999999999627e+02 -2.407000000000016371e+01
38.7 -1.683300000000000409e+02 2.254809999999999945e+02 -2.223000000000001819e+01
39.6 -1.712340000000000373e+02 2.355799999999999841e+02 -2.472000000000002728e+01
40.5 -1.741380000000000337e+02 2.456800000000000068e+02 -2.721000000000003638e+01
41.4 -1.770009999999999764e+02 2.557880000000000109e+02 -2.968000000000006366e+01
42.3 -1.761399999999999864e+02 2.663949999999999818e+02 -2.918000000000006366e+01
43.2 -1.769909999999999854e+02 2.770980000000000132e+02 -2.853999999999996362e+01
44.1 -1.780720000000000027e+02 2.878319999999999936e+02 -2.804999999999995453e+01
45 -1.791530000000000200e+02 2.985670000000000073e+02 -2.757000000000016371e+01
45.9 -1.802350000000000136e+02 3.093019999999999641e+02 -2.709000000000014552e+01
46.8 -1.817630000000000337e+02 3.044279999999999973e+02 -2.955999999999994543e+01
47.7 -1.828060000000000400e+02 2.949099999999999682e+02 -3.455999999999994543e+01
48.6 -1.838809999999999718e+02 2.900169999999999959e+02 -3.633000000000015461e+01
49.5 -1.831670000000000300e+02 2.904950000000000045e+02 -3.797000000000002728e+01
50.4 -1.809750000000000227e+02 2.920360000000000014e+02 -3.662000000000011823e+01
51.3 -1.821549999999999727e+02 2.815439999999999827e+02 -3.889000000000010004e+01
52.2 -1.833350000000000364e+02 2.710509999999999877e+02 -4.116000000000008185e+01
53.1 -1.845149999999999864e+02 2.605589999999999691e+02 -4.343000000000006366e+01
54 -1.846670000000000300e+02 2.535589999999999691e+02 -4.484000000000014552e+01
54.9 -1.799980000000000473e+02 2.629370000000000118e+02 -4.221000000000003638e+01
55.8 -1.753300000000000409e+02 2.723149999999999977e+02 -3.958000000000015461e+01
56.7 -1.692250000000000227e+02 2.806999999999999886e+02 -3.720000000000004547e+01
57.6 -1.615579999999999927e+02 2.880070000000000050e+02 -3.509000000000014552e+01
58.5 -1.556250000000000000e+02 2.955699999999999932e+02 -3.033000000000015461e+01
59.4 -1.499710000000000036e+02 3.031739999999999782e+02 -2.515000000000009095e+01
60.3 -1.454890000000000327e+02 3.125109999999999673e+02 -2.236000000000012733e+01
61.2 -1.411920000000000073e+02 3.221209999999999809e+02 -1.995000000000004547e+01
62.1 -1.370660000000000309e+02 3.318369999999999891e+02 -1.814000000000010004e+01
63 -1.347549999999999955e+02 3.367849999999999682e+02 -1.929999999999995453e+01
63.9 -1.353909999999999627e+02 3.260960000000000036e+02 -2.071000000000003638e+01
64.8 -1.360270000000000437e+02 3.154080000000000155e+02 -2.212000000000011823e+01
65.7 -1.366630000000000109e+02 3.047189999999999941e+02 -2.353999999999996362e+01
66.6 -1.354539999999999509e+02 2.942069999999999936e+02 -2.466000000000008185e+01
67.5 -1.324690000000000509e+02 2.838619999999999663e+02 -2.551999999999998181e+01
68.4 -1.294840000000000373e+02 2.735179999999999723e+02 -2.637000000000011823e+01
69.3 -1.264990000000000236e+02 2.631739999999999782e+02 -2.723000000000001819e+01
70.2 -1.235140000000000100e+02 2.528299999999999841e+02 -2.808000000000015461e+01
71.1 -1.205299999999999727e+02 2.424859999999999900e+02 -2.894000000000005457e+01
72 -1.218930000000000291e+02 2.440849999999999795e+02 -2.469000000000005457e+01
72.9 -1.253269999999999982e+02 2.512849999999999682e+02 -1.741000000000008185e+01
73.8 -1.287609999999999673e+02 2.584850000000000136e+02 -1.013000000000010914e+01
74.7 -1.321950000000000500e+02 2.656850000000000023e+02 -2.850000000000136424e+00
75.6 -1.356280000000000427e+02 2.728849999999999909e+02 4.429999999999836291e+00
76.5 -1.316040000000000418e+02 2.706649999999999636e+02 -5.900000000001455192e-01
77.4 -1.312240000000000464e+02 2.730860000000000127e+02 2.049999999999954525e+00
78.3 -1.326509999999999536e+02 2.764379999999999882e+02 4.879999999999881766e+00
79.2 -1.310570000000000164e+02 2.756449999999999818e+02 5.690000000000054570e+00
80.1 -1.303189999999999600e+02 2.769269999999999641e+02 1.251999999999998181e+01
81 -1.336079999999999472e+02 2.793249999999999886e+02 2.509999999999990905e+00
81.9 -1.368970000000000482e+02 2.817230000000000132e+02 -7.490000000000009095e+00
82.8 -1.401860000000000355e+02 2.841209999999999809e+02 -1.749000000000000909e+01
83.7 -1.434750000000000227e+02 2.865199999999999818e+02 -2.750000000000000000e+01
84.6 -1.467640000000000100e+02 2.889180000000000064e+02 -3.750000000000000000e+01
85.5 -1.500520000000000209e+02 2.913159999999999741e+02 -4.750000000000000000e+01
86.4 -1.488129999999999882e+02 2.890709999999999695e+02 -4.671000000000003638e+01
87.3 -1.444510000000000218e+02 2.836250000000000000e+02 -3.847000000000002728e+01
88.2 -1.415620000000000118e+02 2.781769999999999641e+02 -2.980999999999994543e+01
89.1 -1.452269999999999754e+02 2.732079999999999700e+02 -2.503999999999996362e+01
90 -1.499610000000000127e+02 2.666510000000000105e+02 -1.788000000000010914e+01
90.9 -1.504790000000000418e+02 2.685489999999999782e+02 -1.733000000000015461e+01
91.8 -1.474279999999999973e+02 2.776009999999999991e+02 -2.237000000000011823e+01
92.7 -1.462029999999999745e+02 2.828820000000000050e+02 -2.517000000000007276e+01
93.6 -1.515940000000000509e+02 2.746619999999999777e+02 -2.069000000000005457e+01
94.5 -1.569840000000000373e+02 2.664429999999999836e+02 -1.622000000000002728e+01
95.4 -1.608020000000000209e+02 2.577520000000000095e+02 -1.140000000000009095e+01
96.3 -1.627409999999999854e+02 2.484970000000000141e+02 -6.190000000000054570e+00
97.2 -1.649410000000000309e+02 2.393290000000000077e+02 -1.009999999999990905e+00
98.1 -1.703329999999999700e+02 2.312129999999999654e+02 3.649999999999863576e+00
99 -1.757259999999999991e+02 2.230969999999999800e+02 8.299999999999954525e+00
99.9 -1.811180000000000518e+02 2.149809999999999945e+02 1.296000000000003638e+01
100.8 -1.865109999999999673e+02 2.068639999999999759e+02 1.761999999999989086e+01
101.7 -1.919030000000000200e+02 1.987479999999999905e+02 2.227999999999997272e+01
102.6 -1.972960000000000491e+02 1.906320000000000050e+02 2.692999999999983629e+01
103.5 -2.026879999999999882e+02 1.825159999999999627e+02 3.158999999999991815e+01
104.4 -2.075480000000000018e+02 1.777950000000000159e+02 3.798000000000001819e+01
105.3 -2.127899999999999636e+02 1.746050000000000182e+02 4.686999999999989086e+01
106.2 -2.180330000000000155e+02 1.714139999999999873e+02 5.575000000000000000e+01
107.1 -2.232749999999999773e+02 1.682239999999999895e+02 6.463999999999987267e+01
108 -2.285180000000000291e+02 1.650339999999999918e+02 7.352999999999997272e+01
108.9 -2.337599999999999909e+02 1.618439999999999941e+02 8.240999999999985448e+01
109.8 -2.390019999999999527e+02 1.586529999999999632e+02 9.129999999999995453e+01
110.7 -2.438509999999999991e+02 1.564250000000000114e+02 1.005399999999999636e+02
111.6 -2.477730000000000246e+02 1.564610000000000127e+02 1.105999999999999091e+02
112.5 -2.516939999999999600e+02 1.564979999999999905e+02 1.206599999999998545e+02
113.4 -2.581950000000000500e+02 1.558109999999999786e+02 1.291599999999998545e+02
114.3 -2.652749999999999773e+02 1.544250000000000114e+02 1.370699999999999363e+02
115.2 -2.728379999999999654e+02 1.503659999999999854e+02 1.436299999999998818e+02
116.1 -2.803999999999999773e+02 1.463070000000000164e+02 1.501799999999998363e+02
117 -2.806939999999999600e+02 1.470380000000000109e+02 1.502699999999999818e+02
117.9 -2.741639999999999873e+02 1.522570000000000050e+02 1.434299999999998363e+02
118.8 -2.676340000000000146e+02 1.574749999999999659e+02 1.365899999999999181e+02
119.7 -2.631910000000000309e+02 1.601879999999999882e+02 1.345599999999999454e+02
120.6 -2.610159999999999627e+02 1.623199999999999932e+02 1.353499999999999091e+02
121.5 -2.663830000000000382e+02 1.558849999999999909e+02 1.420799999999999272e+02
122.4 -2.714869999999999663e+02 1.493009999999999877e+02 1.489600000000000364e+02
123.3 -2.765900000000000318e+02 1.427180000000000177e+02 1.558299999999999272e+02
124.2 -2.754809999999999945e+02 1.420310000000000059e+02 1.535099999999999909e+02
125.1 -2.700620000000000118e+02 1.454359999999999786e+02 1.448099999999999454e+02
126 -2.639030000000000200e+02 1.488990000000000009e+02 1.368099999999999454e+02
126.9 -2.558129999999999882e+02 1.525120000000000005e+02 1.306299999999998818e+02
127.8 -2.477240000000000464e+02 1.561250000000000000e+02 1.244600000000000364e+02
128.7 -2.396349999999999909e+02 1.597379999999999995e+02 1.182799999999999727e+02
129.6 -2.419439999999999600e+02 1.557939999999999827e+02 1.215599999999999454e+02
130.5 -2.477250000000000227e+02 1.493269999999999982e+02 1.279900000000000091e+02
131.4 -2.535059999999999718e+02 1.428600000000000136e+02 1.344299999999998363e+02
132.3 -2.593089999999999691e+02 1.363139999999999645e+02 1.407100000000000364e+02
133.2 -2.655769999999999982e+02 1.281290000000000191e+02 1.439299999999998363e+02
134.1 -2.728129999999999882e+02 1.210199999999999960e+02 1.471699999999998454e+02
135 -2.701739999999999782e+02 1.208649999999999949e+02 1.480999999999999091e+02
135.9 -2.599379999999999882e+02 1.242490000000000094e+02 1.474700000000000273e+02
136.8 -2.497010000000000218e+02 1.276329999999999956e+02 1.468299999999999272e+02
137.7 -2.422319999999999709e+02 1.316630000000000109e+02 1.437300000000000182e+02
138.6 -2.376770000000000209e+02 1.386359999999999673e+02 1.368599999999999000e+02
139.5 -2.331209999999999809e+02 1.456089999999999804e+02 1.299800000000000182e+02
140.4 -2.285660000000000309e+02 1.525819999999999936e+02 1.231099999999999000e+02
141.3 -2.240099999999999909e+02 1.595550000000000068e+02 1.162300000000000182e+02
142.2 -2.206349999999999909e+02 1.650079999999999814e+02 1.115499999999999545e+02
143.1 -2.277029999999999745e+02 1.618629999999999995e+02 1.190799999999999272e+02
144 -2.347839999999999918e+02 1.586030000000000086e+02 1.265199999999999818e+02
144.9 -2.421760000000000446e+02 1.526619999999999777e+02 1.316900000000000546e+02
145.8 -2.495689999999999600e+02 1.467199999999999704e+02 1.368599999999999000e+02
146.7 -2.569610000000000127e+02 1.407789999999999964e+02 1.420199999999999818e+02
147.6 -2.549439999999999600e+02 1.458829999999999814e+02 1.364400000000000546e+02
148.5 -2.536820000000000164e+02 1.539359999999999786e+02 1.293499999999999091e+02
149.4 -2.522789999999999964e+02 1.615229999999999677e+02 1.219199999999998454e+02
150.3 -2.501539999999999964e+02 1.667129999999999654e+02 1.126900000000000546e+02
151.2 -2.484769999999999754e+02 1.675919999999999845e+02 1.126900000000000546e+02
152.1 -2.472880000000000109e+02 1.637810000000000059e+02 1.227200000000000273e+02
153 -2.460979999999999563e+02 1.599699999999999704e+02 1.327599999999999909e+02
153.9 -2.446219999999999573e+02 1.577710000000000150e+02 1.382500000000000000e+02
154.8 -2.421680000000000064e+02 1.610659999999999741e+02 1.282599999999999909e+02
155.7 -2.397150000000000318e+02 1.643609999999999900e+02 1.182799999999999727e+02
156.6 -2.412659999999999627e+02 1.588629999999999995e+02 1.246399999999998727e+02
157.5 -2.432989999999999782e+02 1.523059999999999832e+02 1.329800000000000182e+02
158.4 -2.453329999999999700e+02 1.457500000000000000e+02 1.413199999999999363e+02
159.3 -2.473659999999999854e+02 1.391929999999999836e+02 1.496599999999998545e+02
160.2 -2.493990000000000009e+02 1.326370000000000005e+02 1.579900000000000091e+02
161.1 -2.480299999999999727e+02 1.264889999999999901e+02 1.667200000000000273e+02
162 -2.464329999999999927e+02 1.203680000000000092e+02 1.754800000000000182e+02
162.9 -2.447450000000000045e+02 1.178460000000000178e+02 1.795899999999999181e+02
163.8 -2.428200000000000500e+02 1.247730000000000103e+02 1.715299999999999727e+02
164.7 -2.408940000000000055e+02 1.316999999999999886e+02 1.634700000000000273e+02
165.6 -2.389679999999999609e+02 1.386259999999999764e+02 1.554099999999998545e+02
166.5 -2.370420000000000300e+02 1.455529999999999973e+02 1.473499999999999091e+02
167.4 -2.351159999999999854e+02 1.524800000000000182e+02 1.392899999999999636e+02
168.3 -2.338920000000000528e+02 1.536239999999999668e+02 1.400599999999999454e+02
169.2 -2.338189999999999600e+02 1.499339999999999691e+02 1.479400000000000546e+02
170.1 -2.376910000000000309e+02 1.554549999999999841e+02 1.395099999999999909e+02
171 -2.415620000000000118e+02 1.609759999999999991e+02 1.310699999999999363e+02
171.9 -2.454339999999999691e+02 1.664959999999999809e+02 1.226399999999998727e+02
172.8 -2.493049999999999500e+02 1.720169999999999959e+02 1.142000000000000455e+02
173.7 -2.523669999999999618e+02 1.757640000000000100e+02 1.076799999999998363e+02
174.6 -2.499270000000000209e+02 1.674759999999999991e+02 1.141599999999998545e+02
175.5 -2.474879999999999427e+02 1.591870000000000118e+02 1.206399999999998727e+02
176.4 -2.450489999999999782e+02 1.508990000000000009e+02 1.271199999999998909e+02
177.3 -2.408940000000000055e+02 1.423489999999999895e+02 1.319400000000000546e+02
178.2 -2.359980000000000473e+02 1.340720000000000027e+02 1.356299999999998818e+02
179.1 -2.381109999999999900e+02 1.427099999999999795e+02 1.295000000000000000e+02
180 -2.402240000000000464e+02 1.513469999999999800e+02 1.233799999999998818e+02
180.9 -2.423360000000000127e+02 1.599850000000000136e+02 1.172500000000000000e+02
181.8 -2.443959999999999582e+02 1.691089999999999804e+02 1.121199999999998909e+02
182.7 -2.438260000000000218e+02 1.786129999999999995e+02 1.071099999999999000e+02
183.6 -2.430539999999999736e+02 1.880579999999999927e+02 1.019299999999998363e+02
184.5 -2.422809999999999491e+02 1.975029999999999859e+02 9.675000000000000000e+01
185.4 -2.415090000000000146e+02 2.069479999999999791e+02 9.156999999999993634e+01
186.3 -2.407369999999999663e+02 2.163929999999999723e+02 8.638999999999987267e+01
187.2 -2.439790000000000418e+02 2.103399999999999750e+02 9.188999999999987267e+01
188.1 -2.393509999999999991e+02 2.140079999999999814e+02 8.928999999999996362e+01
189 -2.325240000000000009e+02 2.206889999999999645e+02 8.425999999999999091e+01
189.9 -2.256960000000000264e+02 2.273689999999999714e+02 7.922000000000002728e+01
190.8 -2.188680000000000518e+02 2.340500000000000114e+02 7.417999999999983629e+01
191.7 -2.225209999999999582e+02 2.338129999999999882e+02 7.628999999999996362e+01
192.6 -2.290800000000000409e+02 2.272669999999999959e+02 8.183999999999991815e+01
193.5 -2.356369999999999436e+02 2.207210000000000036e+02 8.738999999999987267e+01
194.4 -2.421950000000000500e+02 2.141750000000000114e+02 9.294000000000005457e+01
195.3 -2.487519999999999527e+02 2.076279999999999859e+02 9.848000000000001819e+01
196.2 -2.502780000000000200e+02 1.981019999999999754e+02 1.028799999999998818e+02
197.1 -2.485950000000000273e+02 1.979239999999999782e+02 1.019199999999998454e+02
198 -2.447490000000000236e+02 2.064710000000000036e+02 9.654999999999995453e+01
198.9 -2.409020000000000437e+02 2.150169999999999959e+02 9.119000000000005457e+01
199.8 -2.370549999999999500e+02 2.235639999999999645e+02 8.581999999999993634e+01
200.7 -2.332089999999999463e+02 2.321100000000000136e+02 8.045000000000004547e+01
201.6 -2.293619999999999663e+02 2.406560000000000059e+02 7.508999999999991815e+01
202.5 -2.271839999999999691e+02 2.494470000000000027e+02 6.949000000000000909e+01
203.4 -2.292690000000000055e+02 2.580389999999999873e+02 6.354999999999995453e+01
204.3 -2.326309999999999718e+02 2.663669999999999618e+02 5.754999999999995453e+01
205.2 -2.359940000000000282e+02 2.746949999999999932e+02 5.154999999999995453e+01
206.1 -2.377400000000000091e+02 2.839180000000000064e+02 4.652999999999997272e+01
207 -2.382569999999999482e+02 2.938220000000000027e+02 4.225000000000000000e+01
207.9 -2.387740000000000009e+02 3.037249999999999659e+02 3.798000000000001819e+01
208.8 -2.353830000000000382e+02 2.961539999999999964e+02 4.319000000000005457e+01
209.7 -2.317949999999999591e+02 2.877049999999999841e+02 4.887999999999988177e+01
210.6 -2.282069999999999936e+02 2.792549999999999955e+02 5.456999999999993634e+01
211.5 -2.258179999999999836e+02 2.758799999999999955e+02 5.625999999999999091e+01
212.4 -2.286820000000000164e+02 2.708890000000000100e+02 6.134999999999990905e+01
213.3 -2.319959999999999809e+02 2.636150000000000091e+02 6.860999999999989996e+01
214.2 -2.317050000000000409e+02 2.700210000000000150e+02 6.560999999999989996e+01
215.1 -2.302659999999999627e+02 2.746089999999999804e+02 6.280999999999994543e+01
216 -2.292500000000000000e+02 2.723279999999999745e+02 6.231999999999993634e+01
216.9 -2.303139999999999645e+02 2.801739999999999782e+02 5.497000000000002728e+01
217.8 -2.312160000000000082e+02 2.876870000000000118e+02 4.735999999999989996e+01
218.7 -2.309729999999999563e+02 2.928410000000000082e+02 3.786999999999989086e+01
219.6 -2.303300000000000409e+02 2.963240000000000123e+02 2.783999999999991815e+01
220.5 -2.292709999999999582e+02 2.980690000000000168e+02 1.723000000000001819e+01
221.4 -2.286939999999999600e+02 2.982690000000000055e+02 2.252999999999997272e+01
222.3 -2.279339999999999691e+02 2.995810000000000173e+02 3.322000000000002728e+01
223.2 -2.271730000000000018e+02 3.008929999999999723e+02 4.390999999999985448e+01
224.1 -2.264120000000000346e+02 3.022049999999999841e+02 5.459999999999990905e+01
225 -2.280470000000000255e+02 3.011139999999999759e+02 5.447000000000002728e+01
225.9 -2.317799999999999727e+02 2.979180000000000064e+02 4.484999999999990905e+01
226.8 -2.343869999999999436e+02 2.958739999999999668e+02 4.035999999999989996e+01
227.7 -2.350009999999999764e+02 2.968269999999999982e+02 5.095000000000004547e+01
228.6 -2.377830000000000155e+02 2.971159999999999854e+02 6.137999999999988177e+01
229.5 -2.405660000000000309e+02 2.974049999999999727e+02 7.181999999999993634e+01
230.4 -2.433490000000000464e+02 2.976940000000000168e+02 8.225000000000000000e+01
231.3 -2.453659999999999854e+02 2.991289999999999623e+02 9.260999999999989996e+01
232.2 -2.461079999999999472e+02 3.024739999999999895e+02 1.028499999999999091e+02
233.1 -2.467949999999999591e+02 3.053349999999999795e+02 1.121799999999998363e+02
234 -2.483709999999999809e+02 3.001879999999999882e+02 1.029700000000000273e+02
234.9 -2.508450000000000273e+02 2.957009999999999650e+02 9.346000000000003638e+01
235.8 -2.510349999999999682e+02 2.894739999999999895e+02 8.475999999999999091e+01
236.7 -2.510380000000000109e+02 2.831750000000000114e+02 7.607999999999992724e+01
237.6 -2.531989999999999554e+02 2.789579999999999700e+02 6.637999999999988177e+01
238.5 -2.553590000000000373e+02 2.747419999999999618e+02 5.666999999999984539e+01
239.4 -2.576200000000000045e+02 2.705450000000000159e+02 4.700000000000000000e+01
240.3 -2.632039999999999509e+02 2.670079999999999814e+02 3.846000000000003638e+01
241.2 -2.687889999999999873e+02 2.634719999999999800e+02 2.991999999999984539e+01
242.1 -2.743730000000000473e+02 2.599350000000000023e+02 2.137999999999988177e+01
243 -2.817509999999999764e+02 2.572009999999999650e+02 1.419000000000005457e+01
243.9 -2.846420000000000528e+02 2.569449999999999932e+02 1.604999999999995453e+01
244.8 -2.823410000000000082e+02 2.587029999999999745e+02 2.646000000000003638e+01
245.7 -2.800399999999999636e+02 2.604599999999999795e+02 3.685999999999989996e+01
246.6 -2.777390000000000327e+02 2.622180000000000177e+02 4.725999999999999091e+01
247.5 -2.756470000000000482e+02 2.633659999999999854e+02 5.321000000000003638e+01
248.4 -2.743329999999999700e+02 2.622459999999999809e+02 4.253999999999996362e+01
249.3 -2.730190000000000055e+02 2.611259999999999764e+02 3.187999999999988177e+01
250.2 -2.717060000000000173e+02 2.600059999999999718e+02 2.122000000000002728e+01
251.1 -2.703920000000000528e+02 2.588859999999999673e+02 1.055999999999994543e+01
252 -2.690779999999999745e+02 2.577669999999999959e+02 -1.000000000001364242e-01
252.9 -2.677649999999999864e+02 2.566469999999999914e+02 -1.075999999999999091e+01
253.8 -2.664510000000000218e+02 2.555269999999999868e+02 -2.142000000000007276e+01
254.7 -2.651369999999999436e+02 2.544069999999999823e+02 -3.208000000000015461e+01
255.6 -2.629059999999999491e+02 2.545939999999999941e+02 -2.198000000000001819e+01
256.5 -2.631680000000000064e+02 2.548149999999999977e+02 -1.133000000000015461e+01
257.4 -2.594759999999999991e+02 2.554320000000000164e+02 -2.890000000000100044e+00
258.3 -2.608149999999999409e+02 2.531139999999999759e+02 -9.700000000000045475e+00
259.2 -2.631359999999999673e+02 2.505810000000000173e+02 -1.985000000000013642e+01
260.1 -2.661140000000000327e+02 2.501899999999999977e+02 -1.223000000000001819e+01
261 -2.694930000000000518e+02 2.498000000000000114e+02 -1.980000000000018190e+00
261.9 -2.734080000000000155e+02 2.505339999999999918e+02 7.899999999999863576e+00
262.8 -2.783079999999999927e+02 2.533290000000000077e+02 1.710999999999989996e+01
263.7 -2.832089999999999463e+02 2.561229999999999905e+02 2.631999999999993634e+01
264.6 -2.881100000000000136e+02 2.589169999999999732e+02 3.552999999999997272e+01
265.5 -2.866319999999999482e+02 2.550720000000000027e+02 3.175000000000000000e+01
266.4 -2.817680000000000291e+02 2.487529999999999859e+02 2.470000000000004547e+01
267.3 -2.754270000000000209e+02 2.421499999999999773e+02 1.897000000000002728e+01
268.2 -2.683769999999999527e+02 2.359119999999999777e+02 1.395000000000004547e+01
269.1 -2.593060000000000400e+02 2.303050000000000068e+02 1.336999999999989086e+01
270 -2.666440000000000055e+02 2.345519999999999641e+02 9.750000000000000000e+00
270.9 -2.753310000000000173e+02 2.396129999999999995e+02 5.799999999999954525e+00
271.8 -2.790299999999999727e+02 2.428100000000000023e+02 4.399999999999863576e+00
272.7 -2.697259999999999991e+02 2.411419999999999959e+02 9.629999999999881766e+00
273.6 -2.647789999999999964e+02 2.406340000000000146e+02 1.197000000000002728e+01
274.5 -2.719529999999999745e+02 2.356519999999999868e+02 5.609999999999899956e+00
275.4 -2.791269999999999527e+02 2.306700000000000159e+02 -7.400000000000090949e-01
276.3 -2.786019999999999754e+02 2.292549999999999955e+02 5.799999999999272404e-01
277.2 -2.714510000000000218e+02 2.309099999999999682e+02 8.509999999999990905e+00
278.1 -2.643010000000000446e+02 2.325639999999999645e+02 1.642999999999983629e+01
279 -2.571499999999999773e+02 2.342189999999999941e+02 2.434999999999990905e+01
279.9 -2.497390000000000327e+02 2.352520000000000095e+02 3.146000000000003638e+01
280.8 -2.570339999999999918e+02 2.390620000000000118e+02 2.446000000000003638e+01
281.7 -2.643289999999999509e+02 2.428709999999999809e+02 1.747000000000002728e+01
282.6 -2.710660000000000309e+02 2.440450000000000159e+02 9.240000000000009095e+00
283.5 -2.776680000000000064e+02 2.445829999999999700e+02 7.100000000000363798e-01
284.4 -2.842709999999999582e+02 2.451209999999999809e+02 -7.820000000000163709e+00
285.3 -2.908740000000000236e+02 2.456589999999999918e+02 -1.635000000000013642e+01
286.2 -2.974759999999999991e+02 2.461970000000000027e+02 -2.488000000000010914e+01
287.1 -3.040789999999999509e+02 2.467350000000000136e+02 -3.341000000000008185e+01
288 -3.104059999999999491e+02 2.477470000000000141e+02 -4.200000000000000000e+01
288.9 -3.151760000000000446e+02 2.514470000000000027e+02 -5.096000000000003638e+01
289.8 -3.176250000000000000e+02 2.534440000000000168e+02 -5.350999999999999091e+01
290.7 -3.153609999999999900e+02 2.519809999999999945e+02 -4.304999999999995453e+01
291.6 -3.130969999999999800e+02 2.505179999999999723e+02 -3.259000000000014552e+01
292.5 -3.126530000000000200e+02 2.479370000000000118e+02 -2.226999999999998181e+01
293.4 -3.143120000000000118e+02 2.467189999999999941e+02 -1.182000000000016371e+01
294.3 -3.164370000000000118e+02 2.467699999999999818e+02 -1.230000000000018190e+00
295.2 -3.185629999999999882e+02 2.468220000000000027e+02 9.359999999999899956e+00
296.1 -3.206879999999999882e+02 2.468739999999999668e+02 1.994000000000005457e+01
297 -3.228129999999999882e+02 2.469259999999999877e+02 3.052999999999997272e+01
297.9 -3.249379999999999882e+02 2.469780000000000086e+02 4.111999999999989086e+01
298.8 -3.283269999999999982e+02 2.479889999999999759e+02 5.075999999999999091e+01
299.7 -3.260779999999999745e+02 2.421390000000000100e+02 4.210999999999989996e+01
300.6 -3.253650000000000091e+02 2.343499999999999659e+02 3.465999999999985448e+01
301.5 -3.246509999999999536e+02 2.265609999999999786e+02 2.721000000000003638e+01
302.4 -3.246209999999999809e+02 2.248460000000000036e+02 2.385999999999989996e+01
303.3 -3.258830000000000382e+02 2.346270000000000095e+02 2.826999999999998181e+01
304.2 -3.271449999999999818e+02 2.444080000000000155e+02 3.266999999999984539e+01
305.1 -3.268410000000000082e+02 2.384449999999999932e+02 2.650000000000000000e+01
306 -3.263509999999999991e+02 2.306169999999999618e+02 1.906999999999993634e+01
306.9 -3.258619999999999663e+02 2.227880000000000109e+02 1.164999999999986358e+01
307.8 -3.253730000000000473e+02 2.149599999999999795e+02 4.220000000000027285e+00
308.7 -3.248830000000000382e+02 2.071309999999999718e+02 -3.200000000000045475e+00
309.6 -3.243940000000000055e+02 1.993029999999999973e+02 -1.062000000000011823e+01
310.5 -3.239039999999999964e+02 1.914749999999999659e+02 -1.804999999999995453e+01
311.4 -3.256359999999999673e+02 1.859080000000000155e+02 -2.712000000000011823e+01
312.3 -3.274349999999999454e+02 1.804099999999999682e+02 -3.624000000000000909e+01
313.2 -3.292329999999999472e+02 1.749110000000000014e+02 -4.536000000000012733e+01
314.1 -3.310309999999999491e+02 1.694130000000000109e+02 -5.448000000000001819e+01
315 -3.328300000000000409e+02 1.639149999999999636e+02 -6.360000000000013642e+01
315.9 -3.346280000000000427e+02 1.584159999999999968e+02 -7.272000000000002728e+01
316.8 -3.355280000000000200e+02 1.545450000000000159e+02 -8.077999999999997272e+01
317.7 -3.314900000000000091e+02 1.559209999999999923e+02 -7.086000000000012733e+01
318.6 -3.294439999999999600e+02 1.565339999999999918e+02 -6.942000000000007276e+01
319.5 -3.334310000000000400e+02 1.555529999999999973e+02 -7.933000000000015461e+01
320.4 -3.373070000000000164e+02 1.577439999999999714e+02 -8.917000000000007276e+01
321.3 -3.411820000000000164e+02 1.599339999999999691e+02 -9.900999999999999091e+01
322.2 -3.450579999999999927e+02 1.621250000000000000e+02 -1.088500000000001364e+02
323.1 -3.437780000000000200e+02 1.635589999999999691e+02 -1.098600000000001273e+02
324 -3.483300000000000409e+02 1.638109999999999786e+02 -1.101200000000001182e+02
324.9 -3.586680000000000064e+02 1.638310000000000173e+02 -1.132400000000000091e+02
325.8 -3.543020000000000209e+02 1.618609999999999900e+02 -1.098900000000001000e+02
326.7 -3.493039999999999736e+02 1.597779999999999632e+02 -1.069100000000000819e+02
327.6 -3.460639999999999645e+02 1.580120000000000005e+02 -1.022799999999999727e+02
328.5 -3.417649999999999864e+02 1.571200000000000045e+02 -9.840000000000009095e+01
329.4 -3.355240000000000009e+02 1.573580000000000041e+02 -8.959000000000014552e+01
330.3 -3.292830000000000155e+02 1.575969999999999800e+02 -8.077999999999997272e+01
331.2 -3.230420000000000300e+02 1.578360000000000127e+02 -7.197000000000002728e+01
332.1 -3.168010000000000446e+02 1.580749999999999886e+02 -6.316000000000008185e+01
333 -3.167039999999999509e+02 1.564719999999999800e+02 -5.740000000000009095e+01
333.9 -3.166280000000000427e+02 1.556229999999999905e+02 -6.439000000000010004e+01
334.8 -3.166829999999999927e+02 1.555409999999999968e+02 -7.400999999999999091e+01
335.7 -3.161879999999999882e+02 1.594429999999999836e+02 -6.395000000000004547e+01
336.6 -3.128049999999999500e+02 1.621959999999999695e+02 -5.416000000000008185e+01
337.5 -3.089030000000000200e+02 1.647429999999999950e+02 -4.442000000000007276e+01
338.4 -3.050019999999999527e+02 1.672899999999999636e+02 -3.468000000000006366e+01
339.3 -3.011000000000000227e+02 1.698360000000000127e+02 -2.493000000000006366e+01
340.2 -3.016319999999999482e+02 1.704699999999999704e+02 -2.232000000000016371e+01
341.1 -3.086860000000000355e+02 1.682899999999999636e+02 -3.020000000000004547e+01
342 -3.160449999999999591e+02 1.642139999999999986e+02 -3.674000000000000909e+01
342.9 -3.235779999999999745e+02 1.590570000000000164e+02 -4.250999999999999091e+01
343.8 -3.280380000000000109e+02 1.557740000000000009e+02 -4.507000000000016371e+01
344.7 -3.220280000000000200e+02 1.588779999999999859e+02 -3.665000000000009095e+01
345.6 -3.160170000000000528e+02 1.619819999999999709e+02 -2.823000000000001819e+01
346.5 -3.100069999999999482e+02 1.650860000000000127e+02 -1.980999999999994543e+01
347.4 -3.042859999999999445e+02 1.678019999999999641e+02 -1.116000000000008185e+01
348.3 -3.002580000000000382e+02 1.682459999999999809e+02 -1.150000000000090949e+00
349.2 -2.962300000000000182e+02 1.686899999999999977e+02 8.859999999999899956e+00
350.1 -2.922019999999999982e+02 1.691340000000000146e+02 1.887999999999988177e+01
351 -2.881739999999999782e+02 1.695779999999999745e+02 2.888999999999987267e+01
351.9 -2.880180000000000291e+02 1.706820000000000164e+02 2.246000000000003638e+01
352.8 -2.888650000000000091e+02 1.719579999999999700e+02 1.176999999999998181e+01
353.7 -2.897119999999999891e+02 1.732339999999999804e+02 1.069999999999936335e+00
354.6 -2.905589999999999691e+02 1.745099999999999909e+02 -9.620000000000118234e+00
355.5 -2.914059999999999491e+02 1.757860000000000014e+02 -2.030999999999994543e+01
356.4 -2.922530000000000427e+02 1.770620000000000118e+02 -3.100000000000000000e+01
357.3 -2.931459999999999582e+02 1.775869999999999891e+02 -3.888000000000010914e+01
358.2 -2.904840000000000373e+02 1.782939999999999827e+02 -4.923000000000001819e+01
359.1 -2.894320000000000164e+02 1.784889999999999759e+02 -5.520000000000004547e+01
360 -2.864610000000000127e+02 1.819420000000000073e+02 -6.284000000000014552e+01
360.9 -2.801069999999999709e+02 1.868859999999999673e+02 -6.960000000000013642e+01
361.8 -2.719049999999999727e+02 1.912570000000000050e+02 -7.510000000000013642e+01
362.7 -2.637029999999999745e+02 1.956279999999999859e+02 -8.060000000000013642e+01
363.6 -2.555009999999999764e+02 1.999989999999999668e+02 -8.611000000000012733e+01
364.5 -2.472989999999999782e+02 2.043700000000000045e+02 -9.161000000000012733e+01
365.4 -2.390969999999999800e+02 2.087409999999999854e+02 -9.711000000000012733e+01
366.3 -2.308949999999999818e+02 2.131119999999999663e+02 -1.026100000000001273e+02
367.2 -2.347459999999999809e+02 2.126689999999999827e+02 -1.027200000000000273e+02
368.1 -2.392830000000000155e+02 2.103360000000000127e+02 -1.014900000000000091e+02
369 -2.288509999999999991e+02 2.095960000000000036e+02 -1.041800000000000637e+02
369.9 -2.184180000000000064e+02 2.088559999999999945e+02 -1.068700000000001182e+02
370.8 -2.236699999999999591e+02 2.099499999999999886e+02 -1.025599999999999454e+02
371.7 -2.310249999999999773e+02 2.111649999999999636e+02 -9.700999999999999091e+01
372.6 -2.385700000000000500e+02 2.086429999999999723e+02 -8.970000000000004547e+01
373.5 -2.461150000000000091e+02 2.061200000000000045e+02 -8.240000000000009095e+01
374.4 -2.536589999999999918e+02 2.035980000000000132e+02 -7.509000000000014552e+01
375.3 -2.612039999999999509e+02 2.010749999999999886e+02 -6.778999999999996362e+01
376.2 -2.687490000000000236e+02 1.985529999999999973e+02 -6.048000000000001819e+01
377.1 -2.762930000000000064e+02 1.960310000000000059e+02 -5.318000000000006366e+01
378 -2.837379999999999427e+02 1.931329999999999814e+02 -4.600000000000000000e+01
378.9 -2.857889999999999873e+02 1.925620000000000118e+02 -4.629999999999995453e+01
379.8 -2.821749999999999545e+02 1.985559999999999832e+02 -5.451999999999998181e+01
380.7 -2.785599999999999454e+02 2.045500000000000114e+02 -6.275000000000000000e+01
381.6 -2.799519999999999982e+02 2.053120000000000118e+02 -6.376999999999998181e+01
382.5 -2.867730000000000246e+02 2.003960000000000150e+02 -5.700000000000000000e+01
383.4 -2.935940000000000509e+02 1.954809999999999945e+02 -5.022000000000002728e+01
384.3 -2.931349999999999909e+02 1.946569999999999823e+02 -5.236000000000012733e+01
385.2 -3.014379999999999882e+02 1.882729999999999677e+02 -5.499000000000000909e+01
386.1 -3.097409999999999854e+02 1.818879999999999768e+02 -5.763000000000010914e+01
387 -3.180439999999999827e+02 1.755039999999999623e+02 -6.025999999999999091e+01
387.9 -3.263479999999999563e+02 1.691189999999999714e+02 -6.289000000000010004e+01
388.8 -3.291219999999999573e+02 1.665639999999999645e+02 -6.497000000000002728e+01
389.7 -3.202309999999999945e+02 1.724479999999999791e+02 -6.475000000000000000e+01
390.6 -3.118740000000000236e+02 1.787500000000000000e+02 -6.209000000000014552e+01
391.5 -3.035159999999999627e+02 1.850509999999999877e+02 -5.943000000000006366e+01
392.4 -2.951589999999999918e+02 1.913530000000000086e+02 -5.675999999999999091e+01
393.3 -2.868010000000000446e+02 1.976549999999999727e+02 -5.410000000000013642e+01
394.2 -2.784439999999999600e+02 2.039560000000000173e+02 -5.144000000000005457e+01
395.1 -2.700860000000000127e+02 2.102579999999999814e+02 -4.877999999999997272e+01
396 -2.738419999999999845e+02 2.051009999999999991e+02 -5.393000000000006366e+01
396.9 -2.790800000000000409e+02 1.992799999999999727e+02 -6.137000000000011823e+01
397.8 -2.843189999999999600e+02 1.934590000000000032e+02 -6.879999999999995453e+01
398.7 -2.856660000000000537e+02 1.907649999999999864e+02 -7.004999999999995453e+01
399.6 -2.804829999999999472e+02 1.933170000000000073e+02 -6.093000000000006366e+01
400.5 -2.752999999999999545e+02 1.958679999999999950e+02 -5.179999999999995453e+01
401.4 -2.701169999999999618e+02 1.984200000000000159e+02 -4.268000000000006366e+01
402.3 -2.760860000000000127e+02 1.988820000000000050e+02 -4.950999999999999091e+01
403.2 -2.721269999999999527e+02 1.965980000000000132e+02 -3.973000000000001819e+01
404.1 -2.727980000000000018e+02 1.984610000000000127e+02 -4.448000000000001819e+01
405 -2.750040000000000191e+02 2.016680000000000064e+02 -5.454999999999995453e+01
405.9 -2.772089999999999463e+02 2.048739999999999668e+02 -6.463000000000010914e+01
406.8 -2.764199999999999591e+02 2.047309999999999945e+02 -6.704999999999995453e+01
407.7 -2.712789999999999964e+02 1.989540000000000077e+02 -5.972000000000002728e+01
408.6 -2.664819999999999709e+02 1.928759999999999764e+02 -5.485000000000013642e+01
409.5 -2.690049999999999955e+02 2.022919999999999732e+02 -5.950000000000000000e+01
410.4 -2.711609999999999445e+02 2.068489999999999895e+02 -6.158000000000015461e+01
411.3 -2.722649999999999864e+02 1.974850000000000136e+02 -5.632000000000016371e+01
412.2 -2.733690000000000282e+02 1.881220000000000141e+02 -5.104999999999995453e+01
413.1 -2.739569999999999936e+02 1.933070000000000164e+02 -5.118000000000006366e+01
414 -2.743540000000000418e+02 2.038859999999999673e+02 -5.332000000000016371e+01
414.9 -2.734679999999999609e+02 2.133389999999999986e+02 -5.836000000000012733e+01
415.8 -2.724660000000000082e+02 2.226899999999999977e+02 -6.367000000000007276e+01
416.7 -2.710940000000000509e+02 2.320480000000000018e+02 -6.875000000000000000e+01
417.6 -2.669750000000000227e+02 2.414509999999999650e+02 -7.210000000000013642e+01
418.5 -2.628559999999999945e+02 2.508539999999999850e+02 -7.546000000000003638e+01
419.4 -2.548429999999999609e+02 2.574599999999999795e+02 -7.751999999999998181e+01
420.3 -2.459519999999999982e+02 2.631599999999999682e+02 -7.977999999999997272e+01
421.2 -2.370610000000000355e+02 2.688589999999999804e+02 -8.203999999999996362e+01
422.1 -2.281699999999999591e+02 2.745579999999999927e+02 -8.429999999999995453e+01
423 -2.192789999999999964e+02 2.802579999999999814e+02 -8.655999999999994543e+01
423.9 -2.226539999999999964e+02 2.748949999999999818e+02 -8.627999999999997272e+01
424.8 -2.284109999999999445e+02 2.659499999999999886e+02 -8.760000000000013642e+01
425.7 -2.313849999999999909e+02 2.563700000000000045e+02 -9.160000000000013642e+01
426.6 -2.343600000000000136e+02 2.467899999999999636e+02 -9.561000000000012733e+01
427.5 -2.373339999999999463e+02 2.372099999999999795e+02 -9.961000000000012733e+01
428.4 -2.403079999999999927e+02 2.276299999999999955e+02 -1.036100000000001273e+02
429.3 -2.410009999999999764e+02 2.250989999999999895e+02 -1.060399999999999636e+02
430.2 -2.375620000000000118e+02 2.353279999999999745e+02 -1.056300000000001091e+02
431.1 -2.341230000000000473e+02 2.455579999999999927e+02 -1.052200000000000273e+02
432 -2.306839999999999691e+02 2.557880000000000109e+02 -1.048099999999999454e+02
432.9 -2.272450000000000045e+02 2.660169999999999959e+02 -1.044000000000000909e+02
433.8 -2.238060000000000400e+02 2.762470000000000141e+02 -1.039900000000000091e+02
434.7 -2.203669999999999618e+02 2.864759999999999991e+02 -1.035800000000001546e+02
435.6 -2.181770000000000209e+02 2.914879999999999995e+02 -1.041700000000000728e+02
436.5 -2.196090000000000373e+02 2.813689999999999714e+02 -1.076600000000000819e+02
437.4 -2.210420000000000300e+02 2.712500000000000000e+02 -1.111600000000000819e+02
438.3 -2.224740000000000464e+02 2.611320000000000050e+02 -1.146500000000000909e+02
439.2 -2.170889999999999418e+02 2.679649999999999750e+02 -1.135499999999999545e+02
440.1 -2.119639999999999418e+02 2.765980000000000132e+02 -1.096800000000000637e+02
441 -2.069399999999999409e+02 2.852369999999999663e+02 -1.055900000000001455e+02
441.9 -2.029220000000000255e+02 2.937919999999999732e+02 -1.006800000000000637e+02
442.8 -1.986789999999999736e+02 3.031129999999999995e+02 -9.773000000000001819e+01
443.7 -1.931680000000000064e+02 3.120380000000000109e+02 -9.678999999999996362e+01
444.6 -1.918890000000000100e+02 3.223100000000000023e+02 -9.987000000000011823e+01
445.5 -1.904099999999999682e+02 3.321539999999999964e+02 -1.037500000000000000e+02
446.4 -1.883350000000000364e+02 3.407189999999999941e+02 -1.099900000000000091e+02
447.3 -1.862590000000000146e+02 3.492849999999999682e+02 -1.162300000000000182e+02
448.2 -1.841839999999999691e+02 3.578499999999999659e+02 -1.224700000000000273e+02
449.1 -1.821090000000000373e+02 3.664159999999999968e+02 -1.287200000000000273e+02
450 -1.817169999999999845e+02 3.736299999999999955e+02 -1.316300000000001091e+02
