# Supplementary material for: A geometric criterion for the optimal spreading of active polymers in porous media
Source: Nat Commun. 2021 Dec 6;12:7088. doi: 10.1038/s41467-021-26942-0 (PMC8648790; doi:10.1038/s41467-021-26942-0)
Supplement: Supplementary file 2 — Source Data [file 41467_2021_26942_MOESM2_ESM.zip › Source_Data/fig_6/trajectories_RT/trajectory_0.txt]

# time, x, y, z
0 0.000000000000000000e+00 0.000000000000000000e+00 0.000000000000000000e+00
0.9 -6.800000000000181899e+00 7.620000000000800355e+00 3.500000000000000000e+00
1.8 -9.930000000000291038e+00 1.213000000000010914e+01 5.909999999999854481e+00
2.7 -1.486999999999989086e+01 1.368000000000029104e+01 5.699999999999818101e+00
3.6 -2.546000000000003638e+01 1.559000000000014552e+01 6.639999999999417923e+00
4.5 -2.573000000000001819e+01 1.624000000000069122e+01 8.359999999999672582e+00
5.4 -1.525000000000000000e+01 1.556000000000040018e+01 1.088000000000010914e+01
6.3 -4.769999999999981810e+00 1.489000000000032742e+01 1.340999999999985448e+01
7.2 5.699999999999818101e+00 1.421000000000003638e+01 1.592999999999938154e+01
8.1 1.540999999999985448e+01 1.634000000000014552e+01 2.000000000000000000e+01
9 2.392000000000007276e+01 2.215000000000054570e+01 2.323999999999978172e+01
9.9 3.242999999999983629e+01 2.795000000000072760e+01 2.647999999999956344e+01
10.8 3.917000000000007276e+01 3.602000000000043656e+01 2.854999999999927240e+01
11.7 4.559000000000014552e+01 4.451000000000021828e+01 3.039999999999963620e+01
12.6 5.200000000000000000e+01 5.300000000000000000e+01 3.223999999999978172e+01
13.5 5.840999999999985448e+01 6.149000000000069122e+01 3.408999999999923602e+01
14.4 6.482999999999992724e+01 6.998000000000047294e+01 3.592999999999938154e+01
15.3 7.123999999999978172e+01 7.847000000000025466e+01 3.777999999999974534e+01
16.2 7.765999999999985448e+01 8.696000000000003638e+01 3.961999999999989086e+01
17.1 8.406999999999970896e+01 9.545000000000072760e+01 4.146999999999934516e+01
18 9.048000000000001819e+01 1.039500000000007276e+02 4.330999999999949068e+01
18.9 9.690000000000009095e+01 1.124400000000005093e+02 4.515999999999985448e+01
19.8 1.030299999999997453e+02 1.188900000000003274e+02 4.309999999999945430e+01
20.7 1.102199999999997999e+02 1.252600000000002183e+02 3.817000000000007276e+01
21.6 1.174099999999998545e+02 1.316300000000001091e+02 3.322999999999956344e+01
22.5 1.245999999999999091e+02 1.380000000000000000e+02 2.829999999999927240e+01
23.4 1.316199999999998909e+02 1.450000000000000000e+02 2.436999999999989086e+01
24.3 1.382699999999999818e+02 1.533100000000004002e+02 2.252999999999974534e+01
25.2 1.449299999999998363e+02 1.616100000000005821e+02 2.067999999999938154e+01
26.1 1.405199999999999818e+02 1.599200000000000728e+02 2.052999999999974534e+01
27 1.473400000000001455e+02 1.678500000000003638e+02 1.780999999999949068e+01
27.9 1.540799999999999272e+02 1.757100000000000364e+02 1.510999999999967258e+01
28.8 1.448800000000001091e+02 1.702000000000007276e+02 1.639999999999963620e+01
29.7 1.356799999999998363e+02 1.646900000000005093e+02 1.768999999999959982e+01
30.6 1.290399999999999636e+02 1.601700000000000728e+02 1.873999999999978172e+01
31.5 1.395999999999999091e+02 1.623500000000003638e+02 1.821000000000003638e+01
32.4 1.363099999999999454e+02 1.591300000000001091e+02 1.892000000000007276e+01
33.3 1.273199999999997090e+02 1.533900000000003274e+02 1.930999999999949068e+01
34.2 1.189499999999998181e+02 1.469400000000005093e+02 1.707999999999992724e+01
35.1 1.110900000000001455e+02 1.399400000000005093e+02 1.519999999999981810e+01
36 1.043699999999998909e+02 1.316700000000000728e+02 1.551999999999952706e+01
36.9 9.652999999999974534e+01 1.245500000000001819e+02 1.760999999999967258e+01
37.8 8.869000000000005457e+01 1.174200000000000728e+02 1.971000000000003638e+01
38.7 8.084000000000014552e+01 1.102700000000004366e+02 2.094999999999981810e+01
39.6 7.484999999999990905e+01 1.053800000000001091e+02 2.005999999999949068e+01
40.5 7.990000000000009095e+01 1.143900000000003274e+02 2.322999999999956344e+01
41.4 8.494999999999981810e+01 1.234000000000005457e+02 2.638999999999941792e+01
42.3 8.998999999999978172e+01 1.324100000000007640e+02 2.955999999999949068e+01
43.2 9.503999999999996362e+01 1.414100000000007640e+02 3.272999999999956344e+01
44.1 9.990999999999985448e+01 1.505200000000004366e+02 3.573999999999978172e+01
45 1.024200000000000728e+02 1.609800000000004729e+02 3.667999999999938154e+01
45.9 1.049299999999998363e+02 1.714500000000007276e+02 3.760999999999967258e+01
46.8 1.074400000000000546e+02 1.819100000000007640e+02 3.853999999999996362e+01
47.7 1.099600000000000364e+02 1.923700000000008004e+02 3.946999999999934516e+01
48.6 1.124699999999997999e+02 2.028300000000008367e+02 4.040999999999985448e+01
49.5 1.149800000000000182e+02 2.133000000000001819e+02 4.133999999999923602e+01
50.4 1.174899999999997817e+02 2.237600000000002183e+02 4.226999999999952706e+01
51.3 1.200000000000000000e+02 2.342200000000002547e+02 4.319999999999981810e+01
52.2 1.225099999999997635e+02 2.446800000000002910e+02 4.413999999999941792e+01
53.1 1.250199999999999818e+02 2.551500000000005457e+02 4.506999999999970896e+01
54 1.280000000000000000e+02 2.653100000000004002e+02 4.656999999999970896e+01
54.9 1.231100000000001273e+02 2.598400000000001455e+02 4.113999999999941792e+01
55.8 1.173899999999998727e+02 2.531100000000005821e+02 3.492999999999938154e+01
56.7 1.116700000000000728e+02 2.463800000000001091e+02 2.871999999999934516e+01
57.6 1.067799999999997453e+02 2.405200000000004366e+02 2.309999999999945430e+01
58.5 1.142599999999997635e+02 2.477100000000000364e+02 2.610999999999967258e+01
59.4 1.217399999999997817e+02 2.549000000000005457e+02 2.910999999999967258e+01
60.3 1.292199999999997999e+02 2.620800000000008367e+02 3.211999999999989086e+01
61.2 1.366999999999998181e+02 2.692700000000004366e+02 3.513000000000010914e+01
62.1 1.426100000000001273e+02 2.751300000000001091e+02 3.788000000000010914e+01
63 1.339699999999997999e+02 2.686700000000000728e+02 3.828999999999996362e+01
63.9 1.246900000000000546e+02 2.637300000000004729e+02 3.994999999999981810e+01
64.8 1.317399999999997817e+02 2.687400000000006912e+02 4.036999999999989086e+01
65.7 1.407100000000000364e+02 2.747400000000006912e+02 4.052999999999974534e+01
66.6 1.496900000000000546e+02 2.807500000000000000e+02 4.069999999999981810e+01
67.5 1.586599999999998545e+02 2.867500000000000000e+02 4.085999999999967258e+01
68.4 1.577599999999997635e+02 2.864300000000002910e+02 4.285999999999967258e+01
69.3 1.594800000000000182e+02 2.856300000000001091e+02 4.097999999999956344e+01
70.2 1.684400000000000546e+02 2.879600000000000364e+02 3.542000000000007276e+01
71.1 1.774000000000000909e+02 2.902899999999999636e+02 2.985999999999967258e+01
72 1.863600000000001273e+02 2.926200000000008004e+02 2.429999999999927240e+01
72.9 1.953199999999997090e+02 2.949500000000007276e+02 1.875000000000000000e+01
73.8 2.042799999999997453e+02 2.972800000000006548e+02 1.318999999999959982e+01
74.7 2.132399999999997817e+02 2.996200000000008004e+02 7.630000000000109139e+00
75.6 2.222100000000000364e+02 3.019500000000007276e+02 2.069999999999708962e+00
76.5 2.311700000000000728e+02 3.042800000000006548e+02 -3.490000000000691216e+00
77.4 2.401300000000001091e+02 3.066100000000005821e+02 -9.050000000000181899e+00
78.3 2.417500000000000000e+02 3.062200000000002547e+02 -8.130000000000109139e+00
79.2 2.414000000000000909e+02 3.058000000000001819e+02 -5.420000000000072760e+00
80.1 2.365799999999999272e+02 3.002000000000007276e+02 -2.320000000000618456e+00
81 2.313699999999998909e+02 2.910500000000001819e+02 -1.000000000003637979e-01
81.9 2.262799999999997453e+02 2.817500000000000000e+02 1.979999999999563443e+00
82.8 2.211900000000000546e+02 2.724600000000000364e+02 4.049999999999272404e+00
83.7 2.160999999999999091e+02 2.631600000000007640e+02 6.130000000000109139e+00
84.6 2.110000000000000000e+02 2.538700000000008004e+02 8.210000000000036380e+00
85.5 2.059099999999998545e+02 2.445700000000006185e+02 1.027999999999974534e+01
86.4 2.008199999999997090e+02 2.352800000000006548e+02 1.235999999999967258e+01
87.3 1.939299999999998363e+02 2.277500000000000000e+02 1.550000000000000000e+01
88.2 1.864099999999998545e+02 2.208300000000008367e+02 1.900999999999930878e+01
89.1 1.789000000000000909e+02 2.139100000000007640e+02 2.250999999999930878e+01
90 1.741799999999998363e+02 2.049100000000007640e+02 2.607999999999992724e+01
90.9 1.696799999999998363e+02 1.957300000000004729e+02 2.944999999999981810e+01
91.8 1.660999999999999091e+02 1.855399999999999636e+02 2.963999999999941792e+01
92.7 1.629600000000000364e+02 1.769100000000007640e+02 3.005999999999949068e+01
93.6 1.645900000000001455e+02 1.860800000000008367e+02 3.522999999999956344e+01
94.5 1.633600000000001273e+02 1.930800000000008367e+02 4.276999999999952706e+01
95.4 1.592399999999997817e+02 1.976800000000002910e+02 5.163999999999941792e+01
96.3 1.551300000000001091e+02 2.022700000000004366e+02 6.050000000000000000e+01
97.2 1.510099999999997635e+02 2.068700000000008004e+02 6.936999999999989086e+01
98.1 1.468899999999998727e+02 2.114600000000000364e+02 7.822999999999956344e+01
99 1.427799999999997453e+02 2.160600000000004002e+02 8.709999999999945430e+01
99.9 1.386599999999998545e+02 2.206600000000007640e+02 9.596000000000003638e+01
100.8 1.350399999999999636e+02 2.245300000000006548e+02 1.030199999999995271e+02
101.7 1.361500000000000909e+02 2.215000000000000000e+02 9.271000000000003638e+01
102.6 1.372599999999997635e+02 2.184600000000000364e+02 8.240999999999985448e+01
103.5 1.383699999999998909e+02 2.154300000000002910e+02 7.209999999999945430e+01
104.4 1.394899999999997817e+02 2.124000000000005457e+02 6.179999999999927240e+01
105.3 1.415299999999997453e+02 2.131200000000008004e+02 6.477999999999974534e+01
106.2 1.440900000000001455e+02 2.158600000000005821e+02 7.490999999999985448e+01
107.1 1.481799999999998363e+02 2.198300000000008367e+02 8.389999999999963620e+01
108 1.511500000000000909e+02 2.234500000000007276e+02 8.956999999999970896e+01
108.9 1.437300000000000182e+02 2.214200000000000728e+02 8.198999999999978172e+01
109.8 1.362999999999997272e+02 2.193900000000003274e+02 7.442000000000007276e+01
110.7 1.288800000000001091e+02 2.173600000000005821e+02 6.683999999999923602e+01
111.6 1.214499999999998181e+02 2.153300000000008367e+02 5.925999999999930878e+01
112.5 1.140299999999997453e+02 2.133000000000001819e+02 5.168999999999959982e+01
113.4 1.065999999999999091e+02 2.112800000000006548e+02 4.410999999999967258e+01
114.3 9.917000000000007276e+01 2.092500000000000000e+02 3.653999999999996362e+01
115.2 9.175000000000000000e+01 2.072200000000002547e+02 2.896000000000003638e+01
116.1 8.425000000000000000e+01 2.049100000000007640e+02 2.161999999999989086e+01
117 7.575999999999976353e+01 2.022200000000002547e+02 1.579999999999927240e+01
117.9 6.702999999999974534e+01 2.009400000000005093e+02 9.559999999999490683e+00
118.8 5.769999999999981810e+01 1.976900000000005093e+02 5.449999999999818101e+00
119.7 4.821999999999979991e+01 1.939600000000000364e+02 1.859999999999672582e+00
120.6 3.873999999999978172e+01 1.902400000000006912e+02 -1.740000000000691216e+00
121.5 2.926999999999998181e+01 1.865100000000002183e+02 -5.329999999999927240e+00
122.4 1.978999999999996362e+01 1.827800000000006548e+02 -8.930000000000291038e+00
123.3 1.069000000000005457e+01 1.770700000000006185e+02 -9.680000000000291038e+00
124.2 1.539999999999963620e+00 1.714200000000000728e+02 -1.011000000000058208e+01
125.1 -8.599999999999909051e+00 1.681800000000002910e+02 -8.300000000000181899e+00
126 -1.874000000000023647e+01 1.649400000000005093e+02 -6.500000000000000000e+00
126.9 -2.873000000000001819e+01 1.615800000000008367e+02 -4.369999999999890861e+00
127.8 -3.728999999999996362e+01 1.572500000000000000e+02 5.799999999999272404e-01
128.7 -4.586000000000012733e+01 1.529200000000000728e+02 5.519999999999527063e+00
129.6 -5.401000000000021828e+01 1.487100000000000364e+02 1.021000000000003638e+01
130.5 -4.507999999999992724e+01 1.495399999999999636e+02 4.189999999999599822e+00
131.4 -3.703000000000020009e+01 1.534500000000007276e+02 -1.720000000000254659e+00
132.3 -2.909999999999990905e+01 1.578200000000006185e+02 -7.619999999999890861e+00
133.2 -2.118000000000029104e+01 1.621900000000005093e+02 -1.352000000000043656e+01
134.1 -1.326000000000021828e+01 1.665500000000001819e+02 -1.941000000000076398e+01
135 -5.329999999999927240e+00 1.709200000000000728e+02 -2.531000000000040018e+01
135.9 1.079999999999927240e+00 1.740600000000004002e+02 -3.014000000000032742e+01
136.8 5.590000000000145519e+00 1.805900000000001455e+02 -3.746000000000003638e+01
137.7 1.040999999999985448e+01 1.844400000000005093e+02 -4.622000000000025466e+01
138.6 6.599999999999909051e+00 1.846800000000002910e+02 -4.161000000000058208e+01
139.5 1.488999999999987267e+01 1.883600000000005821e+02 -4.748000000000047294e+01
140.4 2.317999999999983629e+01 1.920399999999999636e+02 -5.334000000000014552e+01
141.3 2.975999999999976353e+01 1.945700000000006185e+02 -5.755000000000018190e+01
142.2 2.421999999999979991e+01 1.890200000000004366e+02 -5.013000000000010914e+01
143.1 1.748000000000001819e+01 1.860900000000001455e+02 -4.236000000000058208e+01
144 2.002999999999974534e+01 1.857300000000004729e+02 -4.881000000000040018e+01
144.9 2.475999999999976353e+01 1.857899999999999636e+02 -5.852000000000043656e+01
145.8 2.950000000000000000e+01 1.858600000000005821e+02 -6.823000000000047294e+01
146.7 2.965000000000009095e+01 1.858600000000005821e+02 -7.159000000000014552e+01
147.6 2.194000000000005457e+01 1.857500000000000000e+02 -6.403999999999996362e+01
148.5 1.421999999999979991e+01 1.856300000000001091e+02 -5.648000000000047294e+01
149.4 6.159999999999854481e+00 1.832000000000007276e+02 -4.993000000000029104e+01
150.3 -1.450000000000272848e+00 1.775100000000002183e+02 -4.507000000000061846e+01
151.2 -8.809999999999945430e+00 1.709200000000000728e+02 -4.070000000000072760e+01
152.1 -5.970000000000254659e+00 1.707000000000007276e+02 -4.274000000000069122e+01
153 2.610000000000127329e+00 1.740600000000004002e+02 -4.838000000000010914e+01
153.9 6.250000000000000000e+00 1.748300000000008367e+02 -4.936000000000058208e+01
154.8 1.289999999999963620e+00 1.710900000000001455e+02 -4.132000000000061846e+01
155.7 2.269999999999981810e+00 1.729200000000000728e+02 -5.178000000000065484e+01
156.6 4.059999999999945430e+00 1.739000000000005457e+02 -6.238000000000010914e+01
157.5 5.860000000000127329e+00 1.748900000000003274e+02 -7.299000000000069122e+01
158.4 7.659999999999854481e+00 1.758700000000008004e+02 -8.359000000000014552e+01
159.3 9.449999999999818101e+00 1.768500000000003638e+02 -9.420000000000072760e+01
160.2 1.076999999999998181e+01 1.782700000000004366e+02 -9.993000000000029104e+01
161.1 1.084000000000014552e+01 1.812000000000007276e+02 -8.953999999999996362e+01
162 1.092000000000007276e+01 1.841400000000003274e+02 -7.914000000000032742e+01
162.9 1.100000000000000000e+01 1.870700000000006185e+02 -6.875000000000000000e+01
163.8 1.106999999999970896e+01 1.900000000000000000e+02 -5.835000000000036380e+01
164.7 1.309000000000014552e+01 1.901400000000003274e+02 -6.811999999999989086e+01
165.6 1.519000000000005457e+01 1.901700000000000728e+02 -7.871000000000003638e+01
166.5 1.728999999999996362e+01 1.902000000000007276e+02 -8.930000000000018190e+01
167.4 1.938999999999987267e+01 1.902300000000004729e+02 -9.990000000000054570e+01
168.3 1.880999999999994543e+01 1.919800000000004729e+02 -9.330000000000018190e+01
169.2 1.521000000000003638e+01 1.884700000000002547e+02 -1.028600000000005821e+02
170.1 1.161999999999989086e+01 1.849500000000007276e+02 -1.124200000000000728e+02
171 8.019999999999981810e+00 1.814400000000005093e+02 -1.219800000000004729e+02
171.9 4.429999999999836291e+00 1.779300000000002910e+02 -1.315399999999999636e+02
172.8 8.299999999999272404e-01 1.744200000000000728e+02 -1.411000000000003638e+02
173.7 -4.300000000002910383e-01 1.728100000000004002e+02 -1.466900000000005093e+02
174.6 5.929999999999836291e+00 1.774300000000002910e+02 -1.392899999999999636e+02
175.5 1.228999999999996362e+01 1.820600000000004002e+02 -1.318800000000001091e+02
176.4 1.900000000000000000e+01 1.871000000000003638e+02 -1.251900000000005093e+02
177.3 2.569999999999981810e+01 1.927600000000002183e+02 -1.188900000000003274e+02
178.2 3.240999999999985448e+01 1.984100000000007640e+02 -1.125799999999999272e+02
179.1 3.911000000000012733e+01 2.040700000000006185e+02 -1.062800000000006548e+02
180 4.580999999999994543e+01 2.097200000000002547e+02 -9.998000000000047294e+01
180.9 4.021000000000003638e+01 2.082600000000002183e+02 -1.062800000000006548e+02
181.8 3.186999999999989086e+01 2.056700000000000728e+02 -1.123600000000005821e+02
182.7 3.159999999999990905e+01 2.041100000000005821e+02 -1.136900000000005093e+02
183.6 4.200000000000000000e+01 2.040100000000002183e+02 -1.107800000000006548e+02
184.5 5.240000000000009095e+01 2.039000000000005457e+02 -1.078800000000001091e+02
185.4 6.279999999999972715e+01 2.038000000000001819e+02 -1.049700000000002547e+02
186.3 7.321000000000003638e+01 2.037000000000007276e+02 -1.020700000000006185e+02
187.2 8.361000000000012733e+01 2.035900000000001455e+02 -9.916000000000076398e+01
188.1 9.400999999999976353e+01 2.034900000000006912e+02 -9.626000000000021828e+01
189 1.032399999999997817e+02 2.058200000000006185e+02 -9.125000000000000000e+01
189.9 1.123899999999998727e+02 2.083400000000001455e+02 -8.609000000000014552e+01
190.8 1.215299999999997453e+02 2.108500000000003638e+02 -8.092000000000007276e+01
191.7 1.306799999999998363e+02 2.133700000000008004e+02 -7.576000000000021828e+01
192.6 1.309200000000000728e+02 2.136700000000000728e+02 -7.782999999999992724e+01
193.5 1.238600000000001273e+02 2.121700000000000728e+02 -8.586000000000058208e+01
194.4 1.205999999999999091e+02 2.120300000000006548e+02 -9.050000000000000000e+01
195.3 1.173899999999998727e+02 2.073400000000001455e+02 -9.465000000000054570e+01
196.2 1.116500000000000909e+02 2.007100000000000364e+02 -1.009600000000000364e+02
197.1 1.059099999999998545e+02 1.940900000000001455e+02 -1.072700000000004366e+02
198 1.001599999999998545e+02 1.874700000000002547e+02 -1.135799999999999272e+02
198.9 1.027899999999999636e+02 1.943400000000001455e+02 -1.108600000000005821e+02
199.8 1.059400000000000546e+02 2.017200000000002547e+02 -1.036500000000005457e+02
200.7 1.081500000000000909e+02 2.097600000000002183e+02 -9.703000000000065484e+01
201.6 1.076999999999998181e+02 2.202000000000007276e+02 -9.536999999999989086e+01
202.5 1.062899999999999636e+02 2.308800000000001091e+02 -9.467000000000007276e+01
203.4 1.048800000000001091e+02 2.415700000000006185e+02 -9.396000000000003638e+01
204.3 1.034600000000000364e+02 2.522500000000000000e+02 -9.326000000000021828e+01
205.2 1.033499999999999091e+02 2.624300000000002910e+02 -8.996000000000003638e+01
206.1 1.027599999999997635e+02 2.588200000000006185e+02 -8.888000000000010914e+01
207 1.035799999999999272e+02 2.485200000000004366e+02 -9.166000000000076398e+01
207.9 1.047999999999997272e+02 2.383000000000001819e+02 -9.495000000000072760e+01
208.8 1.060199999999999818e+02 2.280900000000001455e+02 -9.825000000000000000e+01
209.7 1.072399999999997817e+02 2.178800000000001091e+02 -1.015399999999999636e+02
210.6 1.084600000000000364e+02 2.076600000000007640e+02 -1.048299999999999272e+02
211.5 1.096799999999998363e+02 1.974500000000007276e+02 -1.081199999999998909e+02
212.4 1.111799999999998363e+02 1.869800000000004729e+02 -1.093100000000004002e+02
213.3 1.128699999999998909e+02 1.763200000000006185e+02 -1.089800000000004729e+02
214.2 1.145699999999997090e+02 1.656500000000005457e+02 -1.086600000000007640e+02
215.1 1.162699999999999818e+02 1.549900000000006912e+02 -1.083299999999999272e+02
216 1.161799999999998363e+02 1.580000000000000000e+02 -1.060799999999999272e+02
216.9 1.151300000000001091e+02 1.682400000000006912e+02 -1.028100000000004002e+02
217.8 1.140900000000001455e+02 1.784800000000004729e+02 -9.953999999999996362e+01
218.7 1.130499999999997272e+02 1.887200000000002547e+02 -9.627000000000043656e+01
219.6 1.120000000000000000e+02 1.989600000000000364e+02 -9.301000000000021828e+01
220.5 1.109600000000000364e+02 2.092000000000007276e+02 -8.974000000000069122e+01
221.4 1.099200000000000728e+02 2.194400000000005093e+02 -8.647000000000025466e+01
222.3 1.088699999999998909e+02 2.296800000000002910e+02 -8.320000000000072760e+01
223.2 1.087799999999997453e+02 2.394000000000005457e+02 -7.885000000000036380e+01
224.1 1.098600000000001273e+02 2.482300000000004729e+02 -7.281000000000040018e+01
225 1.090900000000001455e+02 2.552000000000007276e+02 -6.460000000000036380e+01
225.9 1.083099999999999454e+02 2.621700000000000728e+02 -5.638000000000010914e+01
226.8 1.075399999999999636e+02 2.691400000000003274e+02 -4.817000000000007276e+01
227.7 1.097699999999999818e+02 2.674400000000005093e+02 -5.331000000000040018e+01
228.6 1.129600000000000364e+02 2.630200000000004366e+02 -6.264000000000032742e+01
229.5 1.161399999999998727e+02 2.586000000000003638e+02 -7.197000000000025466e+01
230.4 1.166799999999998363e+02 2.559700000000002547e+02 -8.236999999999989086e+01
231.3 1.169800000000000182e+02 2.535100000000002183e+02 -9.288000000000010914e+01
232.2 1.157399999999997817e+02 2.543700000000008004e+02 -1.033900000000003274e+02
233.1 1.163299999999999272e+02 2.586000000000003638e+02 -1.133100000000004002e+02
234 1.169299999999998363e+02 2.628200000000006185e+02 -1.232300000000004729e+02
234.9 1.175299999999997453e+02 2.670500000000001819e+02 -1.331500000000005457e+02
235.8 1.181300000000001091e+02 2.712800000000006548e+02 -1.430700000000006185e+02
236.7 1.187300000000000182e+02 2.755100000000002183e+02 -1.529900000000006912e+02
237.6 1.178600000000001273e+02 2.800300000000006548e+02 -1.625900000000001455e+02
238.5 1.149299999999998363e+02 2.849800000000004729e+02 -1.717300000000004729e+02
239.4 1.120099999999997635e+02 2.899200000000000728e+02 -1.808800000000001091e+02
240.3 1.090799999999999272e+02 2.948700000000008004e+02 -1.900200000000004366e+02
241.2 1.049600000000000364e+02 3.005200000000004366e+02 -1.980500000000001819e+02
242.1 9.957999999999992724e+01 3.069200000000000728e+02 -2.048699999999998909e+02
243 9.419000000000005457e+01 3.133300000000008367e+02 -2.117000000000007276e+02
243.9 8.848000000000001819e+01 3.174800000000004729e+02 -2.197000000000007276e+02
244.8 8.263000000000010914e+01 3.206400000000003274e+02 -2.282100000000000364e+02
245.7 7.842999999999983629e+01 3.246800000000002910e+02 -2.371199999999998909e+02
246.6 7.536999999999989086e+01 3.295399999999999636e+02 -2.461800000000002910e+02
247.5 6.946999999999979991e+01 3.345600000000004002e+02 -2.537100000000000364e+02
248.4 6.629999999999972715e+01 3.358500000000003638e+02 -2.560000000000000000e+02
249.3 7.219000000000005457e+01 3.298900000000003274e+02 -2.491800000000002910e+02
250.2 7.798999999999978172e+01 3.239900000000006912e+02 -2.424700000000002547e+02
251.1 7.080999999999994543e+01 3.266000000000003638e+02 -2.501000000000003638e+02
252 7.809000000000014552e+01 3.218000000000001819e+02 -2.455300000000006548e+02
252.9 8.690999999999985448e+01 3.197400000000006912e+02 -2.397800000000006548e+02
253.8 9.382999999999992724e+01 3.155200000000004366e+02 -2.326400000000003274e+02
254.7 9.750999999999976353e+01 3.132200000000002547e+02 -2.278100000000004002e+02
255.6 8.884000000000014552e+01 3.182600000000002183e+02 -2.318200000000006185e+02
256.5 8.736000000000012733e+01 3.202400000000006912e+02 -2.325900000000001455e+02
257.4 8.236000000000012733e+01 3.298100000000004002e+02 -2.327200000000002547e+02
258.3 7.728999999999996362e+01 3.389900000000006912e+02 -2.309200000000000728e+02
259.2 7.213999999999987267e+01 3.478200000000006185e+02 -2.274500000000007276e+02
260.1 6.698999999999978172e+01 3.566600000000007640e+02 -2.239700000000002547e+02
261 6.184000000000014552e+01 3.655000000000000000e+02 -2.205000000000000000e+02
261.9 5.669000000000005457e+01 3.743300000000008367e+02 -2.170300000000006548e+02
262.8 5.196999999999979991e+01 3.829000000000005457e+02 -2.127500000000000000e+02
263.7 5.071000000000003638e+01 3.863900000000003274e+02 -2.114000000000005457e+02
264.6 5.384999999999990905e+01 3.813300000000008367e+02 -2.204100000000007640e+02
265.5 5.700000000000000000e+01 3.762800000000006548e+02 -2.294200000000000728e+02
266.4 6.013999999999987267e+01 3.712300000000004729e+02 -2.384300000000002910e+02
267.3 6.304999999999972715e+01 3.685800000000008367e+02 -2.432600000000002183e+02
268.2 6.319000000000005457e+01 3.663500000000003638e+02 -2.350000000000000000e+02
269.1 5.713000000000010914e+01 3.661200000000008004e+02 -2.438000000000001819e+02
270 5.040000000000009095e+01 3.657000000000007276e+02 -2.522400000000006912e+02
270.9 4.526999999999998181e+01 3.636800000000002910e+02 -2.613600000000005821e+02
271.8 4.103999999999996362e+01 3.607800000000006548e+02 -2.708600000000005821e+02
272.7 3.679999999999972715e+01 3.578700000000008004e+02 -2.803600000000005821e+02
273.6 3.256999999999970896e+01 3.549700000000002547e+02 -2.898600000000005821e+02
274.5 2.834000000000014552e+01 3.520600000000004002e+02 -2.993600000000005821e+02
275.4 2.409999999999990905e+01 3.491600000000007640e+02 -3.088699999999998909e+02
276.3 2.930999999999994543e+01 3.486100000000005821e+02 -3.008600000000005821e+02
277.2 3.759000000000014552e+01 3.494500000000007276e+02 -2.940000000000000000e+02
278.1 3.486000000000012733e+01 3.475399999999999636e+02 -2.993800000000001091e+02
279 2.769000000000005457e+01 3.432899999999999636e+02 -3.060799999999999272e+02
279.9 2.015999999999985448e+01 3.386200000000008004e+02 -3.122600000000002183e+02
280.8 1.263000000000010914e+01 3.339500000000007276e+02 -3.184300000000002910e+02
281.7 7.230000000000018190e+00 3.300100000000002183e+02 -3.268200000000006185e+02
282.6 2.179999999999836291e+00 3.262000000000007276e+02 -3.355700000000006185e+02
283.5 -8.499999999999090505e-01 3.243300000000008367e+02 -3.414800000000004729e+02
284.4 5.099999999999909051e+00 3.299600000000000364e+02 -3.346300000000001091e+02
285.3 1.148999999999978172e+01 3.332700000000004366e+02 -3.265799999999999272e+02
286.2 1.552999999999974534e+01 3.366200000000008004e+02 -3.214200000000000728e+02
287.1 2.011000000000012733e+01 3.422500000000000000e+02 -3.134200000000000728e+02
288 2.036999999999989086e+01 3.438400000000001455e+02 -3.103299999999999272e+02
288.9 2.311999999999989086e+01 3.497100000000000364e+02 -3.067700000000004366e+02
289.8 2.279999999999972715e+01 3.469600000000000364e+02 -3.062200000000002547e+02
290.7 2.190999999999985448e+01 3.365399999999999636e+02 -3.081600000000007640e+02
291.6 2.252999999999974534e+01 3.257800000000006548e+02 -3.088299999999999272e+02
292.5 2.315999999999985448e+01 3.150200000000004366e+02 -3.095000000000000000e+02
293.4 2.378999999999996362e+01 3.042600000000002183e+02 -3.101700000000000728e+02
294.3 2.434999999999990905e+01 2.935700000000006185e+02 -3.111800000000002910e+02
295.2 2.417999999999983629e+01 2.958900000000003274e+02 -3.125200000000004366e+02
296.1 2.388000000000010914e+01 3.066700000000000728e+02 -3.118900000000003274e+02
297 2.357999999999992724e+01 3.174500000000007276e+02 -3.112600000000002183e+02
297.9 2.600999999999976353e+01 3.146600000000007640e+02 -3.112500000000000000e+02
298.8 2.990000000000009095e+01 3.046000000000003638e+02 -3.115600000000004002e+02
299.7 3.301999999999998181e+01 2.946700000000000728e+02 -3.091100000000005821e+02
300.6 3.592999999999983629e+01 2.847800000000006548e+02 -3.058900000000003274e+02
301.5 3.882999999999992724e+01 2.748900000000003274e+02 -3.026600000000007640e+02
302.4 4.121000000000003638e+01 2.698800000000001091e+02 -3.009600000000000364e+02
303.3 4.196000000000003638e+01 2.802100000000000364e+02 -3.040300000000006548e+02
304.2 4.030999999999994543e+01 2.904600000000000364e+02 -3.064400000000005093e+02
305.1 3.634000000000014552e+01 3.003800000000001091e+02 -3.058699999999998909e+02
306 3.206999999999970896e+01 3.102200000000002547e+02 -3.046199999999998909e+02
306.9 2.779999999999972715e+01 3.200600000000004002e+02 -3.033699999999998909e+02
307.8 2.352999999999974534e+01 3.299000000000005457e+02 -3.021199999999998909e+02
308.7 1.875000000000000000e+01 3.394400000000005093e+02 -3.013900000000003274e+02
309.6 1.521000000000003638e+01 3.424700000000002547e+02 -3.019100000000007640e+02
310.5 8.639999999999872671e+00 3.507800000000006548e+02 -3.040399999999999636e+02
311.4 2.079999999999927240e+00 3.590800000000008367e+02 -3.061700000000000728e+02
312.3 -4.490000000000236469e+00 3.673900000000003274e+02 -3.083000000000001819e+02
313.2 -1.105999999999994543e+01 3.756900000000005093e+02 -3.104300000000002910e+02
314.1 -8.130000000000109139e+00 3.681600000000007640e+02 -3.065300000000006548e+02
315 -4.920000000000072760e+00 3.603800000000001091e+02 -2.999800000000004729e+02
315.9 -1.990000000000236469e+00 3.531900000000005093e+02 -2.924700000000002547e+02
316.8 -1.730000000000018190e+00 3.477200000000002547e+02 -2.831700000000000728e+02
317.7 -1.510000000000218279e+00 3.422600000000002183e+02 -2.738500000000003638e+02
318.6 -1.280000000000200089e+00 3.368100000000004002e+02 -2.645300000000006548e+02
319.5 -1.059999999999945430e+00 3.313500000000003638e+02 -2.552200000000002547e+02
320.4 -8.299999999999272404e-01 3.259000000000005457e+02 -2.459000000000005457e+02
321.3 -6.100000000001273293e-01 3.204400000000005093e+02 -2.365799999999999272e+02
322.2 -3.800000000001091394e-01 3.149900000000006912e+02 -2.272600000000002183e+02
323.1 -1.500000000000909495e-01 3.095300000000006548e+02 -2.179400000000005093e+02
324 6.999999999970896170e-02 3.040800000000008367e+02 -2.086199999999998909e+02
324.9 4.899999999997817213e-01 3.028400000000001455e+02 -2.043800000000001091e+02
325.8 1.319999999999708962e+00 3.109800000000004729e+02 -2.114200000000000728e+02
326.7 -2.869999999999890861e+00 3.041400000000003274e+02 -2.055399999999999636e+02
327.6 -7.269999999999981810e+00 2.966700000000000728e+02 -1.991100000000005821e+02
328.5 -6.349999999999909051e+00 3.037100000000000364e+02 -2.022500000000000000e+02
329.4 -4.519999999999981810e+00 3.132200000000002547e+02 -2.070100000000002183e+02
330.3 -2.690000000000054570e+00 3.227400000000006912e+02 -2.117800000000006548e+02
331.2 -2.119999999999890861e+00 3.165600000000004002e+02 -2.057700000000004366e+02
332.1 -2.909999999999854481e+00 3.073000000000001819e+02 -2.005300000000006548e+02
333 -4.430000000000291038e+00 2.982400000000006912e+02 -1.951000000000003638e+02
333.9 -6.490000000000236469e+00 2.906200000000008004e+02 -1.877300000000004729e+02
334.8 -8.539999999999963620e+00 2.830000000000000000e+02 -1.803600000000005821e+02
335.7 -1.059999999999990905e+01 2.753800000000001091e+02 -1.729900000000006912e+02
336.6 -1.265999999999985448e+01 2.677600000000002183e+02 -1.656199999999998909e+02
337.5 -1.471000000000003638e+01 2.601400000000003274e+02 -1.582500000000000000e+02
338.4 -1.282000000000016371e+01 2.598700000000008004e+02 -1.594900000000006912e+02
339.3 -1.545000000000027285e+01 2.520800000000008367e+02 -1.532400000000006912e+02
340.2 -1.557000000000016371e+01 2.591500000000005457e+02 -1.559800000000004729e+02
341.1 -1.520000000000027285e+01 2.689900000000006912e+02 -1.604300000000002910e+02
342 -1.482999999999992724e+01 2.788200000000006185e+02 -1.648699999999998909e+02
342.9 -1.490000000000009095e+01 2.727100000000000364e+02 -1.584100000000007640e+02
343.8 -1.757999999999992724e+01 2.658500000000003638e+02 -1.505200000000004366e+02
344.7 -2.026000000000021828e+01 2.589900000000006912e+02 -1.426199999999998909e+02
345.6 -2.294000000000005457e+01 2.521200000000008004e+02 -1.347200000000002547e+02
346.5 -2.619000000000005457e+01 2.442200000000002547e+02 -1.283800000000001091e+02
347.4 -2.995000000000027285e+01 2.354000000000005457e+02 -1.234000000000005457e+02
348.3 -3.370000000000027285e+01 2.265800000000008367e+02 -1.184300000000002910e+02
349.2 -3.746000000000003638e+01 2.177600000000002183e+02 -1.134600000000000364e+02
350.1 -3.263000000000010914e+01 2.230100000000002183e+02 -1.148699999999998909e+02
351 -2.605000000000018190e+01 2.311300000000001091e+02 -1.175900000000001455e+02
351.9 -1.947000000000025466e+01 2.392500000000000000e+02 -1.203100000000004002e+02
352.8 -2.024000000000023647e+01 2.354900000000006912e+02 -1.211000000000003638e+02
353.7 -2.273000000000001819e+01 2.328300000000008367e+02 -1.205000000000000000e+02
354.6 -2.134999999999990905e+01 2.387500000000000000e+02 -1.202300000000004729e+02
355.5 -1.965999999999985448e+01 2.286600000000007640e+02 -1.236900000000005093e+02
356.4 -2.047000000000025466e+01 2.279600000000000364e+02 -1.253699999999998909e+02
357.3 -2.115000000000009095e+01 2.385800000000008367e+02 -1.240399999999999636e+02
358.2 -2.138000000000010914e+01 2.492800000000006548e+02 -1.225700000000006185e+02
359.1 -2.161000000000012733e+01 2.599800000000004729e+02 -1.211000000000003638e+02
360 -2.184999999999990905e+01 2.706800000000002910e+02 -1.196300000000001091e+02
360.9 -2.270000000000027285e+01 2.732600000000002183e+02 -1.204900000000006912e+02
361.8 -2.448000000000001819e+01 2.635500000000001819e+02 -1.248699999999998909e+02
362.7 -2.926000000000021828e+01 2.551200000000008004e+02 -1.294900000000006912e+02
363.6 -3.497000000000025466e+01 2.491000000000003638e+02 -1.362800000000006548e+02
364.5 -4.078000000000020009e+01 2.434500000000007276e+02 -1.434200000000000728e+02
365.4 -4.569000000000005457e+01 2.374700000000002547e+02 -1.507899999999999636e+02
366.3 -5.096000000000003638e+01 2.322100000000000364e+02 -1.586199999999998909e+02
367.2 -5.623000000000001819e+01 2.269600000000000364e+02 -1.664400000000005093e+02
368.1 -6.150000000000000000e+01 2.217100000000000364e+02 -1.742700000000004366e+02
369 -6.676000000000021828e+01 2.164500000000007276e+02 -1.821000000000003638e+02
369.9 -7.055000000000018190e+01 2.112500000000000000e+02 -1.905799999999999272e+02
370.8 -7.245000000000027285e+01 2.061100000000005821e+02 -1.998800000000001091e+02
371.7 -7.126000000000021828e+01 2.048600000000005821e+02 -2.015200000000004366e+02
372.6 -6.597000000000025466e+01 2.087800000000006548e+02 -1.929600000000000364e+02
373.5 -6.068000000000029104e+01 2.127100000000000364e+02 -1.844100000000007640e+02
374.4 -5.519000000000005457e+01 2.164300000000002910e+02 -1.759400000000005093e+02
375.3 -4.744000000000005457e+01 2.178900000000003274e+02 -1.685600000000004002e+02
376.2 -3.969000000000005457e+01 2.193500000000003638e+02 -1.611900000000005093e+02
377.1 -3.250000000000000000e+01 2.243000000000001819e+02 -1.548200000000006185e+02
378 -2.532000000000016371e+01 2.292400000000006912e+02 -1.484500000000007276e+02
378.9 -2.059999999999990905e+01 2.343300000000008367e+02 -1.402899999999999636e+02
379.8 -1.638999999999987267e+01 2.394400000000005093e+02 -1.317600000000002183e+02
380.7 -1.507000000000016371e+01 2.400800000000008367e+02 -1.329700000000002547e+02
381.6 -1.642000000000007276e+01 2.366200000000008004e+02 -1.431199999999998909e+02
382.5 -1.776000000000021828e+01 2.331600000000007640e+02 -1.532600000000002183e+02
383.4 -1.595000000000027285e+01 2.287000000000007276e+02 -1.628699999999998909e+02
384.3 -1.382999999999992724e+01 2.241400000000003274e+02 -1.724300000000002910e+02
385.2 -1.171000000000003638e+01 2.195900000000001455e+02 -1.819900000000006912e+02
386.1 -9.590000000000145519e+00 2.150300000000006548e+02 -1.915500000000001819e+02
387 -7.559999999999945430e+00 2.111100000000005821e+02 -2.001300000000001091e+02
387.9 -7.119999999999890861e+00 2.179900000000006912e+02 -1.918200000000006185e+02
388.8 -6.670000000000072760e+00 2.248700000000008004e+02 -1.835000000000000000e+02
389.7 -6.230000000000018190e+00 2.317500000000000000e+02 -1.751900000000005093e+02
390.6 -5.789999999999963620e+00 2.386300000000001091e+02 -1.668800000000001091e+02
391.5 -5.340000000000145519e+00 2.455100000000002183e+02 -1.585600000000004002e+02
392.4 -4.900000000000090949e+00 2.523900000000003274e+02 -1.502500000000000000e+02
393.3 -4.460000000000036380e+00 2.592700000000004366e+02 -1.419400000000005093e+02
394.2 -4.010000000000218279e+00 2.661500000000005457e+02 -1.336300000000001091e+02
395.1 -3.570000000000163709e+00 2.730300000000006548e+02 -1.253100000000004002e+02
396 -4.930000000000291038e+00 2.752700000000004366e+02 -1.151800000000002910e+02
396.9 -6.690000000000054570e+00 2.762100000000000364e+02 -1.045700000000006185e+02
397.8 -8.440000000000054570e+00 2.771500000000005457e+02 -9.395000000000072760e+01
398.7 -1.020000000000027285e+01 2.780900000000001455e+02 -8.334000000000014552e+01
399.6 -1.196000000000003638e+01 2.790300000000006548e+02 -7.273000000000047294e+01
400.5 -1.073000000000001819e+01 2.791500000000005457e+02 -7.067000000000007276e+01
401.4 -5.500000000000000000e+00 2.781900000000005093e+02 -8.007000000000061846e+01
402.3 -8.499999999999090505e-01 2.767899999999999636e+02 -8.960000000000036380e+01
403.2 1.480000000000018190e+00 2.736700000000000728e+02 -9.967000000000007276e+01
404.1 4.489999999999781721e+00 2.687300000000004729e+02 -1.086199999999998909e+02
405 7.940000000000054570e+00 2.626400000000003274e+02 -1.168400000000001455e+02
405.9 1.138999999999987267e+01 2.565500000000001819e+02 -1.250600000000004002e+02
406.8 1.111999999999989086e+01 2.550399999999999636e+02 -1.271500000000005457e+02
407.7 1.736000000000012733e+01 2.541100000000005821e+02 -1.359200000000000728e+02
408.6 2.111000000000012733e+01 2.530500000000001819e+02 -1.458699999999998909e+02
409.5 2.402999999999974534e+01 2.519600000000000364e+02 -1.562100000000000364e+02
410.4 2.459000000000014552e+01 2.487100000000000364e+02 -1.662200000000002547e+02
411.3 2.342999999999983629e+01 2.423200000000006185e+02 -1.748500000000003638e+02
412.2 2.226999999999998181e+01 2.359300000000002910e+02 -1.834800000000004729e+02
413.1 2.111999999999989086e+01 2.295399999999999636e+02 -1.921100000000005821e+02
414 2.075999999999976353e+01 2.249700000000002547e+02 -1.974000000000005457e+02
414.9 2.401999999999998181e+01 2.285200000000004366e+02 -1.877300000000004729e+02
415.8 2.727999999999974534e+01 2.320700000000006185e+02 -1.780600000000004002e+02
416.7 3.052999999999974534e+01 2.356200000000008004e+02 -1.684000000000005457e+02
417.6 3.378999999999996362e+01 2.391700000000000728e+02 -1.587300000000004729e+02
418.5 3.704999999999972715e+01 2.427200000000002547e+02 -1.490600000000004002e+02
419.4 3.844999999999981810e+01 2.434000000000005457e+02 -1.384000000000005457e+02
420.3 3.977999999999974534e+01 2.439800000000004729e+02 -1.277000000000007276e+02
421.2 4.148999999999978172e+01 2.439600000000000364e+02 -1.171300000000001091e+02
422.1 4.344999999999981810e+01 2.433500000000003638e+02 -1.161400000000003274e+02
423 4.380999999999994543e+01 2.451900000000005093e+02 -1.267800000000006548e+02
423.9 4.346999999999979991e+01 2.441700000000000728e+02 -1.374300000000002910e+02
424.8 4.294999999999981810e+01 2.424300000000002910e+02 -1.480700000000006185e+02
425.7 4.242999999999983629e+01 2.407000000000007276e+02 -1.587200000000002547e+02
426.6 4.190999999999985448e+01 2.389600000000000364e+02 -1.693699999999998909e+02
427.5 4.138999999999987267e+01 2.372200000000002547e+02 -1.800100000000002183e+02
428.4 3.944999999999981810e+01 2.365600000000004002e+02 -1.764400000000005093e+02
429.3 3.680999999999994543e+01 2.364100000000007640e+02 -1.659600000000000364e+02
430.2 3.184000000000014552e+01 2.352600000000002183e+02 -1.565799999999999272e+02
431.1 2.609999999999990905e+01 2.337700000000004366e+02 -1.475500000000001819e+02
432 2.034999999999990905e+01 2.322899999999999636e+02 -1.385300000000006548e+02
432.9 1.461000000000012733e+01 2.308000000000001819e+02 -1.295100000000002183e+02
433.8 8.860000000000127329e+00 2.293100000000004002e+02 -1.204800000000004729e+02
434.7 3.119999999999890861e+00 2.278300000000008367e+02 -1.114600000000000364e+02
435.6 -2.630000000000109139e+00 2.263400000000001455e+02 -1.024300000000002910e+02
436.5 -8.369999999999890861e+00 2.248600000000005821e+02 -9.341000000000076398e+01
437.4 -5.030000000000200089e+00 2.221200000000008004e+02 -1.012200000000002547e+02
438.3 -2.460000000000036380e+00 2.186300000000001091e+02 -1.111100000000005821e+02
439.2 9.999999999990905053e-02 2.151400000000003274e+02 -1.210100000000002183e+02
440.1 2.659999999999854481e+00 2.116500000000005457e+02 -1.309000000000005457e+02
441 3.880000000000109139e+00 2.149400000000005093e+02 -1.227200000000002547e+02
441.9 4.960000000000036380e+00 2.189100000000007640e+02 -1.127400000000006912e+02
442.8 4.449999999999818101e+00 2.209000000000005457e+02 -1.100000000000000000e+02
443.7 3.239999999999781721e+00 2.200399999999999636e+02 -1.085000000000000000e+02
444.6 -3.430000000000291038e+00 2.233900000000003274e+02 -1.163100000000004002e+02
445.5 -1.009999999999990905e+01 2.267400000000006912e+02 -1.241100000000005821e+02
446.4 -1.624000000000023647e+01 2.292000000000007276e+02 -1.324800000000004729e+02
447.3 -2.126000000000021828e+01 2.297600000000002183e+02 -1.420200000000004366e+02
448.2 -2.626999999999998181e+01 2.303300000000008367e+02 -1.515700000000006185e+02
449.1 -2.730000000000018190e+01 2.309100000000007640e+02 -1.558299999999999272e+02
450 -1.950000000000000000e+01 2.315300000000006548e+02 -1.483800000000001091e+02
