# Supplementary material for: A geometric criterion for the optimal spreading of active polymers in porous media
Source: Nat Commun. 2021 Dec 6;12:7088. doi: 10.1038/s41467-021-26942-0 (PMC8648790; doi:10.1038/s41467-021-26942-0)
Supplement: Supplementary file 2 — Source Data [file 41467_2021_26942_MOESM2_ESM.zip › Source_Data/fig_6/trajectories_RT/trajectory_2.txt]

# time, x, y, z
0 0.000000000000000000e+00 0.000000000000000000e+00 0.000000000000000000e+00
0.9 -6.529999999999745341e+00 -7.620000000000118234e+00 -3.970000000000027285e+00
1.8 -1.305999999999994543e+01 -1.525000000000000000e+01 -7.950000000000045475e+00
2.7 -1.959999999999990905e+01 -2.288000000000010914e+01 -1.192000000000007276e+01
3.6 -2.612999999999965439e+01 -3.050999999999999091e+01 -1.588999999999987267e+01
4.5 -3.265999999999985448e+01 -3.814000000000010004e+01 -1.986999999999989086e+01
5.4 -3.790999999999985448e+01 -4.676999999999998181e+01 -2.319000000000005457e+01
6.3 -4.175999999999976353e+01 -5.651999999999998181e+01 -2.580999999999994543e+01
7.2 -4.521999999999979991e+01 -6.563000000000010914e+01 -2.823000000000001819e+01
8.1 -3.825000000000000000e+01 -5.784000000000014552e+01 -2.550999999999999091e+01
9 -3.128999999999996362e+01 -5.004999999999995453e+01 -2.278999999999996362e+01
9.9 -2.431999999999970896e+01 -4.225000000000000000e+01 -2.006999999999993634e+01
10.8 -1.788999999999987267e+01 -3.409000000000014552e+01 -1.747000000000002728e+01
11.7 -1.398999999999978172e+01 -2.416000000000008185e+01 -1.905999999999994543e+01
12.6 -1.007999999999992724e+01 -1.422000000000002728e+01 -2.069000000000005457e+01
13.5 -6.169999999999618012e+00 -4.289999999999963620e+00 -2.231999999999993634e+01
14.4 -2.259999999999763531e+00 5.649999999999863576e+00 -2.395000000000004547e+01
15.3 1.620000000000345608e+00 1.551999999999998181e+01 -2.554999999999995453e+01
16.2 -1.339999999999690772e+00 6.460000000000036380e+00 -2.047000000000002728e+01
17.1 -4.309999999999945430e+00 -2.600000000000136424e+00 -1.539999999999986358e+01
18 -7.279999999999745341e+00 -1.166000000000008185e+01 -1.031999999999993634e+01
18.9 -1.025000000000000000e+01 -2.072000000000002728e+01 -5.240000000000009095e+00
19.8 -1.321999999999979991e+01 -2.977999999999997272e+01 -1.700000000000727596e-01
20.7 -1.558999999999969077e+01 -3.742000000000007276e+01 6.880000000000109139e+00
21.6 -1.708999999999969077e+01 -3.336000000000012733e+01 7.200000000000272848e-01
22.5 -1.502999999999974534e+01 -2.669000000000005457e+01 -7.490000000000009095e+00
23.4 -1.773999999999978172e+01 -2.934000000000014552e+01 7.699999999999818101e-01
24.3 -2.089999999999963620e+01 -3.282999999999992724e+01 1.049000000000000909e+01
25.2 -2.404999999999972715e+01 -3.631999999999993634e+01 2.021000000000003638e+01
26.1 -2.492999999999983629e+01 -3.561000000000012733e+01 2.257999999999992724e+01
27 -2.256999999999970896e+01 -2.890000000000009095e+01 1.445000000000004547e+01
27.9 -2.382999999999992724e+01 -3.207999999999992724e+01 1.486000000000012733e+01
28.8 -2.521000000000003638e+01 -4.021000000000003638e+01 2.163000000000010914e+01
29.7 -2.571999999999979991e+01 -4.803999999999996362e+01 2.904999999999995453e+01
30.6 -2.623000000000001819e+01 -5.587000000000011823e+01 3.648000000000001819e+01
31.5 -2.557999999999992724e+01 -5.997000000000002728e+01 4.014000000000010004e+01
32.4 -2.153999999999996362e+01 -5.317000000000007276e+01 3.279999999999995453e+01
33.3 -1.748999999999978172e+01 -4.636000000000012733e+01 2.545000000000004547e+01
34.2 -1.344999999999981810e+01 -3.955999999999994543e+01 1.811000000000012733e+01
35.1 -1.464999999999963620e+01 -4.673000000000001819e+01 2.196000000000003638e+01
36 -1.659999999999990905e+01 -5.586000000000012733e+01 2.738000000000010914e+01
36.9 -1.853999999999996362e+01 -6.500000000000000000e+01 3.279999999999995453e+01
37.8 -1.810999999999967258e+01 -6.388000000000010914e+01 3.431999999999993634e+01
38.7 -1.554999999999972715e+01 -5.357999999999992724e+01 3.232999999999992724e+01
39.6 -1.300000000000000000e+01 -4.326999999999998181e+01 3.033999999999991815e+01
40.5 -1.160999999999967258e+01 -4.636000000000012733e+01 2.983999999999991815e+01
41.4 -1.090999999999985448e+01 -5.713000000000010914e+01 3.020000000000004547e+01
42.3 -1.019999999999981810e+01 -6.791000000000008185e+01 3.055999999999994543e+01
43.2 -9.500000000000000000e+00 -7.868000000000006366e+01 3.091000000000008185e+01
44.1 -8.789999999999963620e+00 -8.945000000000004547e+01 3.126999999999998181e+01
45 -8.079999999999927240e+00 -1.002200000000000273e+02 3.163000000000010914e+01
45.9 -5.179999999999836291e+00 -1.103600000000001273e+02 2.965000000000009095e+01
46.8 -1.989999999999781721e+00 -1.204300000000000637e+02 2.738000000000010914e+01
47.7 -5.999999999999090505e-01 -1.299300000000000637e+02 2.261000000000012733e+01
48.6 -1.969999999999799911e+00 -1.344900000000000091e+02 2.088000000000010914e+01
49.5 -4.009999999999763531e+00 -1.241600000000000819e+02 2.328999999999996362e+01
50.4 -6.059999999999945430e+00 -1.138400000000001455e+02 2.571000000000003638e+01
51.3 -8.199999999999818101e+00 -1.035199999999999818e+02 2.790000000000009095e+01
52.2 -1.173000000000001819e+01 -9.336000000000012733e+01 2.696000000000003638e+01
53.1 -1.525999999999976353e+01 -8.320000000000004547e+01 2.600999999999999091e+01
54 -1.877999999999974534e+01 -7.302999999999997272e+01 2.506999999999993634e+01
54.9 -2.230999999999994543e+01 -6.287000000000011823e+01 2.412000000000011823e+01
55.8 -2.298000000000001819e+01 -6.743000000000006366e+01 2.598000000000001819e+01
56.7 -2.160999999999967258e+01 -7.791000000000008185e+01 2.631999999999993634e+01
57.6 -1.865999999999985448e+01 -8.827999999999997272e+01 2.576999999999998181e+01
58.5 -1.571000000000003638e+01 -9.866000000000008185e+01 2.523000000000001819e+01
59.4 -1.276999999999998181e+01 -1.090299999999999727e+02 2.468000000000006366e+01
60.3 -1.314999999999963620e+01 -1.190199999999999818e+02 2.221000000000003638e+01
61.2 -1.591999999999961801e+01 -1.287200000000000273e+02 1.832999999999992724e+01
62.1 -1.867999999999983629e+01 -1.384100000000000819e+02 1.446000000000003638e+01
63 -2.144000000000005457e+01 -1.481100000000001273e+02 1.057999999999992724e+01
63.9 -2.377999999999974534e+01 -1.541600000000000819e+02 7.799999999999954525e+00
64.8 -2.541999999999961801e+01 -1.526200000000001182e+02 7.940000000000054570e+00
65.7 -3.248000000000001819e+01 -1.604300000000000637e+02 9.660000000000081855e+00
66.6 -3.984999999999990905e+01 -1.679000000000000909e+02 1.220000000000004547e+01
67.5 -4.583999999999969077e+01 -1.766100000000001273e+02 1.349000000000000909e+01
68.4 -4.687999999999965439e+01 -1.808199999999999363e+02 1.328999999999996362e+01
69.3 -3.966999999999961801e+01 -1.735199999999999818e+02 1.043000000000006366e+01
70.2 -3.348999999999978172e+01 -1.662100000000000364e+02 5.430000000000063665e+00
71.1 -2.729999999999972715e+01 -1.589000000000000909e+02 4.400000000000545697e-01
72 -2.111999999999989086e+01 -1.515799999999999272e+02 -4.559999999999945430e+00
72.9 -2.200999999999976353e+01 -1.544300000000000637e+02 -4.800000000000181899e-01
73.8 -2.563999999999987267e+01 -1.612100000000000364e+02 7.110000000000127329e+00
74.7 -2.121999999999979991e+01 -1.588299999999999272e+02 3.589999999999918145e+00
75.6 -2.219000000000005457e+01 -1.589000000000000909e+02 2.029999999999972715e+00
76.5 -3.091999999999961801e+01 -1.641000000000001364e+02 5.670000000000072760e+00
77.4 -3.965999999999985448e+01 -1.693099999999999454e+02 9.319999999999936335e+00
78.3 -4.838999999999987267e+01 -1.745099999999999909e+02 1.296000000000003638e+01
79.2 -5.711999999999989086e+01 -1.797200000000000273e+02 1.661000000000012733e+01
80.1 -6.444000000000005457e+01 -1.837100000000000364e+02 1.971000000000003638e+01
81 -6.610999999999967258e+01 -1.827200000000000273e+02 2.005999999999994543e+01
81.9 -7.521999999999979991e+01 -1.878900000000001000e+02 2.268000000000006366e+01
82.8 -8.432999999999992724e+01 -1.930599999999999454e+02 2.530999999999994543e+01
83.7 -9.344000000000005457e+01 -1.982400000000000091e+02 2.794000000000005457e+01
84.6 -1.025499999999997272e+02 -2.034100000000000819e+02 3.056999999999993634e+01
85.5 -1.120000000000000000e+02 -2.077300000000000182e+02 3.306999999999993634e+01
86.4 -1.224400000000000546e+02 -2.095099999999999909e+02 3.518000000000006366e+01
87.3 -1.328799999999996544e+02 -2.112799999999999727e+02 3.729999999999995453e+01
88.2 -1.425799999999999272e+02 -2.137300000000000182e+02 4.092000000000007276e+01
89.1 -1.515199999999999818e+02 -2.168800000000001091e+02 4.610000000000013642e+01
90 -1.604600000000000364e+02 -2.200300000000000864e+02 5.127999999999997272e+01
90.9 -1.693899999999998727e+02 -2.236600000000000819e+02 5.591000000000008185e+01
91.8 -1.726299999999996544e+02 -2.240199999999999818e+02 5.690000000000009095e+01
92.7 -1.667699999999999818e+02 -2.151600000000000819e+02 5.556999999999993634e+01
93.6 -1.638099999999999454e+02 -2.055599999999999454e+02 5.191000000000008185e+01
94.5 -1.640799999999999272e+02 -2.096800000000000637e+02 5.666000000000008185e+01
95.4 -1.652199999999997999e+02 -2.175599999999999454e+02 6.396000000000003638e+01
96.3 -1.672699999999999818e+02 -2.142599999999999909e+02 5.972000000000002728e+01
97.2 -1.687999999999997272e+02 -2.176300000000001091e+02 6.427999999999997272e+01
98.1 -1.700799999999999272e+02 -2.242100000000000364e+02 7.275000000000000000e+01
99 -1.713599999999996726e+02 -2.307900000000000773e+02 8.122000000000002728e+01
99.9 -1.726399999999998727e+02 -2.373700000000000045e+02 8.969000000000005457e+01
100.8 -1.723899999999998727e+02 -2.363899999999999864e+02 8.398000000000001819e+01
101.7 -1.732100000000000364e+02 -2.347699999999999818e+02 8.433999999999991815e+01
102.6 -1.755299999999997453e+02 -2.348600000000000136e+02 9.489000000000010004e+01
103.5 -1.778499999999999091e+02 -2.349500000000000455e+02 1.054400000000000546e+02
104.4 -1.801599999999998545e+02 -2.350400000000000773e+02 1.159900000000000091e+02
105.3 -1.824800000000000182e+02 -2.351200000000000045e+02 1.265399999999999636e+02
106.2 -1.847999999999997272e+02 -2.352100000000000364e+02 1.370799999999999272e+02
107.1 -1.871099999999996726e+02 -2.353000000000000682e+02 1.476300000000001091e+02
108 -1.881900000000000546e+02 -2.349200000000000728e+02 1.582200000000000273e+02
108.9 -1.870699999999997090e+02 -2.337100000000000364e+02 1.689000000000000909e+02
109.8 -1.859499999999998181e+02 -2.325000000000000000e+02 1.795699999999999363e+02
110.7 -1.848199999999997090e+02 -2.312900000000000773e+02 1.902400000000000091e+02
111.6 -1.836999999999998181e+02 -2.300800000000000409e+02 2.009200000000000728e+02
112.5 -1.825599999999999454e+02 -2.291299999999999955e+02 2.105299999999999727e+02
113.4 -1.811999999999998181e+02 -2.329700000000000273e+02 2.005299999999999727e+02
114.3 -1.798299999999999272e+02 -2.368000000000000682e+02 1.905299999999999727e+02
115.2 -1.784699999999997999e+02 -2.406399999999999864e+02 1.805199999999999818e+02
116.1 -1.770999999999999091e+02 -2.444759999999999991e+02 1.705199999999999818e+02
117 -1.757399999999997817e+02 -2.483120000000000118e+02 1.605199999999999818e+02
117.9 -1.743699999999998909e+02 -2.521490000000000009e+02 1.505099999999999909e+02
118.8 -1.730099999999997635e+02 -2.559850000000000136e+02 1.405099999999999909e+02
119.7 -1.716499999999996362e+02 -2.598210000000000264e+02 1.305099999999999909e+02
120.6 -1.702799999999997453e+02 -2.636580000000000155e+02 1.205099999999999909e+02
121.5 -1.689199999999996180e+02 -2.674940000000000282e+02 1.105000000000000000e+02
122.4 -1.675499999999997272e+02 -2.713300000000000409e+02 1.005000000000000000e+02
123.3 -1.675199999999999818e+02 -2.662860000000000582e+02 1.058900000000001000e+02
124.2 -1.651199999999998909e+02 -2.612980000000000018e+02 1.151600000000000819e+02
125.1 -1.627199999999997999e+02 -2.563100000000000591e+02 1.244400000000000546e+02
126 -1.603199999999997090e+02 -2.513220000000000027e+02 1.337100000000000364e+02
126.9 -1.595299999999997453e+02 -2.479420000000000073e+02 1.387899999999999636e+02
127.8 -1.643099999999999454e+02 -2.501260000000000900e+02 1.293500000000001364e+02
128.7 -1.690799999999999272e+02 -2.523090000000000828e+02 1.199100000000000819e+02
129.6 -1.734899999999997817e+02 -2.543450000000000273e+02 1.109700000000000273e+02
130.5 -1.710399999999999636e+02 -2.544800000000000182e+02 1.139900000000000091e+02
131.4 -1.759499999999998181e+02 -2.583530000000000655e+02 1.136600000000000819e+02
132.3 -1.668599999999996726e+02 -2.546009999999999991e+02 1.181300000000001091e+02
133.2 -1.581799999999998363e+02 -2.503480000000000700e+02 1.227400000000000091e+02
134.1 -1.510099999999997635e+02 -2.442530000000000427e+02 1.278700000000001182e+02
135 -1.441900000000000546e+02 -2.415099999999999909e+02 1.308299999999999272e+02
135.9 -1.511799999999998363e+02 -2.445510000000000446e+02 1.231700000000000728e+02
136.8 -1.581699999999996180e+02 -2.475910000000000082e+02 1.155199999999999818e+02
137.7 -1.651599999999998545e+02 -2.506299999999999955e+02 1.078700000000001182e+02
138.6 -1.721399999999998727e+02 -2.536700000000000728e+02 1.002100000000000364e+02
139.5 -1.791299999999996544e+02 -2.567100000000000364e+02 9.255999999999994543e+01
140.4 -1.752500000000000000e+02 -2.576059999999999945e+02 9.900999999999999091e+01
141.3 -1.720299999999997453e+02 -2.598469999999999800e+02 1.090799999999999272e+02
142.2 -1.672300000000000182e+02 -2.626220000000000709e+02 1.181600000000000819e+02
143.1 -1.610000000000000000e+02 -2.658760000000000900e+02 1.263600000000001273e+02
144 -1.547699999999999818e+02 -2.691290000000000191e+02 1.345599999999999454e+02
144.9 -1.485399999999999636e+02 -2.723830000000000382e+02 1.427599999999999909e+02
145.8 -1.423199999999997090e+02 -2.756370000000000573e+02 1.509600000000000364e+02
146.7 -1.360899999999996908e+02 -2.788910000000000764e+02 1.591700000000000728e+02
147.6 -1.298599999999996726e+02 -2.821449999999999818e+02 1.673700000000001182e+02
148.5 -1.236299999999996544e+02 -2.853990000000000009e+02 1.755699999999999363e+02
149.4 -1.163199999999997090e+02 -2.875529999999999973e+02 1.830000000000000000e+02
150.3 -1.077899999999999636e+02 -2.884610000000000127e+02 1.895499999999999545e+02
151.2 -9.925000000000000000e+01 -2.893700000000000045e+02 1.961100000000001273e+02
152.1 -9.196999999999979991e+01 -2.902780000000000200e+02 2.038099999999999454e+02
153 -8.809999999999990905e+01 -2.911490000000000009e+02 2.106600000000000819e+02
153.9 -8.410999999999967258e+01 -2.891580000000000155e+02 2.116100000000001273e+02
154.8 -8.490999999999985448e+01 -2.879279999999999973e+02 2.127400000000000091e+02
155.7 -9.550999999999976353e+01 -2.885370000000000346e+02 2.107599999999999909e+02
156.6 -1.061099999999996726e+02 -2.891449999999999818e+02 2.087899999999999636e+02
157.5 -1.167100000000000364e+02 -2.897540000000000191e+02 2.068099999999999454e+02
158.4 -1.273099999999999454e+02 -2.903620000000000800e+02 2.048399999999999181e+02
159.3 -1.184299999999998363e+02 -2.907850000000000819e+02 2.099500000000000455e+02
160.2 -1.090299999999997453e+02 -2.912019999999999982e+02 2.152500000000000000e+02
161.1 -9.962999999999965439e+01 -2.916200000000000045e+02 2.205399999999999636e+02
162 -9.023000000000001819e+01 -2.920370000000000346e+02 2.258399999999999181e+02
162.9 -8.082999999999992724e+01 -2.924540000000000646e+02 2.311400000000001000e+02
163.8 -7.142999999999983629e+01 -2.928709999999999809e+02 2.364400000000000546e+02
164.7 -6.302999999999974534e+01 -2.912640000000000100e+02 2.428099999999999454e+02
165.6 -5.509999999999990905e+01 -2.887000000000000455e+02 2.496800000000000637e+02
166.5 -5.973999999999978172e+01 -2.881740000000000919e+02 2.429000000000000909e+02
167.4 -6.685999999999967258e+01 -2.875149999999999864e+02 2.349900000000000091e+02
168.3 -7.557999999999992724e+01 -2.859420000000000073e+02 2.288099999999999454e+02
169.2 -7.407999999999992724e+01 -2.840629999999999882e+02 2.301600000000000819e+02
170.1 -6.565999999999985448e+01 -2.819780000000000655e+02 2.365899999999999181e+02
171 -5.723999999999978172e+01 -2.798930000000000291e+02 2.430299999999999727e+02
171.9 -4.881999999999970896e+01 -2.778070000000000164e+02 2.494600000000000364e+02
172.8 -3.989999999999963620e+01 -2.753020000000000209e+02 2.547200000000000273e+02
173.7 -2.986999999999989086e+01 -2.738490000000000464e+02 2.579600000000000364e+02
174.6 -1.957999999999992724e+01 -2.742640000000000100e+02 2.612400000000000091e+02
175.5 -1.696000000000003638e+01 -2.737830000000000155e+02 2.619700000000000273e+02
176.4 -2.680999999999994543e+01 -2.720460000000000491e+02 2.579100000000000819e+02
177.3 -3.666999999999961801e+01 -2.703079999999999927e+02 2.538399999999999181e+02
178.2 -4.651999999999998181e+01 -2.685710000000000264e+02 2.497799999999999727e+02
179.1 -5.636999999999989086e+01 -2.668330000000000837e+02 2.457200000000000273e+02
180 -6.623000000000001819e+01 -2.650960000000000036e+02 2.416600000000000819e+02
180.9 -7.607999999999992724e+01 -2.633580000000000609e+02 2.375899999999999181e+02
181.8 -8.594000000000005457e+01 -2.616209999999999809e+02 2.335299999999999727e+02
182.7 -8.725999999999976353e+01 -2.597950000000000728e+02 2.330199999999999818e+02
183.6 -7.746999999999979991e+01 -2.578540000000000418e+02 2.371500000000000909e+02
184.5 -7.330999999999994543e+01 -2.572610000000000809e+02 2.380099999999999909e+02
185.4 -7.369999999999981810e+01 -2.582620000000000573e+02 2.396600000000000819e+02
186.3 -6.438999999999987267e+01 -2.576879999999999882e+02 2.450199999999999818e+02
187.2 -6.289999999999963620e+01 -2.585919999999999845e+02 2.442100000000000364e+02
188.1 -6.942999999999983629e+01 -2.628040000000000873e+02 2.369400000000000546e+02
189 -7.500999999999976353e+01 -2.687450000000000045e+02 2.298600000000001273e+02
189.9 -8.058999999999969077e+01 -2.746870000000000118e+02 2.227699999999999818e+02
190.8 -8.530999999999994543e+01 -2.779100000000000819e+02 2.136400000000001000e+02
191.7 -8.998999999999978172e+01 -2.810000000000000000e+02 2.044100000000000819e+02
192.6 -9.411999999999989086e+01 -2.834390000000000782e+02 1.970000000000000000e+02
193.5 -9.569999999999981810e+01 -2.830590000000000828e+02 1.931200000000001182e+02
194.4 -9.071000000000003638e+01 -2.785910000000000082e+02 2.015000000000000000e+02
195.3 -8.857999999999992724e+01 -2.726349999999999909e+02 2.102599999999999909e+02
196.2 -9.064999999999963620e+01 -2.725170000000000528e+02 2.097400000000000091e+02
197.1 -9.613999999999987267e+01 -2.771539999999999964e+02 2.016900000000000546e+02
198 -1.016399999999998727e+02 -2.817910000000000537e+02 1.936300000000001091e+02
198.9 -1.071299999999996544e+02 -2.864279999999999973e+02 1.855699999999999363e+02
199.8 -1.126199999999998909e+02 -2.910650000000000546e+02 1.775099999999999909e+02
200.7 -1.181199999999998909e+02 -2.957019999999999982e+02 1.694500000000000455e+02
201.6 -1.236099999999996726e+02 -3.003390000000000555e+02 1.613900000000001000e+02
202.5 -1.282699999999999818e+02 -3.040199999999999818e+02 1.552599999999999909e+02
203.4 -1.260299999999997453e+02 -2.998360000000000127e+02 1.649600000000000364e+02
204.3 -1.252199999999997999e+02 -3.028740000000000236e+02 1.626700000000000728e+02
205.2 -1.251299999999996544e+02 -3.096159999999999854e+02 1.542400000000000091e+02
206.1 -1.250399999999999636e+02 -3.163590000000000373e+02 1.457999999999999545e+02
207 -1.249600000000000364e+02 -3.231009999999999991e+02 1.373600000000001273e+02
207.9 -1.248699999999998909e+02 -3.298430000000000746e+02 1.289300000000000637e+02
208.8 -1.247799999999997453e+02 -3.365860000000000127e+02 1.204900000000000091e+02
209.7 -1.246900000000000546e+02 -3.433280000000000882e+02 1.120599999999999454e+02
210.6 -1.241099999999996726e+02 -3.471829999999999927e+02 1.065000000000000000e+02
211.5 -1.214600000000000364e+02 -3.389610000000000127e+02 1.129800000000000182e+02
212.4 -1.187999999999997272e+02 -3.307400000000000091e+02 1.194600000000000364e+02
213.3 -1.161499999999996362e+02 -3.225180000000000291e+02 1.259400000000000546e+02
214.2 -1.141799999999998363e+02 -3.136520000000000437e+02 1.315099999999999909e+02
215.1 -1.134699999999997999e+02 -3.036190000000000282e+02 1.354500000000000455e+02
216 -1.148899999999998727e+02 -3.037720000000000482e+02 1.337999999999999545e+02
216.9 -1.180099999999997635e+02 -3.120990000000000464e+02 1.276700000000000728e+02
217.8 -1.211299999999996544e+02 -3.204250000000000682e+02 1.215399999999999636e+02
218.7 -1.242500000000000000e+02 -3.287510000000000900e+02 1.154100000000000819e+02
219.6 -1.273799999999996544e+02 -3.370780000000000882e+02 1.092799999999999727e+02
220.5 -1.305000000000000000e+02 -3.454039999999999964e+02 1.031500000000000909e+02
221.4 -1.336199999999998909e+02 -3.537300000000000182e+02 9.701999999999998181e+01
222.3 -1.367399999999997817e+02 -3.620570000000000164e+02 9.089000000000010004e+01
223.2 -1.398599999999996726e+02 -3.703830000000000382e+02 8.476999999999998181e+01
224.1 -1.429800000000000182e+02 -3.787100000000000364e+02 7.864000000000010004e+01
225 -1.461099999999996726e+02 -3.870360000000000582e+02 7.250999999999999091e+01
225.9 -1.499699999999997999e+02 -3.962290000000000418e+02 6.871000000000003638e+01
226.8 -1.541399999999998727e+02 -4.057830000000000155e+02 6.589000000000010004e+01
227.7 -1.583199999999997090e+02 -4.153230000000000928e+02 6.304999999999995453e+01
228.6 -1.642799999999997453e+02 -4.226910000000000309e+02 5.787000000000011823e+01
229.5 -1.670599999999999454e+02 -4.272730000000000246e+02 5.551999999999998181e+01
230.4 -1.596900000000000546e+02 -4.229809999999999945e+02 6.214000000000010004e+01
231.3 -1.555499999999997272e+02 -4.213260000000000218e+02 6.601999999999998181e+01
232.2 -1.464600000000000364e+02 -4.220930000000000746e+02 7.152999999999997272e+01
233.1 -1.373499999999999091e+02 -4.203799999999999955e+02 7.707999999999992724e+01
234 -1.282399999999997817e+02 -4.186670000000000300e+02 8.263000000000010914e+01
234.9 -1.198899999999998727e+02 -4.156240000000000236e+02 8.818000000000006366e+01
235.8 -1.278899999999998727e+02 -4.205170000000000528e+02 8.280999999999994543e+01
236.7 -1.358799999999996544e+02 -4.254100000000000819e+02 7.744000000000005457e+01
237.6 -1.438699999999998909e+02 -4.303029999999999973e+02 7.207999999999992724e+01
238.5 -1.518699999999998909e+02 -4.351960000000000264e+02 6.671000000000003638e+01
239.4 -1.598599999999996726e+02 -4.400890000000000555e+02 6.133999999999991815e+01
240.3 -1.678599999999996726e+02 -4.449809999999999945e+02 5.598000000000001819e+01
241.2 -1.743799999999996544e+02 -4.510400000000000773e+02 5.039000000000010004e+01
242.1 -1.793799999999996544e+02 -4.595270000000000437e+02 4.602999999999997272e+01
243 -1.813499999999999091e+02 -4.599870000000000800e+02 4.632999999999992724e+01
243.9 -1.795499999999997272e+02 -4.509850000000000136e+02 5.201999999999998181e+01
244.8 -1.783799999999996544e+02 -4.436299999999999955e+02 5.635000000000013642e+01
245.7 -1.826399999999998727e+02 -4.503930000000000291e+02 4.908999999999991815e+01
246.6 -1.868999999999996362e+02 -4.571560000000000628e+02 4.181999999999993634e+01
247.5 -1.872699999999999818e+02 -4.599120000000000346e+02 4.022000000000002728e+01
248.4 -1.865099999999997635e+02 -4.550339999999999918e+02 4.203999999999996362e+01
249.3 -1.832100000000000364e+02 -4.457459999999999809e+02 4.645000000000004547e+01
250.2 -1.798999999999996362e+02 -4.364580000000000837e+02 5.086000000000012733e+01
251.1 -1.765999999999999091e+02 -4.271700000000000728e+02 5.526999999999998181e+01
252 -1.797999999999997272e+02 -4.334260000000000446e+02 4.851999999999998181e+01
252.9 -1.833399999999996908e+02 -4.405070000000000618e+02 4.117000000000007276e+01
253.8 -1.868799999999996544e+02 -4.475869999999999891e+02 3.382999999999992724e+01
254.7 -1.904299999999998363e+02 -4.546680000000000064e+02 2.648000000000001819e+01
255.6 -1.939699999999997999e+02 -4.617480000000000473e+02 1.914000000000010004e+01
256.5 -1.967500000000000000e+02 -4.652810000000000628e+02 9.610000000000127329e+00
257.4 -1.986099999999996726e+02 -4.661260000000000900e+02 -9.900000000000090949e-01
258.3 -2.004699999999997999e+02 -4.669700000000000273e+02 -1.159999999999990905e+01
259.2 -2.023199999999997090e+02 -4.678150000000000546e+02 -2.220000000000004547e+01
260.1 -2.041799999999998363e+02 -4.686589999999999918e+02 -3.280999999999994543e+01
261 -2.060399999999999636e+02 -4.695040000000000191e+02 -4.340999999999996817e+01
261.9 -2.078999999999996362e+02 -4.703490000000000464e+02 -5.401999999999998181e+01
262.8 -2.097599999999997635e+02 -4.711929999999999836e+02 -6.462299999999993361e+01
263.7 -2.113599999999996726e+02 -4.716720000000000255e+02 -5.535000000000002274e+01
264.6 -2.129400000000000546e+02 -4.721250000000000000e+02 -4.467999999999994998e+01
265.5 -2.107799999999997453e+02 -4.700819999999999936e+02 -4.801999999999998181e+01
266.4 -2.121499999999996362e+02 -4.707370000000000800e+02 -3.732999999999992724e+01
267.3 -2.099699999999997999e+02 -4.707300000000000182e+02 -3.814999999999997726e+01
268.2 -2.113399999999996908e+02 -4.714480000000000928e+02 -2.746000000000003638e+01
269.1 -2.127100000000000364e+02 -4.721650000000000773e+02 -1.676999999999998181e+01
270 -2.121900000000000546e+02 -4.734680000000000746e+02 -6.220000000000027285e+00
270.9 -2.100599999999999454e+02 -4.752750000000000909e+02 4.210000000000036380e+00
271.8 -2.079199999999996180e+02 -4.770819999999999936e+02 1.464000000000010004e+01
272.7 -2.057799999999997453e+02 -4.788890000000000100e+02 2.506999999999993634e+01
273.6 -2.036499999999996362e+02 -4.806950000000000500e+02 3.550999999999999091e+01
274.5 -2.028199999999997090e+02 -4.830280000000000200e+02 4.586000000000012733e+01
275.4 -2.040899999999996908e+02 -4.862090000000000600e+02 5.611000000000012733e+01
276.3 -2.051299999999996544e+02 -4.889519999999999982e+02 6.542000000000007276e+01
277.2 -2.017300000000000182e+02 -4.832880000000000109e+02 5.687000000000011823e+01
278.1 -1.980000000000000000e+02 -4.785960000000000036e+02 4.803999999999996362e+01
279 -1.935799999999999272e+02 -4.758319999999999936e+02 3.867000000000007276e+01
279.9 -1.901199999999998909e+02 -4.701570000000000391e+02 3.016000000000008185e+01
280.8 -1.866699999999996180e+02 -4.644820000000000846e+02 2.164000000000010004e+01
281.7 -1.832199999999997999e+02 -4.588060000000000400e+02 1.313000000000010914e+01
282.6 -1.797599999999997635e+02 -4.531310000000000855e+02 4.610000000000127329e+00
283.5 -1.762199999999997999e+02 -4.478670000000000755e+02 -4.049999999999954525e+00
284.4 -1.713899999999998727e+02 -4.462900000000000773e+02 -1.343000000000006366e+01
285.3 -1.647799999999997453e+02 -4.465149999999999864e+02 -2.197000000000002728e+01
286.2 -1.581699999999996180e+02 -4.467400000000000091e+02 -3.050999999999999091e+01
287.1 -1.515699999999997090e+02 -4.469650000000000318e+02 -3.904999999999995453e+01
288 -1.449600000000000364e+02 -4.471900000000000546e+02 -4.760000000000002274e+01
288.9 -1.383599999999996726e+02 -4.474150000000000773e+02 -5.613999999999998636e+01
289.8 -1.317500000000000000e+02 -4.476410000000000764e+02 -6.467700000000002092e+01
290.7 -1.240499999999997272e+02 -4.496470000000000482e+02 -7.177499999999997726e+01
291.6 -1.225099999999997635e+02 -4.505320000000000391e+02 -7.098399999999992360e+01
292.5 -1.284499999999998181e+02 -4.492610000000000809e+02 -6.205700000000001637e+01
293.4 -1.343999999999996362e+02 -4.479900000000000091e+02 -5.312999999999999545e+01
294.3 -1.403399999999996908e+02 -4.467200000000000273e+02 -4.419999999999993179e+01
295.2 -1.462899999999999636e+02 -4.454490000000000691e+02 -3.527999999999997272e+01
296.1 -1.522300000000000182e+02 -4.441779999999999973e+02 -2.634999999999990905e+01
297 -1.581799999999998363e+02 -4.429070000000000391e+02 -1.742000000000007276e+01
297.9 -1.611099999999996726e+02 -4.430439999999999827e+02 -7.039999999999963620e+00
298.8 -1.620199999999999818e+02 -4.417190000000000509e+02 -1.375999999999999091e+01
299.7 -1.638599999999996726e+02 -4.405769999999999982e+02 -5.109999999999899956e+00
300.6 -1.656499999999996362e+02 -4.396200000000000045e+02 5.460000000000036380e+00
301.5 -1.645999999999999091e+02 -4.406080000000000609e+02 1.616000000000008185e+01
302.4 -1.629899999999997817e+02 -4.417490000000000236e+02 1.276999999999998181e+01
303.3 -1.666199999999998909e+02 -4.400060000000000855e+02 1.792000000000007276e+01
304.2 -1.672300000000000182e+02 -4.383000000000000682e+02 1.758999999999991815e+01
305.1 -1.633299999999999272e+02 -4.374100000000000819e+02 7.559999999999945430e+00
306 -1.620199999999999818e+02 -4.370049999999999955e+02 -3.029999999999972715e+00
306.9 -1.616499999999996362e+02 -4.367740000000000009e+02 -1.381999999999993634e+01
307.8 -1.612799999999997453e+02 -4.365430000000000064e+02 -2.460999999999989996e+01
308.7 -1.595999999999999091e+02 -4.372110000000000127e+02 -2.496000000000003638e+01
309.6 -1.566699999999996180e+02 -4.392760000000000673e+02 -1.485999999999989996e+01
310.5 -1.541900000000000546e+02 -4.443460000000000036e+02 -5.649999999999863576e+00
311.4 -1.517199999999997999e+02 -4.494160000000000537e+02 3.559999999999945430e+00
312.3 -1.497500000000000000e+02 -4.514690000000000509e+02 8.460000000000036380e+00
313.2 -1.493199999999997090e+02 -4.444030000000000200e+02 2.999999999999545253e-01
314.1 -1.488899999999998727e+02 -4.373360000000000127e+02 -7.859999999999899956e+00
315 -1.484600000000000364e+02 -4.302699999999999818e+02 -1.600999999999999091e+01
315.9 -1.480299999999997453e+02 -4.232040000000000646e+02 -2.417000000000007276e+01
316.8 -1.475899999999996908e+02 -4.161370000000000573e+02 -3.231999999999993634e+01
317.7 -1.471599999999998545e+02 -4.090710000000000264e+02 -4.048000000000001819e+01
318.6 -1.472599999999997635e+02 -4.014669999999999845e+02 -4.797000000000002728e+01
319.5 -1.487799999999997453e+02 -3.924390000000000782e+02 -5.369999999999993179e+01
320.4 -1.524800000000000182e+02 -3.831420000000000528e+02 -5.749000000000000909e+01
321.3 -1.567300000000000182e+02 -3.737750000000000909e+02 -6.077999999999997272e+01
322.2 -1.607399999999997817e+02 -3.648469999999999800e+02 -6.292499999999995453e+01
323.1 -1.630799999999999272e+02 -3.644710000000000036e+02 -6.135000000000002274e+01
324 -1.698799999999996544e+02 -3.579340000000000828e+02 -5.612000000000000455e+01
324.9 -1.785399999999999636e+02 -3.544480000000000928e+02 -5.069999999999993179e+01
325.8 -1.872100000000000364e+02 -3.509619999999999891e+02 -4.526999999999998181e+01
326.7 -1.958699999999998909e+02 -3.474759999999999991e+02 -3.985000000000002274e+01
327.6 -2.032199999999997999e+02 -3.442480000000000473e+02 -3.531999999999993634e+01
328.5 -2.094499999999998181e+02 -3.392080000000000837e+02 -2.977999999999997272e+01
329.4 -2.079899999999997817e+02 -3.417740000000000009e+02 -3.392000000000007276e+01
330.3 -2.028399999999996908e+02 -3.459390000000000782e+02 -4.244999999999993179e+01
331.2 -1.976900000000000546e+02 -3.501040000000000418e+02 -5.098000000000001819e+01
332.1 -1.925399999999999636e+02 -3.542690000000000055e+02 -5.950999999999999091e+01
333 -1.873899999999998727e+02 -3.584340000000000828e+02 -6.803999999999996362e+01
333.9 -1.822399999999997817e+02 -3.625990000000000464e+02 -7.656999999999993634e+01
334.8 -1.779699999999997999e+02 -3.671879999999999882e+02 -8.521299999999996544e+01
335.7 -1.761199999999998909e+02 -3.729320000000000164e+02 -9.416899999999998272e+01
336.6 -1.765699999999997090e+02 -3.721320000000000618e+02 -8.768399999999996908e+01
337.5 -1.776099999999996726e+02 -3.696470000000000482e+02 -7.722599999999999909e+01
338.4 -1.762500000000000000e+02 -3.684300000000000637e+02 -6.682499999999993179e+01
339.3 -1.745199999999999818e+02 -3.696700000000000728e+02 -5.624000000000000909e+01
340.2 -1.727799999999997453e+02 -3.709490000000000691e+02 -4.565999999999996817e+01
341.1 -1.710699999999997090e+02 -3.702930000000000064e+02 -4.550999999999999091e+01
342 -1.686299999999996544e+02 -3.638810000000000855e+02 -5.364999999999997726e+01
342.9 -1.648299999999999272e+02 -3.570439999999999827e+02 -6.108999999999991815e+01
343.8 -1.610299999999997453e+02 -3.502069999999999936e+02 -6.853999999999996362e+01
344.7 -1.651099999999996726e+02 -3.582530000000000427e+02 -6.470299999999997453e+01
345.6 -1.695799999999999272e+02 -3.670439999999999827e+02 -6.029999999999995453e+01
346.5 -1.740399999999999636e+02 -3.758350000000000364e+02 -5.589999999999997726e+01
347.4 -1.785099999999997635e+02 -3.846260000000000900e+02 -5.150000000000000000e+01
348.3 -1.829800000000000182e+02 -3.934180000000000064e+02 -4.708999999999991815e+01
349.2 -1.874499999999998181e+02 -4.022090000000000600e+02 -4.268999999999994088e+01
350.1 -1.860599999999999454e+02 -4.006539999999999964e+02 -4.654999999999995453e+01
351 -1.814699999999997999e+02 -3.971250000000000000e+02 -5.566999999999995907e+01
351.9 -1.768899999999998727e+02 -3.935960000000000036e+02 -6.478899999999998727e+01
352.8 -1.723099999999999454e+02 -3.900670000000000073e+02 -7.390899999999999181e+01
353.7 -1.677199999999997999e+02 -3.865380000000000109e+02 -8.302899999999999636e+01
354.6 -1.631399999999998727e+02 -3.830090000000000146e+02 -9.214900000000000091e+01
355.5 -1.585499999999997272e+02 -3.794800000000000182e+02 -1.012690000000000055e+02
356.4 -1.539699999999997999e+02 -3.759510000000000218e+02 -1.103890000000000100e+02
357.3 -1.493899999999998727e+02 -3.724220000000000255e+02 -1.195090000000000146e+02
358.2 -1.447999999999997272e+02 -3.688930000000000291e+02 -1.286279999999999291e+02
359.1 -1.425699999999997090e+02 -3.669470000000000027e+02 -1.389230000000000018e+02
360 -1.407999999999997272e+02 -3.653179999999999836e+02 -1.494519999999999982e+02
360.9 -1.429099999999998545e+02 -3.640110000000000809e+02 -1.465140000000000100e+02
361.8 -1.441799999999998363e+02 -3.635819999999999936e+02 -1.458619999999999663e+02
362.7 -1.400299999999997453e+02 -3.646120000000000800e+02 -1.557809999999999491e+02
363.6 -1.358899999999998727e+02 -3.656410000000000764e+02 -1.656999999999999318e+02
364.5 -1.317399999999997817e+02 -3.666710000000000491e+02 -1.756190000000000282e+02
365.4 -1.295699999999997090e+02 -3.703860000000000809e+02 -1.854660000000000082e+02
366.3 -1.327100000000000364e+02 -3.695510000000000446e+02 -1.822599999999999909e+02
367.2 -1.380699999999997090e+02 -3.666090000000000373e+02 -1.733609999999999900e+02
368.1 -1.444800000000000182e+02 -3.630610000000000355e+02 -1.656369999999999436e+02
369 -1.521199999999998909e+02 -3.587930000000000064e+02 -1.593089999999999691e+02
369.9 -1.597599999999997635e+02 -3.545260000000000673e+02 -1.529800000000000182e+02
370.8 -1.673999999999996362e+02 -3.502590000000000146e+02 -1.466519999999999300e+02
371.7 -1.750399999999999636e+02 -3.459920000000000755e+02 -1.403229999999999791e+02
372.6 -1.826799999999998363e+02 -3.417250000000000227e+02 -1.339950000000000045e+02
373.5 -1.772599999999997635e+02 -3.456240000000000236e+02 -1.353020000000000209e+02
374.4 -1.831499999999996362e+02 -3.384840000000000373e+02 -1.299669999999999845e+02
375.3 -1.891099999999996726e+02 -3.312699999999999818e+02 -1.245849999999999227e+02
376.2 -1.950799999999999272e+02 -3.240560000000000400e+02 -1.192019999999999982e+02
377.1 -2.010499999999997272e+02 -3.168419999999999845e+02 -1.138199999999999363e+02
378 -2.005999999999999091e+02 -3.160149999999999864e+02 -1.135889999999999418e+02
378.9 -1.941900000000000546e+02 -3.233400000000000318e+02 -1.182719999999999345e+02
379.8 -1.937300000000000182e+02 -3.230869999999999891e+02 -1.168339999999999463e+02
380.7 -1.917699999999999818e+02 -3.278670000000000755e+02 -1.262799999999999727e+02
381.6 -1.908099999999999454e+02 -3.304370000000000118e+02 -1.341069999999999709e+02
382.5 -1.933599999999996726e+02 -3.334590000000000600e+02 -1.240570000000000164e+02
383.4 -1.968099999999999454e+02 -3.352080000000000837e+02 -1.141399999999999864e+02
384.3 -2.014899999999997817e+02 -3.352409999999999854e+02 -1.044019999999999300e+02
385.2 -2.046900000000000546e+02 -3.355170000000000528e+02 -9.685599999999999454e+01
386.1 -1.975699999999997090e+02 -3.374959999999999809e+02 -1.047289999999999281e+02
387 -1.885299999999997453e+02 -3.373300000000000409e+02 -1.105860000000000127e+02
387.9 -1.795799999999999272e+02 -3.370579999999999927e+02 -1.161770000000000209e+02
388.8 -1.863299999999999272e+02 -3.364210000000000491e+02 -1.077659999999999627e+02
389.7 -1.930699999999997090e+02 -3.357850000000000819e+02 -9.935399999999992815e+01
390.6 -1.980399999999999636e+02 -3.344800000000000182e+02 -9.002999999999997272e+01
391.5 -2.013399999999996908e+02 -3.329859999999999900e+02 -8.194399999999995998e+01
392.4 -2.012999999999997272e+02 -3.345220000000000482e+02 -9.263400000000001455e+01
393.3 -1.995099999999997635e+02 -3.338720000000000709e+02 -9.252899999999999636e+01
394.2 -1.961199999999998909e+02 -3.312350000000000136e+02 -8.261900000000002819e+01
395.1 -1.927399999999997817e+02 -3.285980000000000700e+02 -7.270899999999994634e+01
396 -1.893499999999999091e+02 -3.259610000000000127e+02 -6.279899999999997817e+01
396.9 -1.859600000000000364e+02 -3.233240000000000691e+02 -5.288999999999998636e+01
397.8 -1.825699999999997090e+02 -3.206870000000000118e+02 -4.298000000000001819e+01
398.7 -1.791799999999998363e+02 -3.180500000000000682e+02 -3.306999999999993634e+01
399.6 -1.757999999999997272e+02 -3.154130000000000109e+02 -2.316000000000008185e+01
400.5 -1.742899999999999636e+02 -3.146870000000000118e+02 -2.410999999999989996e+01
401.4 -1.764299999999998363e+02 -3.142320000000000846e+02 -3.453999999999996362e+01
402.3 -1.795499999999997272e+02 -3.130380000000000109e+02 -4.480999999999994543e+01
403.2 -1.826699999999996180e+02 -3.118440000000000509e+02 -5.507999999999992724e+01
404.1 -1.857899999999999636e+02 -3.106510000000000673e+02 -6.535199999999997544e+01
405 -1.852300000000000182e+02 -3.121680000000000064e+02 -6.589199999999993906e+01
405.9 -1.915499999999997272e+02 -3.138380000000000791e+02 -7.430700000000001637e+01
406.8 -2.005699999999997090e+02 -3.137230000000000700e+02 -8.006099999999992178e+01
407.7 -2.098399999999996908e+02 -3.130360000000000582e+02 -8.556299999999998818e+01
408.6 -2.191099999999996726e+02 -3.123500000000000227e+02 -9.106399999999996453e+01
409.5 -2.283799999999996544e+02 -3.116630000000000109e+02 -9.656499999999994088e+01
410.4 -2.291399999999998727e+02 -3.125550000000000637e+02 -9.847100000000000364e+01
411.3 -2.190899999999996908e+02 -3.154560000000000173e+02 -9.580099999999993088e+01
412.2 -2.090299999999997453e+02 -3.183559999999999945e+02 -9.313199999999994816e+01
413.1 -2.081599999999998545e+02 -3.167330000000000609e+02 -9.312799999999992906e+01
414 -2.130199999999999818e+02 -3.149460000000000264e+02 -9.448000000000001819e+01
414.9 -2.152100000000000364e+02 -3.152459999999999809e+02 -9.408399999999994634e+01
415.8 -2.078899999999998727e+02 -3.184290000000000873e+02 -8.703099999999994907e+01
416.7 -2.000099999999997635e+02 -3.198129999999999882e+02 -7.990599999999994907e+01
417.6 -1.912399999999997817e+02 -3.183799999999999955e+02 -7.376499999999998636e+01
418.5 -1.824699999999997999e+02 -3.169460000000000264e+02 -6.762299999999993361e+01
419.4 -1.791099999999996726e+02 -3.171570000000000391e+02 -6.665099999999995362e+01
420.3 -1.853699999999998909e+02 -3.202930000000000064e+02 -7.487500000000000000e+01
421.2 -1.916299999999996544e+02 -3.234290000000000873e+02 -8.310000000000002274e+01
422.1 -1.978799999999996544e+02 -3.265650000000000546e+02 -9.132499999999993179e+01
423 -2.013599999999996726e+02 -3.290090000000000146e+02 -9.670100000000002183e+01
423.9 -1.929699999999997999e+02 -3.284980000000000473e+02 -8.992200000000002547e+01
424.8 -1.845799999999999272e+02 -3.279870000000000800e+02 -8.314300000000002910e+01
425.7 -1.761799999999998363e+02 -3.274759999999999991e+02 -7.636399999999991905e+01
426.6 -1.677899999999999636e+02 -3.269660000000000082e+02 -6.958600000000001273e+01
427.5 -1.593999999999996362e+02 -3.264550000000000409e+02 -6.280700000000001637e+01
428.4 -1.510099999999997635e+02 -3.259440000000000737e+02 -5.602999999999997272e+01
429.3 -1.523699999999998909e+02 -3.247950000000000728e+02 -5.794999999999993179e+01
430.2 -1.419400000000000546e+02 -3.238340000000000600e+02 -6.058999999999991815e+01
431.1 -1.315099999999997635e+02 -3.228730000000000473e+02 -6.322000000000002728e+01
432 -1.381099999999996726e+02 -3.226299999999999955e+02 -6.444799999999997908e+01
432.9 -1.488699999999998909e+02 -3.225640000000000782e+02 -6.533199999999999363e+01
433.8 -1.596399999999998727e+02 -3.224970000000000709e+02 -6.621499999999991815e+01
434.7 -1.703999999999996362e+02 -3.224310000000000400e+02 -6.709899999999993270e+01
435.6 -1.808499999999999091e+02 -3.232430000000000518e+02 -6.462900000000001910e+01
436.5 -1.912799999999997453e+02 -3.241050000000000182e+02 -6.197000000000002728e+01
437.4 -1.927500000000000000e+02 -3.228540000000000418e+02 -6.260099999999999909e+01
438.3 -1.836799999999998363e+02 -3.191150000000000091e+02 -6.711099999999999000e+01
439.2 -1.745999999999999091e+02 -3.153760000000000900e+02 -7.162099999999998090e+01
440.1 -1.664499999999998181e+02 -3.126009999999999991e+02 -7.787599999999997635e+01
441 -1.707899999999999636e+02 -3.118300000000000409e+02 -7.049500000000000455e+01
441.9 -1.765399999999999636e+02 -3.112180000000000746e+02 -6.137000000000000455e+01
442.8 -1.822799999999997453e+02 -3.106059999999999945e+02 -5.225000000000000000e+01
443.7 -1.880299999999997453e+02 -3.099950000000000045e+02 -4.312000000000000455e+01
444.6 -1.937699999999999818e+02 -3.093830000000000382e+02 -3.400000000000000000e+01
445.5 -1.947599999999997635e+02 -3.108040000000000873e+02 -3.225000000000000000e+01
446.4 -1.892699999999999818e+02 -3.149930000000000518e+02 -4.054999999999995453e+01
447.3 -1.837799999999997453e+02 -3.191820000000000164e+02 -4.885000000000002274e+01
448.2 -1.782899999999999636e+02 -3.233720000000000709e+02 -5.715999999999996817e+01
449.1 -1.727999999999997272e+02 -3.275610000000000355e+02 -6.545999999999992269e+01
450 -1.684099999999998545e+02 -3.305540000000000873e+02 -7.113499999999999091e+01
