# Supplementary material for: A geometric criterion for the optimal spreading of active polymers in porous media
Source: Nat Commun. 2021 Dec 6;12:7088. doi: 10.1038/s41467-021-26942-0 (PMC8648790; doi:10.1038/s41467-021-26942-0)
Supplement: Supplementary file 2 — Source Data [file 41467_2021_26942_MOESM2_ESM.zip › Source_Data/fig_3/diffusivities_simulation/run-and-tumble/Deff_obstacles_1000_Pe_50.dat]

#tau_R, D_eff
0.065 1.29533
0.2 3.68411
0.65 8.00225
2.0 11.3055
6.5 6.78738
20. 4.06034
65. 1.47353
200. 1.05806
650. 0.0969954
