# Supplementary material for: A geometric criterion for the optimal spreading of active polymers in porous media
Source: Nat Commun. 2021 Dec 6;12:7088. doi: 10.1038/s41467-021-26942-0 (PMC8648790; doi:10.1038/s41467-021-26942-0)
Supplement: Supplementary file 2 — Source Data [file 41467_2021_26942_MOESM2_ESM.zip › Source_Data/fig_3/diffusivities_simulation/run-and-tumble/Deff_obstacles_1200_Pe_50.dat]

#tau_R, D_eff
0.065 0.90012
0.2 1.93985
0.65 3.25812
2.0 3.41265
6.5 1.80658
20. 1.24142
65. 0.580084
200. 0.260416
650. 0.0845067
2000. 0.0396524
