# Supplementary material for: A geometric criterion for the optimal spreading of active polymers in porous media
Source: Nat Commun. 2021 Dec 6;12:7088. doi: 10.1038/s41467-021-26942-0 (PMC8648790; doi:10.1038/s41467-021-26942-0)
Supplement: Supplementary file 2 — Source Data [file 41467_2021_26942_MOESM2_ESM.zip › Source_Data/fig_3/diffusivities_simulation/run-reverse/Deff_obstacles_1000_Pe_25.dat]

#tau_R, D_eff
0.065 0.162157
0.2 0.472807
0.65 1.07464
2.0 1.72661
6.5 1.63076
20. 1.0739
65 0.55704
200. 0.401827
