# Supplementary material for: A geometric criterion for the optimal spreading of active polymers in porous media
Source: Nat Commun. 2021 Dec 6;12:7088. doi: 10.1038/s41467-021-26942-0 (PMC8648790; doi:10.1038/s41467-021-26942-0)
Supplement: Supplementary file 2 — Source Data [file 41467_2021_26942_MOESM2_ESM.zip › Source_Data/fig_3/diffusivities_simulation/run-reverse/Deff_obstacles_250_Pe_50.dat]

#tau_R, D_eff
0.065 2.5866
0.2 8.8057
0.65 24.5498
2.0 48.79
6.5 102.146
20 130.566
65 120.142
200 148.665
650 138.632
2000 141.771
