# Supplementary material for: A geometric criterion for the optimal spreading of active polymers in porous media
Source: Nat Commun. 2021 Dec 6;12:7088. doi: 10.1038/s41467-021-26942-0 (PMC8648790; doi:10.1038/s41467-021-26942-0)
Supplement: Supplementary file 2 — Source Data [file 41467_2021_26942_MOESM2_ESM.zip › Source_Data/fig_3/diffusivities_simulation/run-reverse/Deff_obstacles_1200_Pe_50.dat]

#tau_R, D_eff
0.065 0.595838
0.2 1.75262
0.65 3.27373
2.0 3.4231
6.5 2.42914
20 1.10948
65 0.780763
200 0.220053
650 0.0798498
2000 0.0250027
