# Supplementary material for: A geometric criterion for the optimal spreading of active polymers in porous media
Source: Nat Commun. 2021 Dec 6;12:7088. doi: 10.1038/s41467-021-26942-0 (PMC8648790; doi:10.1038/s41467-021-26942-0)
Supplement: Supplementary file 2 — Source Data [file 41467_2021_26942_MOESM2_ESM.zip › Source_Data/fig_3/diffusivities_simulation/run-reverse/Deff_obstacles_1000_Pe_75.dat]

#tau_R, D_eff
0.065 1.97228
0.2 5.27439
0.65 8.71339
2.0 10.7083
6.5 7.58152
20. 3.72778
65 1.66237
200 0.818462
2000 0.0488753
