# Supplementary material for: A geometric criterion for the optimal spreading of active polymers in porous media
Source: Nat Commun. 2021 Dec 6;12:7088. doi: 10.1038/s41467-021-26942-0 (PMC8648790; doi:10.1038/s41467-021-26942-0)
Supplement: Supplementary file 2 — Source Data [file 41467_2021_26942_MOESM2_ESM.zip › Source_Data/fig_3/diffusivities_simulation/run-reverse/Deff_obstacles_750_Pe_50.dat]

#tau_R, D_eff
0.065 1.94873
0.65 16.6072
2.0 42.7132
6.5 42.7132
20. 37.1768
65 20.2242
200 4.84956
650 1.17224
