# Supplementary material for: A geometric criterion for the optimal spreading of active polymers in porous media
Source: Nat Commun. 2021 Dec 6;12:7088. doi: 10.1038/s41467-021-26942-0 (PMC8648790; doi:10.1038/s41467-021-26942-0)
Supplement: Supplementary file 2 — Source Data [file 41467_2021_26942_MOESM2_ESM.zip › Source_Data/fig_3/diffusivities_simulation/run-reverse/Deff_obstacles_0_Pe_50.dat]

#tau_R, D_eff
0.065 3.32213
0.2 9.64943
0.65 24.2389
2.0 64.858
6.5 133.407
20 194.557
65 213.051
200 229.075
650 234.509
2000 252.632
